# Supplementary material for: Whole transcriptome analysis reveals differential gene expression associated with Anaplasma phagocytophilum invading HL-60 cells
Source: Parasit Vectors. 2026 May 8;19:290. doi: 10.1186/s13071-026-07381-6 (PMC13366880; doi:10.1186/s13071-026-07381-6)
Supplement: Supplementary file 2 — Supplementary Material 2. Table S2. Differential expression of mRNAs, lncRNAs, and miRNAs at 24 hpi [file 13071_2026_7381_MOESM2_ESM.xlsx]

## Sheet: 24h-dif-lncRNA
The differentially expressed mRNAs, lncRNAs and miRNAs at 24 hpi.
Summary of dif-lncRNAs in HL-60 cell at 24 hpi identified in this study
id	baseMean	baseMeanA	baseMeanB	foldChange	log2FoldChange	pval	padj
MSTRG.26653.17	2183.99	0.310137	4367.67	14083	13.7817	4.75113e-10	4.93839e-06
MSTRG.15655.1	613.96	0	1227.92	Inf	Inf	6.85637e-09	2.09606e-05
MSTRG.16321.16	1791.19	0	3582.37	Inf	Inf	1.24463e-07	0.000167946
MSTRG.34381.25	762.105	2.59206	1521.62	587.03	9.19729	4.38849e-07	0.000389305
MSTRG.4236.4	186.495	0	372.99	Inf	Inf	4.4444e-07	0.000389305
MSTRG.24344.73	208.142	0	416.284	Inf	Inf	7.80791e-07	0.000582463
MSTRG.30432.7	1852.74	9.30412	3696.17	397.262	8.63395	8.38998e-07	0.000604074
ENST00000620519	416.478	0	832.956	Inf	Inf	1.88288e-06	0.0010714
MSTRG.23429.2	378.205	0	756.41	Inf	Inf	2.12057e-06	0.00116828
MSTRG.21431.64	991.974	0	1983.95	Inf	Inf	3.07762e-06	0.00153906
MSTRG.2735.13	433.317	0	866.634	Inf	Inf	5.32197e-06	0.00225478
MSTRG.7586.1	215.291	0	430.582	Inf	Inf	6.4566e-06	0.00262836
MSTRG.4499.1	223.644	0	447.288	Inf	Inf	6.85054e-06	0.0027247
MSTRG.13246.2	196.384	0	392.767	Inf	Inf	9.73071e-06	0.00355357
MSTRG.14812.1	165.838	0	331.677	Inf	Inf	1.15984e-05	0.00394832
ENST00000414659	162.385	0	324.769	Inf	Inf	1.51957e-05	0.00479882
MSTRG.15620.10	76.4416	0	152.883	Inf	Inf	1.5601e-05	0.00489413
MSTRG.12402.1	156.429	0	312.857	Inf	Inf	1.5878e-05	0.00495641
ENST00000619697	72.7196	0	145.439	Inf	Inf	1.91829e-05	0.00561134
MSTRG.751.15	321.647	0.620275	642.674	1036.11	10.017	2.12138e-05	0.00603891
MSTRG.17379.2	125.145	0	250.291	Inf	Inf	2.14162e-05	0.006071
MSTRG.7780.10	114.467	0	228.934	Inf	Inf	2.6229e-05	0.00693122
MSTRG.5029.2	167.526	0.310137	334.742	1079.34	10.0759	3.11301e-05	0.00789444
ENST00000609998	90.6893	0	181.379	Inf	Inf	3.9593e-05	0.00935306
MSTRG.12433.1	58.5804	0	117.161	Inf	Inf	4.82438e-05	0.0108072
MSTRG.20068.32	259.622	0	519.245	Inf	Inf	5.17749e-05	0.01129
MSTRG.23906.14	456.61	0.310137	912.91	2943.57	11.5233	6.11941e-05	0.0126864
MSTRG.33784.1	186.181	0.324008	372.038	1148.24	10.1652	6.46508e-05	0.013082
ENST00000606070	82.2885	0	164.577	Inf	Inf	6.59395e-05	0.0132144
ENST00000622757	64.442	0	128.884	Inf	Inf	7.02589e-05	0.0138311
MSTRG.26082.12	333.22	1.29783	665.143	512.503	9.00142	7.06864e-05	0.0138802
MSTRG.22673.1	75.9606	0	151.921	Inf	Inf	7.51131e-05	0.0144759
MSTRG.15315.17	293.672	1.29963	586.045	450.932	8.81677	7.78435e-05	0.0148371
MSTRG.21388.28	63.8586	0	127.717	Inf	Inf	8.78876e-05	0.0162158
MSTRG.7853.48	56.5421	0	113.084	Inf	Inf	0.000102558	0.017846
MSTRG.15139.20	70.9303	0	141.861	Inf	Inf	0.000132643	0.0210384
ENST00000511895	44.8505	0	89.7011	Inf	Inf	0.0001438	0.0224202
ENST00000587012	44.4258	0	88.8515	Inf	Inf	0.000150018	0.0232096
MSTRG.1784.3	340.688	1.3117	680.065	518.46	9.01809	0.000214953	0.0310026
ENST00000616512	39.6325	0	79.265	Inf	Inf	0.000230652	0.032873
MSTRG.767.2	168.071	0	336.142	Inf	Inf	0.000344828	0.045293
ENST00000425602	35.1046	0	70.2091	Inf	Inf	0.000399626	0.051014
MSTRG.15378.7	3088.08	0	6176.16	Inf	Inf	0.000457915	0.0571155
MSTRG.24117.36	69.514	0	139.028	Inf	Inf	0.000465354	0.0577661
ENST00000505448	43.4901	0	86.9802	Inf	Inf	0.000530293	0.0637955
ENST00000588226	30.558	0	61.116	Inf	Inf	0.000718306	0.0805811
MSTRG.28659.20	90.7405	0	181.481	Inf	Inf	0.000865655	0.0926328
MSTRG.22268.12	2318.47	0	4636.94	Inf	Inf	0.000930163	0.0981879
MSTRG.19058.9	51.9318	0.973823	102.89	105.655	6.72322	0.00104027	0.107127
MSTRG.2841.1	183.117	10.1747	356.059	34.9946	5.12906	0.0010584	0.108411
MSTRG.4152.35	32.736	0	65.4721	Inf	Inf	0.00113521	0.114559
MSTRG.6064.19	624.585	0.310137	1248.86	4026.8	11.9754	0.00114146	0.115114
MSTRG.15160.39	952.107	1.93378	1902.28	983.713	9.94209	0.00119309	0.118483
ENST00000605955	27.8431	0	55.6861	Inf	Inf	0.00138742	0.132953
MSTRG.29834.1	96.6571	4.61806	188.696	40.8605	5.35263	0.00144697	0.137813
ENST00000609671	28.6406	0	57.2811	Inf	Inf	0.00144798	0.137825
MSTRG.35930.1	115.372	0.972024	229.772	236.386	7.885	0.00149661	0.141418
MSTRG.3479.1	64.0442	0.959953	127.128	132.432	7.04911	0.00168088	0.155347
ENST00000491934	23.3094	0	46.6188	Inf	Inf	0.00194005	0.173538
ENST00000550468	23.3094	0	46.6188	Inf	Inf	0.00194005	0.173538
MSTRG.12701.67	143.623	0.663686	286.583	431.805	8.75424	0.00199109	0.176383
ENST00000623177	88.3167	0	176.633	Inf	Inf	0.00201279	0.1777
ENST00000624147	421.401	0	842.803	Inf	Inf	0.00210849	0.184065
MSTRG.22268.32	22.6645	0	45.3289	Inf	Inf	0.0022787	0.196069
MSTRG.21147.40	1010.21	47.5549	1972.87	41.486	5.37455	0.00250126	0.210344
ENST00000567905	20.1416	0	40.2832	Inf	Inf	0.00335837	0.262856
MSTRG.33768.47	3054.36	0.634145	6108.09	9632.01	13.2336	0.00357031	0.275554
ENST00000608442	19.5692	0	39.1383	Inf	Inf	0.0037498	0.285747
MSTRG.21284.1	1013.57	117.868	1909.27	16.1984	4.01778	0.00439974	0.319057
MSTRG.17038.10	334.011	33.805	634.218	18.7611	4.22967	0.00440346	0.319103
ENST00000647388	20.5736	0	41.1472	Inf	Inf	0.00490313	0.343885
MSTRG.11438.1	691.313	41.8981	1340.73	31.9998	4.99999	0.0051463	0.356926
MSTRG.20214.1	391.28	0	782.559	Inf	Inf	0.00516743	0.35802
MSTRG.2842.1	102.277	3.41151	201.142	58.9598	5.88166	0.00529359	0.364225
ENST00000623580	17.5941	0	35.1883	Inf	Inf	0.00567271	0.383873
ENST00000614539	17.4047	0	34.8095	Inf	Inf	0.00595485	0.397275
MSTRG.4152.30	829.133	57.3754	1600.89	27.902	4.8023	0.00605128	0.401134
ENST00000433108	16.5218	0	33.0437	Inf	Inf	0.00682956	0.436747
ENST00000623138	16.463	0	32.9261	Inf	Inf	0.00688198	0.438131
MSTRG.24816.5	179.311	3.89889	354.723	90.9804	6.50748	0.00697826	0.441358
MSTRG.24267.2	219.34	12.4499	426.231	34.2356	5.09743	0.00698079	0.441358
MSTRG.33768.51	4179.14	0	8358.28	Inf	Inf	0.00721292	0.451276
ENST00000605739	25.0993	0	50.1986	Inf	Inf	0.00735093	0.457159
ENST00000528019	24.4759	0	48.9517	Inf	Inf	0.00843629	0.495972
ENST00000619862	75.6037	7.12818	144.079	20.2126	4.33719	0.00849164	0.497912
MSTRG.26284.1	1557.85	229.469	2886.23	12.5779	3.65281	0.00866681	0.504927
ENST00000623762	51.5502	0	103.1	Inf	Inf	0.00871346	0.506469
MSTRG.118.3	129.937	0	259.875	Inf	Inf	0.0088155	0.509997
MSTRG.8329.69	2641.24	0	5282.47	Inf	Inf	0.00906928	0.517763
MSTRG.22268.48	977.307	0	1954.61	Inf	Inf	0.00916372	0.520865
MSTRG.22268.82	2200.44	0	4400.88	Inf	Inf	0.0099345	0.549028
MSTRG.30928.10	3295.4	548.89	6041.91	11.0075	3.46041	0.0102161	0.557699
ENST00000425636	14.5592	0	29.1183	Inf	Inf	0.0104171	0.563648
MSTRG.484.2	43.7938	3.39678	84.1908	24.7855	4.63142	0.0106479	0.569125
MSTRG.1102.27	165.964	19.4541	312.474	16.0621	4.00559	0.0110208	0.582071
MSTRG.11466.1	75.4435	0	150.887	Inf	Inf	0.0112022	0.587671
ENST00000593524	14.3273	0	28.6547	Inf	Inf	0.0113648	0.592613
MSTRG.21178.22	3443.56	0.310137	6886.8	22205.7	14.4386	0.0114668	0.59574
MSTRG.30824.42	522.531	54.1093	990.952	18.3139	4.19487	0.0116707	0.601522
ENST00000648308	13.8925	0	27.7849	Inf	Inf	0.0121056	0.612548
MSTRG.15773.2	136.039	12.4941	259.583	20.7764	4.37688	0.0121855	0.614643
MSTRG.3000.23	1171.58	0	2343.16	Inf	Inf	0.0133241	0.638216
MSTRG.22268.37	1166.25	0	2332.51	Inf	Inf	0.0133544	0.638632
ENST00000535200	13.6023	0	27.2046	Inf	Inf	0.013732	0.646056
MSTRG.34342.5	67.9824	0.324008	135.641	418.634	8.70955	0.0137445	0.646056
MSTRG.29831.14	992.23	0	1984.46	Inf	Inf	0.0142344	0.655835
MSTRG.3356.2	197.013	30.4567	363.569	11.9372	3.5774	0.0148788	0.667019
MSTRG.4242.73	2084.54	375.12	3793.96	10.114	3.33828	0.0152057	0.672754
MSTRG.2358.19	220.374	35.8207	404.927	11.3043	3.4988	0.0154535	0.678349
MSTRG.4152.25	17.6955	0	35.3911	Inf	Inf	0.0157638	0.685954
MSTRG.20320.2	102.537	0	205.073	Inf	Inf	0.0164917	0.70121
ENST00000447070	191.008	10.0442	371.971	37.0333	5.21075	0.0165665	0.702069
MSTRG.35499.10	788.047	0	1576.09	Inf	Inf	0.0165809	0.702303
ENST00000628924	12.5959	0	25.1918	Inf	Inf	0.0169393	0.707874
MSTRG.21178.6	682.426	0	1364.85	Inf	Inf	0.0174455	0.715343
MSTRG.28820.12	673.714	0	1347.43	Inf	Inf	0.0175576	0.717568
MSTRG.9827.28	275.462	0.324008	550.6	1699.34	10.7308	0.0183312	0.733024
ENST00000546339	12.1819	0	24.3639	Inf	Inf	0.0183481	0.733035
MSTRG.14625.20	556.588	0	1113.18	Inf	Inf	0.0193111	0.751392
MSTRG.7853.30	151.185	16.7236	285.646	17.0804	4.09427	0.0193963	0.752453
MSTRG.33768.50	530.804	0	1061.61	Inf	Inf	0.0201908	0.765935
MSTRG.22268.49	487.302	0	974.603	Inf	Inf	0.0202901	0.76616
MSTRG.8904.3	413.016	0	826.033	Inf	Inf	0.0204346	0.767806
MSTRG.29582.60	485.281	0	970.561	Inf	Inf	0.0206764	0.771405
ENST00000429156	11.7033	0	23.4066	Inf	Inf	0.020707	0.771808
MSTRG.12897.32	479.311	0	958.623	Inf	Inf	0.0208043	0.771814
MSTRG.5813.31	496.483	0	992.966	Inf	Inf	0.0208747	0.77215
MSTRG.21431.47	457.508	0	915.016	Inf	Inf	0.020938	0.773391
ENST00000483578	49.6401	0	99.2801	Inf	Inf	0.0214169	0.778948
ENST00000592117	11.66	0	23.32	Inf	Inf	0.0214747	0.77909
MSTRG.21485.23	418.98	0	837.959	Inf	Inf	0.0218759	0.785272
ENST00000395900	485.191	100.884	869.498	8.61876	3.10748	0.0220692	0.78738
MSTRG.7451.40	65.0998	9.35874	120.841	12.9121	3.69065	0.0228392	0.798842
MSTRG.30380.48	393.323	0	786.645	Inf	Inf	0.0229576	0.799273
MSTRG.14091.15	609.291	115.648	1102.93	9.53695	3.25353	0.0232298	0.802444
MSTRG.21178.5	862.625	0.310137	1724.94	5561.86	12.4414	0.0232446	0.802683
MSTRG.19071.50	289.56	28.2225	550.898	19.5198	4.28687	0.0234904	0.80688
MSTRG.24117.34	361.889	0	723.777	Inf	Inf	0.0235315	0.807581
MSTRG.2533.7	14.6242	0.339678	28.9087	85.1063	6.41119	0.0240789	0.815065
MSTRG.828.2	353.958	0	707.916	Inf	Inf	0.0241954	0.816527
MSTRG.608.19	349.271	0	698.542	Inf	Inf	0.0248713	0.825874
MSTRG.36546.33	468.247	80.9934	855.5	10.5626	3.40089	0.0251436	0.830658
MSTRG.12897.23	330.933	0	661.865	Inf	Inf	0.0255482	0.837231
ENST00000568248	310.883	0	621.766	Inf	Inf	0.02581	0.84186
MSTRG.9764.2	281.137	51.9412	510.333	9.8252	3.29649	0.0258782	0.842499
MSTRG.31920.16	287.639	0	575.278	Inf	Inf	0.026381	0.851226
MSTRG.19825.3	295.395	0	590.79	Inf	Inf	0.0264749	0.852343
MSTRG.716.27	285.455	0	570.91	Inf	Inf	0.0264813	0.852343
MSTRG.28349.21	304.35	0	608.701	Inf	Inf	0.0266356	0.854312
MSTRG.25708.9	304.014	0	608.028	Inf	Inf	0.0266503	0.854431
MSTRG.19825.2	289.426	0	578.852	Inf	Inf	0.0267452	0.856156
MSTRG.29582.2	277.812	0	555.624	Inf	Inf	0.0268414	0.856156
MSTRG.23906.18	284.747	0	569.495	Inf	Inf	0.026963	0.85758
MSTRG.20939.14	272.04	0	544.081	Inf	Inf	0.0271232	0.859273
MSTRG.245.2	293.078	0	586.156	Inf	Inf	0.0271406	0.859373
MSTRG.20068.35	84.3359	6.51288	162.159	24.8982	4.63797	0.0279634	0.871326
MSTRG.22841.2	269.356	0	538.712	Inf	Inf	0.0283049	0.876653
MSTRG.14625.16	257.915	0	515.831	Inf	Inf	0.0289227	0.88425
MSTRG.3531.26	255.897	0	511.793	Inf	Inf	0.029036	0.885229
MSTRG.4242.86	243.447	0	486.894	Inf	Inf	0.0291492	0.886973
MSTRG.29751.29	245.466	0	490.931	Inf	Inf	0.0296434	0.892232
MSTRG.983.27	1481.63	43.7294	2919.53	66.7635	6.06099	0.0302488	0.898251
MSTRG.21178.14	2812.48	16.777	5608.18	334.279	8.38491	0.0303948	0.900528
MSTRG.13140.15	222.797	0	445.593	Inf	Inf	0.0304629	0.900728
MSTRG.15639.1	145.911	12.9967	278.826	21.4535	4.42314	0.0305638	0.90141
MSTRG.28422.4	221.022	0	442.044	Inf	Inf	0.0305843	0.90141
MSTRG.23420.18	262.36	39.3731	485.348	12.3269	3.62374	0.030685	0.901785
MSTRG.32816.2	92.4829	0	184.966	Inf	Inf	0.0306987	0.901785
MSTRG.33141.3	226.454	0	452.908	Inf	Inf	0.0308561	0.903923
MSTRG.4618.4	216.021	0	432.042	Inf	Inf	0.0309343	0.903923
MSTRG.2320.2	212.31	0	424.621	Inf	Inf	0.031202	0.907266
ENST00000564401	10.1488	0	20.2976	Inf	Inf	0.031369	0.90924
ENST00000567093	209.729	0	419.458	Inf	Inf	0.0313923	0.90924
MSTRG.15164.8	198.436	0	396.872	Inf	Inf	0.032268	0.919907
MSTRG.36115.7	1357.14	330.871	2383.41	7.20345	2.84869	0.0322972	0.920403
MSTRG.23279.1	145.005	0.648016	289.361	446.534	8.80263	0.0325461	0.92496
MSTRG.19627.17	187.652	0	375.303	Inf	Inf	0.0326241	0.925846
MSTRG.4154.5	191.499	0	382.997	Inf	Inf	0.0328438	0.92805
MSTRG.30824.40	189.401	0	378.803	Inf	Inf	0.033024	0.930402
MSTRG.4745.18	196.171	0	392.341	Inf	Inf	0.0331388	0.93113
MSTRG.3989.17	193.647	0	387.294	Inf	Inf	0.0333528	0.933422
MSTRG.31774.18	178.292	0	356.585	Inf	Inf	0.0334641	0.935324
MSTRG.4253.2	199.441	45.5169	353.365	7.76339	2.95669	0.0335174	0.935617
ENST00000618234	176.421	0	352.841	Inf	Inf	0.03364	0.937568
MSTRG.17365.35	175.329	0	350.657	Inf	Inf	0.0337439	0.938947
MSTRG.35459.11	187.927	0	375.853	Inf	Inf	0.0338535	0.940514
MSTRG.19376.27	172.521	0	345.042	Inf	Inf	0.0340157	0.943003
MSTRG.22268.83	122.003	0	244.006	Inf	Inf	0.0351453	0.956461
MSTRG.6830.18	749.088	143.065	1355.11	9.47202	3.24367	0.0352002	0.956622
MSTRG.24850.4	170.093	0	340.186	Inf	Inf	0.0355728	0.960274
MSTRG.15708.82	158.91	0	317.82	Inf	Inf	0.036033	0.966203
MSTRG.5086.19	1040.3	183.911	1896.69	10.3131	3.3664	0.0363122	0.969767
MSTRG.34230.3	330.398	0.324008	660.471	2038.44	10.9933	0.0366414	0.972436
ENST00000634712	9.57979	0	19.1596	Inf	Inf	0.0369983	0.976054
ENST00000360737	9.59539	0	19.1908	Inf	Inf	0.0374805	0.978091
ENST00000651064	9.50881	0	19.0176	Inf	Inf	0.0374863	0.978091
MSTRG.22999.7	109.523	11.3403	207.706	18.3158	4.19502	0.037565	0.979077
MSTRG.19696.18	152.259	0	304.519	Inf	Inf	0.0375844	0.979418
MSTRG.24846.66	143.261	0	286.522	Inf	Inf	0.0379362	0.982345
MSTRG.12885.39	137.424	0	274.848	Inf	Inf	0.0380823	0.983516
MSTRG.18835.56	140.518	0	281.037	Inf	Inf	0.0383019	0.987388
MSTRG.15164.68	134.928	0	269.857	Inf	Inf	0.0384302	0.988734
MSTRG.9251.38	145.193	0	290.386	Inf	Inf	0.0384816	0.989241
MSTRG.14689.29	128.378	1.01903	255.737	250.96	7.97132	0.038517	0.989626
MSTRG.6064.22	144.352	0	288.704	Inf	Inf	0.0385928	0.990791
MSTRG.14468.4	143.847	0	287.694	Inf	Inf	0.0386599	0.991155
ENST00000607706	9.38297	0	18.7659	Inf	Inf	0.038978	0.994622
MSTRG.30824.56	140.819	0	281.638	Inf	Inf	0.0390704	0.995838
ENST00000427391	138.409	31.214	245.603	7.86838	2.97607	0.0391241	0.996718
MSTRG.31791.32	130.677	0	261.355	Inf	Inf	0.039707	1
MSTRG.3048.8	802.335	147.315	1457.35	9.89276	3.30637	0.0398656	1
ENST00000650579	122.917	0	245.835	Inf	Inf	0.0402493	1
MSTRG.960.1	119.798	0	239.595	Inf	Inf	0.0407657	1
MSTRG.19102.3	117.926	0	235.851	Inf	Inf	0.0410853	1
MSTRG.35499.13	117.77	0	235.54	Inf	Inf	0.0411123	1
MSTRG.35460.48	117.458	0	234.916	Inf	Inf	0.0411664	1
MSTRG.27214.19	120.514	0	241.027	Inf	Inf	0.0413342	1
MSTRG.32232.44	115.742	0	231.484	Inf	Inf	0.0414678	1
ENST00000606115	114.65	0	229.3	Inf	Inf	0.0416632	1
MSTRG.4160.1	1167.39	303.308	2031.48	6.69773	2.74367	0.0416888	1
ENST00000608721	19.7358	1.55069	37.9209	24.4542	4.61201	0.0420139	1
ENST00000609470	9.23494	0	18.4699	Inf	Inf	0.0420399	1
MSTRG.10011.28	121.471	0	242.942	Inf	Inf	0.042043	1
MSTRG.32335.18	119.284	0	238.568	Inf	Inf	0.0424236	1
MSTRG.323.1	109.814	0	219.629	Inf	Inf	0.0425627	1
ENST00000628667	9.14508	0	18.2902	Inf	Inf	0.0427491	1
MSTRG.19102.4	108.567	0	217.133	Inf	Inf	0.0428044	1
ENST00000541870	22.4999	2.24031	42.7595	19.0864	4.25447	0.0429531	1
MSTRG.9827.29	633.493	131.533	1135.45	8.63242	3.10977	0.0432104	1
MSTRG.31841.18	110.188	0	220.377	Inf	Inf	0.0432111	1
MSTRG.30395.37	108.898	0	217.795	Inf	Inf	0.0434641	1
ENST00000608286	109.526	0	219.051	Inf	Inf	0.0442572	1
MSTRG.34828.1	104.864	0	209.729	Inf	Inf	0.0442847	1
MSTRG.25307.46	21.3093	0.649815	41.9688	64.5857	6.01314	0.0447506	1
MSTRG.31755.51	102.606	0	205.212	Inf	Inf	0.044765	1
MSTRG.4125.6	106.834	0	213.668	Inf	Inf	0.0448064	1
MSTRG.36473.3	105.32	0	210.639	Inf	Inf	0.0451245	1
MSTRG.14625.52	197.089	25.4759	368.702	14.4726	3.85525	0.0456638	1
MSTRG.1153.2	94.8397	0	189.679	Inf	Inf	0.0457689	1
MSTRG.20620.2	98.9265	0	197.853	Inf	Inf	0.0465465	1
ENST00000489343	8.76437	0	17.5287	Inf	Inf	0.0467015	1
MSTRG.8928.21	90.9401	0	181.88	Inf	Inf	0.0467303	1
MSTRG.31338.37	97.5805	0	195.161	Inf	Inf	0.0468634	1
MSTRG.8329.49	94.7204	0	189.441	Inf	Inf	0.0475589	1
MSTRG.27214.21	90.6675	0	181.335	Inf	Inf	0.047593	1
MSTRG.29363.24	299.733	0.648016	598.818	924.079	9.85187	0.0479796	1
MSTRG.4242.12	40.4154	0	80.8309	Inf	Inf	0.048125	1
MSTRG.24820.51	91.6921	0	183.384	Inf	Inf	0.0483303	1
MSTRG.17872.3	88.825	0	177.65	Inf	Inf	0.0483657	1
MSTRG.14818.4	131.645	33.2884	230.001	6.90934	2.78855	0.0484661	1
MSTRG.3291.19	84.3887	0	168.777	Inf	Inf	0.0484918	1
ENST00000619523	8.63167	0	17.2633	Inf	Inf	0.0486949	1
MSTRG.16052.13	183.907	0.310137	367.504	1184.97	10.2106	0.0491946	1
MSTRG.8601.26	87.1495	0	174.299	Inf	Inf	0.0495613	1
MSTRG.31334.29	290.059	0.620275	579.497	934.259	9.86768	0.0497791	1
MSTRG.29281.14	386.968	31.0137	742.923	23.9547	4.58223	0.0498633	1
MSTRG.19102.17	82.4396	0	164.879	Inf	Inf	0.0498872	1
MSTRG.8980.21	4791.75	9583.5	0	0	-Inf	1.16321e-11	5.22889e-07
MSTRG.4674.8	774.62	1549.24	0	0	-Inf	3.09939e-09	1.29302e-05
MSTRG.30357.2	765.179	1530.36	0	0	-Inf	3.29816e-09	1.29302e-05
MSTRG.33285.78	438.941	877.883	0	0	-Inf	2.04318e-08	4.42439e-05
MSTRG.34577.25	3521.34	7042.68	0	0	-Inf	3.33478e-08	6.57477e-05
MSTRG.35799.17	266.215	532.43	0	0	-Inf	1.20958e-07	0.000167809
MSTRG.36177.6	396.956	793.911	0	0	-Inf	3.92679e-07	0.000361994
MSTRG.248.12	792.792	1585.58	0	0	-Inf	7.52735e-07	0.000579019
MSTRG.4350.14	161.312	322.624	0	0	-Inf	7.75976e-07	0.000582463
MSTRG.16255.11	631.036	1258.19	3.88574	0.00308837	-8.33894	2.08696e-06	0.00115794
MSTRG.30928.2	329.305	658.611	0	0	-Inf	3.92524e-06	0.00184443
MSTRG.26466.7	647.865	1295.42	0.311973	0.000240828	-12.0197	4.47008e-06	0.00204481
MSTRG.13606.1	323.108	646.215	0	0	-Inf	4.96488e-06	0.00217356
MSTRG.28699.19	371.034	742.068	0	0	-Inf	5.18898e-06	0.00222868
MSTRG.9544.16	2862.16	5719.28	5.04727	0.000882501	-10.1461	5.56112e-06	0.00233077
MSTRG.4195.1	212.251	424.503	0	0	-Inf	8.07914e-06	0.00312565
MSTRG.25499.2	260.059	520.118	0	0	-Inf	8.27241e-06	0.00316896
MSTRG.36473.6	474.711	949.423	0	0	-Inf	1.04515e-05	0.00370345
MSTRG.17040.39	199.375	398.75	0	0	-Inf	1.14444e-05	0.0039389
MSTRG.33489.1	160.992	321.984	0	0	-Inf	1.34238e-05	0.00440207
MSTRG.16091.44	194.818	389.635	0	0	-Inf	1.9572e-05	0.00569747
MSTRG.25427.9	182.51	365.019	0	0	-Inf	2.50455e-05	0.00676757
ENST00000622160	67.9143	135.829	0	0	-Inf	2.51729e-05	0.00677277
ENST00000599439	118.084	236.168	0	0	-Inf	2.51757e-05	0.00677277
ENST00000612792	84.3829	168.766	0	0	-Inf	4.15241e-05	0.00966283
ENST00000569731	53.3603	106.721	0	0	-Inf	6.72686e-05	0.0133946
MSTRG.11549.4	116.929	233.859	0	0	-Inf	8.20702e-05	0.0153551
MSTRG.724.48	206.073	412.145	0	0	-Inf	8.29382e-05	0.0154493
MSTRG.6507.18	499.355	998.709	0	0	-Inf	8.50369e-05	0.0157649
ENST00000422506	49.7815	99.5631	0	0	-Inf	9.03643e-05	0.0165169
MSTRG.16321.19	625.599	1248.08	3.11973	0.00249963	-8.64407	9.32739e-05	0.0168016
MSTRG.26467.3	204.687	408.73	0.64532	0.00157884	-9.30692	9.71732e-05	0.0171774
MSTRG.30732.1	57.7671	115.534	0	0	-Inf	0.000100696	0.0175809
MSTRG.5632.38	77.6392	155.278	0	0	-Inf	0.000105267	0.0181955
MSTRG.17171.1	86.2707	172.205	0.336485	0.00195398	-8.99937	0.000112517	0.0189578
ENST00000622896	49.3083	98.6165	0	0	-Inf	0.000112595	0.0189578
ENST00000607933	54.863	109.726	0	0	-Inf	0.000113913	0.0191384
MSTRG.28699.14	48.8941	97.7882	0	0	-Inf	0.000123658	0.0202093
MSTRG.8329.48	94.4871	188.974	0	0	-Inf	0.000131874	0.0209708
MSTRG.20754.1	613.916	1222.35	5.48522	0.00448745	-7.79989	0.000132527	0.0210384
MSTRG.7853.41	245.436	490.872	0	0	-Inf	0.000142407	0.0222786
MSTRG.12737.27	598.473	1177.79	19.1551	0.0162636	-5.94221	0.000143261	0.0223585
MSTRG.15412.14	80.9604	161.921	0	0	-Inf	0.000161828	0.0245198
MSTRG.28532.14	262.381	523.752	1.00945	0.00192735	-9.01916	0.000164501	0.0247804
ENST00000618976	67.6034	134.572	0.634633	0.00471593	-7.72824	0.00017094	0.0254795
MSTRG.15351.17	89.4278	178.856	0	0	-Inf	0.000175399	0.025995
MSTRG.9574.2	285.009	570.018	0	0	-Inf	0.000201914	0.0293664
MSTRG.31394.1	57.2576	114.515	0	0	-Inf	0.00020274	0.0294316
MSTRG.22268.68	1295.34	2590.68	0	0	-Inf	0.000257461	0.0359689
MSTRG.19508.15	588.165	1176.33	0	0	-Inf	0.000304255	0.041178
MSTRG.17688.5	326.591	640.418	12.7635	0.0199299	-5.64892	0.000332079	0.044202
MSTRG.33969.33	36.2087	72.4174	0	0	-Inf	0.000332269	0.044202
MSTRG.19102.27	40.127	80.2539	0	0	-Inf	0.000332918	0.0442129
MSTRG.16321.32	98.0418	196.084	0	0	-Inf	0.000335173	0.0443612
MSTRG.8491.14	737.473	1442.5	32.4452	0.0224923	-5.47442	0.000374788	0.0487356
MSTRG.17734.2	61.739	122.468	1.00945	0.00824256	-6.92269	0.000412507	0.052246
MSTRG.15708.40	290.387	576.75	4.02399	0.00697701	-7.16317	0.000499197	0.0607104
MSTRG.24282.43	31.8261	63.6523	0	0	-Inf	0.000575204	0.067947
ENST00000634675	29.8415	59.683	0	0	-Inf	0.000764387	0.0842241
MSTRG.32189.19	169.312	330.59	8.03416	0.0243025	-5.36275	0.000770105	0.0846746
MSTRG.14895.3	444.017	887.375	0.659145	0.000742803	-10.3947	0.00100039	0.103912
MSTRG.7004.1	57.3461	114.692	0	0	-Inf	0.00105969	0.108411
MSTRG.32393.3	625.576	1249.81	1.34594	0.00107692	-9.85888	0.00107054	0.109163
MSTRG.17827.1	253.536	504.491	2.58128	0.0051166	-7.6106	0.00110848	0.112443
MSTRG.10572.51	69.746	139.492	0	0	-Inf	0.00121816	0.120359
MSTRG.7451.24	26.1529	52.3058	0	0	-Inf	0.00131988	0.128215
MSTRG.12897.35	25.9543	51.9085	0	0	-Inf	0.00137108	0.131894
ENST00000563225	36.5446	73.0893	0	0	-Inf	0.00137129	0.131894
MSTRG.15139.17	68.1811	135.058	1.30446	0.00965856	-6.69398	0.00156022	0.146188
ENST00000497320	24.7756	49.5511	0	0	-Inf	0.00163952	0.152427
MSTRG.17040.57	57.2658	114.22	0.311973	0.00273134	-8.51617	0.00187378	0.169203
MSTRG.23683.1	108.973	213.907	4.03782	0.0188765	-5.72727	0.00187963	0.169593
MSTRG.19696.10	151.158	298.616	3.70133	0.012395	-6.3341	0.0019759	0.175537
ENST00000623483	23.5452	47.0904	0	0	-Inf	0.00198352	0.176013
MSTRG.36302.7	117.439	234.878	0	0	-Inf	0.00199788	0.176784
MSTRG.9187.2	2496.72	4772.41	221.022	0.0463125	-4.43246	0.00200838	0.177613
MSTRG.5440.12	111.41	222.508	0.311973	0.00140207	-9.47822	0.00204515	0.179509
ENST00000501702	251.575	493.222	9.92765	0.0201281	-5.63464	0.00204592	0.179509
MSTRG.22268.110	22870	44648.4	1091.59	0.0244486	-5.3541	0.00209889	0.183535
ENST00000624140	22.691	45.3819	0	0	-Inf	0.00222739	0.192554
ENST00000382375	22.0723	44.1447	0	0	-Inf	0.00247793	0.209058
MSTRG.13104.8	21.7712	43.5423	0	0	-Inf	0.00255524	0.213845
MSTRG.10561.7	675.246	1289.38	61.1177	0.047401	-4.39894	0.00265443	0.220489
MSTRG.16401.17	33.2287	66.4573	0	0	-Inf	0.00281663	0.231495
ENST00000595310	42.7107	85.4214	0	0	-Inf	0.00288415	0.235431
MSTRG.9012.12	134.83	259.658	10.0025	0.0385217	-4.69819	0.0030307	0.244392
MSTRG.4274.2	444.72	889.103	0.336485	0.000378454	-11.3676	0.00314867	0.251365
MSTRG.17040.29	73.659	143.378	3.93977	0.0274781	-5.18557	0.00315583	0.25155
MSTRG.32816.1	383.782	730.582	36.9812	0.0506188	-4.30418	0.00326122	0.257404
MSTRG.16436.20	1379.98	2616.98	142.988	0.0546387	-4.19393	0.00332418	0.26123
MSTRG.4095.32	72.7052	145.41	0	0	-Inf	0.0038583	0.291543
MSTRG.19885.10	70.3747	140.749	0	0	-Inf	0.00397223	0.29684
MSTRG.5581.2	282.506	562.827	2.18381	0.00388007	-8.0097	0.00455353	0.327166
MSTRG.724.49	62.8766	125.441	0.311973	0.002487	-8.65138	0.00465343	0.331745
ENST00000624325	18.5127	37.0254	0	0	-Inf	0.00479481	0.338419
ENST00000564137	18.0841	36.1681	0	0	-Inf	0.00510788	0.354577
MSTRG.33285.40	2611.91	4875.22	348.598	0.0715041	-3.80583	0.00596041	0.39735
MSTRG.7679.20	129.891	246.943	12.8399	0.0519955	-4.26547	0.00623211	0.409638
MSTRG.25125.26	799.06	1533.85	64.2686	0.0419001	-4.5769	0.00630722	0.413355
MSTRG.1982.24	1255.19	2360.66	149.714	0.0634205	-3.97891	0.00642668	0.41872
MSTRG.28532.24	1619.51	3239.02	0	0	-Inf	0.006521	0.422164
ENST00000520590	16.5521	33.1042	0	0	-Inf	0.00683623	0.436747
ENST00000416826	16.5145	33.0291	0	0	-Inf	0.00695815	0.441282
MSTRG.525.9	138.163	275.358	0.96798	0.00351535	-8.15212	0.00732454	0.456
ENST00000506942	16.1494	32.2987	0	0	-Inf	0.00739203	0.458936
ENST00000623619	17.7236	35.4473	0	0	-Inf	0.00743591	0.459894
MSTRG.22268.85	2743.33	5486.66	0	0	-Inf	0.00748658	0.461363
MSTRG.30977.24	202.507	405.014	0	0	-Inf	0.00749808	0.461707
ENST00000631764	28.1819	55.3958	0.96798	0.0174739	-5.83866	0.00753331	0.463144
MSTRG.22268.72	610.32	1220.64	0	0	-Inf	0.00761683	0.464591
MSTRG.16199.2	273.773	546.551	0.995629	0.00182166	-9.10053	0.00809746	0.483629
ENST00000520924	15.4648	30.9296	0	0	-Inf	0.00864606	0.504406
MSTRG.33141.5	1283.67	2528.31	39.0318	0.0154379	-6.01738	0.00883548	0.510395
MSTRG.12737.48	35.8507	69.7654	1.93596	0.0277496	-5.17139	0.00891186	0.513097
MSTRG.22268.65	2811.86	5205.07	418.65	0.0804312	-3.6361	0.00903396	0.516738
ENST00000412918	15.1525	30.305	0	0	-Inf	0.00926594	0.525335
MSTRG.35499.7	2318.63	4637.26	0	0	-Inf	0.00967419	0.53965
MSTRG.28532.26	8712.85	17422.3	3.36485	0.000193134	-12.3381	0.0100736	0.553357
MSTRG.11549.2	14.7709	29.5419	0	0	-Inf	0.0104555	0.564594
ENST00000647283	14.2074	28.4147	0	0	-Inf	0.0118039	0.605583
MSTRG.18843.1	165.983	331.966	0	0	-Inf	0.0119736	0.609765
MSTRG.10375.2	61.2709	115.992	6.54997	0.0564693	-4.14639	0.0125453	0.623315
MSTRG.22268.81	4453.34	8093.41	813.271	0.100486	-3.31494	0.01374	0.646056
ENST00000623415	13.5115	27.0231	0	0	-Inf	0.0138235	0.647302
ENST00000588369	92.6654	172.544	12.7864	0.074105	-3.75428	0.0141623	0.654108
MSTRG.15164.66	249.389	498.778	0	0	-Inf	0.014229	0.655835
MSTRG.12897.114	152.247	304.494	0	0	-Inf	0.0145713	0.661575
MSTRG.15378.4	971.862	1943.72	0	0	-Inf	0.014595	0.662265
MSTRG.15351.19	1380.19	2522.32	238.06	0.0943814	-3.40535	0.0149552	0.668106
MSTRG.6039.6	92.8843	185.769	0	0	-Inf	0.0164591	0.701077
ENST00000638776	12.5901	25.1803	0	0	-Inf	0.0166038	0.702698
MSTRG.27950.3	29.1688	56.4017	1.93596	0.0343245	-4.86462	0.0167579	0.706642
MSTRG.30824.60	262.1	524.2	0	0	-Inf	0.0169902	0.709043
ENST00000426528	12.5263	25.0527	0	0	-Inf	0.0172603	0.712336
MSTRG.34867.10	12.3936	24.7871	0	0	-Inf	0.0173728	0.714488
ENST00000583400	12.3766	24.7533	0	0	-Inf	0.0174196	0.715281
ENST00000618687	12.4184	24.8369	0	0	-Inf	0.0175552	0.717568
ENST00000631276	12.2965	24.593	0	0	-Inf	0.0176435	0.719481
MSTRG.28171.30	605.247	1210.49	0	0	-Inf	0.0184838	0.736304
MSTRG.25708.55	364.936	698.242	31.6296	0.0452988	-4.46438	0.0189192	0.74338
MSTRG.23290.15	563.612	1127.22	0	0	-Inf	0.0191525	0.748584
MSTRG.22268.74	547.573	1095.15	0	0	-Inf	0.0194301	0.752706
MSTRG.7764.2	117.937	224.467	11.4074	0.0508199	-4.29846	0.0202256	0.76616
ENST00000529893	11.8288	23.6576	0	0	-Inf	0.0207627	0.771814
MSTRG.13578.3	97.2161	194.432	0	0	-Inf	0.0213112	0.777961
MSTRG.4050.9	788.342	1456.01	120.675	0.0828806	-3.59282	0.0215393	0.779966
MSTRG.24873.19	419.306	838.611	0	0	-Inf	0.0217139	0.782221
MSTRG.16608.22	417.135	834.269	0	0	-Inf	0.0217701	0.783497
ENST00000606615	11.6615	23.323	0	0	-Inf	0.0219894	0.786408
ENST00000624768	11.5212	23.0424	0	0	-Inf	0.0221615	0.788546
MSTRG.19071.56	432.078	863.819	0.336485	0.000389531	-11.326	0.0222495	0.789838
MSTRG.13596.2	113.07	226.14	0	0	-Inf	0.0223956	0.792908
MSTRG.24344.94	380.383	760.767	0	0	-Inf	0.0227938	0.798794
MSTRG.21178.4	399.971	799.942	0	0	-Inf	0.0232667	0.80298
MSTRG.23235.25	343.632	687.264	0	0	-Inf	0.0239772	0.812928
ENST00000576365	363.278	726.556	0	0	-Inf	0.0242972	0.81872
MSTRG.10602.12	1908.8	3406.69	410.9	0.120615	-3.05151	0.0243677	0.819436
MSTRG.18941.3	79.4967	158.993	0	0	-Inf	0.0245004	0.821487
MSTRG.28532.9	735.342	1470.36	0.32266	0.000219443	-12.1539	0.0245724	0.821624
MSTRG.19376.33	308.432	616.863	0	0	-Inf	0.0253031	0.832993
MSTRG.33992.6	318.986	637.972	0	0	-Inf	0.0254338	0.836413
MSTRG.35276.12	1635.03	2906.23	363.825	0.125188	-2.99783	0.0268149	0.856156
MSTRG.34564.24	274.316	548.633	0	0	-Inf	0.0268237	0.856156
MSTRG.30899.14	281.563	563.126	0	0	-Inf	0.0270642	0.858872
MSTRG.1632.19	270.061	540.121	0	0	-Inf	0.027632	0.866277
MSTRG.24117.33	265.968	531.936	0	0	-Inf	0.0285091	0.879833
MSTRG.28699.10	260.533	521.066	0	0	-Inf	0.0288036	0.882285
MSTRG.15631.23	10.5353	21.0706	0	0	-Inf	0.0296036	0.891952
MSTRG.22268.63	525.864	1051.41	0.32266	0.000306884	-11.67	0.0296739	0.892639
ENST00000608574	13.4304	26.5243	0.336485	0.0126859	-6.30063	0.0300956	0.897354
MSTRG.4242.84	474.356	948.4	0.311973	0.000328947	-11.5699	0.0305583	0.90141
MSTRG.4674.7	229.283	458.565	0	0	-Inf	0.0306945	0.901785
MSTRG.22268.93	203.45	406.9	0	0	-Inf	0.031124	0.906522
MSTRG.8692.30	217.394	434.788	0	0	-Inf	0.0315184	0.911538
MSTRG.1571.2	184.884	369.768	0	0	-Inf	0.03171	0.913184
MSTRG.3769.17	190.579	381.159	0	0	-Inf	0.032152	0.919121
MSTRG.16091.43	15.6265	30.629	0.623946	0.0203711	-5.61733	0.0326583	0.925919
ENST00000602755	185.819	371.637	0	0	-Inf	0.0332803	0.932892
MSTRG.33141.16	169.577	304.214	34.941	0.114857	-3.12209	0.0340025	0.942974
MSTRG.8513.37	185.464	370.928	0	0	-Inf	0.0341092	0.944756
MSTRG.31259.13	32.013	60.2822	3.74367	0.0621025	-4.00921	0.0342691	0.946999
MSTRG.8847.2	634.789	1118.76	150.815	0.134805	-2.89105	0.0343319	0.947676
MSTRG.35268.6	181.388	362.776	0	0	-Inf	0.0344881	0.949287
MSTRG.18810.2	169.132	338.264	0	0	-Inf	0.0348736	0.952227
MSTRG.14625.48	126.928	253.856	0	0	-Inf	0.0352147	0.956681
MSTRG.17040.54	73.6885	133.98	13.397	0.0999925	-3.32204	0.0352292	0.956741
MSTRG.16495.9	157.792	315.584	0	0	-Inf	0.0360972	0.967174
ENST00000623616	292.927	517.128	68.7266	0.132901	-2.91158	0.0364342	0.971657
MSTRG.26411.13	147.625	295.251	0	0	-Inf	0.0365024	0.972018
MSTRG.34898.18	143.904	287.807	0	0	-Inf	0.0369682	0.97559
MSTRG.31432.2	150.632	301.263	0	0	-Inf	0.0370953	0.976202
ENST00000652331	142.818	285.636	0	0	-Inf	0.0371075	0.976202
MSTRG.11530.3	219.137	400.36	37.914	0.0946998	-3.4005	0.0371244	0.976202
MSTRG.31103.20	52.8002	105.6	0	0	-Inf	0.0372476	0.976846
ENST00000367477	88.0879	158.642	17.5342	0.110527	-3.17752	0.0373366	0.977153
MSTRG.34381.18	324.051	647.766	0.336485	0.000519454	-10.9107	0.0386335	0.990959
MSTRG.14893.9	462.172	810.767	113.576	0.140085	-2.83563	0.0387565	0.992543
MSTRG.22268.67	1735.38	3150.06	320.692	0.101805	-3.29612	0.0397004	1
MSTRG.21178.9	122.306	244.612	0	0	-Inf	0.0405101	1
MSTRG.5447.16	124.743	249.486	0	0	-Inf	0.040565	1
ENST00000317596	9.29473	18.5895	0	0	-Inf	0.0406864	1
MSTRG.22932.32	91.1181	163.518	18.7184	0.114473	-3.12692	0.0411972	1
MSTRG.6964.12	113.2	226.4	0	0	-Inf	0.0416437	1
MSTRG.34867.3	6432.33	11202.9	1661.74	0.148331	-2.75311	0.0419797	1
MSTRG.31233.9	112.917	225.834	0	0	-Inf	0.0426197	1
MSTRG.19234.18	107.618	215.235	0	0	-Inf	0.0427012	1
MSTRG.26614.33	117.359	234.718	0	0	-Inf	0.0428129	1
MSTRG.15708.33	906.492	1592.14	220.848	0.138712	-2.84984	0.0430427	1
MSTRG.4242.83	108.057	216.113	0	0	-Inf	0.0435597	1
ENST00000624141	9.03811	18.0762	0	0	-Inf	0.0448415	1
MSTRG.20454.11	103.772	207.543	0	0	-Inf	0.0455066	1
MSTRG.27407.1	608.277	1062.29	154.262	0.145216	-2.78373	0.0458429	1
MSTRG.30595.3	101.054	202.108	0	0	-Inf	0.0461091	1
MSTRG.8601.29	100.205	200.41	0	0	-Inf	0.0463023	1
MSTRG.27107.19	100.035	200.07	0	0	-Inf	0.0463413	1
ENST00000586185	15.4964	30.0248	0.96798	0.0322393	-4.95503	0.0465596	1
MSTRG.11589.14	24.3844	45.863	2.9058	0.0633583	-3.98032	0.0469263	1
MSTRG.633.5	1181.93	2046.74	317.131	0.154945	-2.69017	0.0474649	1
MSTRG.32056.1	22.9225	43.2745	2.57059	0.0594021	-4.07334	0.047613	1
MSTRG.6302.1	1754.83	3023.01	486.644	0.16098	-2.63505	0.0480325	1
MSTRG.10694.13	84.8225	169.645	0	0	-Inf	0.0480452	1
ENST00000608616	8.7356	17.4712	0	0	-Inf	0.0482752	1
ENST00000610272	8.71157	17.4231	0	0	-Inf	0.0484971	1
MSTRG.8747.1	91.2036	182.407	0	0	-Inf	0.0485127	1
MSTRG.27536.21	90.5242	181.048	0	0	-Inf	0.0486927	1
MSTRG.7493.2	602.184	1035.23	169.137	0.163381	-2.61369	0.048784	1
MSTRG.27569.2	82.5192	165.038	0	0	-Inf	0.0493968	1
MSTRG.22999.6	82.946	165.892	0	0	-Inf	0.0496573	1
MSTRG.7572.22	82.784	165.568	0	0	-Inf	0.0497053	1
MSTRG.25499.28	78.7749	157.55	0	0	-Inf	0.0498363	1

## Sheet: 24h-dif-mRNA
The differentially expressed mRNAs, lncRNAs and miRNAs at 24 hpi.
Summary of dif-mRNAs in HL-60 cell at 24 hpi identified in this study
id	baseMean	baseMeanA	baseMeanB	foldChange	log2FoldChange	pval	padj	Chromosome	Start Site	End Site	Direction	Length	Name
ENSG00000188786	2712.32	1712.56	3712.08	2.16756	1.11607	1.50313e-46	3.69946e-43	1	37809574	37859592	-	7989	MTF1
ENSG00000155926	1573.02	1022.12	2123.92	2.07796	1.05517	9.43504e-38	1.16106e-34	8	133036728	133102912	-	7491	SLA
ENSG00000163376	592.093	354.876	829.311	2.3369	1.2246	6.42623e-29	3.51467e-26	3	66998307	67011210	+	4736	KBTBD8
ENSG00000153721	537.653	325.479	749.826	2.30376	1.20399	2.13001e-26	8.73717e-24	6	154387515	154510685	-	21579	CNKSR3
ENSG00000170385	1656.49	1021.2	2291.79	2.24421	1.16621	7.848e-19	1.15891e-16	1	211571568	211579161	-	5893	SLC30A1
ENSG00000147650	773.651	342.957	1204.35	3.51165	1.81215	8.58483e-19	1.24286e-16	8	104489231	104589024	-	9777	LRP12
ENSG00000103855	319.153	184.826	453.481	2.45356	1.29488	8.00357e-13	4.32926e-11	15	73683966	73714514	+	5482	CD276
ENSG00000275342	573.64	322.171	825.11	2.5611	1.35676	4.38636e-12	2.1307e-10	8	8317736	8386498	-	4904	PRAG1
ENSG00000164023	479.625	273.144	686.106	2.51188	1.32877	2.60685e-10	8.53556e-09	4	107824563	107915047	+	7635	SGMS2
ENSG00000155252	152.77	94.7665	210.774	2.22414	1.15325	8.66873e-10	2.53487e-08	10	97640686	97676434	+	4189	PI4K2A
ENSG00000250254	35.3562	10.4493	60.2631	5.76719	2.52787	9.59427e-10	2.78347e-08	4	37960398	37961128	+	731	PTTG2
ENSG00000008853	655.979	402.768	909.19	2.25735	1.17463	4.78281e-09	1.17517e-07	8	22987417	23020199	+	6580	RHOBTB2
ENSG00000136842	123.959	70.7384	177.179	2.50471	1.32464	6.52542e-09	1.54424e-07	9	97501180	97601743	+	3676	TMOD1
ENSG00000125735	139.235	86.2037	192.266	2.23037	1.15728	7.35938e-09	1.71684e-07	19	6661253	6670588	-	4778	TNFSF14
ENSG00000115607	154.677	100.892	208.463	2.06621	1.04698	2.39848e-08	4.94995e-07	2	102418689	102452565	+	2966	IL18RAP
ENSG00000147465	139.119	89.0429	189.195	2.12476	1.0873	1.94558e-07	3.27598e-06	8	38143649	38151265	-	3767	STAR
ENSG00000275302	325.158	213.518	436.799	2.04572	1.03261	2.33072e-07	3.86282e-06	17	36103827	36105621	+	1795	CCL4
ENSG00000168685	69.711	35.3962	104.026	2.93889	1.55527	4.62361e-07	7.1494e-06	5	35852695	35879603	+	6020	IL7R
ENSG00000128641	94.9183	58.4723	131.364	2.24661	1.16775	5.77297e-07	8.69892e-06	2	191245185	191425389	+	9533	MYO1B
ENSG00000180730	63.7599	29.5123	98.0076	3.32091	1.73158	1.23188e-06	1.71292e-05	13	26044597	26051031	-	2860	SHISA2
ENSG00000186081	299.015	0	598.031	Inf	Inf	3.60964e-06	4.41255e-05	12	52514575	52520530	-	4133	KRT5
ENSG00000186847	178.339	0	356.678	Inf	Inf	1.00027e-05	0.000107036	17	41582279	41586895	-	2255	KRT14
ENSG00000141506	1594.89	1010.45	2179.33	2.1568	1.10889	1.22962e-05	0.000128961	17	8878911	8965712	-	7506	PIK3R5
ENSG00000140379	187.48	111.429	263.531	2.36501	1.24185	2.01352e-05	0.00019796	15	79960892	79971196	-	836	BCL2A1
ENSG00000205420	101.555	0	203.111	Inf	Inf	2.99916e-05	0.00027802	12	52487176	52493257	-	2926	KRT6A
ENSG00000042980	121.45	73.8651	169.035	2.28843	1.19436	4.61369e-05	0.000401239	8	24294040	24359018	+	9351	ADAM28
ENSG00000109689	2365.63	1576.78	3154.47	2.00058	1.00041	5.23852e-05	0.000446893	4	26857601	27025381	+	8386	STIM2
ENSG00000283199	105.464	66.4297	144.497	2.17519	1.12114	5.28095e-05	0.000449474	13	113953705	113974079	-	3836	C13orf46
ENSG00000176014	11.0615	0.320851	21.8021	67.9509	6.08642	5.54489e-05	0.000469773	18	12307669	12344320	+	4117	TUBB6
ENSG00000134531	38.2079	17.204	59.2118	3.44174	1.78314	6.94849e-05	0.000574193	12	13196723	13219941	+	7833	EMP1
ENSG00000146648	66.0029	0	132.006	Inf	Inf	7.0802e-05	0.000583519	7	55019017	55211628	+	12525	EGFR
ENSG00000124145	78.5455	51.9727	105.118	2.02257	1.01619	7.5158e-05	0.00061386	20	45325288	45348424	-	2613	SDC4
ENSG00000005471	32.6619	9.84291	55.4809	5.63664	2.49484	8.23612e-05	0.000665332	7	87401697	87480435	-	7727	ABCB4
ENSG00000005884	49.7725	0	99.545	Inf	Inf	0.000125785	0.000955489	17	50055968	50090481	+	9802	ITGA3
ENSG00000163347	22.0256	9.31429	34.7369	3.72941	1.89895	0.000166557	0.00121443	3	190305707	190322446	-	3628	CLDN1
ENSG00000143344	145.299	84.7359	205.862	2.42946	1.28063	0.000187517	0.00134813	1	183636085	183928531	+	5305	RGL1
ENSG00000187193	14.4681	4.09285	24.8433	6.06992	2.60168	0.000209777	0.00148432	16	56682470	56684196	+	1727	MT1X
ENSG00000053747	28.3073	0	56.6147	Inf	Inf	0.000214792	0.00151763	18	23689443	23956222	+	14678	LAMA3
ENSG00000128422	110.07	0.962554	219.177	227.704	7.83102	0.000247627	0.00171421	17	41619441	41624842	-	3130	KRT17
ENSG00000116285	6.56952	0.705075	12.434	17.635	4.14037	0.000336943	0.00222325	1	8004404	8026309	-	4179	ERRFI1
ENSG00000174307	4.5965	0	9.19301	Inf	Inf	0.00034529	0.0022692	1	201464383	201469237	-	3138	PHLDA3
ENSG00000058085	49.6328	0.334885	98.9308	295.417	8.20661	0.000348342	0.00228741	1	183186238	183244900	+	6543	LAMC2
ENSG00000105974	28.1331	0	56.2663	Inf	Inf	0.000348371	0.00228741	7	116525001	116561184	+	3866	CAV1
ENSG00000112378	27.953	0	55.906	Inf	Inf	0.000378539	0.00246181	6	138088505	138107419	-	4198	PERP
ENSG00000145626	28.911	14.9231	42.8988	2.87465	1.52339	0.000461941	0.00292266	5	35951010	36001028	-	8485	UGT3A1
ENSG00000185022	49.0619	30.7872	67.3366	2.18716	1.12906	0.000507336	0.00316245	22	38200767	38216507	+	5611	MAFF
ENSG00000086570	22.798	0	45.5961	Inf	Inf	0.000514003	0.0031986	5	151504093	151568944	-	14537	FAT2
ENSG00000182010	35.8741	17.7892	53.9591	3.03326	1.60087	0.000520808	0.00323278	10	62183035	62268844	-	9793	RTKN2
ENSG00000185567	31.6983	0.320851	63.0758	196.589	7.61904	0.000540583	0.00333589	14	104937244	104978374	-	18788	AHNAK2
ENSG00000102024	21.6925	0	43.385	Inf	Inf	0.000644185	0.0038764	X	115561174	115650861	+	4099	PLS3
ENSG00000144802	37.7701	22.2979	53.2422	2.38777	1.25566	0.000645068	0.00388013	3	101827991	101861022	+	5902	NFKBIZ
ENSG00000158023	33.5534	18.9671	48.1397	2.53807	1.34373	0.000698409	0.00416031	12	121918592	122003927	+	15385	WDR66
ENSG00000204580	19.0721	0	38.1442	Inf	Inf	0.000729449	0.00431908	6	30876421	30900156	+	9122	DDR1
ENSG00000177469	19.7067	0	39.4135	Inf	Inf	0.000759031	0.0044567	17	42402449	42423256	-	3570	CAVIN1
ENSG00000184292	17.7987	0	35.5973	Inf	Inf	0.000841594	0.00487438	1	58575423	58577773	-	2351	TACSTD2
ENSG00000168004	36.6306	17.6484	55.6128	3.15116	1.65588	0.000873129	0.00502867	11	63461404	63491194	-	3268	HRASLS5
ENSG00000186832	15.2305	0	30.4609	Inf	Inf	0.000904382	0.00518284	17	41609778	41615899	-	2477	KRT16
ENSG00000221955	24.673	12.7129	36.6331	2.88156	1.52685	0.000999129	0.00564428	3	125082636	125212864	-	5586	SLC12A8
ENSG00000137975	6.16439	0	12.3288	Inf	Inf	0.00101414	0.00571678	1	86424171	86456553	+	4406	CLCA2
ENSG00000204186	5.74572	0.641703	10.8497	16.9077	4.07961	0.00121236	0.00662825	2	206274663	206314427	+	10901	ZDBF2
ENSG00000117298	49.6201	32.4625	66.7778	2.05707	1.04059	0.00126205	0.00683165	1	21217247	21345572	-	7308	ECE1
ENSG00000005059	26.1961	13.3755	39.0166	2.91702	1.54449	0.00129603	0.00698486	4	109560209	109688719	+	3555	MCUB
ENSG00000196611	23.1182	0.320851	45.9155	143.105	7.16093	0.00141704	0.0075136	11	102789919	102798160	-	1971	MMP1
ENSG00000067113	929.569	569.054	1290.08	2.26707	1.18083	0.00150031	0.00789278	5	55424854	55534969	-	1935	PLPP1
ENSG00000196878	34.3712	1.67804	67.0644	39.9658	5.32069	0.00152463	0.0080065	1	209614870	209652425	-	4647	LAMB3
ENSG00000062038	14.1268	1.31509	26.9385	20.4842	4.35644	0.00160427	0.00835147	16	68636189	68722616	+	6076	CDH3
ENSG00000169398	16.6714	7.52678	25.816	3.42989	1.77816	0.00168404	0.00870126	8	140657900	141002216	-	13742	PTK2
ENSG00000177675	39.5095	24.8258	54.1933	2.18294	1.12627	0.00178246	0.0091078	12	7346685	7479897	-	5690	CD163L1
ENSG00000175793	40.871	0.990621	80.7514	81.5159	6.34901	0.00179534	0.00916411	1	26863149	26864456	+	1308	SFN
ENSG00000118785	43.2287	27.5723	58.8851	2.13566	1.09468	0.00197975	0.00994389	4	87975650	87983426	+	2321	SPP1
ENSG00000171346	12.7993	0	25.5986	Inf	Inf	0.00203852	0.0102027	17	41513745	41522529	-	5969	KRT15
ENSG00000081277	16.0584	0	32.1169	Inf	Inf	0.00228099	0.0111979	1	201283452	201332993	+	6211	PKP1
ENSG00000102962	19.1584	7.61498	30.7018	4.03177	2.01141	0.00229107	0.0112318	16	57358783	57366189	+	2917	CCL22
ENSG00000137460	20.0678	5.60567	34.5299	6.15982	2.62289	0.00234006	0.0114272	4	152936352	152979696	+	6593	FHDC1
ENSG00000184363	9.69982	0	19.3996	Inf	Inf	0.0023841	0.0116345	11	392614	404908	+	3795	PKP3
ENSG00000090339	46.7477	25.8137	67.6817	2.62193	1.39063	0.00249145	0.0120587	19	10271093	10286615	+	3448	ICAM1
ENSG00000137693	9.5483	0	19.0966	Inf	Inf	0.00257894	0.012409	11	102110447	102233424	+	6311	YAP1
ENSG00000137699	9.3927	0	18.7854	Inf	Inf	0.00300673	0.0141448	11	120111286	120185529	-	10040	TRIM29
ENSG00000142910	10.0069	0	20.0139	Inf	Inf	0.00300844	0.0141483	1	31576485	31587686	+	5281	TINAGL1
ENSG00000134757	8.41414	0	16.8283	Inf	Inf	0.00313765	0.0146718	18	31447741	31478702	+	5579	DSG3
ENSG00000100906	3697.94	2364.08	5031.8	2.12844	1.0898	0.00327503	0.0152707	14	35401511	35404749	-	2373	NFKBIA
ENSG00000137962	9.23301	0	18.466	Inf	Inf	0.00329105	0.0153247	1	94148988	94275068	-	18370	ARHGAP29
ENSG00000173212	28.7541	17.204	40.3041	2.34272	1.22818	0.00352637	0.0162705	1	116111755	116135240	+	3256	MAB21L3
ENSG00000105976	8.71716	0	17.4343	Inf	Inf	0.00359878	0.0165401	7	116672196	116798386	+	7233	MET
ENSG00000146674	7.59526	0	15.1905	Inf	Inf	0.00372019	0.0169608	7	45912245	45921874	-	4571	IGFBP3
ENSG00000050165	9.19623	0	18.3925	Inf	Inf	0.00391301	0.0176914	11	11963106	12009769	-	5059	DKK3
ENSG00000177311	19.9479	10.5195	29.3762	2.79256	1.48159	0.00401268	0.0180491	3	141324213	141449792	+	14243	ZBTB38
ENSG00000144824	7.59117	0	15.1823	Inf	Inf	0.00401741	0.0180594	3	111732497	111976517	+	12309	PHLDB2
ENSG00000113645	9.16147	2.91573	15.4072	5.28417	2.40168	0.00409173	0.0183099	5	168291651	168472303	+	10076	WWC1
ENSG00000013588	6.95242	0	13.9048	Inf	Inf	0.004185	0.0186763	12	12890782	12917937	+	8440	GPRC5A
ENSG00000142627	7.28406	0	14.5681	Inf	Inf	0.00418792	0.018678	1	16124337	16156069	-	4141	EPHA2
ENSG00000171345	9.24119	0	18.4824	Inf	Inf	0.00436227	0.0193446	17	41523617	41528308	-	2336	KRT19
ENSG00000104413	7.4274	0	14.8548	Inf	Inf	0.00442578	0.0195851	8	94641074	94707466	+	4875	ESRP1
ENSG00000081189	38.6054	25.344	51.8668	2.04651	1.03317	0.00445348	0.0196959	5	88717117	88904257	-	11755	MEF2C
ENSG00000145632	16.5418	8.15763	24.9259	3.05553	1.61142	0.00449229	0.0198239	5	58453982	58460139	-	4647	PLK2
ENSG00000145623	6.62896	0	13.2579	Inf	Inf	0.00453253	0.0199618	5	38845858	38945596	+	7174	OSMR
ENSG00000137801	27.3243	1.60426	53.0443	33.0647	5.04722	0.00455168	0.0200326	15	39581079	39599466	+	9158	THBS1
ENSG00000130508	6.63304	0	13.2661	Inf	Inf	0.00460199	0.0202315	2	1631887	1744852	-	11266	PXDN
ENSG00000070087	3.88472	0	7.76945	Inf	Inf	0.00462818	0.0203224	3	149964904	150050788	-	3709	PFN2
ENSG00000161249	3.88472	0	7.76945	Inf	Inf	0.00462818	0.0203224	19	35497220	35513658	-	7444	DMKN
ENSG00000188643	6.62487	0	13.2497	Inf	Inf	0.00472928	0.0207048	1	153606886	153613145	-	1701	S100A16
ENSG00000127074	4.24428	0.352537	8.13602	23.0785	4.52847	0.00478597	0.0209343	1	192636138	192660306	+	5923	RGS13
ENSG00000139793	4.20726	0	8.41452	Inf	Inf	0.00489058	0.0213036	13	97221434	97394120	+	4908	MBNL2
ENSG00000140859	39.6375	20.194	59.081	2.92568	1.54877	0.00496419	0.0215924	16	57758217	57863053	-	9600	KIFC3
ENSG00000105699	3.40975	0	6.81949	Inf	Inf	0.00501568	0.0217587	19	35248330	35267964	+	2916	LSR
ENSG00000142089	12.4684	0.320851	24.6159	76.7206	6.26154	0.00504224	0.0218482	11	319676	327537	-	1151	IFITM3
ENSG00000143127	17.8593	7.3575	28.361	3.85471	1.94662	0.0051902	0.0224077	1	145891208	145910111	-	6242	ITGA10
ENSG00000103522	27.7048	16.6826	38.727	2.32139	1.21499	0.00519479	0.0224171	16	27402174	27452042	+	5455	IL21R
ENSG00000131746	6.94016	0	13.8803	Inf	Inf	0.00545	0.0232535	17	40475828	40501623	-	4873	TNS4
ENSG00000134762	8.54522	0	17.0904	Inf	Inf	0.00556118	0.0236322	18	30989365	31042815	-	7699	DSC3
ENSG00000134028	8.37782	2.70397	14.0517	5.19668	2.37759	0.00556459	0.0236399	8	24384285	24406013	+	2438	ADAMDEC1
ENSG00000167768	8.2708	0	16.5416	Inf	Inf	0.00574149	0.0243145	12	52674736	52680407	-	2488	KRT1
ENSG00000041982	29.64	1.64636	57.6337	35.0068	5.12956	0.00596856	0.0251391	9	115019575	115118257	-	9639	TNC
ENSG00000204103	10.9869	4.42094	17.5528	3.97038	1.98928	0.00612504	0.0256664	20	40685848	40689236	-	3389	MAFB
ENSG00000157734	5.49888	0	10.9978	Inf	Inf	0.00617094	0.0258148	15	64151715	64157481	+	5767	SNX22
ENSG00000046604	6.77638	0	13.5528	Inf	Inf	0.00624277	0.0260636	18	31498177	31549008	+	6056	DSG2
ENSG00000143061	14.3745	6.7864	21.9627	3.23628	1.69434	0.00631403	0.0263239	1	116574399	116667755	-	7400	IGSF3
ENSG00000187079	7.94733	0	15.8947	Inf	Inf	0.00635131	0.0264569	11	12674421	12944737	+	10703	TEAD1
ENSG00000143153	56.7596	32.4509	81.0683	2.49818	1.32088	0.00665954	0.0275466	1	169105697	169132722	+	2962	ATP1B1
ENSG00000130702	17.7231	1.67443	33.7718	20.1692	4.33408	0.00668209	0.0276244	20	62307955	62367312	-	14291	LAMA5
ENSG00000164619	2.91749	0	5.83499	Inf	Inf	0.0070776	0.0289676	7	33904308	34156427	+	7990	BMPER
ENSG00000183853	5.34328	0	10.6866	Inf	Inf	0.00727632	0.029715	1	157993273	158100262	+	7872	KIRREL1
ENSG00000123240	5.50705	0	11.0141	Inf	Inf	0.00741804	0.0301935	10	13099449	13138308	+	5138	OPTN
ENSG00000167754	7.95142	0	15.9028	Inf	Inf	0.00775659	0.0313469	19	50943303	50953093	-	1653	KLK5
ENSG00000158186	6.41591	1.64636	11.1855	6.79406	2.76427	0.00784366	0.0316382	3	138347648	138405534	+	6258	MRAS
ENSG00000116016	8.95186	1.34316	16.5606	12.3296	3.62405	0.00791344	0.0318587	2	46293667	46386697	+	7291	EPAS1
ENSG00000149948	16.1801	1.00466	31.3555	31.2102	4.96395	0.00807354	0.0324502	12	65824131	65966295	+	15403	HMGA2
ENSG00000197077	5.18359	0	10.3672	Inf	Inf	0.00831723	0.0332577	22	24952730	25197448	+	16439	KIAA1671
ENSG00000118292	14.7584	7.19227	22.3245	3.10395	1.63411	0.00860571	0.0341982	1	150268200	150280916	+	1270	C1orf54
ENSG00000169594	4.68409	0	9.36818	Inf	Inf	0.00868068	0.0344476	15	83255903	83284714	-	4795	BNC1
ENSG00000088808	11.0462	4.68203	17.4105	3.71857	1.89475	0.00872153	0.0345562	14	103733195	103847590	-	9588	PPP1R13B
ENSG00000104067	4.5244	0	9.0488	Inf	Inf	0.00872729	0.0345697	15	29699367	29968865	-	11265	TJP1
ENSG00000118257	28.6872	18.0679	39.3065	2.17549	1.12134	0.00883875	0.0349456	2	205681990	205798133	+	13896	NRP2
ENSG00000188910	4.36471	0	8.72943	Inf	Inf	0.0089719	0.0353396	1	34781214	34786369	+	2362	GJB3
ENSG00000117707	2.82266	0	5.64532	Inf	Inf	0.0089985	0.035416	1	213983181	214041502	+	8928	PROX1
ENSG00000128510	4.3688	0	8.7376	Inf	Inf	0.00915209	0.0359438	7	130293134	130324180	+	3958	CPA4
ENSG00000196754	19.6176	1.67443	37.5608	22.432	4.48749	0.00933022	0.0365269	1	153561108	153567890	-	1567	S100A2
ENSG00000133026	5.69028	1.29744	10.0831	7.77156	2.9582	0.00933527	0.0365289	17	8474205	8630761	-	9011	MYH10
ENSG00000087494	5.16315	0	10.3263	Inf	Inf	0.00933816	0.0365289	12	27958084	27972705	-	3377	PTHLH
ENSG00000172380	5.16315	0	10.3263	Inf	Inf	0.00933816	0.0365289	1	67701475	67833467	-	4715	GNG12
ENSG00000205846	2.76505	0	5.53011	Inf	Inf	0.00944757	0.036908	12	8455926	8478330	+	1682	CLEC6A
ENSG00000147576	8.03172	2.70035	13.3631	4.94865	2.30704	0.00960475	0.037423	8	66432492	66468907	+	3378	ADHFE1
ENSG00000073282	21.7046	1.72738	41.6818	24.1301	4.59276	0.00962914	0.0374785	3	189631389	189897276	+	7478	TP63
ENSG00000180611	32.541	19.0273	46.0548	2.42046	1.27528	0.00980298	0.0380448	3	192796815	192917856	-	3063	MB21D2
ENSG00000113140	9.74092	0.352537	19.1293	54.2618	5.76186	0.00986272	0.0382264	5	151661096	151686975	-	4641	SPARC
ENSG00000159166	4.20094	0	8.40188	Inf	Inf	0.00986944	0.0382425	1	201373244	201399915	-	3482	LAD1
ENSG00000151490	29.1399	18.6218	39.658	2.12965	1.09062	0.00997905	0.0385458	12	15322508	15598331	+	8340	PTPRO
ENSG00000139926	10.8314	0.641703	21.021	32.7582	5.03378	0.010019	0.0386699	14	51489100	51730727	+	9416	FRMD6
ENSG00000206075	5.18768	0	10.3754	Inf	Inf	0.0101987	0.0391894	18	63476958	63505085	+	3742	SERPINB5
ENSG00000076356	4.20911	0	8.41822	Inf	Inf	0.0102689	0.0393976	1	208022242	208244384	-	13845	PLXNA2
ENSG00000105971	7.46827	0	14.9365	Inf	Inf	0.0103276	0.0395815	7	116287380	116508541	+	6578	CAV2
ENSG00000264230	7.43924	0.334885	14.5436	43.4286	5.44057	0.0103346	0.039598	10	46375627	46391784	+	2860	ANXA8L1
ENSG00000117016	10.8298	4.62908	17.0305	3.67902	1.87932	0.0103622	0.0396936	1	40620680	40665682	-	7259	RIMS3
ENSG00000115884	14.2488	1.03996	27.4576	26.4026	4.72261	0.0106532	0.0405142	2	20200797	20225433	-	3613	SDC1
ENSG00000117472	4.53666	0	9.07333	Inf	Inf	0.0107253	0.0407045	1	46175073	46185962	+	2370	TSPAN1
ENSG00000167693	6.83291	0.352537	13.3133	37.7642	5.23895	0.0107634	0.0408131	17	799310	979776	-	5889	NXN
ENSG00000196914	19.4749	8.01005	30.9398	3.86262	1.94958	0.0110316	0.0416633	11	120336413	120489937	+	24906	ARHGEF12
ENSG00000137440	3.87747	0	7.75495	Inf	Inf	0.0112666	0.0424206	4	15935569	15938740	-	1359	FGFBP1
ENSG00000147100	4.03716	0	8.07433	Inf	Inf	0.0112764	0.0424423	X	74421493	74533917	+	4292	SLC16A2
ENSG00000188153	4.19685	0	8.3937	Inf	Inf	0.0115146	0.0431453	X	108439844	108697545	+	11865	COL4A5
ENSG00000171444	3.71779	0	7.43557	Inf	Inf	0.0115647	0.0432822	5	113022099	113488823	-	10739	MCC
ENSG00000100558	3.72187	0	7.44375	Inf	Inf	0.0118217	0.0440837	14	67386984	67412167	-	1569	PLEK2
ENSG00000163536	16.6871	9.13422	24.24	2.65375	1.40803	0.011948	0.0444646	3	167735243	167825568	+	2418	SERPINI1
ENSG00000151693	4.22412	0.334885	8.11335	24.2273	4.59856	0.0121361	0.0450286	2	9206765	9405683	+	7257	ASAP2
ENSG00000184492	8.7213	3.34929	14.0933	4.20785	2.07308	0.0122077	0.0452147	2	113498665	113501155	+	2491	FOXD4L1
ENSG00000150760	3.5581	0	7.1162	Inf	Inf	0.0122926	0.0454745	10	126905409	127452517	+	8142	DOCK1
ENSG00000129824	4.2132	0	8.4264	Inf	Inf	0.0123706	0.0456519	Y	60123	150521	+	2159	RPS4Y1
ENSG00000185479	4.2132	0	8.4264	Inf	Inf	0.0123706	0.0456519	12	52446651	52452146	-	2302	KRT6B
ENSG00000168143	4.51623	0	9.03245	Inf	Inf	0.0124747	0.0459387	6	54846771	54945099	+	6244	FAM83B
ENSG00000096433	17.5599	8.09426	27.0255	3.33885	1.73935	0.0127164	0.0465501	6	33620365	33696574	+	9870	ITPR3
ENSG00000133142	2.59496	0	5.18991	Inf	Inf	0.0128025	0.0468096	X	103576231	103587736	+	2518	TCEAL4
ENSG00000171657	19.265	11.1897	27.3403	2.44335	1.28886	0.0130225	0.0474822	X	41724181	41730130	+	3318	GPR82
ENSG00000240184	3.47325	0.334885	6.61162	19.743	4.30327	0.0130434	0.0475231	5	141475947	141512977	+	5430	PCDHGC3
ENSG00000124882	3.7137	0	7.4274	Inf	Inf	0.0130735	0.0475976	4	74365145	74388749	+	5713	EREG
ENSG00000169469	3.7137	0	7.4274	Inf	Inf	0.0130735	0.0475976	1	153031203	153032900	+	619	SPRR1B
ENSG00000088387	3.39432	0	6.78865	Inf	Inf	0.0133293	0.0483859	13	98793429	99086625	-	14816	DOCK9
ENSG00000197565	3.39432	0	6.78865	Inf	Inf	0.0133293	0.0483859	X	108155607	108439497	-	9282	COL4A6
ENSG00000130147	3.87339	0	7.74677	Inf	Inf	0.0134253	0.0486865	2	234952017	235055714	+	7085	SH3BP4
ENSG00000164171	20.745	11.9866	29.5034	2.46137	1.29946	0.0137013	0.0493963	5	52989340	53094779	+	7896	ITGA2
ENSG00000183722	11.0402	5.09071	16.9896	3.33737	1.73871	0.0137874	0.0496461	13	39209116	39603528	-	4564	LHFPL6
ENSG00000115963	4.03308	0	8.06615	Inf	Inf	0.0139879	0.0502578	2	150468195	150539011	-	3594	RND3
ENSG00000196739	7.52293	2.68994	12.3559	4.59339	2.19956	0.0142449	0.0510327	9	114155537	114312511	+	14011	COL27A1
ENSG00000061676	7.01768	1.69208	12.3433	7.29475	2.86686	0.0146324	0.0521745	2	182909115	183038858	-	22520	NCKAP1
ENSG00000168005	28.5848	18.8572	38.3125	2.03172	1.0227	0.0147351	0.0524826	11	63813456	63827716	+	2737	SPINDOC
ENSG00000132470	55.636	7.64666	103.625	13.5517	3.7604	0.0154174	0.0545178	17	75721328	75757818	+	6761	ITGB4
ENSG00000123989	6.43263	2.04823	10.817	5.28115	2.40085	0.0155088	0.054776	2	219538948	219543809	-	3375	CHPF
ENSG00000180209	5.22679	1.31147	9.14211	6.97087	2.80134	0.0164722	0.0576798	16	30370934	30377991	+	1119	MYLPF
ENSG00000164116	2.48061	0	4.96122	Inf	Inf	0.0165492	0.0578736	4	155666711	155732349	+	5766	GUCY1A1
ENSG00000173156	2.91117	0	5.82234	Inf	Inf	0.0166562	0.0581492	11	67056847	67072017	+	1240	RHOD
ENSG00000177425	2.91117	0	5.82234	Inf	Inf	0.0166562	0.0581492	12	79574979	79690964	-	11530	PAWR
ENSG00000085733	29.0245	7.3928	50.6562	6.85209	2.77655	0.0166566	0.0581492	11	70398404	70436584	+	6949	CTTN
ENSG00000204287	13.6211	6.59267	20.6496	3.1322	1.64718	0.0167511	0.0584368	6	32439878	32445046	+	1244	HLA-DRA
ENSG00000091986	2.45385	0	4.9077	Inf	Inf	0.0169258	0.058838	3	112596794	112649530	-	13071	CCDC80
ENSG00000184254	4.38106	0	8.76212	Inf	Inf	0.0171362	0.0594292	15	100877714	100916626	+	5335	ALDH1A3
ENSG00000198729	3.26213	0.320851	6.20341	19.3342	4.27308	0.017489	0.0604966	6	150143044	150250392	+	2219	PPP1R14C
ENSG00000137869	4.61039	1.05761	8.16316	7.71848	2.94832	0.0175639	0.0607105	15	51208057	51338610	-	8437	CYP19A1
ENSG00000139211	11.0984	3.66652	18.5303	5.05393	2.3374	0.0176864	0.0609793	12	47075707	47079951	-	3956	AMIGO2
ENSG00000111335	6.17442	0	12.3488	Inf	Inf	0.0181883	0.0623748	12	112978395	113011723	+	6264	OAS2
ENSG00000083307	3.06677	0	6.13354	Inf	Inf	0.0184157	0.0630086	8	101492432	101669726	+	6060	GRHL2
ENSG00000149635	2.4375	0	4.87501	Inf	Inf	0.0188584	0.0642847	20	46540946	46550574	-	2043	OCSTAMP
ENSG00000114115	2.75148	0	5.50297	Inf	Inf	0.0189297	0.0644388	3	139517434	139539829	-	3905	RBP1
ENSG00000138162	2.75148	0	5.50297	Inf	Inf	0.0189297	0.0644388	10	121989163	122254545	+	18855	TACC2
ENSG00000145824	3.07903	0	6.15807	Inf	Inf	0.0196593	0.0663867	5	135570679	135579279	-	1975	CXCL14
ENSG00000054793	2.58771	0	5.17542	Inf	Inf	0.0198224	0.0667848	20	51596514	51768634	-	8317	ATP9A
ENSG00000146242	2.58771	0	5.17542	Inf	Inf	0.0198224	0.0667848	6	82363206	82370828	+	6904	TPBG
ENSG00000183421	2.58771	0	5.17542	Inf	Inf	0.0198224	0.0667848	21	41739369	41767089	-	4016	RIPK4
ENSG00000226979	5.10087	1.36081	8.84093	6.49681	2.69973	0.0200073	0.067269	6	31572054	31574324	+	1737	LTA
ENSG00000099814	8.38887	2.07992	14.6978	7.06654	2.821	0.0201327	0.0675835	14	104865268	104896770	+	7211	CEP170B
ENSG00000107984	3.38615	0	6.7723	Inf	Inf	0.0202743	0.0680124	10	52314281	52318042	+	2221	DKK1
ENSG00000100234	4.0576	0	8.1152	Inf	Inf	0.0206272	0.0689768	22	32801701	32863043	+	4603	TIMP3
ENSG00000183087	9.03639	3.76158	14.3112	3.80457	1.92773	0.0210413	0.070117	13	113820549	113864076	-	6015	GAS6
ENSG00000039560	4.34836	0	8.69673	Inf	Inf	0.0211941	0.0704113	5	34656328	34832612	+	7581	RAI14
ENSG00000115295	5.57319	1.6957	9.45069	5.57334	2.47854	0.0219139	0.072378	2	29097705	29189643	+	7781	CLIP4
ENSG00000140945	3.40658	0	6.81317	Inf	Inf	0.0220962	0.0728335	16	82626965	83800640	+	11025	CDH13
ENSG00000150687	3.40658	0	6.81317	Inf	Inf	0.0220962	0.0728335	11	86791059	86952910	+	11444	PRSS23
ENSG00000120055	4.42259	1.02593	7.81926	7.62166	2.93011	0.0221847	0.0730439	10	102449837	102451543	-	1469	C10orf95
ENSG00000205336	4.87262	0.352537	9.3927	26.6431	4.73569	0.0223039	0.0733873	16	57610652	57665580	+	8659	ADGRG1
ENSG00000175984	2.30959	0	4.61917	Inf	Inf	0.0224407	0.0738046	1	114582848	114670422	-	7413	DENND2C
ENSG00000120549	2.74331	0	5.48662	Inf	Inf	0.0225547	0.0741299	10	23694746	24547848	+	10807	KIAA1217
ENSG00000180828	3.24462	0.334885	6.15436	18.3775	4.19987	0.0228177	0.0747779	8	64580367	64583628	+	3262	BHLHE22
ENSG00000138271	2.42802	0	4.85604	Inf	Inf	0.0229072	0.0750111	3	151294086	151316952	-	1698	GPR87
ENSG00000152894	2.42802	0	4.85604	Inf	Inf	0.0229072	0.0750111	6	127968779	128520674	-	9000	PTPRK
ENSG00000177494	2.42802	0	4.85604	Inf	Inf	0.0229072	0.0750111	3	111592900	111595346	-	2214	ZBED2
ENSG00000114993	3.70552	0	7.41105	Inf	Inf	0.0230129	0.0752839	2	74425836	74442422	-	5190	RTKN
ENSG00000162461	6.06707	1.98486	10.1493	5.11335	2.35427	0.0230836	0.0754819	1	15736258	15741392	+	3338	SLC25A34
ENSG00000150630	2.26332	0	4.52664	Inf	Inf	0.0233342	0.0761157	4	176683538	176792922	-	2615	VEGFC
ENSG00000162512	3.76052	0.641703	6.87933	10.7204	3.42229	0.0234363	0.0762971	1	30869466	30908758	-	7065	SDC3
ENSG00000020577	2.903	0	5.80599	Inf	Inf	0.023722	0.0770573	14	54567097	54793315	+	12170	SAMD4A
ENSG00000109686	18.734	2.28806	35.1799	15.3754	3.94255	0.0240119	0.0778109	4	151102751	151325632	-	7789	SH3D19
ENSG00000084636	2.26424	0	4.52849	Inf	Inf	0.0240525	0.0779082	1	31652263	31704319	-	9253	COL16A1
ENSG00000182107	2.26424	0	4.52849	Inf	Inf	0.0240525	0.0779082	14	61277370	61281840	-	4471	TMEM30B
ENSG00000148671	2.75557	0	5.51114	Inf	Inf	0.0241369	0.0781301	10	86968192	86983934	+	998	ADIRF
ENSG00000137959	3.06268	0	6.12537	Inf	Inf	0.0252561	0.0809837	1	78619922	78646145	+	10240	IFI44L
ENSG00000120708	14.7577	2.06589	27.4494	13.287	3.73194	0.0252757	0.0809837	5	136028988	136063818	+	7717	TGFBI
ENSG00000162545	2.91935	0	5.83869	Inf	Inf	0.0256719	0.08202	1	20482391	20486210	-	2605	CAMK2N1
ENSG00000164251	2.91935	0	5.83869	Inf	Inf	0.0256719	0.08202	5	76818933	76835315	+	2930	F2RL1
ENSG00000165272	15.501	5.34095	25.661	4.80458	2.26441	0.0256943	0.0820739	9	33441156	33447596	-	2911	AQP3
ENSG00000147689	4.04199	0.320851	7.76312	24.1954	4.59666	0.0268606	0.0850817	8	123178960	123210079	+	6317	FAM83A
ENSG00000134532	5.97065	2.00251	9.93879	4.96316	2.31126	0.02727	0.0861752	12	23529500	24562544	-	10445	SOX5
ENSG00000066468	2.26016	0	4.52031	Inf	Inf	0.0273749	0.0864326	10	121478334	121598458	-	7578	FGFR2
ENSG00000171401	2.26016	0	4.52031	Inf	Inf	0.0273749	0.0864326	17	41500981	41505705	-	2913	KRT13
ENSG00000073792	4.36429	0.334885	8.3937	25.0644	4.64757	0.0277769	0.0874403	3	185643739	185825056	-	4735	IGF2BP2
ENSG00000135373	7.63278	0.320851	14.9447	46.5783	5.54159	0.0282206	0.088441	11	34621093	34661057	+	4386	EHF
ENSG00000117595	9.57426	1.37846	17.7701	12.8912	3.68832	0.0284843	0.089097	1	209785617	209806175	-	4971	IRF6
ENSG00000124466	2.26833	0	4.53666	Inf	Inf	0.0289022	0.0902322	19	43460787	43465608	-	2467	LYPD3
ENSG00000137965	3.2469	0	6.49379	Inf	Inf	0.0295658	0.0918935	1	78649796	78664078	+	2038	IFI44
ENSG00000081181	4.74726	1.37484	8.11967	5.90588	2.56215	0.0306392	0.0945558	14	67619920	67651708	+	2284	ARG2
ENSG00000118898	8.93959	1.37846	16.5007	11.9704	3.5814	0.030671	0.0946342	16	4882507	4960741	-	7699	PPL
ENSG00000171680	2.11589	0	4.23178	Inf	Inf	0.0310113	0.0954846	1	6466092	6520061	-	7053	PLEKHG5
ENSG00000189410	2.11497	0	4.22993	Inf	Inf	0.0310356	0.0955194	1	20719731	20732837	-	4487	SH2D5
ENSG00000166033	2.10456	0	4.20911	Inf	Inf	0.0313099	0.0961634	10	122458551	122514907	+	2250	HTRA1
ENSG00000181143	2.10456	0	4.20911	Inf	Inf	0.0313099	0.0961634	19	8848844	8981342	-	43830	MUC16
ENSG00000187066	2.10456	0	4.20911	Inf	Inf	0.0313099	0.0961634	11	65084979	65089375	-	4194	TMEM262
ENSG00000107186	2.10047	0	4.20094	Inf	Inf	0.0314186	0.0963751	9	13105704	13279590	-	11273	MPDZ
ENSG00000136848	2.10047	0	4.20094	Inf	Inf	0.0314186	0.0963751	9	121567057	121785530	+	9127	DAB2IP
ENSG00000261150	2.73922	0	5.47844	Inf	Inf	0.0324242	0.0987372	8	143857324	143878464	-	16002	EPPK1
ENSG00000116128	5.23779	1.61829	8.85728	5.47323	2.45239	0.0325841	0.099149	1	147541501	147626216	+	6331	BCL9
ENSG00000196497	21.1362	13.6474	28.6249	2.09746	1.06864	0.0330549	0.100313	14	24180219	24188869	-	4912	IPO4
ENSG00000136378	4.58985	1.00466	8.17504	8.13716	3.02452	0.0335203	0.101558	15	78759206	78811464	-	7760	ADAMTS7
ENSG00000042286	12.7236	6.92076	18.5265	2.67695	1.42059	0.0340174	0.102685	10	70098223	70132934	-	5135	AIFM2
ENSG00000114019	4.82334	0	9.64668	Inf	Inf	0.0341204	0.102933	3	134355874	134375479	-	5984	AMOTL2
ENSG00000143443	6.37479	1.731	11.0186	6.36544	2.67026	0.0345425	0.103951	1	151047740	151051986	+	2331	C1orf56
ENSG00000248905	4.96455	1.00827	8.92082	8.84762	3.14529	0.0368532	0.109345	15	32765545	33194733	-	20084	FMN1
ENSG00000129219	3.44607	0.705075	6.18706	8.77505	3.13341	0.0372237	0.110267	17	4807152	4823434	+	4832	PLD2
ENSG00000044115	19.6291	7.40004	31.8581	4.30513	2.10606	0.0372516	0.110328	5	138610967	138935034	+	8830	CTNNA1
ENSG00000167880	3.56994	0.334885	6.80499	20.3204	4.34486	0.0388182	0.114052	17	76004502	76027452	-	7510	EVPL
ENSG00000173166	18.1021	11.4508	24.7534	2.16172	1.11218	0.0389139	0.114288	2	203394345	203535335	-	11622	RAPH1
ENSG00000222047	29.6688	17.2859	42.0517	2.43272	1.28257	0.0389835	0.114428	10	73909969	73922777	-	2514	C10orf55
ENSG00000153485	22.4914	14.9589	30.0239	2.0071	1.00511	0.0394951	0.115765	14	93184951	93187089	+	1365	TMEM251
ENSG00000198142	2.10864	0	4.21729	Inf	Inf	0.0400417	0.117135	2	109614364	109618990	+	4627	SOWAHC
ENSG00000196526	2.25607	0	4.51214	Inf	Inf	0.0400497	0.117135	4	7758714	7939926	-	10036	AFAP1
ENSG00000132522	12.532	2.76734	22.2967	8.05708	3.01026	0.0409309	0.119146	17	7311324	7315564	-	3089	GPS2
ENSG00000114374	1.94487	0	3.88974	Inf	Inf	0.0420406	0.12168	Y	9756171	10079360	+	18224	USP9Y
ENSG00000156463	1.94487	0	3.88974	Inf	Inf	0.0420406	0.12168	5	145936578	146081791	+	7209	SH3RF2
ENSG00000147647	1.94078	0	3.88156	Inf	Inf	0.0421858	0.121859	8	104330324	104467055	-	3813	DPYS
ENSG00000155158	1.94078	0	3.88156	Inf	Inf	0.0421858	0.121859	9	15163622	15307360	-	12208	TTC39B
ENSG00000158125	1.94078	0	3.88156	Inf	Inf	0.0421858	0.121859	2	31334321	31414742	-	6064	XDH
ENSG00000169129	1.94078	0	3.88156	Inf	Inf	0.0421858	0.121859	10	114294824	114404756	-	5789	AFAP1L2
ENSG00000111907	1.93669	0	3.87339	Inf	Inf	0.0423318	0.12214	6	125119049	125264407	+	7595	TPD52L1
ENSG00000115380	1.93669	0	3.87339	Inf	Inf	0.0423318	0.12214	2	55865967	55924139	-	3962	EFEMP1
ENSG00000136155	1.93669	0	3.87339	Inf	Inf	0.0423318	0.12214	13	77535674	77645263	+	4205	SCEL
ENSG00000166670	1.93669	0	3.87339	Inf	Inf	0.0423318	0.12214	11	102770502	102780628	-	1759	MMP10
ENSG00000161921	3.92587	1.02593	6.82581	6.65332	2.73407	0.0427632	0.123024	17	4733533	4739928	-	2793	CXCL16
ENSG00000129116	2.41576	0	4.83152	Inf	Inf	0.0432289	0.124147	4	168497052	168928457	+	10128	PALLD
ENSG00000166833	2.27242	0	4.54484	Inf	Inf	0.0433259	0.124304	11	19350724	20121601	+	15174	NAV2
ENSG00000164638	17.0952	10.6964	23.4941	2.19645	1.13517	0.0435197	0.124739	7	5274369	5306870	+	5811	SLC29A4
ENSG00000198910	5.52177	1.64636	9.39717	5.70786	2.51295	0.0439384	0.12572	X	153861514	153886174	-	7270	L1CAM
ENSG00000100065	10.8506	5.76048	15.9408	2.76727	1.46846	0.044202	0.126229	22	37490362	37519542	-	5754	CARD10
ENSG00000109321	43.4546	26.2681	60.6411	2.30855	1.20698	0.0445988	0.127165	4	74445136	74455005	+	1642	AREG
ENSG00000186417	11.1629	5.08029	17.2454	3.39457	1.76323	0.0446728	0.127303	15	51341655	51408005	+	7110	GLDN
ENSG00000196503	7.42182	3.32802	11.5156	3.4602	1.79086	0.0460127	0.130067	4	56505209	56525481	+	2807	ARL9
ENSG00000116729	2.57545	0	5.15089	Inf	Inf	0.0465488	0.131279	1	68098473	68233120	-	4459	WLS
ENSG00000102038	2.43619	0	4.87239	Inf	Inf	0.0468974	0.131945	X	129446501	129523500	-	4363	SMARCA1
ENSG00000170477	2.43619	0	4.87239	Inf	Inf	0.0468974	0.131945	12	52806549	52814116	-	2877	KRT4
ENSG00000189334	2.43619	0	4.87239	Inf	Inf	0.0468974	0.131945	1	153614255	153616986	-	1277	S100A14
ENSG00000137265	2.67797	0.334885	5.02106	14.9934	3.90625	0.0470169	0.132197	6	391752	411443	+	5881	IRF4
ENSG00000185070	4.6755	0.334885	9.01611	26.923	4.75077	0.0477547	0.133884	14	85530144	85654428	+	34901	FLRT2
ENSG00000198133	2.64829	0.320851	4.97572	15.5079	3.95493	0.0478716	0.134061	14	67447084	67533739	-	6377	TMEM229B
ENSG00000107863	8.09771	1.28341	14.912	11.6191	3.53843	0.0486006	0.135515	10	24583609	24723887	-	11156	ARHGAP21
ENSG00000179588	11.3833	6.43387	16.3326	2.53854	1.344	0.0487591	0.135828	16	88453280	88537031	+	6162	ZFPM1
ENSG00000157315	5.89586	2.30571	9.48601	4.11413	2.04059	0.0488287	0.135971	16	69343250	69351786	-	1386	TMED6
ENSG00000145832	3.52608	0.687422	6.36473	9.25884	3.21083	0.0491126	0.136589	5	135579202	135889770	+	8371	SLC25A48
ENSG00000136717	16.0043	10.0053	22.0032	2.19915	1.13695	0.0491347	0.136617	2	127048027	127107288	-	6862	BIN1
ENSG00000109113	2.60387	0.320851	4.88689	15.231	3.92894	0.0491946	0.136732	17	28714281	28718429	-	3303	RAB34
ENSG00000166750	15.6379	4.70648	26.5693	5.64527	2.49704	0.0497378	0.138008	17	35243071	35273655	+	10674	SLFN5
ENSG00000184916	2.73513	0	5.47027	Inf	Inf	0.0498504	0.138216	14	105140982	105168824	-	6396	JAG2
ENSG00000075223	3.56701	0.320851	6.81317	21.2347	4.40835	0.0498664	0.138235	7	80742538	80922359	-	6100	SEMA3C
ENSG00000064201	1752.32	2490.7	1013.93	0.407086	-1.29659	3.134e-58	4.62798e-54	11	2301997	2318200	+	3793	TSPAN32
ENSG00000069493	3284.22	4507.29	2061.15	0.457293	-1.12881	1.03527e-55	5.09596e-52	12	9664969	9699553	+	6955	CLEC2D
ENSG00000128872	525.887	807.06	244.714	0.303217	-1.72158	3.11873e-49	9.21087e-46	15	51751597	51816363	+	11595	TMOD2
ENSG00000114796	1666.7	2265.16	1068.23	0.471593	-1.08438	7.27839e-41	9.77091e-38	3	183635610	183684519	+	8650	KLHL24
ENSG00000196209	688.391	977.786	398.996	0.408061	-1.29314	3.30958e-35	3.75943e-32	20	1470741	1491587	-	5034	SIRPB2
ENSG00000181722	1059.24	1447.93	670.545	0.463106	-1.11059	4.52366e-34	4.45339e-31	3	114314501	115147271	-	31872	ZBTB20
ENSG00000075826	1081.69	1465.1	698.274	0.476604	-1.06914	2.69213e-32	2.20859e-29	10	100486646	100519864	-	7934	SEC31B
ENSG00000219626	670.848	934.011	407.685	0.436488	-1.19599	3.69371e-30	2.30094e-27	2	24076526	24169640	+	4927	FAM228B
ENSG00000139178	527.932	748.673	307.191	0.410314	-1.2852	3.27416e-29	1.93398e-26	12	7089587	7109238	-	4979	C1RL
ENSG00000176595	5074.78	6785.89	3363.67	0.495687	-1.0125	3.91033e-29	2.22092e-26	8	1973677	2006936	+	6911	KBTBD11
ENSG00000138759	520.561	736.627	304.495	0.413364	-1.27452	7.54177e-29	3.97748e-26	4	78057323	78544269	+	19207	FRAS1
ENSG00000188177	437.668	627.971	247.365	0.393911	-1.34406	9.02756e-28	4.44367e-25	2	112275597	112340063	+	11800	ZC3H6
ENSG00000197506	407.795	588.033	227.557	0.38698	-1.36967	1.67642e-27	7.2811e-25	9	84275457	84340683	-	5063	SLC28A3
ENSG00000164056	932.558	1277.87	587.244	0.459549	-1.12171	6.70638e-23	1.83395e-20	4	123396795	123403760	+	3963	SPRY1
ENSG00000103485	670.434	898.896	441.972	0.491683	-1.0242	7.65732e-23	2.05592e-20	16	29679008	29698699	+	3642	QPRT
ENSG00000110665	705.777	941.521	470.032	0.499226	-1.00223	1.42831e-22	3.70034e-20	11	2295645	2303049	-	4199	C11orf21
ENSG00000139318	954.741	1389.83	519.655	0.373899	-1.41928	1.14609e-21	2.60374e-19	12	89347235	89352501	-	3859	DUSP6
ENSG00000172059	562.127	768.897	355.356	0.462164	-1.11352	6.5206e-21	1.30121e-18	2	10042849	10054836	+	4594	KLF11
ENSG00000138380	432.27	593.653	270.888	0.456307	-1.13192	2.77407e-20	5.18541e-18	2	202912214	202988263	+	10112	CARF
ENSG00000080298	472.831	642.26	303.402	0.472398	-1.08193	4.35249e-20	7.93497e-18	9	3218297	3526004	-	11169	RFX3
ENSG00000184497	417.142	570.781	263.504	0.461655	-1.11511	1.52531e-19	2.55957e-17	13	113759240	113816995	+	7287	TMEM255B
ENSG00000128604	431.125	589.081	273.17	0.463723	-1.10867	1.68849e-19	2.80156e-17	7	128937457	128950038	+	4543	IRF5
ENSG00000073605	374.86	517.443	232.278	0.448896	-1.15555	5.38132e-19	8.36484e-17	17	39904595	39919854	-	5905	GSDMB
ENSG00000141337	409.201	558.718	259.684	0.464786	-1.10536	5.90456e-19	8.98893e-17	17	68259182	68422731	+	6587	ARSG
ENSG00000198551	351.559	486.934	216.185	0.443973	-1.17146	9.33111e-19	1.32493e-16	19	11559374	11619161	+	3811	ZNF627
ENSG00000124469	338.247	468.536	207.959	0.443849	-1.17186	4.30657e-18	5.67813e-16	19	42580243	42595055	-	2549	CEACAM8
ENSG00000197044	335.728	463.327	208.128	0.449202	-1.15456	1.06714e-17	1.34688e-15	19	11767000	11784078	+	4748	ZNF441
ENSG00000183044	302.433	421.47	183.396	0.435134	-1.20047	1.35582e-17	1.69672e-15	16	8674596	8784575	+	9713	ABAT
ENSG00000144026	361.647	494.668	228.627	0.462183	-1.11346	1.38249e-17	1.71556e-15	2	95145000	95165413	-	9384	ZNF514
ENSG00000002726	434.076	590.435	277.716	0.470359	-1.08817	4.03691e-17	4.65727e-15	7	150824627	150861504	+	3824	AOC1
ENSG00000047346	419.451	562.911	275.992	0.490293	-1.02828	6.68018e-17	7.53024e-15	15	52581317	52709817	-	9832	FAM214A
ENSG00000116396	516.167	699.895	332.439	0.474984	-1.07405	7.9051e-17	8.84353e-15	1	110211343	110283100	+	25042	KCNC4
ENSG00000159674	359.257	489.048	229.466	0.469209	-1.0917	1.09833e-16	1.18605e-14	4	1166932	1208962	-	5985	SPON2
ENSG00000155090	1990.92	2694.8	1287.05	0.477604	-1.06611	3.69016e-16	3.73237e-14	8	102648784	102655725	-	3821	KLF10
ENSG00000187980	99.6618	157.319	42.005	0.267006	-1.90506	1.39699e-15	1.26561e-13	1	20161253	20177424	-	3298	PLA2G2C
ENSG00000146530	368.201	493.873	242.53	0.491077	-1.02598	2.2332e-15	1.96296e-13	7	12330885	12403941	-	6712	VWDE
ENSG00000172349	512.068	704.973	319.164	0.452732	-1.14327	6.66073e-15	5.55701e-13	15	81159575	81314058	+	12094	IL16
ENSG00000143847	184.1	264.859	103.341	0.390172	-1.35782	1.36669e-14	1.05664e-12	1	203026498	203078740	+	9707	PPFIA4
ENSG00000132359	562.423	771.173	353.672	0.458616	-1.12464	2.07074e-14	1.57622e-12	17	2755705	3037741	+	7532	RAP1GAP2
ENSG00000138772	335.251	449.544	220.957	0.491514	-1.0247	2.93918e-14	2.13446e-12	4	78551747	78610451	+	4895	ANXA3
ENSG00000124613	195.023	276.737	113.309	0.409447	-1.28825	3.144e-14	2.26476e-12	6	27374615	27403904	+	4834	ZNF391
ENSG00000130766	241.952	334.448	149.457	0.446876	-1.16205	6.13369e-14	4.1171e-12	1	28259518	28282491	+	3462	SESN2
ENSG00000197375	184.962	266.557	103.367	0.387788	-1.36666	1.76115e-13	1.07913e-11	5	132369752	132395614	+	12788	SLC22A5
ENSG00000101665	204.791	285.988	123.595	0.43217	-1.21033	2.91613e-13	1.71824e-11	18	48919853	48952052	-	5033	SMAD7
ENSG00000197119	257.106	349.529	164.683	0.471157	-1.08572	5.22132e-13	2.89862e-11	14	100291116	100306547	-	7446	SLC25A29
ENSG00000109265	237.682	325.584	149.78	0.460034	-1.12019	5.88546e-13	3.2332e-11	4	56049073	56328625	+	6745	KIAA1211
ENSG00000170909	154.565	221.679	87.4508	0.394492	-1.34193	1.78568e-12	9.12427e-11	19	54094668	54102692	-	2084	OSCAR
ENSG00000136854	232.895	316.202	149.588	0.473077	-1.07985	6.28198e-12	2.96377e-10	9	127579370	127696027	+	9373	STXBP1
ENSG00000110881	916.874	1277.6	556.15	0.435309	-1.19989	1.02826e-11	4.59025e-10	12	50057548	50083611	+	5745	ASIC1
ENSG00000183161	197.796	272.059	123.533	0.454066	-1.13903	1.06263e-11	4.71226e-10	11	22622890	22625841	-	2952	FANCF
ENSG00000167702	202.471	275.501	129.441	0.469839	-1.08976	6.37674e-11	2.38998e-09	8	144466043	144474202	+	4447	KIFC2
ENSG00000115318	174.558	240.788	108.328	0.449892	-1.15235	1.02784e-10	3.65736e-09	2	74532258	74555690	-	4519	LOXL3
ENSG00000172086	169.297	233.808	104.787	0.448176	-1.15786	1.58716e-10	5.42536e-09	2	88027205	88055783	-	1807	KRCC1
ENSG00000185112	151.518	210.286	92.7513	0.441073	-1.18091	4.43593e-10	1.36002e-08	3	194686544	194689037	+	2494	FAM43A
ENSG00000120913	156.536	215.97	97.1027	0.449613	-1.15325	8.06042e-10	2.37581e-08	8	22578279	22598025	+	12388	PDLIM2
ENSG00000157873	260.414	351.754	169.073	0.480657	-1.05692	1.40318e-09	3.86581e-08	1	2555639	2565382	+	6219	TNFRSF14
ENSG00000214279	111.753	159.563	63.943	0.400739	-1.31927	1.56786e-09	4.28752e-08	10	133453928	133523558	+	8015	SCART1
ENSG00000141576	109.397	156.418	62.3764	0.398781	-1.32633	2.28811e-09	6.04445e-08	17	76142465	76240493	-	7913	RNF157
ENSG00000189420	125.209	175.472	74.9453	0.427105	-1.22734	3.00359e-09	7.74066e-08	X	153418322	153426481	+	6105	ZFP92
ENSG00000240038	148.938	204.021	93.8544	0.460024	-1.12022	4.50005e-09	1.1225e-07	1	103553815	103579534	+	7491	AMY2B
ENSG00000181444	136.002	186.668	85.3359	0.457153	-1.12925	1.29987e-08	2.86923e-07	7	149764182	149773588	-	2843	ZNF467
ENSG00000197937	175.941	241.491	110.391	0.457123	-1.12935	1.40023e-08	3.05875e-07	19	53124072	53159075	-	9131	ZNF347
ENSG00000131242	141.005	192.112	89.8976	0.467944	-1.09559	1.65443e-08	3.54586e-07	17	31391675	31538211	+	15326	RAB11FIP4
ENSG00000251192	126.174	174.348	78.0004	0.447383	-1.16042	1.67457e-08	3.56831e-07	X	46497727	46545457	-	6203	ZNF674
ENSG00000178404	145.268	197.276	93.2596	0.472737	-1.08089	2.01231e-08	4.21501e-07	17	78870910	78903217	-	2758	CEP295NL
ENSG00000042317	228.245	306.13	150.36	0.491163	-1.02572	2.40006e-08	4.94995e-07	14	88384924	88470350	+	6872	SPATA7
ENSG00000187808	147.451	199.337	95.5643	0.479411	-1.06067	2.93505e-08	5.96997e-07	X	119758588	119760202	+	1615	SOWAHD
ENSG00000183742	192.381	256.923	127.838	0.497573	-1.00702	5.43371e-08	1.04343e-06	7	20134655	20217404	-	9898	MACC1
ENSG00000082196	116.668	160.932	72.403	0.449897	-1.15233	8.1479e-08	1.49466e-06	5	34019448	34043832	-	3576	C1QTNF3
ENSG00000105352	69.4716	101.741	37.2018	0.365651	-1.45146	1.55543e-07	2.67704e-06	19	41618971	41627074	-	1364	CEACAM4
ENSG00000172264	133.642	180.112	87.1729	0.483994	-1.04694	1.59843e-07	2.74465e-06	20	13995369	16053197	+	11428	MACROD2
ENSG00000105649	56.6301	85.167	28.0932	0.32986	-1.60007	1.93993e-07	3.27393e-06	19	18196784	18204074	-	1818	RAB3A
ENSG00000170915	90.3159	126.57	54.0617	0.427129	-1.22726	5.26865e-07	8.02912e-06	6	52361421	52407777	+	5034	PAQR8
ENSG00000189195	95.5529	132.683	58.4232	0.440323	-1.18337	6.32121e-07	9.42883e-06	1	92080305	92184725	+	6887	BTBD8
ENSG00000099998	32.5451	52.7154	12.3749	0.234749	-2.09081	7.43394e-07	1.09122e-05	22	24219654	24245142	-	6054	GGT5
ENSG00000159733	111.355	151.154	71.5565	0.473403	-1.07886	7.73645e-07	1.13113e-05	4	2269582	2418663	-	9624	ZFYVE28
ENSG00000271254	94.6156	130.305	58.9264	0.45222	-1.1449	9.55214e-07	1.36286e-05	KI270711.1	4612	29626	-	4520	AC240274.1
ENSG00000162594	360.769	482.475	239.063	0.495493	-1.01306	9.99029e-07	1.42126e-05	1	67138907	67259979	+	3267	IL23R
ENSG00000213366	53.4935	79.0961	27.8909	0.35262	-1.50381	1.5721e-06	2.13375e-05	1	109668022	109709551	+	9116	GSTM2
ENSG00000115507	195.089	262.987	127.19	0.483637	-1.048	1.74338e-06	2.33828e-05	2	63050057	63057836	+	4833	OTX1
ENSG00000106804	91.7022	126.37	57.035	0.451335	-1.14773	2.0538e-06	2.70307e-05	9	120952335	121050276	-	6533	C5
ENSG00000101049	53.9802	79.5441	28.4163	0.357239	-1.48504	2.12602e-06	2.77831e-05	20	43558968	43588237	+	5184	SGK2
ENSG00000137070	160.783	219.545	102.022	0.464695	-1.10564	2.34689e-06	3.03738e-05	9	34650702	34661892	+	4271	IL11RA
ENSG00000049089	104.418	140.91	67.9271	0.482061	-1.05271	3.83479e-06	4.64929e-05	1	40300489	40317813	-	4215	COL9A2
ENSG00000129467	61.2847	87.8962	34.6732	0.394479	-1.34198	4.06827e-06	4.89618e-05	14	24318349	24335093	-	8067	ADCY4
ENSG00000286132	90.0004	127.556	52.4453	0.411157	-1.28224	5.53127e-06	6.39125e-05	19	12075327	12113325	+	5250	AC022415.2
ENSG00000203943	52.2699	75.9875	28.5523	0.37575	-1.41216	7.28892e-06	8.12343e-05	1	84298366	84389957	+	3455	SAMD13
ENSG00000128203	54.1363	78.5146	29.7581	0.379013	-1.39968	7.60017e-06	8.41318e-05	22	26429260	26445015	+	3370	ASPHD2
ENSG00000186446	83.987	114.534	53.4399	0.466586	-1.09979	9.66299e-06	0.000103853	3	44729596	44737083	+	3910	ZNF501
ENSG00000153896	65.8495	92.2542	39.4449	0.427567	-1.22578	1.30562e-05	0.000136063	19	34758073	34773229	-	6799	ZNF599
ENSG00000132535	91.518	122.893	60.1435	0.489399	-1.03092	1.62392e-05	0.000163913	17	7187169	7219841	-	10317	DLG4
ENSG00000185818	106.889	143.809	69.9694	0.486545	-1.03936	1.68918e-05	0.000169457	4	2059512	2069089	+	5871	NAT8L
ENSG00000203326	46.4314	68.0132	24.8497	0.365366	-1.45258	1.85944e-05	0.000184161	19	53365693	53392217	+	7193	ZNF525
ENSG00000164237	78.1715	106.229	50.1137	0.471751	-1.0839	2.20066e-05	0.000213657	5	10275875	10307902	-	4882	CMBL
ENSG00000134864	60.3187	84.7307	35.9068	0.423775	-1.23863	2.24487e-05	0.000216809	13	100530164	100589528	-	3477	GGACT
ENSG00000167554	69.8233	96.5725	43.074	0.446027	-1.1648	2.27769e-05	0.000219665	19	52336243	52367778	+	3548	ZNF610
ENSG00000104177	36.7038	55.2686	18.1391	0.3282	-1.60735	2.48529e-05	0.000237388	15	48134632	48178353	-	13902	MYEF2
ENSG00000148225	68.6652	94.7392	42.5913	0.449564	-1.1534	2.55287e-05	0.000242745	9	113313222	113340298	-	4933	WDR31
ENSG00000159899	69.1998	95.2742	43.1255	0.452647	-1.14354	2.63826e-05	0.000250059	9	35792154	35809732	+	3865	NPR2
ENSG00000132141	77.0207	104.682	49.3598	0.471523	-1.0846	2.6749e-05	0.000252559	17	34927859	34981078	-	4285	CCT6B
ENSG00000179859	60.0759	84.4127	35.7391	0.423386	-1.23996	2.75948e-05	0.000260046	17	7913324	7916276	-	2953	RNF227
ENSG00000137831	51.4147	73.1993	29.6301	0.404787	-1.30477	3.30765e-05	0.000301693	15	70654554	70763558	-	10996	UACA
ENSG00000179627	38.4306	57.2214	19.6398	0.343224	-1.54278	3.98345e-05	0.000353454	14	104800596	104804712	+	3717	AL590327.1
ENSG00000169231	65.6686	90.5152	40.822	0.450996	-1.14881	4.44306e-05	0.000389381	1	155195588	155209051	-	4623	THBS3
ENSG00000157017	57.3685	80.5809	34.1561	0.423873	-1.2383	4.73476e-05	0.000410318	3	10285675	10292947	-	2064	GHRL
ENSG00000114853	82.6014	110.293	54.9099	0.497856	-1.0062	5.82775e-05	0.000491201	3	42653697	42667580	+	5494	ZBTB47
ENSG00000163993	80.2362	107.47	53.0027	0.493188	-1.01979	5.90021e-05	0.000496741	4	6693878	6697170	+	471	S100P
ENSG00000187609	71.1283	96.4526	45.804	0.474887	-1.07435	7.19827e-05	0.000591853	9	137306896	137423211	-	7575	EXD3
ENSG00000119242	67.2047	91.5949	42.8144	0.467433	-1.09717	7.88337e-05	0.000639674	12	123918660	123972831	-	8223	CCDC92
ENSG00000197933	88.4964	124.675	52.3178	0.419633	-1.2528	7.88384e-05	0.000639674	19	11721265	11739009	-	2459	ZNF823
ENSG00000204882	20.5187	33.0865	7.95082	0.240304	-2.05707	8.404e-05	0.000675201	8	141356500	141367267	-	1515	GPR20
ENSG00000137274	70.4635	95.0966	45.8304	0.481935	-1.05309	8.89726e-05	0.000710963	6	3118374	3153578	+	5780	BPHL
ENSG00000247746	49.6864	70.3032	29.0695	0.413488	-1.27408	9.29842e-05	0.000737036	X	55484616	55489202	-	4407	USP51
ENSG00000237693	62.0578	84.9661	39.1496	0.460767	-1.11789	9.78098e-05	0.000771146	5	150846523	150900736	+	2271	IRGM
ENSG00000181963	17.207	28.4683	5.94573	0.208854	-2.25943	0.000105285	0.000820882	11	4449295	4450361	+	1067	OR52K2
ENSG00000179240	71.6595	96.3771	46.9418	0.487064	-1.03782	0.000134443	0.00100983	11	76381313	76414619	+	10972	GVQW3
ENSG00000179476	64.9177	87.8084	42.027	0.478622	-1.06304	0.000172095	0.00125003	14	44897275	44907257	+	3884	C14orf28
ENSG00000187987	59.395	81.071	37.7189	0.465258	-1.1039	0.000178991	0.00129429	6	28431930	28443502	-	3283	ZSCAN23
ENSG00000177721	48.6701	67.7561	29.5841	0.436626	-1.19553	0.000257143	0.00177192	5	43039081	43043170	-	2386	ANXA2R
ENSG00000183570	63.9361	85.9535	41.9188	0.487691	-1.03596	0.000260326	0.00179051	21	45643694	45942454	+	6828	PCBP3
ENSG00000162836	28.3174	42.4742	14.1606	0.333392	-1.58471	0.000288248	0.00195255	1	147629652	147670524	-	11993	ACP6
ENSG00000197363	55.8319	76.1034	35.5604	0.467264	-1.09769	0.000304771	0.00204199	8	144798876	144811169	+	5308	ZNF517
ENSG00000173988	24.0535	36.8618	11.2453	0.305066	-1.7128	0.000336182	0.00221922	13	46211943	46277366	+	2677	LRRC63
ENSG00000182885	43.7453	61.4124	26.0781	0.424638	-1.23569	0.000359378	0.00235445	16	57668277	57689378	+	3240	ADGRG3
ENSG00000188747	36.4915	52.2862	20.6968	0.395836	-1.33703	0.000383013	0.00248395	9	137423350	137434406	+	1678	NOXA1
ENSG00000140543	47.515	65.689	29.3409	0.446664	-1.16274	0.000450759	0.00285803	15	88494440	88546675	-	6853	DET1
ENSG00000178852	72.0938	96.2521	47.9354	0.49802	-1.00573	0.000499622	0.00312391	17	47323290	47441312	+	6678	EFCAB13
ENSG00000178226	32.559	47.283	17.835	0.377197	-1.40661	0.000499673	0.00312391	16	31138925	31150094	-	3685	PRSS36
ENSG00000165138	55.3997	74.7498	36.0496	0.48227	-1.05209	0.000514266	0.00319889	9	98731329	98796965	-	8862	ANKS6
ENSG00000149927	53.2246	77.3218	29.1275	0.376705	-1.40849	0.00053134	0.00328572	16	30005514	30023270	-	6368	DOC2A
ENSG00000106031	20.7109	32.5355	8.88628	0.273126	-1.87236	0.000577737	0.00352411	7	27193503	27200106	-	5086	HOXA13
ENSG00000197776	85.5391	122.253	48.8254	0.39938	-1.32417	0.000728856	0.00431729	14	49693105	49753150	+	3004	KLHDC1
ENSG00000213420	54.6058	73.1984	36.0132	0.491994	-1.02329	0.000758462	0.00445513	7	100169606	100177381	-	3837	GPC2
ENSG00000162241	42.5841	59.0013	26.1669	0.443497	-1.173	0.000764757	0.00448676	11	65375192	65383701	-	7855	SLC25A45
ENSG00000165312	53.2885	71.8558	34.7213	0.483208	-1.04928	0.000811353	0.0047282	10	23439458	23442390	+	2933	OTUD1
ENSG00000171777	74.0847	102.025	46.1445	0.452288	-1.14469	0.00108246	0.00605939	19	38409051	38426305	-	4183	RASGRP4
ENSG00000167261	71.0807	100.794	41.3674	0.410416	-1.28484	0.0011033	0.00615273	16	67987394	68000586	-	3498	DPEP2
ENSG00000082014	31.6797	45.1931	18.1663	0.40197	-1.31484	0.00113945	0.0063138	7	151238764	151277896	-	5198	SMARCD3
ENSG00000099992	26.0645	38.1908	13.9382	0.364961	-1.45418	0.00115182	0.00637037	22	30291990	30327046	-	7047	TBC1D10A
ENSG00000286094	16.6773	27.0252	6.32941	0.234204	-2.09416	0.00127661	0.00689278	5	716808	766919	-	2167	AC026740.3
ENSG00000183496	47.7141	64.329	31.0991	0.483439	-1.0486	0.00128242	0.00692162	15	82041778	82046119	-	4342	MEX3B
ENSG00000158163	41.6589	57.1118	26.2059	0.458853	-1.1239	0.00130227	0.00700833	3	138061990	138115818	-	5045	DZIP1L
ENSG00000100307	27.5669	41.2609	13.8728	0.336221	-1.57252	0.00138225	0.00737952	22	39120167	39152680	-	7467	CBX7
ENSG00000154027	41.3375	56.5661	26.1089	0.461565	-1.11539	0.0015983	0.00832822	1	77282019	77559966	+	6948	AK5
ENSG00000130783	60.5949	81.1058	40.0839	0.494218	-1.01678	0.00197238	0.00991943	12	122774327	122827528	+	4479	CCDC62
ENSG00000162814	5.43456	10.185	0.684095	0.0671668	-3.89611	0.00197287	0.00991943	1	217631324	217871696	+	6515	SPATA17
ENSG00000102886	19.8119	29.7296	9.89422	0.332807	-1.58724	0.00251315	0.0121478	16	30104810	30113537	-	1572	GDPD3
ENSG00000101890	44.9981	60.0348	29.9613	0.499066	-1.0027	0.00256491	0.0123536	X	109372906	109482072	-	3714	GUCY2F
ENSG00000123685	10.5225	17.4683	3.57668	0.204753	-2.28805	0.00273799	0.013051	1	212686417	212699840	-	2569	BATF3
ENSG00000100100	10.999	18.0647	3.93323	0.21773	-2.19939	0.00281907	0.0133813	22	31281593	31292534	-	3805	PIK3IP1
ENSG00000181513	33.919	46.7937	21.0444	0.449726	-1.15288	0.00305225	0.0143133	17	45132600	45144181	+	3776	ACBD4
ENSG00000177025	28.0534	39.6716	16.4352	0.414281	-1.27132	0.0033551	0.0155899	19	57958437	57974534	-	915	C19orf18
ENSG00000073756	41.1075	55.0219	27.193	0.494222	-1.01677	0.00337173	0.0156573	1	186671791	186680423	-	5265	PTGS2
ENSG00000198205	9.58268	16.1821	2.98327	0.184356	-2.43943	0.00400928	0.0180491	X	57906708	57910820	-	4113	ZXDA
ENSG00000101605	16.84	25.4571	8.223	0.323014	-1.63033	0.00417109	0.0186198	18	3066807	3220108	-	6574	MYOM1
ENSG00000197497	21.8211	31.69	11.9521	0.377155	-1.40677	0.00425449	0.0189187	19	53159213	53193386	-	7601	ZNF665
ENSG00000188372	50.8234	69.5415	32.1052	0.46167	-1.11507	0.00523068	0.0225391	7	76397518	76442071	+	2673	ZP3
ENSG00000186889	37.848	50.763	24.933	0.491165	-1.02572	0.00525686	0.0226255	2	62500218	62511894	-	2985	TMEM17
ENSG00000159450	12.8064	20.0808	5.53196	0.275485	-1.85996	0.00543489	0.023215	1	152106317	152115454	-	6995	TCHH
ENSG00000249961	5.40576	9.82888	0.982652	0.099976	-3.32227	0.00568567	0.0240988	16	66754976	66801620	-	3095	TERB1
ENSG00000263874	38.3729	60.6192	16.1266	0.266031	-1.91033	0.00582652	0.0246251	17	38925168	38929384	+	3692	LINC00672
ENSG00000136367	32.9497	44.8469	21.0525	0.469431	-1.09102	0.00623521	0.0260468	14	23520857	23556192	-	10242	ZFHX2
ENSG00000204020	35.7549	47.9043	23.6056	0.492765	-1.02103	0.00623857	0.0260534	10	88761406	88778242	+	1197	LIPN
ENSG00000112303	8.68298	14.4299	2.93608	0.203472	-2.2971	0.00660632	0.0273648	6	132743870	132763459	-	2595	VNN2
ENSG00000179284	3.78096	7.23437	0.327551	0.045277	-4.46508	0.00691816	0.0284491	19	12965159	12974762	+	1997	DAND5
ENSG00000147082	14.1342	22.1367	6.13169	0.276992	-1.85209	0.00694271	0.0285261	X	50202713	50351910	+	5408	CCNB3
ENSG00000072071	38.9531	52.6384	25.2678	0.480026	-1.05881	0.00739197	0.0300957	19	14147743	14206187	-	8487	ADGRL1
ENSG00000174611	26.3642	36.5137	16.2147	0.444072	-1.17114	0.00787157	0.0317324	3	134599923	134651636	-	9001	KY
ENSG00000142494	22.6219	31.8701	13.3738	0.419633	-1.2528	0.00820303	0.0329169	17	19495385	19579034	+	5719	SLC47A1
ENSG00000142102	37.9985	52.4574	23.5395	0.448736	-1.15606	0.00915907	0.0359521	11	289135	296107	+	5260	PGGHG
ENSG00000172828	4.40502	8.12594	0.684095	0.0841866	-3.57027	0.00924207	0.0362298	16	66961245	66975149	+	4928	CES3
ENSG00000188483	25.6276	35.5186	15.7366	0.443053	-1.17445	0.00937757	0.0366734	9	129175552	129178262	-	2711	IER5L
ENSG00000105808	8.36195	13.7633	2.9606	0.215108	-2.21686	0.0095552	0.0372496	7	102573807	102616757	-	8077	RASA4
ENSG00000074855	27.5883	37.6799	17.4967	0.46435	-1.10671	0.00973724	0.0378586	19	17323223	17334855	-	5005	ANO8
ENSG00000249931	18.0211	26.2224	9.81988	0.374485	-1.41702	0.00985201	0.0381959	15	32392782	32403292	-	3231	GOLGA8K
ENSG00000091262	16.579	24.3153	8.84278	0.363672	-1.45929	0.0102307	0.0392816	16	16148928	16223522	-	7569	ABCC6
ENSG00000103569	11.6505	17.9977	5.30327	0.294663	-1.76286	0.0104898	0.0400402	15	58138169	58185911	+	3235	AQP9
ENSG00000141469	16.1765	23.9094	8.44352	0.353146	-1.50166	0.0105982	0.0403465	18	45687025	45752520	+	7182	SLC14A1
ENSG00000188404	8.2833	13.4882	3.07843	0.228232	-2.13143	0.0111961	0.0421983	1	169690665	169711702	-	2731	SELL
ENSG00000198342	7.72297	12.8292	2.6167	0.203964	-2.29362	0.0112057	0.0422235	19	12345944	12365905	-	6596	ZNF442
ENSG00000165300	29.9116	40.3875	19.4356	0.481228	-1.05521	0.0113507	0.042649	13	87672615	87696272	+	21103	SLITRK5
ENSG00000124257	9.17738	14.6729	3.68187	0.25093	-1.99464	0.0115575	0.0432792	20	45888625	45891287	-	1301	NEURL2
ENSG00000168517	27.3432	37.2704	17.416	0.467288	-1.09762	0.0119328	0.0444192	17	45160700	45170040	+	2038	HEXIM2
ENSG00000133985	9.06104	14.5001	3.62203	0.249794	-2.00119	0.013564	0.0490329	14	70641916	70675366	+	5094	TTC9
ENSG00000111215	28.5456	40.302	16.7891	0.416583	-1.26332	0.0136429	0.0492338	12	10845849	10849475	-	1310	PRR4
ENSG00000181754	60.1983	82.3603	38.0363	0.461829	-1.11457	0.013978	0.0502344	1	109504178	109509738	-	5141	AMIGO1
ENSG00000055957	4.04341	7.43172	0.655101	0.0881493	-3.50391	0.0154287	0.0545321	3	52777595	52792068	+	4541	ITIH1
ENSG00000003436	8.37733	13.4212	3.33349	0.248376	-2.0094	0.0163689	0.0573339	2	187464230	187565760	-	11714	TFPI
ENSG00000182986	7.79602	12.6106	2.98142	0.236421	-2.08057	0.0168204	0.0586065	19	52863790	52897693	-	8310	ZNF320
ENSG00000253293	19.7787	27.7949	11.7625	0.423189	-1.24063	0.0168534	0.0586415	7	27170592	27180261	-	3720	HOXA10
ENSG00000272305	31.7101	43.8223	19.598	0.447215	-1.16096	0.0169483	0.0589022	3	52969119	53099453	-	1760	AC096887.1
ENSG00000233757	13.4116	19.7953	7.02801	0.355034	-1.49397	0.0176439	0.0608898	2	95207535	95259774	+	2304	AC092835.1
ENSG00000149201	27.3886	36.8377	17.9395	0.486989	-1.03804	0.017855	0.0614315	11	86374736	86423109	+	4544	CCDC81
ENSG00000198870	16.2712	23.3595	9.18298	0.393115	-1.34698	0.0185311	0.0633299	9	133376367	133406096	+	4408	STKLD1
ENSG00000185522	5.14979	8.96855	1.33102	0.14841	-2.75234	0.0189851	0.0645677	11	554850	560738	-	2898	LMNTD2
ENSG00000181856	2.39896	4.79792	0	0	-Inf	0.0192752	0.0653778	17	7281667	7288257	+	4046	SLC2A4
ENSG00000164542	13.6503	19.9966	7.30389	0.365256	-1.45302	0.0195611	0.0661005	7	36324221	36390125	-	6728	KIAA0895
ENSG00000196391	42.1706	57.3404	27.0007	0.470886	-1.08655	0.0200117	0.067269	15	90352245	90369146	+	8511	ZNF774
ENSG00000119227	17.4413	24.6036	10.279	0.417784	-1.25917	0.0221706	0.0730138	3	196946356	196969060	-	3198	PIGZ
ENSG00000171160	8.10739	12.875	3.33982	0.259404	-1.94673	0.0227892	0.0747175	10	97614553	97633500	-	2512	MORN4
ENSG00000164591	10.3895	15.7907	4.98836	0.315905	-1.66244	0.0232269	0.0758663	5	150660874	150679365	+	6037	MYOZ3
ENSG00000102878	7.54737	12.1133	2.98142	0.246128	-2.02252	0.0234621	0.0763473	16	67164681	67169945	+	3377	HSF4
ENSG00000214534	24.9534	33.9043	16.0025	0.47199	-1.08317	0.0236283	0.0768206	11	71814045	71821548	-	3442	ZNF705E
ENSG00000197181	9.85757	15.1205	4.59465	0.303869	-1.71848	0.0243118	0.0785965	8	22275316	22357568	+	5737	PIWIL2
ENSG00000157343	7.3421	13.0401	1.64408	0.126078	-2.98761	0.0248676	0.0800692	6	35737032	35749079	+	1418	ARMC12
ENSG00000182749	18.0507	25.2	10.9014	0.432594	-1.20891	0.0251541	0.0807853	1	25861210	25871253	-	3297	PAQR7
ENSG00000148450	16.3517	23.0214	9.68188	0.420559	-1.24962	0.0251835	0.0808446	10	23095579	23122013	+	1979	MSRB2
ENSG00000203734	2.20866	4.41732	0	0	-Inf	0.026699	0.0846786	6	138795926	138904070	+	4624	ECT2L
ENSG00000121318	13.6667	19.683	7.65041	0.388681	-1.36334	0.0276552	0.0871617	12	10825317	10826358	-	1042	TAS2R10
ENSG00000204577	5.32962	9.00068	1.65857	0.184272	-2.44009	0.0276561	0.0871617	19	54216278	54223506	-	3736	LILRB3
ENSG00000099338	16.3537	23.1125	9.59489	0.415138	-1.26834	0.0279094	0.0877263	19	38335775	38370943	+	9190	CATSPERG
ENSG00000164821	28.7229	39.6291	17.8167	0.449586	-1.15333	0.029135	0.0907865	8	6935822	6938338	-	617	DEFA4
ENSG00000181577	20.6017	28.137	13.0664	0.464384	-1.10661	0.0291573	0.0908368	6	44000580	44007612	+	5571	C6orf223
ENSG00000177427	21.8228	29.5676	14.078	0.476131	-1.07057	0.029866	0.0926147	17	18260597	18266552	+	3906	MIEF2
ENSG00000212864	11.3773	16.7528	6.00186	0.35826	-1.48092	0.0314245	0.0963751	9	137220247	137221581	-	1150	RNF208
ENSG00000073146	3.55647	6.45152	0.661424	0.102522	-3.28599	0.0318579	0.0974816	22	50089879	50161690	+	6872	MOV10L1
ENSG00000274512	4.66804	8.01323	1.32285	0.165083	-2.59874	0.0322914	0.0985252	17	37977972	37989048	-	2248	TBC1D3L
ENSG00000241106	12.2394	17.7575	6.72127	0.378504	-1.40162	0.0323113	0.0985252	6	32812763	32820466	-	1968	HLA-DOB
ENSG00000274386	19.6866	26.8396	12.5336	0.466981	-1.09856	0.03273	0.0994902	1	42785007	42816619	+	4373	TMEM269
ENSG00000241233	5.21018	8.75361	1.66675	0.190407	-2.39284	0.0332687	0.100837	11	71538025	71539207	+	1183	KRTAP5-8
ENSG00000037280	12.2735	18.2095	6.33759	0.348038	-1.52269	0.0341927	0.10313	5	180601506	180649624	-	8852	FLT4
ENSG00000170190	8.99708	13.7561	4.23811	0.30809	-1.69858	0.034681	0.104283	17	75087727	75106162	+	3089	SLC16A5
ENSG00000159761	5.63595	9.26495	2.00694	0.216617	-2.20678	0.0347801	0.104496	16	67666814	67668757	+	1790	C16orf86
ENSG00000166743	11.5935	16.9754	6.21158	0.365916	-1.45041	0.0348685	0.104677	16	20623237	20698890	-	2871	ACSM1
ENSG00000058335	21.7815	29.1982	14.3647	0.491973	-1.02335	0.0351292	0.105352	15	78959947	79090773	-	9929	RASGRF1
ENSG00000108556	21.1373	28.4787	13.7958	0.484426	-1.04565	0.0353252	0.105789	17	4897771	4934438	-	3521	CHRNE
ENSG00000188060	15.1437	21.2444	9.04312	0.425672	-1.23219	0.0357098	0.106682	1	28592200	28595443	+	2200	RAB42
ENSG00000163083	6.15885	9.96685	2.35084	0.235866	-2.08396	0.0373253	0.110502	2	120346136	120351803	+	3206	INHBB
ENSG00000214827	16.2468	22.5278	9.96594	0.442385	-1.17663	0.0380304	0.112172	X	155061622	155147937	-	2900	MTCP1
ENSG00000102445	16.0762	22.4359	9.71655	0.433081	-1.20729	0.0387068	0.113884	13	46342000	46438190	-	6105	RUBCNL
ENSG00000249853	5.03363	8.45403	1.61323	0.190824	-2.38969	0.0407373	0.118723	6	114055586	114343045	-	4104	HS3ST5
ENSG00000108576	3.36166	6.03923	0.684095	0.113275	-3.14209	0.0410611	0.119369	17	30194319	30236002	-	6983	SLC6A4
ENSG00000183569	8.35114	12.7691	3.93323	0.308028	-1.69887	0.0420866	0.121718	22	42553617	42574382	+	2821	SERHL2
ENSG00000167077	16.0603	22.2309	9.88975	0.444865	-1.16856	0.0428113	0.123115	22	41699503	41799456	+	7038	MEI1
ENSG00000170293	2.65979	4.99203	0.327551	0.0656147	-3.92984	0.0438369	0.125502	3	32238679	32370321	+	1170	CMTM8
ENSG00000105655	21.3653	29.1653	13.5653	0.465118	-1.10433	0.0439749	0.125775	19	18434388	18438301	-	3284	ISYNA1
ENSG00000091513	2.61881	4.91824	0.319376	0.0649371	-3.94481	0.0449489	0.127892	3	133746040	133796641	+	26038	TF
ENSG00000244411	3.88973	6.77599	1.00347	0.148092	-2.75543	0.0453468	0.128603	11	71527267	71528674	+	1408	KRTAP5-7
ENSG00000182771	9.35806	15.1104	3.60568	0.238621	-2.0672	0.0458595	0.129733	10	85599552	86366795	-	6232	GRID1
ENSG00000267221	12.1161	17.3628	6.86931	0.395633	-1.33777	0.0462331	0.130565	17	42038232	42050614	-	3746	C17orf113
ENSG00000135929	4.41376	7.47382	1.35369	0.181125	-2.46495	0.0476157	0.133553	2	218781749	218815293	+	2983	CYP27A1
ENSG00000108924	6.35813	10.0687	2.64755	0.262948	-1.92715	0.048353	0.135034	17	55264960	55325187	+	6776	HLF
ENSG00000244242	4.88139	8.11871	1.64408	0.202505	-2.30397	0.0494892	0.137399	11	1732406	1750595	-	4792	IFITM10

## Sheet: 24h-dif-miRNA
The differentially expressed mRNAs, lncRNAs and miRNAs at 24 hpi.
Summary of dif-miRNAs in HL-60cell at 24 hpi identified in this study
id	baseMean	baseMeanA	baseMeanB	foldChange	log2FoldChange	pval	padj
hsa-miR-7-5p	81111.2	46274.7	115948	14.0419	1.32518	2.30207e-25	3.24361e-22
hsa-miR-573	143.722	74.0072	213.437	8.93223	1.52807	4.57918e-12	3.22604e-09
hsa-miR-301a-5p	245.939	157.211	334.668	4.89846	1.09003	6.73185e-09	1.89703e-06
hsa-miR-222-5p	119.668	69.5816	169.755	4.24358	1.28667	9.44569e-08	1.90128e-05
hsa-miR-4518	46.3939	29.8404	62.9474	3.86551	1.07688	0.000822673	0.0399705
hsa-miR-4455	16.1107	6.14492	26.0764	3.08275	2.08528	0.000870973	0.0409067
hsa-miR-141-5p	10.6467	3.60998	17.6833	2.884	2.29233	0.00105236	0.0475766
hsa-miR-1246	18423	2449.57	34396.5	2.66281	3.81166	0.00145225	0.0584634
hsa-miR-4690-5p	6.31294	1.2712	11.3547	2.50564	3.15902	0.0028595	0.0875878
hsa-miR-196b-5p	48.9431	32.0266	65.8596	2.43965	1.04012	0.00348193	0.100123
hsa-miR-449c-5p	33.2453	21.1102	45.3803	2.14969	1.10413	0.00564415	0.147271
hsa-miR-1914-5p	8.05143	3.30959	12.7933	2.12879	1.95066	0.0268483	0.455774
hsa-miR-301b-5p	12.9604	7.07676	18.8441	2.10947	1.41295	0.035565	0.538915
hsa-miR-1288-3p	8.27671	4.05448	12.4989	2.0564	1.62422	0.0474048	0.652427
hsa-miR-125a-5p	3504.8	4760.06	2249.54	0.472586	-1.08135	4.2809e-09	1.50795e-06
hsa-miR-135a-5p	40.5653	55.0469	26.0836	0.473843	-1.07752	0.000732418	0.0376418
hsa-miR-181c-3p	34.703	46.9909	22.415	0.477008	-1.06792	0.00682924	0.165904
hsa-miR-4443	40.5919	54.847	26.3367	0.480185	-1.05834	0.0125876	0.264716
hsa-miR-296-3p	18.4151	27.1761	9.6541	0.355242	-1.49312	0.0165912	0.320234
hsa-miR-3609	17.8696	24.7714	10.9677	0.442758	-1.17541	0.0195071	0.368575
hsa-miR-184	16.4561	22.4772	10.4351	0.464252	-1.10702	0.0254493	0.442769
hsa-miR-1910-5p	28.5163	38.5733	18.4593	0.478552	-1.06325	0.02681	0.455774
