# Supplementary material for: Whole transcriptome analysis reveals differential gene expression associated with Anaplasma phagocytophilum invading HL-60 cells
Source: Parasit Vectors. 2026 May 8;19:290. doi: 10.1186/s13071-026-07381-6 (PMC13366880; doi:10.1186/s13071-026-07381-6)
Supplement: Supplementary file 3 — Supplementary Material 3. Table S3. Predicted cis-acting target genes for dif-lncRNAs at 24 hpi [file 13071_2026_7381_MOESM3_ESM.xlsx]

## Sheet: Sheet1
lncRNAGeneID	mRNAGeneID	lncRNATranscriptID	Distance	lncRNAGenePos	mRNAGenePos	mRNAGeneName	mRNAGeneGO	mRNAGeneKEGG	mRNAGeneEC	mRNAGeneEggNOGClass	mRNAGeneEggNOG	mRNAGeneDescription	mRNAGeneNCBI_GI	mRNAGeneUniProtID
MSTRG.10004	ENSG00000012983	MSTRG.10004.1	0	14[-]50520799-50526372	14[-]50418501-50561126	MAP4K5	GO:0000166;GO:0000185;GO:0004672;GO:0004672;GO:0004672;GO:0004674;GO:0004674;GO:0005515;GO:0005524;GO:0005524;GO:0005524;GO:0005737;GO:0005737;GO:0006468;GO:0006468;GO:0006468;GO:0007257;GO:0008349;GO:0008349;GO:0008349;GO:0016301;GO:0016310;GO:0016740;GO:0023014;GO:0031098;GO:0032147;GO:0035556;GO:0004672;GO:0005524;GO:0006468;GO:0004672;GO:0004672;GO:0005524;GO:0005524;GO:0006468;GO:0006468;GO:…	K08833	EC:2.7.11.1	COG0515	T	mitogen-activated protein kinase kinase kinasekinase 5 [Source:HGNC Symbol;Acc:HGNC:6867]	11183	Q9Y4K4;B3KWC4
MSTRG.10004	ENSG00000198513	MSTRG.10004.1	6137	14[-]50520799-50526372	14[+]50532509-50633068	ATL1	GO:0000137;GO:0000139;GO:0000166;GO:0003924;GO:0003924;GO:0003924;GO:0005515;GO:0005515;GO:0005525;GO:0005525;GO:0005525;GO:0005783;GO:0005789;GO:0005794;GO:0007029;GO:0007409;GO:0016020;GO:0016021;GO:0016787;GO:0030424;GO:0042802;GO:0042802;GO:0042995;GO:0051260;GO:0071782;GO:0098826;GO:1990809;GO:0003924;GO:0003924;GO:0005525;GO:0005525;GO:0000137;GO:0000137;GO:0000139;GO:0000166;GO:0003924;GO:…	K17339	EC:3.6.5.-	NOG325148	-	atlastin GTPase 1 [Source:HGNCSymbol;Acc:HGNC:11231]	51062	Q8WXF7;A0A0S2Z5B0;Q53F53
MSTRG.10011	ENSG00000131969	MSTRG.10011.28	68974	14[-]50800050-50803079	14[+]50872053-50904970	ABHD12B	GO:0016787;GO:0016787;GO:0016787;GO:0016787;	K13705	EC:3.-.-.-	COG1073	R	abhydrolase domain containing 12B [Source:HGNCSymbol;Acc:HGNC:19837]	145447	Q7Z5M8
MSTRG.10011	ENSG00000100503	MSTRG.10011.28	0	14[-]50800050-50803079	14[-]50719763-50831121	NIN	GO:0000166;GO:0000242;GO:0000242;GO:0000922;GO:0005509;GO:0005509;GO:0005515;GO:0005515;GO:0005515;GO:0005515;GO:0005525;GO:0005634;GO:0005730;GO:0005737;GO:0005813;GO:0005813;GO:0005813;GO:0005813;GO:0005813;GO:0005813;GO:0005814;GO:0005814;GO:0005815;GO:0005856;GO:0005874;GO:0008104;GO:0010457;GO:0034454;GO:0034454;GO:0034454;GO:0034454;GO:0036449;GO:0051642;GO:0051642;GO:0072686;GO:0090222;GO:…	K16476	-	NOG124644	S	ninein [Source:HGNC Symbol;Acc:HGNC:14906]"	51199	Q8N4C6
MSTRG.10011	ENSG00000100504	MSTRG.10011.28	54812	14[-]50800050-50803079	14[-]50857891-50944483	PYGL	GO:0004645;GO:0004645;GO:0004645;GO:0005975;GO:0005975;GO:0005975;GO:0008184;GO:0008184;GO:0016740;GO:0016757;GO:0030170;GO:0030170;GO:0102250;GO:0102499;GO:0000166;GO:0002060;GO:0003824;GO:0004645;GO:0004645;GO:0004645;GO:0005515;GO:0005524;GO:0005536;GO:0005576;GO:0005737;GO:0005737;GO:0005829;GO:0005975;GO:0005975;GO:0005975;GO:0005977;GO:0005977;GO:0005980;GO:0005980;GO:0005980;GO:0006015;GO:…	K00688	EC:2.4.1.1	COG0058	G	glycogen phosphorylase L [Source:HGNCSymbol;Acc:HGNC:9725]	5836	P06737
MSTRG.10028	ENSG00000139921	MSTRG.10028.1	9374	14[+]51267029-51274398	14[+]51240162-51257655	TMX1	GO:0005783;GO:0005789;GO:0015036;GO:0015036;GO:0016020;GO:0016021;GO:0034976;GO:0045454;GO:0045454;GO:0055114;GO:0005623;GO:0045454;	-	-	COG0526	O	thioredoxin related transmembrane protein 1[Source:HGNC Symbol;Acc:HGNC:15487]	81542	Q9H3N1
MSTRG.10072	ENSG00000198554	MSTRG.10072.1	0	14[-]54982333-54984268	14[-]54938949-55027105	WDHD1	GO:0000278;GO:0000981;GO:0003677;GO:0003677;GO:0003682;GO:0005515;GO:0005515;GO:0005634;GO:0005654;GO:0005654;GO:0005737;GO:0006261;GO:0006281;GO:0006357;GO:0006974;GO:0031298;GO:0043596;GO:0000278;GO:0000981;GO:0003677;GO:0003677;GO:0003682;GO:0005515;GO:0005515;GO:0005634;GO:0005654;GO:0005654;GO:0005737;GO:0006261;GO:0006281;GO:0006357;GO:0006974;GO:0031298;GO:0043596;GO:0005515;	K11274	-	COG2319	R	WD repeat and HMG-box DNA binding protein 1[Source:HGNC Symbol;Acc:HGNC:23170]	11169	O75717
MSTRG.10072	ENSG00000168175	MSTRG.10072.1	67379	14[-]54982333-54984268	14[+]55051647-55070194	MAPK1IP1L	GO:0005515;GO:0005515;	-	-	NOG25555	U	mitogen-activated protein kinase 1 interactingprotein 1 like [Source:HGNC Symbol;Acc:HGNC:19840]	93487	Q8NDC0
MSTRG.10072	ENSG00000131979	MSTRG.10072.1	79507	14[-]54982333-54984268	14[-]54842008-54902826	GCH1	GO:0000166;GO:0003824;GO:0003924;GO:0003934;GO:0003934;GO:0003934;GO:0003934;GO:0003934;GO:0003934;GO:0003934;GO:0005509;GO:0005515;GO:0005515;GO:0005515;GO:0005525;GO:0005525;GO:0005525;GO:0005634;GO:0005654;GO:0005737;GO:0005737;GO:0005737;GO:0005737;GO:0005829;GO:0005829;GO:0005829;GO:0006729;GO:0006729;GO:0006729;GO:0006809;GO:0008152;GO:0008217;GO:0008217;GO:0008270;GO:0008270;GO:0008270;GO:…	K01495	EC:3.5.4.16	COG0302	H	GTP cyclohydrolase 1 [Source:HGNCSymbol;Acc:HGNC:4193]	2643	P30793;A0A024R642
MSTRG.10072	ENSG00000180008	MSTRG.10072.1	42962	14[-]54982333-54984268	14[+]55027230-55049489	SOCS4	GO:0005515;GO:0007175;GO:0007175;GO:0007175;GO:0009968;GO:0016567;GO:0032436;GO:0032436;GO:0035556;GO:0035556;GO:0040008;GO:0005515;GO:0007175;GO:0007175;GO:0007175;GO:0009968;GO:0016567;GO:0032436;GO:0032436;GO:0035556;GO:0035556;GO:0040008;GO:0005515;GO:0007175;GO:0007175;GO:0007175;GO:0009968;GO:0016567;GO:0032436;GO:0032436;GO:0035556;GO:0035556;GO:0040008;	K04697	-	NOG258974	-	suppressor of cytokine signaling 4 [Source:HGNCSymbol;Acc:HGNC:19392]	122809	Q8WXH5;Q5H9R6
MSTRG.10080	ENSG00000126787	MSTRG.10080.20,MSTRG.10080.15,MSTRG.10080.14	87641	14[+]55279249-55338076	14[-]55148112-55191608	DLGAP5	GO:0004721;GO:0005515;GO:0005515;GO:0005634;GO:0005737;GO:0005739;GO:0005815;GO:0005819;GO:0005829;GO:0005829;GO:0005856;GO:0006470;GO:0007049;GO:0007079;GO:0007221;GO:0008283;GO:0023052;GO:0023052;GO:0031616;GO:0045842;GO:0004721;GO:0005515;GO:0005515;GO:0005634;GO:0005737;GO:0005739;GO:0005815;GO:0005819;GO:0005829;GO:0005829;GO:0005856;GO:0006470;GO:0007049;GO:0007079;GO:0007221;GO:0008283;GO:…	K16804	-	NOG270787	-	DLG associated protein 5 [Source:HGNCSymbol;Acc:HGNC:16864]	9787	Q15398
MSTRG.10080	ENSG00000182521	MSTRG.10080.20,MSTRG.10080.15,MSTRG.10080.14	75465	14[+]55279249-55338076	14[-]55413541-55456726	TBPL2	GO:0000126;GO:0000978;GO:0000979;GO:0000981;GO:0001016;GO:0003677;GO:0003677;GO:0003677;GO:0003677;GO:0003700;GO:0003700;GO:0005634;GO:0005634;GO:0005667;GO:0005669;GO:0005737;GO:0005737;GO:0006352;GO:0006352;GO:0006357;GO:0006366;GO:0007275;GO:0008134;GO:0045892;GO:0070898;	K03120	-	COG2101	K	TATA-box binding protein like 2 [Source:HGNCSymbol;Acc:HGNC:19841]	387332	Q6SJ96
MSTRG.10080	ENSG00000126775	MSTRG.10080.20,MSTRG.10080.15,MSTRG.10080.14	28316	14[+]55279249-55338076	14[-]55366392-55411858	ATG14	GO:0000045;GO:0000045;GO:0000421;GO:0000423;GO:0000423;GO:0001932;GO:0001933;GO:0001933;GO:0001934;GO:0001934;GO:0005515;GO:0005515;GO:0005515;GO:0005737;GO:0005776;GO:0005776;GO:0005783;GO:0005789;GO:0005789;GO:0005829;GO:0005930;GO:0005930;GO:0006914;GO:0006914;GO:0008333;GO:0009267;GO:0009267;GO:0010608;GO:0016020;GO:0016236;GO:0016236;GO:0016240;GO:0031410;GO:0034045;GO:0034045;GO:0034045;GO:…	K17889	-	NOG236057	-	autophagy related 14 [Source:HGNCSymbol;Acc:HGNC:19962]	22863	Q6ZNE5
MSTRG.10080	ENSG00000178974	MSTRG.10080.20,MSTRG.10080.15,MSTRG.10080.14	0	14[+]55279249-55338076	14[+]55271421-55361918	FBXO34	GO:0005515;GO:0005515;GO:0005515;GO:0005515;	K10311	-	NOG29508	S	F-box protein 34 [Source:HGNCSymbol;Acc:HGNC:20201]	55030	Q9NWN3;A0A024R653
MSTRG.10085	ENSG00000126787	MSTRG.10085.1	75382	14[+]55266990-55331568	14[-]55148112-55191608	DLGAP5	GO:0004721;GO:0005515;GO:0005515;GO:0005634;GO:0005737;GO:0005739;GO:0005815;GO:0005819;GO:0005829;GO:0005829;GO:0005856;GO:0006470;GO:0007049;GO:0007079;GO:0007221;GO:0008283;GO:0023052;GO:0023052;GO:0031616;GO:0045842;GO:0004721;GO:0005515;GO:0005515;GO:0005634;GO:0005737;GO:0005739;GO:0005815;GO:0005819;GO:0005829;GO:0005829;GO:0005856;GO:0006470;GO:0007049;GO:0007079;GO:0007221;GO:0008283;GO:…	K16804	-	NOG270787	-	DLG associated protein 5 [Source:HGNCSymbol;Acc:HGNC:16864]	9787	Q15398
MSTRG.10085	ENSG00000182521	MSTRG.10085.1	81973	14[+]55266990-55331568	14[-]55413541-55456726	TBPL2	GO:0000126;GO:0000978;GO:0000979;GO:0000981;GO:0001016;GO:0003677;GO:0003677;GO:0003677;GO:0003677;GO:0003700;GO:0003700;GO:0005634;GO:0005634;GO:0005667;GO:0005669;GO:0005737;GO:0005737;GO:0006352;GO:0006352;GO:0006357;GO:0006366;GO:0007275;GO:0008134;GO:0045892;GO:0070898;	K03120	-	COG2101	K	TATA-box binding protein like 2 [Source:HGNCSymbol;Acc:HGNC:19841]	387332	Q6SJ96
MSTRG.10085	ENSG00000126775	MSTRG.10085.1	34824	14[+]55266990-55331568	14[-]55366392-55411858	ATG14	GO:0000045;GO:0000045;GO:0000421;GO:0000423;GO:0000423;GO:0001932;GO:0001933;GO:0001933;GO:0001934;GO:0001934;GO:0005515;GO:0005515;GO:0005515;GO:0005737;GO:0005776;GO:0005776;GO:0005783;GO:0005789;GO:0005789;GO:0005829;GO:0005930;GO:0005930;GO:0006914;GO:0006914;GO:0008333;GO:0009267;GO:0009267;GO:0010608;GO:0016020;GO:0016236;GO:0016236;GO:0016240;GO:0031410;GO:0034045;GO:0034045;GO:0034045;GO:…	K17889	-	NOG236057	-	autophagy related 14 [Source:HGNCSymbol;Acc:HGNC:19962]	22863	Q6ZNE5
MSTRG.10085	ENSG00000178974	MSTRG.10085.1	0	14[+]55266990-55331568	14[+]55271421-55361918	FBXO34	GO:0005515;GO:0005515;GO:0005515;GO:0005515;	K10311	-	NOG29508	S	F-box protein 34 [Source:HGNCSymbol;Acc:HGNC:20201]	55030	Q9NWN3;A0A024R653
MSTRG.10094	ENSG00000126777	MSTRG.10094.1	0	14[-]55554645-55597635	14[+]55559072-55701526	KTN1	GO:0007018;GO:0007018;GO:0016020;GO:0016021;GO:0019894;GO:0019894;GO:0003723;GO:0005515;GO:0005783;GO:0005783;GO:0005788;GO:0005789;GO:0005789;GO:0005789;GO:0005887;GO:0007018;GO:0007018;GO:0007018;GO:0016020;GO:0016020;GO:0016021;GO:0016021;GO:0019894;GO:0019894;GO:0043687;GO:0044267;GO:0045296;GO:0007018;GO:0007018;GO:0015031;GO:0015031;GO:0016020;GO:0016021;GO:0019894;GO:0019894;GO:0030176;GO:…	K17975	-	NOG149793	S	kinectin 1 [Source:HGNC Symbol;Acc:HGNC:6467]"	3895	Q86UP2;A0A024R663
MSTRG.10094	ENSG00000182521	MSTRG.10094.1	97919	14[-]55554645-55597635	14[-]55413541-55456726	TBPL2	GO:0000126;GO:0000978;GO:0000979;GO:0000981;GO:0001016;GO:0003677;GO:0003677;GO:0003677;GO:0003677;GO:0003700;GO:0003700;GO:0005634;GO:0005634;GO:0005667;GO:0005669;GO:0005737;GO:0005737;GO:0006352;GO:0006352;GO:0006357;GO:0006366;GO:0007275;GO:0008134;GO:0045892;GO:0070898;	K03120	-	COG2101	K	TATA-box binding protein like 2 [Source:HGNCSymbol;Acc:HGNC:19841]	387332	Q6SJ96
MSTRG.10096	ENSG00000126777	MSTRG.10096.1	0	14[+]55581013-55593016	14[+]55559072-55701526	KTN1	GO:0007018;GO:0007018;GO:0016020;GO:0016021;GO:0019894;GO:0019894;GO:0003723;GO:0005515;GO:0005783;GO:0005783;GO:0005788;GO:0005789;GO:0005789;GO:0005789;GO:0005887;GO:0007018;GO:0007018;GO:0007018;GO:0016020;GO:0016020;GO:0016021;GO:0016021;GO:0019894;GO:0019894;GO:0043687;GO:0044267;GO:0045296;GO:0007018;GO:0007018;GO:0015031;GO:0015031;GO:0016020;GO:0016021;GO:0019894;GO:0019894;GO:0030176;GO:…	K17975	-	NOG149793	S	kinectin 1 [Source:HGNC Symbol;Acc:HGNC:6467]"	3895	Q86UP2;A0A024R663
MSTRG.10113	ENSG00000131966	MSTRG.10113.25,MSTRG.10113.26	44009	14[-]58279645-58290868	14[+]58200080-58235636	ACTR10	GO:0005515;GO:0005576;GO:0005737;GO:0005829;GO:0005856;GO:0005869;GO:0006888;GO:0007018;GO:0019886;GO:0035578;GO:0043312;GO:1904813;	K16576	-	COG5277	Z	actin related protein 10 homolog [Source:HGNCSymbol;Acc:HGNC:17372]	55860	Q9NZ32
MSTRG.10113	ENSG00000032219	MSTRG.10113.25,MSTRG.10113.26	7517	14[-]58279645-58290868	14[+]58298385-58373887	ARID4A	GO:0000981;GO:0003677;GO:0003677;GO:0003677;GO:0003677;GO:0005634;GO:0005634;GO:0005634;GO:0005634;GO:0005654;GO:0005654;GO:0005829;GO:0005886;GO:0006325;GO:0006349;GO:0006357;GO:0007283;GO:0007283;GO:0017053;GO:0030154;GO:0034773;GO:0036124;GO:0044212;GO:0045892;GO:0045944;GO:0048821;GO:0080182;GO:0097368;GO:0000981;GO:0003677;GO:0003677;GO:0003677;GO:0003677;GO:0005634;GO:0005634;GO:0005634;GO:…	K19194	-	NOG248805	-	AT-rich interaction domain 4A [Source:HGNCSymbol;Acc:HGNC:9885]	5926	P29374;A0A024R657;Q05CG0
MSTRG.10113	ENSG00000139971	MSTRG.10113.25,MSTRG.10113.26	0	14[-]58279645-58290868	14[-]57999735-58298139	ARMH4	GO:0016020;GO:0016021;	-	-	NOG84792	S	armadillo-like helical domain containing 4[Source:HGNC Symbol;Acc:HGNC:19846]	145407	Q86TY3;B2RUU6
MSTRG.10113	ENSG00000100567	MSTRG.10113.25,MSTRG.10113.26	7633	14[-]58279645-58290868	14[+]58244843-58272012	PSMA3	GO:0000165;GO:0000209;GO:0000502;GO:0000502;GO:0002223;GO:0002479;GO:0004175;GO:0004175;GO:0004175;GO:0004298;GO:0004298;GO:0004298;GO:0005515;GO:0005515;GO:0005515;GO:0005634;GO:0005634;GO:0005654;GO:0005737;GO:0005737;GO:0005829;GO:0005839;GO:0005839;GO:0005839;GO:0005839;GO:0005839;GO:0006508;GO:0006511;GO:0006511;GO:0006521;GO:0008233;GO:0010498;GO:0010499;GO:0010972;GO:0016032;GO:0016579;GO:…	K02727	EC:3.4.25.1	COG0638	O	proteasome subunit alpha 3 [Source:HGNCSymbol;Acc:HGNC:9532]	5684	P25788;A0A140VK43
MSTRG.10126	ENSG00000100575	MSTRG.10126.3,MSTRG.10126.2,MSTRG.10126.1	0	14[+]58394422-58437614	14[-]58408495-58427531	TIMM9	GO:0005215;GO:0005515;GO:0005739;GO:0005739;GO:0005743;GO:0005743;GO:0005743;GO:0005758;GO:0006626;GO:0006626;GO:0007605;GO:0008270;GO:0015031;GO:0016020;GO:0042719;GO:0042719;GO:0042803;GO:0045039;GO:0045039;GO:0046872;GO:0051087;GO:0072321;GO:0005215;GO:0005515;GO:0005739;GO:0005739;GO:0005743;GO:0005743;GO:0005743;GO:0005758;GO:0006626;GO:0006626;GO:0007605;GO:0008270;GO:0015031;GO:0016020;GO:…	K17777	-	NOG242543	-	translocase of inner mitochondrial membrane 9[Source:HGNC Symbol;Acc:HGNC:11819]	26520	Q9Y5J7;A0A024R648
MSTRG.10126	ENSG00000100578	MSTRG.10126.3,MSTRG.10126.2,MSTRG.10126.1	0	14[+]58394422-58437614	14[+]58427385-58551289	KIAA0586	GO:0001917;GO:0005737;GO:0005813;GO:0005813;GO:0005813;GO:0005814;GO:0005814;GO:0005815;GO:0005856;GO:0007224;GO:0007224;GO:0007224;GO:0007224;GO:0007224;GO:0030030;GO:0036064;GO:0036064;GO:0042995;GO:0060271;GO:0060271;GO:0060271;GO:0070201;GO:0001917;GO:0005737;GO:0005813;GO:0005813;GO:0005814;GO:0005814;GO:0005815;GO:0005856;GO:0007224;GO:0007224;GO:0007224;GO:0007224;GO:0030030;GO:0036064;GO:…	K22865	-	NOG40443	S	KIAA0586 [Source:HGNC Symbol;Acc:HGNC:19960]"	9786	Q9BVV6
MSTRG.10126	ENSG00000032219	MSTRG.10126.3,MSTRG.10126.2,MSTRG.10126.1	20535	14[+]58394422-58437614	14[+]58298385-58373887	ARID4A	GO:0000981;GO:0003677;GO:0003677;GO:0003677;GO:0003677;GO:0005634;GO:0005634;GO:0005634;GO:0005634;GO:0005654;GO:0005654;GO:0005829;GO:0005886;GO:0006325;GO:0006349;GO:0006357;GO:0007283;GO:0007283;GO:0017053;GO:0030154;GO:0034773;GO:0036124;GO:0044212;GO:0045892;GO:0045944;GO:0048821;GO:0080182;GO:0097368;GO:0000981;GO:0003677;GO:0003677;GO:0003677;GO:0003677;GO:0005634;GO:0005634;GO:0005634;GO:…	K19194	-	NOG248805	-	AT-rich interaction domain 4A [Source:HGNCSymbol;Acc:HGNC:9885]	5926	P29374;A0A024R657;Q05CG0
MSTRG.10126	ENSG00000139971	MSTRG.10126.3,MSTRG.10126.2,MSTRG.10126.1	96283	14[+]58394422-58437614	14[-]57999735-58298139	ARMH4	GO:0016020;GO:0016021;	-	-	NOG84792	S	armadillo-like helical domain containing 4[Source:HGNC Symbol;Acc:HGNC:19846]	145407	Q86TY3;B2RUU6
MSTRG.10126	ENSG00000196860	MSTRG.10126.3,MSTRG.10126.2,MSTRG.10126.1	0	14[+]58394422-58437614	14[+]58395928-58408702	TOMM20L	GO:0005742;GO:0006605;GO:0006886;GO:0016020;GO:0016021;GO:0005739;GO:0005741;GO:0005742;GO:0005742;GO:0005742;GO:0006605;GO:0006605;GO:0006886;GO:0006886;GO:0008320;GO:0015450;GO:0016020;GO:0016021;GO:0016031;GO:0030150;GO:0030943;GO:0031307;GO:0070096;	K17770	-	NOG259687	-	translocase of outer mitochondrial membrane 20 like[Source:HGNC Symbol;Acc:HGNC:33752]	387990	Q6UXN7
MSTRG.10128	ENSG00000100575	MSTRG.10128.4,MSTRG.10128.17	0	14[-]58400944-58423231	14[-]58408495-58427531	TIMM9	GO:0005215;GO:0005515;GO:0005739;GO:0005739;GO:0005743;GO:0005743;GO:0005743;GO:0005758;GO:0006626;GO:0006626;GO:0007605;GO:0008270;GO:0015031;GO:0016020;GO:0042719;GO:0042719;GO:0042803;GO:0045039;GO:0045039;GO:0046872;GO:0051087;GO:0072321;GO:0005215;GO:0005515;GO:0005739;GO:0005739;GO:0005743;GO:0005743;GO:0005743;GO:0005758;GO:0006626;GO:0006626;GO:0007605;GO:0008270;GO:0015031;GO:0016020;GO:…	K17777	-	NOG242543	-	translocase of inner mitochondrial membrane 9[Source:HGNC Symbol;Acc:HGNC:11819]	26520	Q9Y5J7;A0A024R648
MSTRG.10128	ENSG00000100578	MSTRG.10128.4,MSTRG.10128.17	4154	14[-]58400944-58423231	14[+]58427385-58551289	KIAA0586	GO:0001917;GO:0005737;GO:0005813;GO:0005813;GO:0005813;GO:0005814;GO:0005814;GO:0005815;GO:0005856;GO:0007224;GO:0007224;GO:0007224;GO:0007224;GO:0007224;GO:0030030;GO:0036064;GO:0036064;GO:0042995;GO:0060271;GO:0060271;GO:0060271;GO:0070201;GO:0001917;GO:0005737;GO:0005813;GO:0005813;GO:0005814;GO:0005814;GO:0005815;GO:0005856;GO:0007224;GO:0007224;GO:0007224;GO:0007224;GO:0030030;GO:0036064;GO:…	K22865	-	NOG40443	S	KIAA0586 [Source:HGNC Symbol;Acc:HGNC:19960]"	9786	Q9BVV6
MSTRG.10128	ENSG00000032219	MSTRG.10128.4,MSTRG.10128.17	27057	14[-]58400944-58423231	14[+]58298385-58373887	ARID4A	GO:0000981;GO:0003677;GO:0003677;GO:0003677;GO:0003677;GO:0005634;GO:0005634;GO:0005634;GO:0005634;GO:0005654;GO:0005654;GO:0005829;GO:0005886;GO:0006325;GO:0006349;GO:0006357;GO:0007283;GO:0007283;GO:0017053;GO:0030154;GO:0034773;GO:0036124;GO:0044212;GO:0045892;GO:0045944;GO:0048821;GO:0080182;GO:0097368;GO:0000981;GO:0003677;GO:0003677;GO:0003677;GO:0003677;GO:0005634;GO:0005634;GO:0005634;GO:…	K19194	-	NOG248805	-	AT-rich interaction domain 4A [Source:HGNCSymbol;Acc:HGNC:9885]	5926	P29374;A0A024R657;Q05CG0
MSTRG.10128	ENSG00000196860	MSTRG.10128.4,MSTRG.10128.17	0	14[-]58400944-58423231	14[+]58395928-58408702	TOMM20L	GO:0005742;GO:0006605;GO:0006886;GO:0016020;GO:0016021;GO:0005739;GO:0005741;GO:0005742;GO:0005742;GO:0005742;GO:0006605;GO:0006605;GO:0006886;GO:0006886;GO:0008320;GO:0015450;GO:0016020;GO:0016021;GO:0016031;GO:0030150;GO:0030943;GO:0031307;GO:0070096;	K17770	-	NOG259687	-	translocase of outer mitochondrial membrane 20 like[Source:HGNC Symbol;Acc:HGNC:33752]	387990	Q6UXN7
MSTRG.10159	ENSG00000126778	MSTRG.10159.22,MSTRG.10159.1,MSTRG.10159.21	14123	14[+]60672382-60989978	14[-]60643414-60658259	SIX1	GO:0000122;GO:0000976;GO:0000978;GO:0000981;GO:0000981;GO:0001223;GO:0001228;GO:0001657;GO:0001657;GO:0001658;GO:0001658;GO:0001759;GO:0001759;GO:0001822;GO:0001822;GO:0003151;GO:0003677;GO:0003677;GO:0003677;GO:0003682;GO:0003700;GO:0003700;GO:0003700;GO:0003700;GO:0005515;GO:0005515;GO:0005634;GO:0005634;GO:0005634;GO:0005634;GO:0005634;GO:0005667;GO:0005667;GO:0005667;GO:0005730;GO:0005737;GO:…	K15614	-	NOG289502	-	SIX homeobox 1 [Source:HGNC Symbol;Acc:HGNC:10887]"	6495	Q15475
MSTRG.10159	ENSG00000020426	MSTRG.10159.22,MSTRG.10159.1,MSTRG.10159.21	0	14[+]60672382-60989978	14[+]60734742-60969965	MNAT1	GO:0000079;GO:0000079;GO:0000082;GO:0000082;GO:0000086;GO:0005515;GO:0005515;GO:0005634;GO:0005654;GO:0005654;GO:0005675;GO:0005675;GO:0005675;GO:0005675;GO:0005829;GO:0006281;GO:0006283;GO:0006289;GO:0006289;GO:0006294;GO:0006355;GO:0006357;GO:0006357;GO:0006357;GO:0006361;GO:0006362;GO:0006363;GO:0006366;GO:0006366;GO:0006367;GO:0006368;GO:0006370;GO:0006468;GO:0007049;GO:0007512;GO:0008094;GO:…	K10842	-	COG5220	K	MNAT1, CDK activating kinase assembly factor[Source:HGNC Symbol;Acc:HGNC:7181]	4331	P51948;A0A024R688
MSTRG.10159	ENSG00000100625	MSTRG.10159.22,MSTRG.10159.1,MSTRG.10159.21	0	14[+]60672382-60989978	14[-]60709539-60724351	SIX4	GO:0000976;GO:0000978;GO:0000981;GO:0000981;GO:0001228;GO:0003677;GO:0003677;GO:0003677;GO:0003677;GO:0003700;GO:0005634;GO:0005634;GO:0005634;GO:0005667;GO:0005737;GO:0005737;GO:0006355;GO:0006355;GO:0007275;GO:0007519;GO:0007519;GO:0008582;GO:0008584;GO:0008584;GO:0009653;GO:0010468;GO:0030238;GO:0030238;GO:0030910;GO:0030910;GO:0032880;GO:0034504;GO:0034504;GO:0042472;GO:0043066;GO:0043066;GO:…	K15615	-	NOG244874	-	SIX homeobox 4 [Source:HGNC Symbol;Acc:HGNC:10890]"	51804	Q9UIU6
MSTRG.10159	ENSG00000126814	MSTRG.10159.22,MSTRG.10159.1,MSTRG.10159.21	0	14[+]60672382-60989978	14[-]60971451-60981358	TRMT5	GO:0002939;GO:0005634;GO:0005737;GO:0005737;GO:0005739;GO:0005759;GO:0005759;GO:0008033;GO:0008168;GO:0008175;GO:0009019;GO:0009019;GO:0009019;GO:0009019;GO:0016740;GO:0030488;GO:0030488;GO:0030488;GO:0030488;GO:0032259;GO:0052906;GO:0070901;GO:0070901;	K15429	EC:2.1.1.228	COG2520	R	tRNA methyltransferase 5 [Source:HGNCSymbol;Acc:HGNC:23141]	57570	Q32P41
MSTRG.10159	ENSG00000139974	MSTRG.10159.22,MSTRG.10159.1,MSTRG.10159.21	0	14[+]60672382-60989978	14[+]60981114-61083733	SLC38A6	GO:0003333;GO:0005886;GO:0005886;GO:0005887;GO:0006811;GO:0006814;GO:0006865;GO:0015171;GO:0016020;GO:0016021;GO:0003333;GO:0005886;GO:0005887;GO:0006811;GO:0006814;GO:0006865;GO:0015171;GO:0016020;GO:0016021;GO:0016020;GO:0016021;GO:0016020;GO:0016021;GO:0016020;GO:0016021;GO:0016020;GO:0016021;GO:0016020;GO:0016021;GO:0016020;GO:0016021;GO:0016020;GO:0016021;	K14993	-	COG0814	E	solute carrier family 38 member 6 [Source:HGNCSymbol;Acc:HGNC:19863]	145389	Q8IZM9
MSTRG.10165	ENSG00000020426	MSTRG.10165.1	0	14[+]60943077-61025166	14[+]60734742-60969965	MNAT1	GO:0000079;GO:0000079;GO:0000082;GO:0000082;GO:0000086;GO:0005515;GO:0005515;GO:0005634;GO:0005654;GO:0005654;GO:0005675;GO:0005675;GO:0005675;GO:0005675;GO:0005829;GO:0006281;GO:0006283;GO:0006289;GO:0006289;GO:0006294;GO:0006355;GO:0006357;GO:0006357;GO:0006357;GO:0006361;GO:0006362;GO:0006363;GO:0006366;GO:0006366;GO:0006367;GO:0006368;GO:0006370;GO:0006468;GO:0007049;GO:0007512;GO:0008094;GO:…	K10842	-	COG5220	K	MNAT1, CDK activating kinase assembly factor[Source:HGNC Symbol;Acc:HGNC:7181]	4331	P51948;A0A024R688
MSTRG.10165	ENSG00000126814	MSTRG.10165.1	0	14[+]60943077-61025166	14[-]60971451-60981358	TRMT5	GO:0002939;GO:0005634;GO:0005737;GO:0005737;GO:0005739;GO:0005759;GO:0005759;GO:0008033;GO:0008168;GO:0008175;GO:0009019;GO:0009019;GO:0009019;GO:0009019;GO:0016740;GO:0030488;GO:0030488;GO:0030488;GO:0030488;GO:0032259;GO:0052906;GO:0070901;GO:0070901;	K15429	EC:2.1.1.228	COG2520	R	tRNA methyltransferase 5 [Source:HGNCSymbol;Acc:HGNC:23141]	57570	Q32P41
MSTRG.10165	ENSG00000139974	MSTRG.10165.1	0	14[+]60943077-61025166	14[+]60981114-61083733	SLC38A6	GO:0003333;GO:0005886;GO:0005886;GO:0005887;GO:0006811;GO:0006814;GO:0006865;GO:0015171;GO:0016020;GO:0016021;GO:0003333;GO:0005886;GO:0005887;GO:0006811;GO:0006814;GO:0006865;GO:0015171;GO:0016020;GO:0016021;GO:0016020;GO:0016021;GO:0016020;GO:0016021;GO:0016020;GO:0016021;GO:0016020;GO:0016021;GO:0016020;GO:0016021;GO:0016020;GO:0016021;GO:0016020;GO:0016021;	K14993	-	COG0814	E	solute carrier family 38 member 6 [Source:HGNCSymbol;Acc:HGNC:19863]	145389	Q8IZM9
MSTRG.10174	ENSG00000140006	MSTRG.10174.14	77198	14[-]63512168-63519841	14[-]63597039-63641861	WDR89	GO:0005515;GO:0005515;GO:0005515;GO:0005515;	-	-	NOG285804	-	WD repeat domain 89 [Source:HGNCSymbol;Acc:HGNC:20489]	112840	Q96FK6;A0A024R667
MSTRG.10174	ENSG00000154001	MSTRG.10174.14	0	14[-]63512168-63519841	14[-]63371364-63543377	PPP2R5E	GO:0000159;GO:0000159;GO:0000159;GO:0005515;GO:0005634;GO:0005737;GO:0005737;GO:0005829;GO:0005829;GO:0006470;GO:0007165;GO:0007165;GO:0019888;GO:0019888;GO:0019888;GO:0031952;GO:0043666;GO:0072542;GO:0000159;GO:0000159;GO:0000159;GO:0005515;GO:0005634;GO:0005737;GO:0005737;GO:0005829;GO:0005829;GO:0006470;GO:0007165;GO:0007165;GO:0019888;GO:0019888;GO:0019888;GO:0031952;GO:0043666;GO:0072542;GO:…	K11584	-	NOG264925	-	protein phosphatase 2 regulatory subunit B'epsilon[Source:HGNC Symbol;Acc:HGNC:9313]	5529	Q16537
MSTRG.10175	ENSG00000154001	MSTRG.10175.1,MSTRG.10175.2	0	14[-]63441736-63474672	14[-]63371364-63543377	PPP2R5E	GO:0000159;GO:0000159;GO:0000159;GO:0005515;GO:0005634;GO:0005737;GO:0005737;GO:0005829;GO:0005829;GO:0006470;GO:0007165;GO:0007165;GO:0019888;GO:0019888;GO:0019888;GO:0031952;GO:0043666;GO:0072542;GO:0000159;GO:0000159;GO:0000159;GO:0005515;GO:0005634;GO:0005737;GO:0005737;GO:0005829;GO:0005829;GO:0006470;GO:0007165;GO:0007165;GO:0019888;GO:0019888;GO:0019888;GO:0031952;GO:0043666;GO:0072542;GO:…	K11584	-	NOG264925	-	protein phosphatase 2 regulatory subunit B'epsilon[Source:HGNC Symbol;Acc:HGNC:9313]	5529	Q16537
MSTRG.10176	ENSG00000154001	MSTRG.10176.3	0	14[-]63488933-63495719	14[-]63371364-63543377	PPP2R5E	GO:0000159;GO:0000159;GO:0000159;GO:0005515;GO:0005634;GO:0005737;GO:0005737;GO:0005829;GO:0005829;GO:0006470;GO:0007165;GO:0007165;GO:0019888;GO:0019888;GO:0019888;GO:0031952;GO:0043666;GO:0072542;GO:0000159;GO:0000159;GO:0000159;GO:0005515;GO:0005634;GO:0005737;GO:0005737;GO:0005829;GO:0005829;GO:0006470;GO:0007165;GO:0007165;GO:0019888;GO:0019888;GO:0019888;GO:0031952;GO:0043666;GO:0072542;GO:…	K11584	-	NOG264925	-	protein phosphatase 2 regulatory subunit B'epsilon[Source:HGNC Symbol;Acc:HGNC:9313]	5529	Q16537
MSTRG.10178	ENSG00000140006	MSTRG.10178.1,MSTRG.10178.3,MSTRG.10178.2	95027	14[-]63491741-63502012	14[-]63597039-63641861	WDR89	GO:0005515;GO:0005515;GO:0005515;GO:0005515;	-	-	NOG285804	-	WD repeat domain 89 [Source:HGNCSymbol;Acc:HGNC:20489]	112840	Q96FK6;A0A024R667
MSTRG.10178	ENSG00000154001	MSTRG.10178.1,MSTRG.10178.3,MSTRG.10178.2	0	14[-]63491741-63502012	14[-]63371364-63543377	PPP2R5E	GO:0000159;GO:0000159;GO:0000159;GO:0005515;GO:0005634;GO:0005737;GO:0005737;GO:0005829;GO:0005829;GO:0006470;GO:0007165;GO:0007165;GO:0019888;GO:0019888;GO:0019888;GO:0031952;GO:0043666;GO:0072542;GO:0000159;GO:0000159;GO:0000159;GO:0005515;GO:0005634;GO:0005737;GO:0005737;GO:0005829;GO:0005829;GO:0006470;GO:0007165;GO:0007165;GO:0019888;GO:0019888;GO:0019888;GO:0031952;GO:0043666;GO:0072542;GO:…	K11584	-	NOG264925	-	protein phosphatase 2 regulatory subunit B'epsilon[Source:HGNC Symbol;Acc:HGNC:9313]	5529	Q16537
MSTRG.10179	ENSG00000140006	MSTRG.10179.1	62698	14[-]63526099-63534341	14[-]63597039-63641861	WDR89	GO:0005515;GO:0005515;GO:0005515;GO:0005515;	-	-	NOG285804	-	WD repeat domain 89 [Source:HGNCSymbol;Acc:HGNC:20489]	112840	Q96FK6;A0A024R667
MSTRG.10179	ENSG00000154001	MSTRG.10179.1	0	14[-]63526099-63534341	14[-]63371364-63543377	PPP2R5E	GO:0000159;GO:0000159;GO:0000159;GO:0005515;GO:0005634;GO:0005737;GO:0005737;GO:0005829;GO:0005829;GO:0006470;GO:0007165;GO:0007165;GO:0019888;GO:0019888;GO:0019888;GO:0031952;GO:0043666;GO:0072542;GO:0000159;GO:0000159;GO:0000159;GO:0005515;GO:0005634;GO:0005737;GO:0005737;GO:0005829;GO:0005829;GO:0006470;GO:0007165;GO:0007165;GO:0019888;GO:0019888;GO:0019888;GO:0031952;GO:0043666;GO:0072542;GO:…	K11584	-	NOG264925	-	protein phosphatase 2 regulatory subunit B'epsilon[Source:HGNC Symbol;Acc:HGNC:9313]	5529	Q16537
MSTRG.10180	ENSG00000140006	MSTRG.10180.3,MSTRG.10180.1,MSTRG.10180.4	63598	14[-]63527783-63533441	14[-]63597039-63641861	WDR89	GO:0005515;GO:0005515;GO:0005515;GO:0005515;	-	-	NOG285804	-	WD repeat domain 89 [Source:HGNCSymbol;Acc:HGNC:20489]	112840	Q96FK6;A0A024R667
MSTRG.10180	ENSG00000154001	MSTRG.10180.3,MSTRG.10180.1,MSTRG.10180.4	0	14[-]63527783-63533441	14[-]63371364-63543377	PPP2R5E	GO:0000159;GO:0000159;GO:0000159;GO:0005515;GO:0005634;GO:0005737;GO:0005737;GO:0005829;GO:0005829;GO:0006470;GO:0007165;GO:0007165;GO:0019888;GO:0019888;GO:0019888;GO:0031952;GO:0043666;GO:0072542;GO:0000159;GO:0000159;GO:0000159;GO:0005515;GO:0005634;GO:0005737;GO:0005737;GO:0005829;GO:0005829;GO:0006470;GO:0007165;GO:0007165;GO:0019888;GO:0019888;GO:0019888;GO:0031952;GO:0043666;GO:0072542;GO:…	K11584	-	NOG264925	-	protein phosphatase 2 regulatory subunit B'epsilon[Source:HGNC Symbol;Acc:HGNC:9313]	5529	Q16537
MSTRG.10190	ENSG00000140006	MSTRG.10190.1	0	14[-]63635656-63640527	14[-]63597039-63641861	WDR89	GO:0005515;GO:0005515;GO:0005515;GO:0005515;	-	-	NOG285804	-	WD repeat domain 89 [Source:HGNCSymbol;Acc:HGNC:20489]	112840	Q96FK6;A0A024R667
MSTRG.10190	ENSG00000154001	MSTRG.10190.1	92279	14[-]63635656-63640527	14[-]63371364-63543377	PPP2R5E	GO:0000159;GO:0000159;GO:0000159;GO:0005515;GO:0005634;GO:0005737;GO:0005737;GO:0005829;GO:0005829;GO:0006470;GO:0007165;GO:0007165;GO:0019888;GO:0019888;GO:0019888;GO:0031952;GO:0043666;GO:0072542;GO:0000159;GO:0000159;GO:0000159;GO:0005515;GO:0005634;GO:0005737;GO:0005737;GO:0005829;GO:0005829;GO:0006470;GO:0007165;GO:0007165;GO:0019888;GO:0019888;GO:0019888;GO:0031952;GO:0043666;GO:0072542;GO:…	K11584	-	NOG264925	-	protein phosphatase 2 regulatory subunit B'epsilon[Source:HGNC Symbol;Acc:HGNC:9313]	5529	Q16537
MSTRG.10190	ENSG00000126821	MSTRG.10190.1	43689	14[-]63635656-63640527	14[-]63684216-63728065	SGPP1	GO:0005634;GO:0005654;GO:0005783;GO:0005783;GO:0005789;GO:0005789;GO:0005886;GO:0006665;GO:0006668;GO:0006670;GO:0016020;GO:0016020;GO:0016021;GO:0016311;GO:0016787;GO:0030148;GO:0042392;GO:0097191;GO:0097193;	K04716	EC:3.1.3.-	COG0671	I	sphingosine-1-phosphate phosphatase 1 [Source:HGNCSymbol;Acc:HGNC:17720]	81537	Q9BX95
MSTRG.10235	ENSG00000196553	MSTRG.10235.2,MSTRG.10235.1	38954	14[+]66537631-66545345	14[+]66411704-66498677	CCDC196	GO:0005515;	-	-	-	-	coiled-coil domain containing 196 [Source:HGNCSymbol;Acc:HGNC:20100]	440184	-
MSTRG.10235	ENSG00000171723	MSTRG.10235.2,MSTRG.10235.1	0	14[+]66537631-66545345	14[+]66507407-67181803	GPHN	GO:0000166;GO:0003824;GO:0005515;GO:0005515;GO:0005524;GO:0005737;GO:0005737;GO:0005829;GO:0005856;GO:0005886;GO:0005886;GO:0006777;GO:0006777;GO:0006777;GO:0006777;GO:0007529;GO:0008152;GO:0008940;GO:0010038;GO:0014069;GO:0016020;GO:0016740;GO:0018315;GO:0030054;GO:0030425;GO:0030425;GO:0032324;GO:0032324;GO:0032324;GO:0032324;GO:0032324;GO:0032324;GO:0042995;GO:0043546;GO:0045202;GO:0045211;GO:…	K15376	-	COG0303	H	gephyrin [Source:HGNC Symbol;Acc:HGNC:15465]"	10243	Q9NQX3
MSTRG.10237	ENSG00000171723	MSTRG.10237.1	0	14[+]66781298-66788000	14[+]66507407-67181803	GPHN	GO:0000166;GO:0003824;GO:0005515;GO:0005515;GO:0005524;GO:0005737;GO:0005737;GO:0005829;GO:0005856;GO:0005886;GO:0005886;GO:0006777;GO:0006777;GO:0006777;GO:0006777;GO:0007529;GO:0008152;GO:0008940;GO:0010038;GO:0014069;GO:0016020;GO:0016740;GO:0018315;GO:0030054;GO:0030425;GO:0030425;GO:0032324;GO:0032324;GO:0032324;GO:0032324;GO:0032324;GO:0032324;GO:0042995;GO:0043546;GO:0045202;GO:0045211;GO:…	K15376	-	COG0303	H	gephyrin [Source:HGNC Symbol;Acc:HGNC:15465]"	10243	Q9NQX3
MSTRG.103	ENSG00000078369	MSTRG.103.1	50985	1[-]1667386-1734300	1[-]1785285-1891117	GNB1	GO:0003924;GO:0003924;GO:0005515;GO:0005515;GO:0005765;GO:0005829;GO:0005834;GO:0005886;GO:0006457;GO:0007165;GO:0007165;GO:0007165;GO:0007165;GO:0007186;GO:0007191;GO:0007213;GO:0007223;GO:0007265;GO:0016020;GO:0016056;GO:0030168;GO:0044877;GO:0051020;GO:0070062;GO:0071380;GO:0071870;GO:0097381;GO:1903561;GO:0005515;GO:0007165;GO:0007165;GO:0001750;GO:0001917;GO:0003924;GO:0003924;GO:0005515;GO:…	K04536	-	COG2319	R	G protein subunit beta 1 [Source:HGNCSymbol;Acc:HGNC:4396]	2782	P62873;A0A024R056
MSTRG.103	ENSG00000197530	MSTRG.103.1	36776	1[-]1667386-1734300	1[+]1615415-1630610	MIB2	GO:0000209;GO:0003779;GO:0004842;GO:0004842;GO:0004842;GO:0005515;GO:0005515;GO:0005737;GO:0005737;GO:0005768;GO:0005829;GO:0007219;GO:0008270;GO:0008270;GO:0016567;GO:0016567;GO:0016567;GO:0016567;GO:0016740;GO:0043123;GO:0046872;GO:0046872;GO:0046872;GO:0000209;GO:0003779;GO:0004842;GO:0004842;GO:0004842;GO:0005515;GO:0005515;GO:0005737;GO:0005737;GO:0005768;GO:0005829;GO:0007219;GO:0008270;GO:…	K10645	EC:2.3.2.27	COG0666	R	mindbomb E3 ubiquitin protein ligase 2 [Source:HGNCSymbol;Acc:HGNC:30577]	142678	Q96AX9
MSTRG.103	ENSG00000160075	MSTRG.103.1	92523	1[-]1667386-1734300	1[-]1541673-1574863	SSU72	GO:0004721;GO:0004721;GO:0004721;GO:0005515;GO:0005515;GO:0005634;GO:0005634;GO:0005634;GO:0005654;GO:0005737;GO:0005829;GO:0005847;GO:0006369;GO:0006378;GO:0006378;GO:0006397;GO:0006397;GO:0006397;GO:0008420;GO:0008420;GO:0016787;GO:0070940;GO:0070940;GO:0004721;GO:0004721;GO:0004721;GO:0005515;GO:0005515;GO:0005634;GO:0005634;GO:0005634;GO:0005654;GO:0005737;GO:0005829;GO:0005847;GO:0006369;GO:…	K15544	EC:3.1.3.16	COG5211	K	SSU72 homolog, RNA polymerase II CTD phosphatase[Source:HGNC Symbol;Acc:HGNC:25016]	29101	Q9NP77
MSTRG.103	ENSG00000008128	MSTRG.103.1	0	1[-]1667386-1734300	1[-]1702379-1724357	CDK11A	GO:0000166;GO:0000278;GO:0001558;GO:0004672;GO:0004672;GO:0004672;GO:0004674;GO:0004693;GO:0004693;GO:0005524;GO:0005524;GO:0005524;GO:0005634;GO:0005634;GO:0005737;GO:0006355;GO:0006468;GO:0006468;GO:0006468;GO:0006468;GO:0006915;GO:0007049;GO:0016301;GO:0016310;GO:0016740;GO:0050684;GO:0051726;GO:0004672;GO:0004672;GO:0005524;GO:0005524;GO:0006468;GO:0006468;GO:0004672;GO:0004672;GO:0005524;GO:…	K08818	EC:2.7.11.22	COG0515	T	cyclin dependent kinase 11A [Source:HGNCSymbol;Acc:HGNC:1730]	728642	Q9UQ88
MSTRG.103	ENSG00000248333	MSTRG.103.1	8374	1[-]1667386-1734300	1[-]1635227-1659012	CDK11B	GO:0000166;GO:0000278;GO:0001558;GO:0003723;GO:0004672;GO:0004672;GO:0004672;GO:0004674;GO:0004693;GO:0004693;GO:0005515;GO:0005515;GO:0005524;GO:0005524;GO:0005524;GO:0005634;GO:0005634;GO:0005737;GO:0005737;GO:0006355;GO:0006468;GO:0006468;GO:0006468;GO:0006468;GO:0006468;GO:0006915;GO:0007049;GO:0008283;GO:0016301;GO:0016310;GO:0016740;GO:0050684;GO:0051726;GO:0000166;GO:0000278;GO:0001558;GO:…	K08818	EC:2.7.11.22	-	-	cyclin dependent kinase 11B [Source:HGNCSymbol;Acc:HGNC:1729]	984	P21127
MSTRG.103	ENSG00000189339	MSTRG.103.1	0	1[-]1667386-1734300	1[-]1659529-1692728	SLC35E2B	GO:0016020;GO:0016021;GO:0001835;GO:0005794;GO:0015165;GO:0015297;GO:0016020;GO:0016021;GO:0022857;GO:0055085;GO:0090481;GO:0005794;GO:0015165;GO:0015297;GO:0016020;GO:0016021;GO:0022857;GO:0055085;GO:0090481;	K15284	-	-	-	solute carrier family 35 member E2B [Source:HGNCSymbol;Acc:HGNC:33941]	728661	P0CK96
MSTRG.103	ENSG00000189409	MSTRG.103.1	32123	1[-]1667386-1734300	1[+]1632095-1635263	MMP23B	GO:0000003;GO:0004222;GO:0004222;GO:0004222;GO:0004222;GO:0005615;GO:0005783;GO:0005789;GO:0006508;GO:0006508;GO:0006508;GO:0008233;GO:0008237;GO:0008237;GO:0008237;GO:0008270;GO:0008270;GO:0008270;GO:0016020;GO:0016021;GO:0016787;GO:0030198;GO:0030574;GO:0031012;GO:0031012;GO:0031012;GO:0046872;GO:0062023;GO:0016020;GO:0016021;GO:0004222;GO:0006508;GO:0006508;GO:0008233;GO:0008237;GO:0008237;GO:…	K08001	EC:3.4.24.-	NOG245056	-	matrix metallopeptidase 23B [Source:HGNCSymbol;Acc:HGNC:7171]	8510	O75900
MSTRG.103	ENSG00000215790	MSTRG.103.1	0	1[-]1667386-1734300	1[-]1724838-1745999	SLC35E2A	GO:0005794;GO:0015165;GO:0015297;GO:0016020;GO:0016021;GO:0022857;GO:0055085;GO:0090481;GO:0005794;GO:0015165;GO:0015297;GO:0016020;GO:0016021;GO:0022857;GO:0055085;GO:0090481;	K15284	-	-	-	solute carrier family 35 member E2A [Source:HGNCSymbol;Acc:HGNC:20863]	9906	P0CK97
MSTRG.103	ENSG00000228594	MSTRG.103.1	67251	1[-]1667386-1734300	1[-]1598012-1600135	FNDC10	GO:0016020;GO:0016021;	-	-	-	-	fibronectin type III domain containing 10[Source:HGNC Symbol;Acc:HGNC:42951]	643988	F2Z333
MSTRG.103	ENSG00000008130	MSTRG.103.1	16932	1[-]1667386-1734300	1[-]1751232-1780457	NADK	GO:0000166;GO:0003951;GO:0003951;GO:0003951;GO:0005515;GO:0005524;GO:0005829;GO:0005829;GO:0006741;GO:0006741;GO:0016301;GO:0016310;GO:0016740;GO:0019674;GO:0019674;GO:0019674;GO:0046034;GO:0046872;GO:0000166;GO:0003951;GO:0003951;GO:0003951;GO:0005515;GO:0005524;GO:0005829;GO:0005829;GO:0006741;GO:0006741;GO:0016301;GO:0016310;GO:0016740;GO:0019674;GO:0019674;GO:0019674;GO:0046034;GO:0046872;GO:…	K00858	EC:2.7.1.23	COG0061	G	NAD kinase [Source:HGNC Symbol;Acc:HGNC:29831]"	65220	O95544;A0A024R058;Q6PJ22
MSTRG.1032	ENSG00000159479	MSTRG.1032.1	1411	1[+]43391219-43392403	1[-]43383917-43389808	MED8	GO:0000978;GO:0003712;GO:0003712;GO:0003712;GO:0005515;GO:0005634;GO:0005654;GO:0006357;GO:0006357;GO:0006367;GO:0016567;GO:0016592;GO:0016592;GO:0016592;GO:0016592;GO:0070847;GO:0000978;GO:0003712;GO:0003712;GO:0003712;GO:0005515;GO:0005634;GO:0005654;GO:0006357;GO:0006357;GO:0006367;GO:0016567;GO:0016592;GO:0016592;GO:0016592;GO:0016592;GO:0070847;GO:0000978;GO:0003712;GO:0003712;GO:0003712;GO:…	K15129	-	NOG330005	-	mediator complex subunit 8 [Source:HGNCSymbol;Acc:HGNC:19971]	112950	Q96G25
MSTRG.1032	ENSG00000066056	MSTRG.1032.1	68111	1[+]43391219-43392403	1[+]43300982-43323108	TIE1	GO:0000166;GO:0001525;GO:0001525;GO:0001568;GO:0001570;GO:0001701;GO:0004672;GO:0004672;GO:0004713;GO:0004713;GO:0004713;GO:0004714;GO:0004714;GO:0004714;GO:0005515;GO:0005515;GO:0005524;GO:0005524;GO:0005524;GO:0005886;GO:0005886;GO:0005887;GO:0005887;GO:0006468;GO:0006468;GO:0007165;GO:0007169;GO:0007498;GO:0016020;GO:0016021;GO:0016301;GO:0016310;GO:0016525;GO:0016740;GO:0018108;GO:0030336;GO:…	K05120	EC:2.7.10.1	COG0515	T	tyrosine kinase with immunoglobulin like and EGFlike domains 1 [Source:HGNC Symbol;Acc:HGNC:11809]	7075	P35590
MSTRG.1032	ENSG00000178922	MSTRG.1032.1	58600	1[+]43391219-43392403	1[-]43451003-43453989	HYI	GO:0003674;GO:0005515;GO:0005575;GO:0008150;GO:0008903;GO:0016853;GO:0016857;GO:0008903;GO:0016853;GO:0008903;GO:0016853;GO:0003674;GO:0005515;GO:0005575;GO:0008150;GO:0008903;GO:0016853;GO:0016857;GO:0008903;GO:0016853;	K01816	EC:5.3.1.22	COG3622	G	hydroxypyruvate isomerase (putative) [Source:HGNCSymbol;Acc:HGNC:26948]	81888	Q5T013
MSTRG.1032	ENSG00000198198	MSTRG.1032.1	0	1[+]43391219-43392403	1[+]43389882-43454247	SZT2	GO:0003674;GO:0005515;GO:0005764;GO:0005765;GO:0005777;GO:0005777;GO:0005777;GO:0007417;GO:0009791;GO:0016020;GO:0021540;GO:0034198;GO:0042149;GO:0061462;GO:0061700;GO:0140007;GO:1901668;GO:1904262;GO:1990130;GO:0003674;GO:0005515;GO:0005764;GO:0005765;GO:0005777;GO:0005777;GO:0005777;GO:0005777;GO:0007417;GO:0009791;GO:0016020;GO:0021540;GO:0034198;GO:0042149;GO:0061462;GO:0061700;GO:0140007;GO:…	K23298	-	NOG253225	-	SZT2, KICSTOR complex subunit [Source:HGNCSymbol;Acc:HGNC:29040]	23334	Q5T011
MSTRG.1032	ENSG00000117399	MSTRG.1032.1	28016	1[+]43391219-43392403	1[+]43358981-43363203	CDC20	GO:0000922;GO:0005515;GO:0005515;GO:0005515;GO:0005634;GO:0005654;GO:0005654;GO:0005680;GO:0005737;GO:0005815;GO:0005819;GO:0005829;GO:0005829;GO:0005856;GO:0006511;GO:0007049;GO:0007094;GO:0007399;GO:0008022;GO:0010997;GO:0010997;GO:0016567;GO:0016579;GO:0019899;GO:0030154;GO:0031145;GO:0031145;GO:0031145;GO:0031145;GO:0031915;GO:0051301;GO:0090129;GO:0097027;GO:0097027;GO:1901990;GO:1904668;GO:…	K03363	-	COG2319	R	cell division cycle 20 [Source:HGNCSymbol;Acc:HGNC:1723]	991	Q12834
MSTRG.1032	ENSG00000117400	MSTRG.1032.1	38447	1[+]43391219-43392403	1[+]43337849-43352772	MPL	GO:0001780;GO:0004888;GO:0004896;GO:0004896;GO:0005515;GO:0005515;GO:0005794;GO:0005886;GO:0005886;GO:0005886;GO:0005887;GO:0007166;GO:0008283;GO:0009986;GO:0009986;GO:0016020;GO:0016020;GO:0016020;GO:0016021;GO:0019221;GO:0035702;GO:0038163;GO:0038164;GO:0043005;GO:0043025;GO:0050671;GO:0070527;GO:0071456;GO:1905221;GO:1990959;GO:1990960;GO:0004896;GO:0004896;GO:0005515;GO:0016020;GO:0016020;GO:…	K05082	-	NOG39882	-	MPL proto-oncogene, thrombopoietin receptor[Source:HGNC Symbol;Acc:HGNC:7217]	4352	P40238
MSTRG.1032	ENSG00000066322	MSTRG.1032.1	23145	1[+]43391219-43392403	1[-]43363398-43368074	ELOVL1	GO:0005515;GO:0005783;GO:0005783;GO:0005783;GO:0005789;GO:0005789;GO:0006629;GO:0006631;GO:0006633;GO:0006636;GO:0009922;GO:0009922;GO:0009922;GO:0009922;GO:0016020;GO:0016021;GO:0016021;GO:0016021;GO:0016740;GO:0019367;GO:0019367;GO:0019367;GO:0019367;GO:0030148;GO:0030148;GO:0030148;GO:0030176;GO:0030176;GO:0034625;GO:0034625;GO:0034626;GO:0035338;GO:0035338;GO:0036109;GO:0042761;GO:0042761;GO:…	K10247	EC:2.3.1.199	NOG305096	-	ELOVL fatty acid elongase 1 [Source:HGNCSymbol;Acc:HGNC:14418]	64834	Q9BW60
MSTRG.10336	ENSG00000080815	MSTRG.10336.1	44873	14[+]73089024-73091545	14[+]73136418-73223691	PSEN1	GO:0004190;GO:0004190;GO:0005634;GO:0005794;GO:0016020;GO:0016020;GO:0016020;GO:0016021;GO:0016021;GO:0016021;GO:0016485;GO:0016485;GO:0030054;GO:0035556;GO:0035556;GO:0042500;GO:0042500;GO:0042987;GO:0042987;GO:0004190;GO:0004190;GO:0005634;GO:0005794;GO:0016020;GO:0016020;GO:0016021;GO:0016021;GO:0016485;GO:0016485;GO:0030054;GO:0035556;GO:0035556;GO:0042500;GO:0042500;GO:0042987;GO:0042987;GO:…	K04505	EC:3.4.23.-	NOG237920	-	presenilin 1 [Source:HGNC Symbol;Acc:HGNC:9508]"	5663	P49768;A0A024R6A3
MSTRG.10336	ENSG00000165861	MSTRG.10336.1	61893	14[+]73089024-73091545	14[-]72969451-73027131	ZFYVE1	GO:0005783;GO:0046872;GO:0046872;GO:0046872;GO:0000407;GO:0005515;GO:0005545;GO:0005547;GO:0005776;GO:0005783;GO:0005783;GO:0005794;GO:0005795;GO:0008270;GO:0009267;GO:0010923;GO:0016020;GO:0016236;GO:0043325;GO:0044233;GO:0046872;GO:0046872;GO:0046872;GO:0048471;GO:0097629;GO:1990462;GO:0000407;GO:0005515;GO:0005545;GO:0005547;GO:0005776;GO:0005783;GO:0005783;GO:0005794;GO:0005795;GO:0008270;GO:…	K17603	-	NOG303950	-	zinc finger FYVE-type containing 1 [Source:HGNCSymbol;Acc:HGNC:13180]	53349	Q9HBF4
MSTRG.10336	ENSG00000119707	MSTRG.10336.1	0	14[+]73089024-73091545	14[+]73058532-73123899	RBM25	GO:0000381;GO:0000381;GO:0003676;GO:0003676;GO:0003723;GO:0003729;GO:0003729;GO:0005515;GO:0005634;GO:0005737;GO:0006397;GO:0006397;GO:0006397;GO:0008380;GO:0016607;GO:0016607;GO:0042981;GO:0003676;GO:0003676;GO:0003723;GO:0016607;GO:0000381;GO:0000381;GO:0003676;GO:0003676;GO:0003723;GO:0003729;GO:0003729;GO:0005515;GO:0005634;GO:0005737;GO:0006397;GO:0006397;GO:0006397;GO:0008380;GO:0016607;GO:…	K12822	-	NOG250187	-	RNA binding motif protein 25 [Source:HGNCSymbol;Acc:HGNC:23244]	58517	P49756
MSTRG.10338	ENSG00000100767	MSTRG.10338.21	91671	14[+]73142059-73145826	14[+]73237497-73274640	PAPLN	GO:0004867;GO:0004867;GO:0004867;GO:0005576;GO:0006508;GO:0008233;GO:0008233;GO:0010466;GO:0010951;GO:0030414;GO:0004867;GO:0004867;GO:0004867;GO:0005576;GO:0006508;GO:0008233;GO:0008233;GO:0010466;GO:0010951;GO:0030414;GO:0004867;GO:0010951;GO:0004867;GO:0004867;GO:0004867;GO:0005576;GO:0006508;GO:0008233;GO:0008233;GO:0010466;GO:0010951;GO:0030414;GO:0004867;GO:0004867;GO:0004867;GO:0005576;GO:…	-	-	NOG242665	-	papilin, proteoglycan like sulfated glycoprotein[Source:HGNC Symbol;Acc:HGNC:19262]	89932	O95428;B3KXI1
MSTRG.10338	ENSG00000080815	MSTRG.10338.21	0	14[+]73142059-73145826	14[+]73136418-73223691	PSEN1	GO:0004190;GO:0004190;GO:0005634;GO:0005794;GO:0016020;GO:0016020;GO:0016020;GO:0016021;GO:0016021;GO:0016021;GO:0016485;GO:0016485;GO:0030054;GO:0035556;GO:0035556;GO:0042500;GO:0042500;GO:0042987;GO:0042987;GO:0004190;GO:0004190;GO:0005634;GO:0005794;GO:0016020;GO:0016020;GO:0016021;GO:0016021;GO:0016485;GO:0016485;GO:0030054;GO:0035556;GO:0035556;GO:0042500;GO:0042500;GO:0042987;GO:0042987;GO:…	K04505	EC:3.4.23.-	NOG237920	-	presenilin 1 [Source:HGNC Symbol;Acc:HGNC:9508]"	5663	P49768;A0A024R6A3
MSTRG.10338	ENSG00000119707	MSTRG.10338.21	18160	14[+]73142059-73145826	14[+]73058532-73123899	RBM25	GO:0000381;GO:0000381;GO:0003676;GO:0003676;GO:0003723;GO:0003729;GO:0003729;GO:0005515;GO:0005634;GO:0005737;GO:0006397;GO:0006397;GO:0006397;GO:0008380;GO:0016607;GO:0016607;GO:0042981;GO:0003676;GO:0003676;GO:0003723;GO:0016607;GO:0000381;GO:0000381;GO:0003676;GO:0003676;GO:0003723;GO:0003729;GO:0003729;GO:0005515;GO:0005634;GO:0005737;GO:0006397;GO:0006397;GO:0006397;GO:0008380;GO:0016607;GO:…	K12822	-	NOG250187	-	RNA binding motif protein 25 [Source:HGNCSymbol;Acc:HGNC:23244]	58517	P49756
MSTRG.1036	ENSG00000066135	MSTRG.1036.82,MSTRG.1036.84,MSTRG.1036.5,MSTRG.1036.83,MSTRG.1036.55	0	1[+]43658108-43765771	1[+]43650149-43705518	KDM4A	GO:0001650;GO:0005515;GO:0005634;GO:0005634;GO:0005654;GO:0005829;GO:0006325;GO:0006338;GO:0008270;GO:0010507;GO:0010629;GO:0016032;GO:0016491;GO:0016577;GO:0031625;GO:0032452;GO:0032454;GO:0032454;GO:0033169;GO:0035064;GO:0035097;GO:0045892;GO:0046872;GO:0051213;GO:0051864;GO:0051864;GO:0055114;GO:0070544;GO:0005634;	K06709	EC:1.14.11.-	COG5141	R	lysine demethylase 4A [Source:HGNCSymbol;Acc:HGNC:22978]	9682	O75164
MSTRG.1036	ENSG00000142949	MSTRG.1036.82,MSTRG.1036.84,MSTRG.1036.5,MSTRG.1036.83,MSTRG.1036.55	34442	1[+]43658108-43765771	1[+]43525187-43623666	PTPRF	GO:0004721;GO:0004721;GO:0004725;GO:0004725;GO:0004725;GO:0005001;GO:0005515;GO:0005886;GO:0005887;GO:0006470;GO:0006470;GO:0007155;GO:0007155;GO:0007185;GO:0008201;GO:0010975;GO:0016020;GO:0016021;GO:0016311;GO:0016311;GO:0016477;GO:0016787;GO:0016791;GO:0016791;GO:0031102;GO:0035335;GO:0035373;GO:0043005;GO:0043025;GO:0044877;GO:0048679;GO:0050839;GO:0070062;GO:0099560;GO:1900121;GO:0004721;GO:…	K05695	EC:3.1.3.48	COG5599	T	protein tyrosine phosphatase, receptor type F[Source:HGNC Symbol;Acc:HGNC:9670]	5792	P10586;G1UI20
MSTRG.1036	ENSG00000284989	MSTRG.1036.82,MSTRG.1036.84,MSTRG.1036.5,MSTRG.1036.83,MSTRG.1036.55	0	1[+]43658108-43765771	1[+]43650149-43931014	AL451062.3	-	-	-	-	-	novel transcript"	-	-
MSTRG.1036	ENSG00000126091	MSTRG.1036.82,MSTRG.1036.84,MSTRG.1036.5,MSTRG.1036.83,MSTRG.1036.55	0	1[+]43658108-43765771	1[+]43705824-43931165	ST3GAL3	GO:0016020;GO:0016021;GO:0016020;GO:0016021;GO:0000139;GO:0005576;GO:0005794;GO:0006486;GO:0006486;GO:0006486;GO:0006486;GO:0008118;GO:0008118;GO:0008373;GO:0008373;GO:0008373;GO:0016020;GO:0016021;GO:0016266;GO:0016740;GO:0016757;GO:0018146;GO:0032580;GO:0097503;GO:0016020;GO:0016021;GO:0016020;GO:0016021;GO:0000139;GO:0005576;GO:0005794;GO:0006486;GO:0006486;GO:0006486;GO:0006486;GO:0008118;GO:…	K00781	EC:2.4.99.6	NOG257001	-	ST3 beta-galactoside alpha-2,3-sialyltransferase 3[Source:HGNC Symbol;Acc:HGNC:10866]	6487	Q11203
MSTRG.10375	ENSG00000119723	MSTRG.10375.2,MSTRG.10375.1	22037	14[+]73925450-73927889	14[+]73949926-73963670	COQ6	GO:0004497;GO:0004497;GO:0004497;GO:0005515;GO:0005739;GO:0005739;GO:0005739;GO:0005743;GO:0005794;GO:0006744;GO:0006744;GO:0006744;GO:0006744;GO:0016020;GO:0016491;GO:0016491;GO:0016709;GO:0016709;GO:0016712;GO:0031314;GO:0042995;GO:0050660;GO:0050660;GO:0055114;GO:0055114;GO:0055114;GO:0071949;GO:0071949;GO:0004497;GO:0004497;GO:0004497;GO:0006744;GO:0006744;GO:0016709;GO:0016709;GO:0050660;GO:…	K06126	EC:1.14.13.-	COG0654	CH	coenzyme Q6, monooxygenase [Source:HGNCSymbol;Acc:HGNC:20233]	51004	Q9Y2Z9
MSTRG.10375	ENSG00000187097	MSTRG.10375.2,MSTRG.10375.1	30121	14[+]73925450-73927889	14[-]73958010-74019399	ENTPD5	GO:0016787;GO:0016787;GO:0016787;GO:0016787;GO:0016787;GO:0004382;GO:0005515;GO:0005576;GO:0005576;GO:0005783;GO:0006486;GO:0006487;GO:0008283;GO:0014066;GO:0016787;GO:0016787;GO:0016787;GO:0017110;GO:0034656;GO:0045134;GO:0045821;GO:0046034;GO:0051084;GO:0016787;GO:0016787;GO:0016787;GO:0016787;GO:0016787;GO:0016787;	K01511	EC:3.6.1.6	COG5371	GO	ectonucleoside triphosphate diphosphohydrolase 5[Source:HGNC Symbol;Acc:HGNC:3367]	957	O75356;A0A024R6D3
MSTRG.10375	ENSG00000156050	MSTRG.10375.2,MSTRG.10375.1	3612	14[+]73925450-73927889	14[-]73931501-73950414	FAM161B	GO:0005515;GO:0005881;GO:0008150;GO:0015630;GO:0044782;	-	-	NOG80167	S	FAM161B, centrosomal protein [Source:HGNCSymbol;Acc:HGNC:19854]	145483	Q96MY7
MSTRG.10375	ENSG00000119725	MSTRG.10375.2,MSTRG.10375.1	0	14[+]73925450-73927889	14[+]73886617-73932511	ZNF410	GO:0000981;GO:0003676;GO:0003676;GO:0003677;GO:0005515;GO:0005634;GO:0006357;GO:0046872;GO:0000981;GO:0003676;GO:0003676;GO:0003677;GO:0005515;GO:0005634;GO:0006357;GO:0046872;GO:0000981;GO:0003676;GO:0003676;GO:0003677;GO:0005515;GO:0005634;GO:0006357;GO:0046872;GO:0000981;GO:0003676;GO:0003677;GO:0005515;GO:0005634;GO:0006357;GO:0046872;GO:0000981;GO:0003676;GO:0003676;GO:0003677;GO:0005515;GO:…	-	-	COG5048	R	zinc finger protein 410 [Source:HGNCSymbol;Acc:HGNC:20144]	57862	Q86VK4;A0A024R691;Q53FM1
MSTRG.10375	ENSG00000258653	MSTRG.10375.2,MSTRG.10375.1	0	14[+]73925450-73927889	14[+]73851971-73932278	AC005520.1	-	-	-	-	-	novel transcript"	-	-
MSTRG.10375	ENSG00000119636	MSTRG.10375.2,MSTRG.10375.1	91460	14[+]73925450-73927889	14[+]74019349-74082863	BBOF1	GO:0005737;GO:0005856;GO:0005929;GO:0036064;GO:0036064;GO:0036064;GO:0042995;GO:0044458;GO:0036064;GO:0036064;GO:0036064;GO:0036064;	-	-	NOG83863	K	basal body orientation factor 1 [Source:HGNCSymbol;Acc:HGNC:19855]	80127	Q8ND07
MSTRG.10375	ENSG00000140043	MSTRG.10375.2,MSTRG.10375.1	38623	14[+]73925450-73927889	14[+]73851844-73886827	PTGR2	GO:0005737;GO:0006693;GO:0006693;GO:0006693;GO:0016491;GO:0036132;GO:0047522;GO:0047522;GO:0047522;GO:0055114;GO:0055114;GO:0055114;GO:0005737;GO:0006693;GO:0006693;GO:0006693;GO:0016491;GO:0036132;GO:0047522;GO:0047522;GO:0047522;GO:0055114;GO:0055114;GO:0055114;GO:0005737;GO:0006693;GO:0006693;GO:0006693;GO:0016491;GO:0036132;GO:0047522;GO:0047522;GO:0047522;GO:0055114;GO:0055114;GO:0055114;GO:…	K13949	EC:1.3.1.48	COG2130	R	prostaglandin reductase 2 [Source:HGNCSymbol;Acc:HGNC:20149]	145482	Q8N8N7;V9HW32
MSTRG.10387	ENSG00000119636	MSTRG.10387.1,MSTRG.10387.2	38989	14[+]74121852-74144374	14[+]74019349-74082863	BBOF1	GO:0005737;GO:0005856;GO:0005929;GO:0036064;GO:0036064;GO:0036064;GO:0042995;GO:0044458;GO:0036064;GO:0036064;GO:0036064;GO:0036064;	-	-	NOG83863	K	basal body orientation factor 1 [Source:HGNCSymbol;Acc:HGNC:19855]	80127	Q8ND07
MSTRG.10387	ENSG00000119711	MSTRG.10387.1,MSTRG.10387.2	37359	14[+]74121852-74144374	14[-]74056850-74084493	ALDH6A1	GO:0000062;GO:0003723;GO:0004491;GO:0004491;GO:0004491;GO:0004491;GO:0004491;GO:0004491;GO:0005654;GO:0005739;GO:0005739;GO:0005739;GO:0005759;GO:0006210;GO:0006210;GO:0006573;GO:0006573;GO:0006574;GO:0006574;GO:0009083;GO:0016491;GO:0016491;GO:0016491;GO:0016620;GO:0016620;GO:0018478;GO:0018478;GO:0019859;GO:0050873;GO:0055114;GO:0055114;GO:0055114;GO:0000062;GO:0003723;GO:0004491;GO:0004491;GO:…	K00140	-	COG1012	C	aldehyde dehydrogenase 6 family member A1[Source:HGNC Symbol;Acc:HGNC:7179]	4329	Q02252;A0A024R6G4
MSTRG.10387	ENSG00000119614	MSTRG.10387.1,MSTRG.10387.2	95075	14[+]74121852-74144374	14[+]74239449-74262738	VSX2	GO:0000981;GO:0003677;GO:0003677;GO:0003677;GO:0005634;GO:0006355;GO:0006355;GO:0006357;GO:0007275;GO:0007601;GO:0043565;GO:0043565;GO:0050896;	K09336	-	NOG237888	-	visual system homeobox 2 [Source:HGNCSymbol;Acc:HGNC:1975]	338917	P58304
MSTRG.10387	ENSG00000205659	MSTRG.10387.1,MSTRG.10387.2	0	14[+]74121852-74144374	14[+]74084796-74201235	LIN52	GO:0005654;GO:0006351;GO:0006351;GO:0051726;GO:0070176;GO:0070176;GO:0006351;GO:0006351;GO:0070176;GO:0070176;	K21775	-	NOG283481	-	lin-52 DREAM MuvB core complex component[Source:HGNC Symbol;Acc:HGNC:19856]	91750	Q52LA3;B3KN83
MSTRG.10402	ENSG00000119596	MSTRG.10402.1	0	14[-]74688319-74769248	14[+]74763316-74859435	YLPM1	GO:0003723;GO:0005515;GO:0005515;GO:0005634;GO:0005634;GO:0005634;GO:0005634;GO:0005654;GO:0005829;GO:0008150;GO:0016607;GO:0016607;GO:0005634;GO:0005634;GO:0005634;GO:0005634;GO:0005634;GO:0005634;GO:0005634;	K17602	-	NOG267915	-	YLP motif containing 1 [Source:HGNCSymbol;Acc:HGNC:17798]	56252	P49750;Q8NF45
MSTRG.10402	ENSG00000119608	MSTRG.10402.1	83623	14[-]74688319-74769248	14[-]74852871-74871940	PROX2	GO:0000122;GO:0000981;GO:0001946;GO:0003677;GO:0003677;GO:0003677;GO:0005634;GO:0005634;GO:0006355;GO:0006355;GO:0045944;GO:0060836;GO:0070309;GO:0003677;GO:0003677;GO:0006355;GO:0006355;	K20212	-	NOG323972	-	prospero homeobox 2 [Source:HGNCSymbol;Acc:HGNC:26715]	283571	Q3B8N5;G3V3G0
MSTRG.10402	ENSG00000119682	MSTRG.10402.1	0	14[-]74688319-74769248	14[-]74653437-74713108	AREL1	GO:0004842;GO:0016567;GO:0000209;GO:0004842;GO:0004842;GO:0004842;GO:0005737;GO:0005737;GO:0005829;GO:0006511;GO:0006511;GO:0006915;GO:0016567;GO:0016567;GO:0016740;GO:0043066;GO:0043066;GO:0043161;GO:0045732;GO:0061630;GO:0004842;GO:0016020;GO:0016021;GO:0016567;GO:0004842;GO:0004842;GO:0016567;GO:0016740;GO:0016020;GO:0016021;GO:0016020;GO:0016021;	K22370	EC:2.3.2.26	COG5021	O	apoptosis resistant E3 ubiquitin protein ligase 1[Source:HGNC Symbol;Acc:HGNC:20363]	9870	O15033
MSTRG.10402	ENSG00000119616	MSTRG.10402.1	0	14[-]74688319-74769248	14[+]74713144-74738620	FCF1	GO:0003723;GO:0005634;GO:0005654;GO:0005730;GO:0005730;GO:0006364;GO:0006364;GO:0032040;GO:0032040;GO:0032040;GO:0042254;GO:0032040;GO:0032040;GO:0032040;GO:0032040;GO:0032040;GO:0032040;	K14566	-	COG1412	R	FCF1, rRNA-processing protein [Source:HGNCSymbol;Acc:HGNC:20220]	51077	Q9Y324;Q4FZ45
MSTRG.10402	ENSG00000119681	MSTRG.10402.1	75941	14[-]74688319-74769248	14[-]74498183-74612378	LTBP2	GO:0005201;GO:0005509;GO:0005509;GO:0005515;GO:0005515;GO:0005576;GO:0005576;GO:0005615;GO:0005623;GO:0006605;GO:0007179;GO:0008201;GO:0009306;GO:0019838;GO:0031012;GO:0062023;GO:0070062;GO:0097435;GO:0005509;GO:0005509;GO:0005509;GO:0005509;GO:0005509;	K08023	-	NOG318792	-	latent transforming growth factor beta bindingprotein 2 [Source:HGNC Symbol;Acc:HGNC:6715]	4053	Q14767
MSTRG.10420	ENSG00000119703	MSTRG.10420.1	89790	14[-]75169778-75173820	14[+]75064170-75079988	ZC2HC1C	GO:0005515;GO:0005515;GO:0046872;GO:0005515;GO:0046872;	-	-	NOG237524	-	zinc finger C2HC-type containing 1C [Source:HGNCSymbol;Acc:HGNC:20354]	79696	Q53FD0
MSTRG.10420	ENSG00000119638	MSTRG.10420.1	42434	14[-]75169778-75173820	14[-]75079353-75127344	NEK9	GO:0000166;GO:0004672;GO:0004672;GO:0004674;GO:0005515;GO:0005524;GO:0005524;GO:0005524;GO:0005634;GO:0005737;GO:0005813;GO:0005829;GO:0006468;GO:0006468;GO:0007049;GO:0007077;GO:0016301;GO:0016310;GO:0016740;GO:0019901;GO:0046872;GO:0051301;GO:0004672;GO:0004672;GO:0005524;GO:0005524;GO:0006468;GO:0006468;GO:0004672;GO:0004672;GO:0005524;GO:0005524;GO:0006468;GO:0006468;	K20878	EC:2.7.11.1	COG0515	T	NIMA related kinase 9 [Source:HGNCSymbol;Acc:HGNC:18591]	91754	Q8TD19;Q6PKF2
MSTRG.10420	ENSG00000170348	MSTRG.10420.1	0	14[-]75169778-75173820	14[-]75131469-75176612	TMED10	GO:0000139;GO:0001822;GO:0005515;GO:0005783;GO:0005783;GO:0005789;GO:0005789;GO:0005793;GO:0005793;GO:0005793;GO:0005794;GO:0005794;GO:0005794;GO:0005801;GO:0005801;GO:0005886;GO:0005886;GO:0006886;GO:0006886;GO:0006888;GO:0006888;GO:0006888;GO:0006890;GO:0006890;GO:0007030;GO:0007030;GO:0007030;GO:0012507;GO:0015031;GO:0016020;GO:0016021;GO:0016021;GO:0016021;GO:0016192;GO:0019905;GO:0030133;GO:…	K20352	-	NOG323830	-	transmembrane p24 trafficking protein 10[Source:HGNC Symbol;Acc:HGNC:16998]	10972	P49755;A0A024R6I3
MSTRG.1047	ENSG00000284989	MSTRG.1047.1	0	1[+]43859473-43871469	1[+]43650149-43931014	AL451062.3	-	-	-	-	-	novel transcript"	-	-
MSTRG.1047	ENSG00000126091	MSTRG.1047.1	0	1[+]43859473-43871469	1[+]43705824-43931165	ST3GAL3	GO:0016020;GO:0016021;GO:0016020;GO:0016021;GO:0000139;GO:0005576;GO:0005794;GO:0006486;GO:0006486;GO:0006486;GO:0006486;GO:0008118;GO:0008118;GO:0008373;GO:0008373;GO:0008373;GO:0016020;GO:0016021;GO:0016266;GO:0016740;GO:0016757;GO:0018146;GO:0032580;GO:0097503;GO:0016020;GO:0016021;GO:0016020;GO:0016021;GO:0000139;GO:0005576;GO:0005794;GO:0006486;GO:0006486;GO:0006486;GO:0006486;GO:0008118;GO:…	K00781	EC:2.4.99.6	NOG257001	-	ST3 beta-galactoside alpha-2,3-sialyltransferase 3[Source:HGNC Symbol;Acc:HGNC:10866]	6487	Q11203
MSTRG.1047	ENSG00000117408	MSTRG.1047.1	75481	1[+]43859473-43871469	1[+]43946950-43968022	IPO13	GO:0005515;GO:0005634;GO:0005737;GO:0005737;GO:0006606;GO:0006606;GO:0006886;GO:0006886;GO:0008536;GO:0008536;GO:0008565;GO:0015031;	-	-	NOG237172	-	importin 13 [Source:HGNC Symbol;Acc:HGNC:16853]"	9670	O94829
MSTRG.1047	ENSG00000132768	MSTRG.1047.1	98531	1[+]43859473-43871469	1[+]43970000-43973369	DPH2	GO:0017183;GO:0005515;GO:0005829;GO:0016740;GO:0017183;GO:0017183;GO:0017183;GO:0017183;GO:0017183;GO:0090560;GO:0017183;GO:0005515;GO:0005829;GO:0016740;GO:0017183;GO:0017183;GO:0017183;GO:0017183;GO:0017183;GO:0090560;GO:0017183;GO:0017183;GO:0017183;	K17866	-	COG1736	J	DPH2 homolog [Source:HGNC Symbol;Acc:HGNC:3004]"	1802	Q9BQC3
MSTRG.1047	ENSG00000117407	MSTRG.1047.1	61851	1[+]43859473-43871469	1[+]43933320-43937240	ARTN	GO:0000165;GO:0005102;GO:0005102;GO:0005515;GO:0005576;GO:0005576;GO:0005615;GO:0007165;GO:0007405;GO:0007411;GO:0007411;GO:0007422;GO:0007422;GO:0008083;GO:0008083;GO:0008083;GO:0010469;GO:0050930;GO:0061146;GO:0097021;GO:0000165;GO:0005102;GO:0005515;GO:0005576;GO:0005576;GO:0007165;GO:0007405;GO:0007411;GO:0008083;GO:0008083;GO:0008083;GO:0010469;GO:0000165;GO:0005102;GO:0005515;GO:0005576;GO:…	-	-	NOG43772	S	artemin [Source:HGNC Symbol;Acc:HGNC:727]"	9048	Q5T4W7
MSTRG.10520	ENSG00000053254	MSTRG.10520.21	0	14[-]89306633-89354229	14[-]89124871-89619149	FOXN3	GO:0000981;GO:0003677;GO:0003700;GO:0003700;GO:0005515;GO:0005515;GO:0005634;GO:0006355;GO:0006355;GO:0006357;GO:0007049;GO:0007095;GO:0008022;GO:0043565;GO:0043565;GO:0045892;GO:0097094;GO:0000981;GO:0003677;GO:0003700;GO:0003700;GO:0005515;GO:0005515;GO:0005634;GO:0006355;GO:0006355;GO:0006357;GO:0007049;GO:0007095;GO:0008022;GO:0043565;GO:0043565;GO:0045892;GO:0000981;GO:0003677;GO:0003700;GO:…	K09407	-	COG5025	K	forkhead box N3 [Source:HGNC Symbol;Acc:HGNC:1928]"	1112	O00409;A0A024R6I1
MSTRG.10524	ENSG00000053254	MSTRG.10524.1	0	14[-]89311922-89323196	14[-]89124871-89619149	FOXN3	GO:0000981;GO:0003677;GO:0003700;GO:0003700;GO:0005515;GO:0005515;GO:0005634;GO:0006355;GO:0006355;GO:0006357;GO:0007049;GO:0007095;GO:0008022;GO:0043565;GO:0043565;GO:0045892;GO:0097094;GO:0000981;GO:0003677;GO:0003700;GO:0003700;GO:0005515;GO:0005515;GO:0005634;GO:0006355;GO:0006355;GO:0006357;GO:0007049;GO:0007095;GO:0008022;GO:0043565;GO:0043565;GO:0045892;GO:0000981;GO:0003677;GO:0003700;GO:…	K09407	-	COG5025	K	forkhead box N3 [Source:HGNC Symbol;Acc:HGNC:1928]"	1112	O00409;A0A024R6I1
MSTRG.10525	ENSG00000053254	MSTRG.10525.1	0	14[-]89334228-89392713	14[-]89124871-89619149	FOXN3	GO:0000981;GO:0003677;GO:0003700;GO:0003700;GO:0005515;GO:0005515;GO:0005634;GO:0006355;GO:0006355;GO:0006357;GO:0007049;GO:0007095;GO:0008022;GO:0043565;GO:0043565;GO:0045892;GO:0097094;GO:0000981;GO:0003677;GO:0003700;GO:0003700;GO:0005515;GO:0005515;GO:0005634;GO:0006355;GO:0006355;GO:0006357;GO:0007049;GO:0007095;GO:0008022;GO:0043565;GO:0043565;GO:0045892;GO:0000981;GO:0003677;GO:0003700;GO:…	K09407	-	COG5025	K	forkhead box N3 [Source:HGNC Symbol;Acc:HGNC:1928]"	1112	O00409;A0A024R6I1
MSTRG.10550	ENSG00000100784	MSTRG.10550.1	0	14[-]91021510-91028885	14[-]90847861-91060641	RPS6KA5	GO:0000166;GO:0000287;GO:0000287;GO:0001818;GO:0002223;GO:0004672;GO:0004672;GO:0004672;GO:0004674;GO:0004674;GO:0004674;GO:0004674;GO:0004674;GO:0004674;GO:0005515;GO:0005524;GO:0005524;GO:0005524;GO:0005524;GO:0005634;GO:0005634;GO:0005634;GO:0005654;GO:0005654;GO:0005737;GO:0005737;GO:0006355;GO:0006355;GO:0006468;GO:0006468;GO:0006468;GO:0006468;GO:0006468;GO:0006954;GO:0007173;GO:0007411;GO:…	K04445	EC:2.7.11.1	COG0515	T	ribosomal protein S6 kinase A5 [Source:HGNCSymbol;Acc:HGNC:10434]	9252	O75582
MSTRG.10550	ENSG00000133943	MSTRG.10550.1	31448	14[-]91021510-91028885	14[+]91060333-91225632	DGLUCY	GO:0003674;GO:0005515;GO:0005575;GO:0005739;GO:0005759;GO:0006536;GO:0008150;GO:0016829;GO:0047820;GO:0003674;GO:0005515;GO:0005575;GO:0005739;GO:0005759;GO:0006536;GO:0008150;GO:0016829;GO:0047820;GO:0003674;GO:0005515;GO:0005575;GO:0005739;GO:0005759;GO:0006536;GO:0008150;GO:0016829;GO:0047820;GO:0003674;GO:0005515;GO:0005575;GO:0005739;GO:0005759;GO:0006536;GO:0008150;GO:0016829;GO:0047820;GO:…	K22210	EC:4.2.1.48	COG4336	S	D-glutamate cyclase [Source:HGNCSymbol;Acc:HGNC:20498]	80017	Q7Z3D6
MSTRG.10551	ENSG00000100784	MSTRG.10551.2,MSTRG.10551.1	0	14[-]91035957-91044838	14[-]90847861-91060641	RPS6KA5	GO:0000166;GO:0000287;GO:0000287;GO:0001818;GO:0002223;GO:0004672;GO:0004672;GO:0004672;GO:0004674;GO:0004674;GO:0004674;GO:0004674;GO:0004674;GO:0004674;GO:0005515;GO:0005524;GO:0005524;GO:0005524;GO:0005524;GO:0005634;GO:0005634;GO:0005634;GO:0005654;GO:0005654;GO:0005737;GO:0005737;GO:0006355;GO:0006355;GO:0006468;GO:0006468;GO:0006468;GO:0006468;GO:0006468;GO:0006954;GO:0007173;GO:0007411;GO:…	K04445	EC:2.7.11.1	COG0515	T	ribosomal protein S6 kinase A5 [Source:HGNCSymbol;Acc:HGNC:10434]	9252	O75582
MSTRG.10551	ENSG00000133943	MSTRG.10551.2,MSTRG.10551.1	15495	14[-]91035957-91044838	14[+]91060333-91225632	DGLUCY	GO:0003674;GO:0005515;GO:0005575;GO:0005739;GO:0005759;GO:0006536;GO:0008150;GO:0016829;GO:0047820;GO:0003674;GO:0005515;GO:0005575;GO:0005739;GO:0005759;GO:0006536;GO:0008150;GO:0016829;GO:0047820;GO:0003674;GO:0005515;GO:0005575;GO:0005739;GO:0005759;GO:0006536;GO:0008150;GO:0016829;GO:0047820;GO:0003674;GO:0005515;GO:0005575;GO:0005739;GO:0005759;GO:0006536;GO:0008150;GO:0016829;GO:0047820;GO:…	K22210	EC:4.2.1.48	COG4336	S	D-glutamate cyclase [Source:HGNCSymbol;Acc:HGNC:20498]	80017	Q7Z3D6
MSTRG.10552	ENSG00000100784	MSTRG.10552.33	56238	14[+]91116879-91121336	14[-]90847861-91060641	RPS6KA5	GO:0000166;GO:0000287;GO:0000287;GO:0001818;GO:0002223;GO:0004672;GO:0004672;GO:0004672;GO:0004674;GO:0004674;GO:0004674;GO:0004674;GO:0004674;GO:0004674;GO:0005515;GO:0005524;GO:0005524;GO:0005524;GO:0005524;GO:0005634;GO:0005634;GO:0005634;GO:0005654;GO:0005654;GO:0005737;GO:0005737;GO:0006355;GO:0006355;GO:0006468;GO:0006468;GO:0006468;GO:0006468;GO:0006468;GO:0006954;GO:0007173;GO:0007411;GO:…	K04445	EC:2.7.11.1	COG0515	T	ribosomal protein S6 kinase A5 [Source:HGNCSymbol;Acc:HGNC:10434]	9252	O75582
MSTRG.10552	ENSG00000133943	MSTRG.10552.33	0	14[+]91116879-91121336	14[+]91060333-91225632	DGLUCY	GO:0003674;GO:0005515;GO:0005575;GO:0005739;GO:0005759;GO:0006536;GO:0008150;GO:0016829;GO:0047820;GO:0003674;GO:0005515;GO:0005575;GO:0005739;GO:0005759;GO:0006536;GO:0008150;GO:0016829;GO:0047820;GO:0003674;GO:0005515;GO:0005575;GO:0005739;GO:0005759;GO:0006536;GO:0008150;GO:0016829;GO:0047820;GO:0003674;GO:0005515;GO:0005575;GO:0005739;GO:0005759;GO:0006536;GO:0008150;GO:0016829;GO:0047820;GO:…	K22210	EC:4.2.1.48	COG4336	S	D-glutamate cyclase [Source:HGNCSymbol;Acc:HGNC:20498]	80017	Q7Z3D6
MSTRG.10554	ENSG00000119714	MSTRG.10554.1	93093	14[+]91136941-91139439	14[-]91232532-91253925	GPR68	GO:0004930;GO:0004930;GO:0004930;GO:0004930;GO:0005886;GO:0005886;GO:0005887;GO:0006954;GO:0007165;GO:0007186;GO:0007186;GO:0007186;GO:0007186;GO:0007186;GO:0016020;GO:0016021;GO:0016021;GO:0016021;GO:0004930;GO:0007186;GO:0016021;GO:0032024;GO:0035774;GO:0045656;GO:0071467;GO:2001206;GO:0004930;GO:0004930;GO:0004930;GO:0004930;GO:0005886;GO:0005886;GO:0005887;GO:0006954;GO:0007165;GO:0007186;GO:…	K08408	-	NOG149070	S	G protein-coupled receptor 68 [Source:HGNCSymbol;Acc:HGNC:4519]	8111	Q15743;A1A5B2
MSTRG.10554	ENSG00000100784	MSTRG.10554.1	76300	14[+]91136941-91139439	14[-]90847861-91060641	RPS6KA5	GO:0000166;GO:0000287;GO:0000287;GO:0001818;GO:0002223;GO:0004672;GO:0004672;GO:0004672;GO:0004674;GO:0004674;GO:0004674;GO:0004674;GO:0004674;GO:0004674;GO:0005515;GO:0005524;GO:0005524;GO:0005524;GO:0005524;GO:0005634;GO:0005634;GO:0005634;GO:0005654;GO:0005654;GO:0005737;GO:0005737;GO:0006355;GO:0006355;GO:0006468;GO:0006468;GO:0006468;GO:0006468;GO:0006468;GO:0006954;GO:0007173;GO:0007411;GO:…	K04445	EC:2.7.11.1	COG0515	T	ribosomal protein S6 kinase A5 [Source:HGNCSymbol;Acc:HGNC:10434]	9252	O75582
MSTRG.10554	ENSG00000133943	MSTRG.10554.1	0	14[+]91136941-91139439	14[+]91060333-91225632	DGLUCY	GO:0003674;GO:0005515;GO:0005575;GO:0005739;GO:0005759;GO:0006536;GO:0008150;GO:0016829;GO:0047820;GO:0003674;GO:0005515;GO:0005575;GO:0005739;GO:0005759;GO:0006536;GO:0008150;GO:0016829;GO:0047820;GO:0003674;GO:0005515;GO:0005575;GO:0005739;GO:0005759;GO:0006536;GO:0008150;GO:0016829;GO:0047820;GO:0003674;GO:0005515;GO:0005575;GO:0005739;GO:0005759;GO:0006536;GO:0008150;GO:0016829;GO:0047820;GO:…	K22210	EC:4.2.1.48	COG4336	S	D-glutamate cyclase [Source:HGNCSymbol;Acc:HGNC:20498]	80017	Q7Z3D6
MSTRG.10561	ENSG00000100796	MSTRG.10561.13,MSTRG.10561.18,MSTRG.10561.19,MSTRG.10561.7,MSTRG.10561.2,MSTRG.10561.5,MSTRG.10561.11,MSTRG.10561.17,MSTRG.10561.12,MSTRG.10561.4,MSTRG.10561.8,MSTRG.10561.15,MSTRG.10561.6,MSTRG.10561.10,MSTRG.10561.16	0	14[+]91391749-91501758	14[-]91457611-91510554	PPP4R3A	GO:0005634;GO:0005654;GO:0005737;GO:0005815;GO:0005856;GO:0005634;GO:0005654;GO:0005737;GO:0005815;GO:0005856;GO:0005634;GO:0005654;GO:0005737;GO:0005815;GO:0005856;	K17491	-	NOG314899	-	protein phosphatase 4 regulatory subunit 3A[Source:HGNC Symbol;Acc:HGNC:20219]	55671	Q6IN85;A0A024R6M2;Q8N6W1
MSTRG.10561	ENSG00000133962	MSTRG.10561.13,MSTRG.10561.18,MSTRG.10561.19,MSTRG.10561.7,MSTRG.10561.2,MSTRG.10561.5,MSTRG.10561.11,MSTRG.10561.17,MSTRG.10561.12,MSTRG.10561.4,MSTRG.10561.8,MSTRG.10561.15,MSTRG.10561.6,MSTRG.10561.10,MSTRG.10561.16	78938	14[+]91391749-91501758	14[-]91580696-91780707	CATSPERB	GO:0036128;GO:0005886;GO:0005929;GO:0007275;GO:0007283;GO:0016020;GO:0016021;GO:0030154;GO:0032570;GO:0035036;GO:0036128;GO:0036128;GO:0036128;GO:0036128;GO:0016020;GO:0016021;GO:0036128;GO:0036128;GO:0016020;GO:0016021;GO:0036128;GO:0036128;GO:0016020;GO:0016021;GO:0036128;GO:0036128;GO:0016020;GO:0016021;GO:0036128;GO:0036128;	K16893	-	NOG28354	S	cation channel sperm associated auxiliary subunitbeta [Source:HGNC Symbol;Acc:HGNC:20500]	79820	Q9H7T0;B3KWW9
MSTRG.10561	ENSG00000015133	MSTRG.10561.13,MSTRG.10561.18,MSTRG.10561.19,MSTRG.10561.7,MSTRG.10561.2,MSTRG.10561.5,MSTRG.10561.11,MSTRG.10561.17,MSTRG.10561.12,MSTRG.10561.4,MSTRG.10561.8,MSTRG.10561.15,MSTRG.10561.6,MSTRG.10561.10,MSTRG.10561.16	0	14[+]91391749-91501758	14[-]91271323-91417844	CCDC88C	GO:0016055;GO:0016055;GO:0001932;GO:0001932;GO:0005515;GO:0005737;GO:0005737;GO:0005813;GO:0008017;GO:0016055;GO:0016055;GO:0016055;GO:0030165;GO:0030165;GO:0030705;GO:0031098;GO:0031122;GO:0031648;GO:0031648;GO:0043621;GO:0043621;GO:0051260;GO:0051260;GO:0051959;GO:0016055;GO:0016055;GO:0016055;GO:0016055;GO:0016055;GO:0016055;	-	-	NOG12793	-	coiled-coil domain containing 88C [Source:HGNCSymbol;Acc:HGNC:19967]	440193	Q9P219;B4DZB8
MSTRG.10565	ENSG00000100796	MSTRG.10565.1	0	14[-]91492156-91494319	14[-]91457611-91510554	PPP4R3A	GO:0005634;GO:0005654;GO:0005737;GO:0005815;GO:0005856;GO:0005634;GO:0005654;GO:0005737;GO:0005815;GO:0005856;GO:0005634;GO:0005654;GO:0005737;GO:0005815;GO:0005856;	K17491	-	NOG314899	-	protein phosphatase 4 regulatory subunit 3A[Source:HGNC Symbol;Acc:HGNC:20219]	55671	Q6IN85;A0A024R6M2;Q8N6W1
MSTRG.10565	ENSG00000133962	MSTRG.10565.1	86377	14[-]91492156-91494319	14[-]91580696-91780707	CATSPERB	GO:0036128;GO:0005886;GO:0005929;GO:0007275;GO:0007283;GO:0016020;GO:0016021;GO:0030154;GO:0032570;GO:0035036;GO:0036128;GO:0036128;GO:0036128;GO:0036128;GO:0016020;GO:0016021;GO:0036128;GO:0036128;GO:0016020;GO:0016021;GO:0036128;GO:0036128;GO:0016020;GO:0016021;GO:0036128;GO:0036128;GO:0016020;GO:0016021;GO:0036128;GO:0036128;	K16893	-	NOG28354	S	cation channel sperm associated auxiliary subunitbeta [Source:HGNC Symbol;Acc:HGNC:20500]	79820	Q9H7T0;B3KWW9
MSTRG.10565	ENSG00000015133	MSTRG.10565.1	74312	14[-]91492156-91494319	14[-]91271323-91417844	CCDC88C	GO:0016055;GO:0016055;GO:0001932;GO:0001932;GO:0005515;GO:0005737;GO:0005737;GO:0005813;GO:0008017;GO:0016055;GO:0016055;GO:0016055;GO:0030165;GO:0030165;GO:0030705;GO:0031098;GO:0031122;GO:0031648;GO:0031648;GO:0043621;GO:0043621;GO:0051260;GO:0051260;GO:0051959;GO:0016055;GO:0016055;GO:0016055;GO:0016055;GO:0016055;GO:0016055;	-	-	NOG12793	-	coiled-coil domain containing 88C [Source:HGNCSymbol;Acc:HGNC:19967]	440193	Q9P219;B4DZB8
MSTRG.10566	ENSG00000100796	MSTRG.10566.1,MSTRG.10566.3,MSTRG.10566.2	0	14[-]91494829-91501755	14[-]91457611-91510554	PPP4R3A	GO:0005634;GO:0005654;GO:0005737;GO:0005815;GO:0005856;GO:0005634;GO:0005654;GO:0005737;GO:0005815;GO:0005856;GO:0005634;GO:0005654;GO:0005737;GO:0005815;GO:0005856;	K17491	-	NOG314899	-	protein phosphatase 4 regulatory subunit 3A[Source:HGNC Symbol;Acc:HGNC:20219]	55671	Q6IN85;A0A024R6M2;Q8N6W1
MSTRG.10566	ENSG00000133962	MSTRG.10566.1,MSTRG.10566.3,MSTRG.10566.2	78941	14[-]91494829-91501755	14[-]91580696-91780707	CATSPERB	GO:0036128;GO:0005886;GO:0005929;GO:0007275;GO:0007283;GO:0016020;GO:0016021;GO:0030154;GO:0032570;GO:0035036;GO:0036128;GO:0036128;GO:0036128;GO:0036128;GO:0016020;GO:0016021;GO:0036128;GO:0036128;GO:0016020;GO:0016021;GO:0036128;GO:0036128;GO:0016020;GO:0016021;GO:0036128;GO:0036128;GO:0016020;GO:0016021;GO:0036128;GO:0036128;	K16893	-	NOG28354	S	cation channel sperm associated auxiliary subunitbeta [Source:HGNC Symbol;Acc:HGNC:20500]	79820	Q9H7T0;B3KWW9
MSTRG.10566	ENSG00000015133	MSTRG.10566.1,MSTRG.10566.3,MSTRG.10566.2	76985	14[-]91494829-91501755	14[-]91271323-91417844	CCDC88C	GO:0016055;GO:0016055;GO:0001932;GO:0001932;GO:0005515;GO:0005737;GO:0005737;GO:0005813;GO:0008017;GO:0016055;GO:0016055;GO:0016055;GO:0030165;GO:0030165;GO:0030705;GO:0031098;GO:0031122;GO:0031648;GO:0031648;GO:0043621;GO:0043621;GO:0051260;GO:0051260;GO:0051959;GO:0016055;GO:0016055;GO:0016055;GO:0016055;GO:0016055;GO:0016055;	-	-	NOG12793	-	coiled-coil domain containing 88C [Source:HGNCSymbol;Acc:HGNC:19967]	440193	Q9P219;B4DZB8
MSTRG.10568	ENSG00000100796	MSTRG.10568.1	0	14[-]91506119-91507470	14[-]91457611-91510554	PPP4R3A	GO:0005634;GO:0005654;GO:0005737;GO:0005815;GO:0005856;GO:0005634;GO:0005654;GO:0005737;GO:0005815;GO:0005856;GO:0005634;GO:0005654;GO:0005737;GO:0005815;GO:0005856;	K17491	-	NOG314899	-	protein phosphatase 4 regulatory subunit 3A[Source:HGNC Symbol;Acc:HGNC:20219]	55671	Q6IN85;A0A024R6M2;Q8N6W1
MSTRG.10568	ENSG00000133962	MSTRG.10568.1	73226	14[-]91506119-91507470	14[-]91580696-91780707	CATSPERB	GO:0036128;GO:0005886;GO:0005929;GO:0007275;GO:0007283;GO:0016020;GO:0016021;GO:0030154;GO:0032570;GO:0035036;GO:0036128;GO:0036128;GO:0036128;GO:0036128;GO:0016020;GO:0016021;GO:0036128;GO:0036128;GO:0016020;GO:0016021;GO:0036128;GO:0036128;GO:0016020;GO:0016021;GO:0036128;GO:0036128;GO:0016020;GO:0016021;GO:0036128;GO:0036128;	K16893	-	NOG28354	S	cation channel sperm associated auxiliary subunitbeta [Source:HGNC Symbol;Acc:HGNC:20500]	79820	Q9H7T0;B3KWW9
MSTRG.10568	ENSG00000015133	MSTRG.10568.1	88275	14[-]91506119-91507470	14[-]91271323-91417844	CCDC88C	GO:0016055;GO:0016055;GO:0001932;GO:0001932;GO:0005515;GO:0005737;GO:0005737;GO:0005813;GO:0008017;GO:0016055;GO:0016055;GO:0016055;GO:0030165;GO:0030165;GO:0030705;GO:0031098;GO:0031122;GO:0031648;GO:0031648;GO:0043621;GO:0043621;GO:0051260;GO:0051260;GO:0051959;GO:0016055;GO:0016055;GO:0016055;GO:0016055;GO:0016055;GO:0016055;	-	-	NOG12793	-	coiled-coil domain containing 88C [Source:HGNCSymbol;Acc:HGNC:19967]	440193	Q9P219;B4DZB8
MSTRG.10572	ENSG00000066427	MSTRG.10572.51,MSTRG.10572.58,MSTRG.10572.50	0	14[-]92074283-92095283	14[-]92044496-92106625	ATXN3	GO:0004843;GO:0016579;GO:0016787;GO:0000226;GO:0004843;GO:0004843;GO:0004843;GO:0004843;GO:0005515;GO:0005515;GO:0005515;GO:0005634;GO:0005634;GO:0005634;GO:0005634;GO:0005654;GO:0005654;GO:0005730;GO:0005737;GO:0005759;GO:0005789;GO:0005829;GO:0005829;GO:0005886;GO:0006289;GO:0006508;GO:0006511;GO:0006515;GO:0007268;GO:0007399;GO:0008233;GO:0008234;GO:0010810;GO:0016363;GO:0016579;GO:0016579;GO:…	K11863	EC:3.4.22.-	NOG327234	-	ataxin 3 [Source:HGNC Symbol;Acc:HGNC:7106]"	4287	P54252
MSTRG.10572	ENSG00000165934	MSTRG.10572.51,MSTRG.10572.58,MSTRG.10572.50	26654	14[-]92074283-92095283	14[+]92121937-92172145	CPSF2	GO:0000398;GO:0003723;GO:0005515;GO:0005515;GO:0005634;GO:0005654;GO:0005847;GO:0005847;GO:0005847;GO:0005847;GO:0006369;GO:0006378;GO:0006378;GO:0006379;GO:0006379;GO:0006397;GO:0006398;GO:0006406;GO:0016020;GO:0031124;GO:0003723;GO:0005634;GO:0005847;GO:0005847;GO:0006378;GO:0006378;GO:0006379;GO:0006379;GO:0006397;GO:0003723;GO:0005634;GO:0005847;GO:0006378;GO:0006379;GO:0006397;GO:0003723;GO:…	K14402	-	COG1236	J	cleavage and polyadenylation specific factor 2[Source:HGNC Symbol;Acc:HGNC:2325]	53981	Q9P2I0;A0A024R6H0
MSTRG.10572	ENSG00000100815	MSTRG.10572.51,MSTRG.10572.58,MSTRG.10572.50	33387	14[-]92074283-92095283	14[-]91965991-92040896	TRIP11	GO:0000139;GO:0002079;GO:0002080;GO:0002081;GO:0003281;GO:0003413;GO:0003713;GO:0005515;GO:0005634;GO:0005737;GO:0005794;GO:0005794;GO:0005801;GO:0005856;GO:0005929;GO:0006366;GO:0006486;GO:0007030;GO:0016020;GO:0016607;GO:0030133;GO:0035735;GO:0060122;GO:0060348;GO:1903508;GO:0005794;GO:0016607;	-	-	NOG12793	-	thyroid hormone receptor interactor 11 [Source:HGNCSymbol;Acc:HGNC:12305]	9321	Q15643
MSTRG.10572	ENSG00000183648	MSTRG.10572.51,MSTRG.10572.58,MSTRG.10572.50	20839	14[-]92074283-92095283	14[-]92116122-92121917	NDUFB1	GO:0003954;GO:0003954;GO:0005739;GO:0005739;GO:0005739;GO:0005739;GO:0005743;GO:0005743;GO:0005747;GO:0006120;GO:0006120;GO:0008137;GO:0008137;GO:0016020;GO:0016021;GO:0016607;GO:0032981;GO:0032981;GO:0055114;GO:0055114;GO:0070469;GO:0003954;GO:0003954;GO:0005739;GO:0005739;GO:0005739;GO:0005739;GO:0005743;GO:0005743;GO:0005747;GO:0006120;GO:0006120;GO:0008137;GO:0008137;GO:0016020;GO:0016021;GO:…	K03957	-	NOG45489	R	NADH:ubiquinone oxidoreductase subunit B1[Source:HGNC Symbol;Acc:HGNC:7695]	4707	O75438
MSTRG.10577	ENSG00000140090	MSTRG.10577.15,MSTRG.10577.28,MSTRG.10577.14	25843	14[+]92527326-92675128	14[+]92322581-92501483	SLC24A4	GO:0005262;GO:0005737;GO:0005886;GO:0005886;GO:0005887;GO:0005887;GO:0005887;GO:0006811;GO:0006811;GO:0006811;GO:0006811;GO:0006813;GO:0006814;GO:0006816;GO:0006874;GO:0007608;GO:0007608;GO:0008273;GO:0008273;GO:0008273;GO:0015293;GO:0015297;GO:0016020;GO:0016021;GO:0016021;GO:0016021;GO:0035725;GO:0050896;GO:0055085;GO:0055085;GO:0070588;GO:0097186;GO:0005262;GO:0005737;GO:0005886;GO:0005886;GO:…	K13752	-	COG0530	P	solute carrier family 24 member 4 [Source:HGNCSymbol;Acc:HGNC:10978]	123041	Q8NFF2
MSTRG.10577	ENSG00000100600	MSTRG.10577.15,MSTRG.10577.28,MSTRG.10577.14	28679	14[+]92527326-92675128	14[-]92703807-92748679	LGMN	GO:0002224;GO:0003014;GO:0004197;GO:0004197;GO:0004197;GO:0004197;GO:0005576;GO:0005737;GO:0005764;GO:0005764;GO:0005770;GO:0006508;GO:0006508;GO:0006508;GO:0006508;GO:0006624;GO:0007613;GO:0008233;GO:0008233;GO:0008233;GO:0008233;GO:0008234;GO:0008284;GO:0008306;GO:0010447;GO:0010629;GO:0016787;GO:0019886;GO:0032801;GO:0035729;GO:0036021;GO:0042359;GO:0043202;GO:0043524;GO:0045931;GO:0048156;GO:…	K01369	EC:3.4.22.34	COG5206	O	legumain [Source:HGNC Symbol;Acc:HGNC:9472]"	5641	Q99538;Q53XC6
MSTRG.10577	ENSG00000100599	MSTRG.10577.15,MSTRG.10577.28,MSTRG.10577.14	0	14[+]92527326-92675128	14[+]92513781-92688994	RIN3	GO:0005096;GO:0005515;GO:0005737;GO:0005768;GO:0005769;GO:0005829;GO:0006897;GO:0007165;GO:0007165;GO:0017112;GO:0017137;GO:0031410;GO:0043547;GO:0007165;GO:0007165;	-	-	NOG295439	-	Ras and Rab interactor 3 [Source:HGNCSymbol;Acc:HGNC:18751]	79890	Q8TB24;Q6NSK7;Q86U22
MSTRG.10586	ENSG00000259066	MSTRG.10586.10	59851	14[-]93278437-93308013	14[+]93184973-93218586	AL110118.2	GO:0005737;GO:0008270;GO:0008270;GO:0016567;GO:0061630;GO:0061630;	-	-	-	-	novel protein"	-	-
MSTRG.10586	ENSG00000165943	MSTRG.10586.10	93514	14[-]93278437-93308013	14[-]93182199-93184923	MOAP1	GO:0001844;GO:0005515;GO:0005515;GO:0005737;GO:0005739;GO:0005741;GO:0005829;GO:0006915;GO:0008625;GO:0008630;GO:0031625;GO:0043065;GO:0090200;GO:0097190;GO:0097192;GO:0001844;GO:0005515;GO:0005515;GO:0005737;GO:0005739;GO:0005741;GO:0005829;GO:0006915;GO:0008625;GO:0008630;GO:0031625;GO:0043065;GO:0090200;GO:0097190;GO:0097192;	-	-	NOG145999	T	modulator of apoptosis 1 [Source:HGNCSymbol;Acc:HGNC:16658]	64112	Q96BY2
MSTRG.10586	ENSG00000011114	MSTRG.10586.10	0	14[-]93278437-93308013	14[-]93237550-93333092	BTBD7	GO:0005515;GO:0005634;GO:0005634;GO:0007275;GO:0060693;GO:0005634;GO:0007275;GO:0005515;GO:0005634;GO:0007275;GO:0005515;	K10479	-	NOG293531	-	BTB domain containing 7 [Source:HGNCSymbol;Acc:HGNC:18269]	55727	Q9P203
MSTRG.10586	ENSG00000012963	MSTRG.10586.10	49222	14[-]93278437-93308013	14[+]93207241-93229215	UBR7	GO:0008270;GO:0008270;GO:0016567;GO:0061630;GO:0061630;GO:0008270;GO:0008270;GO:0016567;GO:0061630;GO:0061630;GO:0003674;GO:0005737;GO:0008150;GO:0008270;GO:0008270;GO:0016567;GO:0016740;GO:0046872;GO:0061630;GO:0061630;GO:0008270;GO:0008270;GO:0016567;GO:0061630;GO:0061630;GO:0008270;GO:0008270;GO:0016567;GO:0061630;GO:0061630;GO:0008270;GO:0008270;GO:0016567;GO:0061630;GO:0061630;	K11979	EC:2.3.2.27	NOG130848	U	ubiquitin protein ligase E3 component n-recognin 7(putative) [Source:HGNC Symbol;Acc:HGNC:20344]	55148	Q8N806
MSTRG.10586	ENSG00000153485	MSTRG.10586.10	91348	14[-]93278437-93308013	14[+]93184951-93187089	TMEM251	GO:0016020;GO:0016021;GO:0016020;GO:0016021;	-	-	NOG47941	-	transmembrane protein 251 [Source:HGNCSymbol;Acc:HGNC:20218]	26175	Q8N6I4
MSTRG.10586	ENSG00000187581	MSTRG.10586.10	39178	14[-]93278437-93308013	14[+]93347191-93348356	COX8C	GO:0004129;GO:0004129;GO:0005739;GO:0005739;GO:0005739;GO:0005743;GO:0016020;GO:0016021;GO:0022900;GO:0045277;GO:1902600;	K02273	-	NOG120170	S	cytochrome c oxidase subunit 8C [Source:HGNCSymbol;Acc:HGNC:24382]	341947	Q7Z4L0
MSTRG.10586	ENSG00000133958	MSTRG.10586.10	25206	14[-]93278437-93308013	14[+]93333219-93707876	UNC79	GO:0005515;GO:0005886;GO:0016020;GO:0016021;GO:0030534;GO:0034220;GO:0035264;GO:0048149;GO:0005515;GO:0005515;GO:0005886;GO:0016020;GO:0016021;GO:0034220;GO:0005515;GO:0005886;GO:0016020;GO:0016021;GO:0034220;GO:0005515;GO:0005886;GO:0016020;GO:0016021;GO:0034220;	-	-	NOG295819	-	unc-79 homolog, NALCN channel complex subunit[Source:HGNC Symbol;Acc:HGNC:19966]	57578	Q9P2D8
MSTRG.10586	ENSG00000170270	MSTRG.10586.10	71372	14[-]93278437-93308013	14[-]93202894-93207065	GON7	GO:0000408;GO:0000408;GO:0000408;GO:0005515;GO:0005634;GO:0000408;GO:0000408;	-	-	NOG253731	-	GON7, KEOPS complex subunit [Source:HGNCSymbol;Acc:HGNC:20356]	84520	Q9BXV9
MSTRG.10588	ENSG00000259066	MSTRG.10588.1	47240	14[-]93265826-93268791	14[+]93184973-93218586	AL110118.2	GO:0005737;GO:0008270;GO:0008270;GO:0016567;GO:0061630;GO:0061630;	-	-	-	-	novel protein"	-	-
MSTRG.10588	ENSG00000165943	MSTRG.10588.1	80903	14[-]93265826-93268791	14[-]93182199-93184923	MOAP1	GO:0001844;GO:0005515;GO:0005515;GO:0005737;GO:0005739;GO:0005741;GO:0005829;GO:0006915;GO:0008625;GO:0008630;GO:0031625;GO:0043065;GO:0090200;GO:0097190;GO:0097192;GO:0001844;GO:0005515;GO:0005515;GO:0005737;GO:0005739;GO:0005741;GO:0005829;GO:0006915;GO:0008625;GO:0008630;GO:0031625;GO:0043065;GO:0090200;GO:0097190;GO:0097192;	-	-	NOG145999	T	modulator of apoptosis 1 [Source:HGNCSymbol;Acc:HGNC:16658]	64112	Q96BY2
MSTRG.10588	ENSG00000011114	MSTRG.10588.1	0	14[-]93265826-93268791	14[-]93237550-93333092	BTBD7	GO:0005515;GO:0005634;GO:0005634;GO:0007275;GO:0060693;GO:0005634;GO:0007275;GO:0005515;GO:0005634;GO:0007275;GO:0005515;	K10479	-	NOG293531	-	BTB domain containing 7 [Source:HGNCSymbol;Acc:HGNC:18269]	55727	Q9P203
MSTRG.10588	ENSG00000012963	MSTRG.10588.1	36611	14[-]93265826-93268791	14[+]93207241-93229215	UBR7	GO:0008270;GO:0008270;GO:0016567;GO:0061630;GO:0061630;GO:0008270;GO:0008270;GO:0016567;GO:0061630;GO:0061630;GO:0003674;GO:0005737;GO:0008150;GO:0008270;GO:0008270;GO:0016567;GO:0016740;GO:0046872;GO:0061630;GO:0061630;GO:0008270;GO:0008270;GO:0016567;GO:0061630;GO:0061630;GO:0008270;GO:0008270;GO:0016567;GO:0061630;GO:0061630;GO:0008270;GO:0008270;GO:0016567;GO:0061630;GO:0061630;	K11979	EC:2.3.2.27	NOG130848	U	ubiquitin protein ligase E3 component n-recognin 7(putative) [Source:HGNC Symbol;Acc:HGNC:20344]	55148	Q8N806
MSTRG.10588	ENSG00000153485	MSTRG.10588.1	78737	14[-]93265826-93268791	14[+]93184951-93187089	TMEM251	GO:0016020;GO:0016021;GO:0016020;GO:0016021;	-	-	NOG47941	-	transmembrane protein 251 [Source:HGNCSymbol;Acc:HGNC:20218]	26175	Q8N6I4
MSTRG.10588	ENSG00000187581	MSTRG.10588.1	78400	14[-]93265826-93268791	14[+]93347191-93348356	COX8C	GO:0004129;GO:0004129;GO:0005739;GO:0005739;GO:0005739;GO:0005743;GO:0016020;GO:0016021;GO:0022900;GO:0045277;GO:1902600;	K02273	-	NOG120170	S	cytochrome c oxidase subunit 8C [Source:HGNCSymbol;Acc:HGNC:24382]	341947	Q7Z4L0
MSTRG.10588	ENSG00000133958	MSTRG.10588.1	64428	14[-]93265826-93268791	14[+]93333219-93707876	UNC79	GO:0005515;GO:0005886;GO:0016020;GO:0016021;GO:0030534;GO:0034220;GO:0035264;GO:0048149;GO:0005515;GO:0005515;GO:0005886;GO:0016020;GO:0016021;GO:0034220;GO:0005515;GO:0005886;GO:0016020;GO:0016021;GO:0034220;GO:0005515;GO:0005886;GO:0016020;GO:0016021;GO:0034220;	-	-	NOG295819	-	unc-79 homolog, NALCN channel complex subunit[Source:HGNC Symbol;Acc:HGNC:19966]	57578	Q9P2D8
MSTRG.10588	ENSG00000170270	MSTRG.10588.1	58761	14[-]93265826-93268791	14[-]93202894-93207065	GON7	GO:0000408;GO:0000408;GO:0000408;GO:0005515;GO:0005634;GO:0000408;GO:0000408;	-	-	NOG253731	-	GON7, KEOPS complex subunit [Source:HGNCSymbol;Acc:HGNC:20356]	84520	Q9BXV9
MSTRG.10602	ENSG00000176438	MSTRG.10602.12,MSTRG.10602.10,MSTRG.10602.11	12312	14[-]95488148-95515388	14[-]95407266-95475836	SYNE3	GO:0005515;GO:0005515;GO:0005634;GO:0005635;GO:0005640;GO:0005640;GO:0005640;GO:0005640;GO:0005737;GO:0005783;GO:0005791;GO:0007010;GO:0007097;GO:0008092;GO:0008092;GO:0008360;GO:0016020;GO:0016021;GO:0016021;GO:0016021;GO:0031965;GO:0034993;GO:0034993;GO:0051015;GO:0051015;GO:0051647;GO:0090150;GO:0090286;GO:0090286;GO:0090286;GO:0090286;GO:0005515;GO:0005515;GO:0005634;GO:0005635;GO:0005640;GO:…	K21761	-	NOG145316	S	spectrin repeat containing nuclear envelope familymember 3 [Source:HGNC Symbol;Acc:HGNC:19861]	161176	Q6ZMZ3
MSTRG.10602	ENSG00000182512	MSTRG.10602.12,MSTRG.10602.10,MSTRG.10602.11	18115	14[-]95488148-95515388	14[+]95533503-95544724	GLRX5	GO:0005515;GO:0005623;GO:0005634;GO:0005739;GO:0005739;GO:0005739;GO:0005739;GO:0005759;GO:0005759;GO:0005759;GO:0009055;GO:0009055;GO:0009249;GO:0015035;GO:0015035;GO:0015036;GO:0015036;GO:0015038;GO:0022900;GO:0030097;GO:0030425;GO:0043025;GO:0044281;GO:0045454;GO:0045454;GO:0046872;GO:0051536;GO:0051537;GO:0055114;	K07390	-	COG0278	O	glutaredoxin 5 [Source:HGNC Symbol;Acc:HGNC:20134]"	51218	Q86SX6;A0A384MDT9
MSTRG.10632	ENSG00000183576	MSTRG.10632.1	0	14[-]99424973-99434845	14[-]99397748-99480889	SETD3	GO:0000790;GO:0000790;GO:0001102;GO:0003713;GO:0003713;GO:0003713;GO:0003713;GO:0003779;GO:0005515;GO:0005634;GO:0005654;GO:0005737;GO:0008168;GO:0010452;GO:0010452;GO:0010452;GO:0016279;GO:0016740;GO:0018021;GO:0018021;GO:0018022;GO:0018022;GO:0018023;GO:0018023;GO:0018024;GO:0018026;GO:0018026;GO:0018027;GO:0018027;GO:0018064;GO:0018064;GO:0030047;GO:0030047;GO:0032259;GO:0042800;GO:0042800;GO:…	K19199	EC:2.1.1.43	NOG265033	-	SET domain containing 3, actin histidinemethyltransferase [Source:HGNC Symbol;Acc:HGNC:20493]	84193	Q86TU7;A0A024R6K3
MSTRG.10632	ENSG00000205476	MSTRG.10632.1	65345	14[-]99424973-99434845	14[-]99500190-99604207	CCDC85C	GO:0005923;GO:0007275;GO:0021987;GO:0021987;GO:0030054;GO:0043296;GO:0043296;	-	-	NOG315844	-	coiled-coil domain containing 85C [Source:HGNCSymbol;Acc:HGNC:35459]	317762	A6NKD9
MSTRG.10632	ENSG00000090061	MSTRG.10632.1	46324	14[-]99424973-99434845	14[+]99481169-99535044	CCNK	GO:0000079;GO:0002944;GO:0002945;GO:0004693;GO:0005515;GO:0005634;GO:0005634;GO:0005634;GO:0005634;GO:0005654;GO:0005654;GO:0006357;GO:0006366;GO:0006366;GO:0006368;GO:0006468;GO:0006974;GO:0007049;GO:0008024;GO:0008353;GO:0016538;GO:0019901;GO:0032786;GO:0042795;GO:0044828;GO:0045737;GO:0045944;GO:0051301;GO:0061575;GO:0071157;GO:2001165;GO:0005654;GO:0005634;GO:0005634;GO:0005654;	K23326	-	COG5333	DKL	cyclin K [Source:HGNC Symbol;Acc:HGNC:1596]"	8812	O75909;A0A024R6K1
MSTRG.10639	ENSG00000066629	MSTRG.10639.2	52058	14[+]99994118-100051252	14[+]99737693-99942060	EML1	GO:0005515;GO:0005515;GO:0005515;GO:0000226;GO:0000226;GO:0005509;GO:0005515;GO:0005515;GO:0005737;GO:0005829;GO:0005856;GO:0005874;GO:0005875;GO:0007052;GO:0007405;GO:0007420;GO:0008017;GO:0008017;GO:0015630;GO:0015630;GO:0015631;GO:0048471;GO:0097431;GO:1990023;GO:0000226;GO:0000226;GO:0000226;GO:0002244;GO:0005509;GO:0005515;GO:0005515;GO:0005737;GO:0005829;GO:0005829;GO:0005856;GO:0005874;GO:…	K18595	-	COG2319	R	EMAP like 1 [Source:HGNC Symbol;Acc:HGNC:3330]"	2009	O00423
MSTRG.10639	ENSG00000168350	MSTRG.10639.2	92705	14[+]99994118-100051252	14[-]100143957-100159645	DEGS2	GO:0000170;GO:0000170;GO:0005783;GO:0005789;GO:0005789;GO:0006629;GO:0006629;GO:0006629;GO:0006667;GO:0016020;GO:0016021;GO:0016021;GO:0016021;GO:0016491;GO:0030148;GO:0030148;GO:0030148;GO:0030148;GO:0030148;GO:0042284;GO:0042284;GO:0042284;GO:0042284;GO:0046513;GO:0055114;	K04712	-	NOG321008	-	delta 4-desaturase, sphingolipid 2 [Source:HGNCSymbol;Acc:HGNC:20113]	123099	Q6QHC5
MSTRG.10639	ENSG00000196405	MSTRG.10639.2	0	14[+]99994118-100051252	14[+]99971449-100144236	EVL	GO:0003779;GO:0003779;GO:0003779;GO:0005515;GO:0005515;GO:0005522;GO:0005737;GO:0005829;GO:0005856;GO:0005856;GO:0005856;GO:0005925;GO:0007015;GO:0007166;GO:0007399;GO:0007411;GO:0008154;GO:0008154;GO:0008154;GO:0009887;GO:0010633;GO:0016020;GO:0017124;GO:0017124;GO:0017124;GO:0030027;GO:0042995;GO:0045010;GO:0045010;GO:0051289;GO:0051289;GO:0051496;GO:1900028;GO:0003779;GO:0003779;GO:0003779;GO:…	-	-	NOG265043	-	Enah/Vasp-like [Source:HGNC Symbol;Acc:HGNC:20234]"	51466	Q9UI08;A0A024R6K5
MSTRG.1064	ENSG00000178028	MSTRG.1064.1	50037	1[-]44270718-44278189	1[+]44213455-44220681	DMAP1	GO:0000122;GO:0000981;GO:0001103;GO:0003714;GO:0005515;GO:0005634;GO:0005634;GO:0005634;GO:0005654;GO:0005654;GO:0005737;GO:0005829;GO:0006281;GO:0006281;GO:0006306;GO:0006325;GO:0006338;GO:0006338;GO:0035267;GO:0035267;GO:0035267;GO:0035267;GO:0040008;GO:0042307;GO:0043967;GO:0043967;GO:0043967;GO:0043967;GO:0043968;GO:0043968;GO:0043968;GO:0043968;GO:0045892;GO:0045892;GO:0045892;GO:0005634;GO:…	K11324	-	NOG298520	-	DNA methyltransferase 1 associated protein 1[Source:HGNC Symbol;Acc:HGNC:18291]	55929	Q9NPF5
MSTRG.1064	ENSG00000117419	MSTRG.1064.1	0	1[-]44270718-44278189	1[-]44221070-44355260	ERI3	GO:0003676;GO:0003676;GO:0000175;GO:0000467;GO:0000738;GO:0003676;GO:0003676;GO:0003723;GO:0004518;GO:0004527;GO:0016787;GO:0046872;GO:0000175;GO:0000467;GO:0000738;GO:0003676;GO:0003676;GO:0003723;GO:0004518;GO:0004527;GO:0016787;GO:0046872;GO:0003676;GO:0003676;GO:0003676;GO:0003676;GO:0003676;GO:0003676;	K18418	EC:3.1.-.-	COG5018	R	ERI1 exoribonuclease family member 3 [Source:HGNCSymbol;Acc:HGNC:17276]	79033	O43414;B4DEX5
MSTRG.10642	ENSG00000066629	MSTRG.10642.3	39468	14[+]99981528-99987903	14[+]99737693-99942060	EML1	GO:0005515;GO:0005515;GO:0005515;GO:0000226;GO:0000226;GO:0005509;GO:0005515;GO:0005515;GO:0005737;GO:0005829;GO:0005856;GO:0005874;GO:0005875;GO:0007052;GO:0007405;GO:0007420;GO:0008017;GO:0008017;GO:0015630;GO:0015630;GO:0015631;GO:0048471;GO:0097431;GO:1990023;GO:0000226;GO:0000226;GO:0000226;GO:0002244;GO:0005509;GO:0005515;GO:0005515;GO:0005737;GO:0005829;GO:0005829;GO:0005856;GO:0005874;GO:…	K18595	-	COG2319	R	EMAP like 1 [Source:HGNC Symbol;Acc:HGNC:3330]"	2009	O00423
MSTRG.10642	ENSG00000196405	MSTRG.10642.3	0	14[+]99981528-99987903	14[+]99971449-100144236	EVL	GO:0003779;GO:0003779;GO:0003779;GO:0005515;GO:0005515;GO:0005522;GO:0005737;GO:0005829;GO:0005856;GO:0005856;GO:0005856;GO:0005925;GO:0007015;GO:0007166;GO:0007399;GO:0007411;GO:0008154;GO:0008154;GO:0008154;GO:0009887;GO:0010633;GO:0016020;GO:0017124;GO:0017124;GO:0017124;GO:0030027;GO:0042995;GO:0045010;GO:0045010;GO:0051289;GO:0051289;GO:0051496;GO:1900028;GO:0003779;GO:0003779;GO:0003779;GO:…	-	-	NOG265043	-	Enah/Vasp-like [Source:HGNC Symbol;Acc:HGNC:20234]"	51466	Q9UI08;A0A024R6K5
MSTRG.10649	ENSG00000197119	MSTRG.10649.3,MSTRG.10649.1	18156	14[+]100201479-100272960	14[-]100291116-100306547	SLC25A29	GO:0005289;GO:0005292;GO:0005739;GO:0005739;GO:0005743;GO:0005743;GO:0006844;GO:0006844;GO:0006865;GO:0006865;GO:0015174;GO:0015174;GO:0015174;GO:0015227;GO:0015822;GO:0016020;GO:0016021;GO:0022857;GO:0022857;GO:0055085;GO:0055085;GO:0089709;GO:1902616;GO:1903400;GO:1903401;GO:1990575;GO:1990575;GO:0005289;GO:0005292;GO:0005739;GO:0005743;GO:0005743;GO:0006844;GO:0006865;GO:0006865;GO:0015174;GO:…	K15109	-	NOG285985	-	solute carrier family 25 member 29 [Source:HGNCSymbol;Acc:HGNC:20116]	123096	Q8N8R3
MSTRG.10649	ENSG00000100811	MSTRG.10649.3,MSTRG.10649.1	0	14[+]100201479-100272960	14[+]100238298-100282792	YY1	GO:0000122;GO:0000122;GO:0000122;GO:0000122;GO:0000400;GO:0000724;GO:0000790;GO:0000790;GO:0000978;GO:0000978;GO:0000980;GO:0000981;GO:0000987;GO:0001158;GO:0001227;GO:0001227;GO:0003676;GO:0003676;GO:0003677;GO:0003677;GO:0003677;GO:0003677;GO:0003700;GO:0003700;GO:0003713;GO:0003714;GO:0003723;GO:0005515;GO:0005515;GO:0005634;GO:0005634;GO:0005634;GO:0005634;GO:0005634;GO:0005634;GO:0005654;GO:…	K09201	-	COG5048	R	YY1 transcription factor [Source:HGNCSymbol;Acc:HGNC:12856]	7528	P25490
MSTRG.10649	ENSG00000168350	MSTRG.10649.3,MSTRG.10649.1	41834	14[+]100201479-100272960	14[-]100143957-100159645	DEGS2	GO:0000170;GO:0000170;GO:0005783;GO:0005789;GO:0005789;GO:0006629;GO:0006629;GO:0006629;GO:0006667;GO:0016020;GO:0016021;GO:0016021;GO:0016021;GO:0016491;GO:0030148;GO:0030148;GO:0030148;GO:0030148;GO:0030148;GO:0042284;GO:0042284;GO:0042284;GO:0042284;GO:0046513;GO:0055114;	K04712	-	NOG321008	-	delta 4-desaturase, sphingolipid 2 [Source:HGNCSymbol;Acc:HGNC:20113]	123099	Q6QHC5
MSTRG.10649	ENSG00000140107	MSTRG.10649.3,MSTRG.10649.1	50377	14[+]100201479-100272960	14[+]100323337-100330372	SLC25A47	GO:0005739;GO:0005743;GO:0006844;GO:0015227;GO:0016020;GO:0016021;GO:0022857;GO:0022857;GO:0055085;GO:0055085;GO:1902616;GO:0016020;GO:0016021;GO:0022857;GO:0022857;GO:0055085;	K15123	-	NOG263786	-	solute carrier family 25 member 47 [Source:HGNCSymbol;Acc:HGNC:20115]	283600	Q6Q0C1;A0A024R6H7
MSTRG.10649	ENSG00000196405	MSTRG.10649.3,MSTRG.10649.1	57243	14[+]100201479-100272960	14[+]99971449-100144236	EVL	GO:0003779;GO:0003779;GO:0003779;GO:0005515;GO:0005515;GO:0005522;GO:0005737;GO:0005829;GO:0005856;GO:0005856;GO:0005856;GO:0005925;GO:0007015;GO:0007166;GO:0007399;GO:0007411;GO:0008154;GO:0008154;GO:0008154;GO:0009887;GO:0010633;GO:0016020;GO:0017124;GO:0017124;GO:0017124;GO:0030027;GO:0042995;GO:0045010;GO:0045010;GO:0051289;GO:0051289;GO:0051496;GO:1900028;GO:0003779;GO:0003779;GO:0003779;GO:…	-	-	NOG265043	-	Enah/Vasp-like [Source:HGNC Symbol;Acc:HGNC:20234]"	51466	Q9UI08;A0A024R6K5
MSTRG.10649	ENSG00000140105	MSTRG.10649.3,MSTRG.10649.1	60830	14[+]100201479-100272960	14[-]100333790-100376805	WARS	GO:0000166;GO:0000166;GO:0000166;GO:0001525;GO:0001933;GO:0004812;GO:0004812;GO:0004812;GO:0004830;GO:0004830;GO:0004830;GO:0004830;GO:0005515;GO:0005515;GO:0005515;GO:0005524;GO:0005524;GO:0005524;GO:0005634;GO:0005634;GO:0005737;GO:0005737;GO:0005737;GO:0005829;GO:0005829;GO:0006412;GO:0006412;GO:0006418;GO:0006418;GO:0006418;GO:0006436;GO:0006436;GO:0006436;GO:0006436;GO:0006436;GO:0006469;GO:…	K01867	EC:6.1.1.2	COG0180	J	tryptophanyl-tRNA synthetase [Source:HGNCSymbol;Acc:HGNC:12729]	7453	P23381;A0A024R6K8
MSTRG.10652	ENSG00000197119	MSTRG.10652.1	32595	14[+]100242720-100258521	14[-]100291116-100306547	SLC25A29	GO:0005289;GO:0005292;GO:0005739;GO:0005739;GO:0005743;GO:0005743;GO:0006844;GO:0006844;GO:0006865;GO:0006865;GO:0015174;GO:0015174;GO:0015174;GO:0015227;GO:0015822;GO:0016020;GO:0016021;GO:0022857;GO:0022857;GO:0055085;GO:0055085;GO:0089709;GO:1902616;GO:1903400;GO:1903401;GO:1990575;GO:1990575;GO:0005289;GO:0005292;GO:0005739;GO:0005743;GO:0005743;GO:0006844;GO:0006865;GO:0006865;GO:0015174;GO:…	K15109	-	NOG285985	-	solute carrier family 25 member 29 [Source:HGNCSymbol;Acc:HGNC:20116]	123096	Q8N8R3
MSTRG.10652	ENSG00000100811	MSTRG.10652.1	0	14[+]100242720-100258521	14[+]100238298-100282792	YY1	GO:0000122;GO:0000122;GO:0000122;GO:0000122;GO:0000400;GO:0000724;GO:0000790;GO:0000790;GO:0000978;GO:0000978;GO:0000980;GO:0000981;GO:0000987;GO:0001158;GO:0001227;GO:0001227;GO:0003676;GO:0003676;GO:0003677;GO:0003677;GO:0003677;GO:0003677;GO:0003700;GO:0003700;GO:0003713;GO:0003714;GO:0003723;GO:0005515;GO:0005515;GO:0005634;GO:0005634;GO:0005634;GO:0005634;GO:0005634;GO:0005634;GO:0005654;GO:…	K09201	-	COG5048	R	YY1 transcription factor [Source:HGNCSymbol;Acc:HGNC:12856]	7528	P25490
MSTRG.10652	ENSG00000168350	MSTRG.10652.1	83075	14[+]100242720-100258521	14[-]100143957-100159645	DEGS2	GO:0000170;GO:0000170;GO:0005783;GO:0005789;GO:0005789;GO:0006629;GO:0006629;GO:0006629;GO:0006667;GO:0016020;GO:0016021;GO:0016021;GO:0016021;GO:0016491;GO:0030148;GO:0030148;GO:0030148;GO:0030148;GO:0030148;GO:0042284;GO:0042284;GO:0042284;GO:0042284;GO:0046513;GO:0055114;	K04712	-	NOG321008	-	delta 4-desaturase, sphingolipid 2 [Source:HGNCSymbol;Acc:HGNC:20113]	123099	Q6QHC5
MSTRG.10652	ENSG00000140107	MSTRG.10652.1	64816	14[+]100242720-100258521	14[+]100323337-100330372	SLC25A47	GO:0005739;GO:0005743;GO:0006844;GO:0015227;GO:0016020;GO:0016021;GO:0022857;GO:0022857;GO:0055085;GO:0055085;GO:1902616;GO:0016020;GO:0016021;GO:0022857;GO:0022857;GO:0055085;	K15123	-	NOG263786	-	solute carrier family 25 member 47 [Source:HGNCSymbol;Acc:HGNC:20115]	283600	Q6Q0C1;A0A024R6H7
MSTRG.10652	ENSG00000196405	MSTRG.10652.1	98484	14[+]100242720-100258521	14[+]99971449-100144236	EVL	GO:0003779;GO:0003779;GO:0003779;GO:0005515;GO:0005515;GO:0005522;GO:0005737;GO:0005829;GO:0005856;GO:0005856;GO:0005856;GO:0005925;GO:0007015;GO:0007166;GO:0007399;GO:0007411;GO:0008154;GO:0008154;GO:0008154;GO:0009887;GO:0010633;GO:0016020;GO:0017124;GO:0017124;GO:0017124;GO:0030027;GO:0042995;GO:0045010;GO:0045010;GO:0051289;GO:0051289;GO:0051496;GO:1900028;GO:0003779;GO:0003779;GO:0003779;GO:…	-	-	NOG265043	-	Enah/Vasp-like [Source:HGNC Symbol;Acc:HGNC:20234]"	51466	Q9UI08;A0A024R6K5
MSTRG.10652	ENSG00000140105	MSTRG.10652.1	75269	14[+]100242720-100258521	14[-]100333790-100376805	WARS	GO:0000166;GO:0000166;GO:0000166;GO:0001525;GO:0001933;GO:0004812;GO:0004812;GO:0004812;GO:0004830;GO:0004830;GO:0004830;GO:0004830;GO:0005515;GO:0005515;GO:0005515;GO:0005524;GO:0005524;GO:0005524;GO:0005634;GO:0005634;GO:0005737;GO:0005737;GO:0005737;GO:0005829;GO:0005829;GO:0006412;GO:0006412;GO:0006418;GO:0006418;GO:0006418;GO:0006436;GO:0006436;GO:0006436;GO:0006436;GO:0006436;GO:0006469;GO:…	K01867	EC:6.1.1.2	COG0180	J	tryptophanyl-tRNA synthetase [Source:HGNCSymbol;Acc:HGNC:12729]	7453	P23381;A0A024R6K8
MSTRG.10656	ENSG00000197119	MSTRG.10656.1	4678	14[-]100311225-100357357	14[-]100291116-100306547	SLC25A29	GO:0005289;GO:0005292;GO:0005739;GO:0005739;GO:0005743;GO:0005743;GO:0006844;GO:0006844;GO:0006865;GO:0006865;GO:0015174;GO:0015174;GO:0015174;GO:0015227;GO:0015822;GO:0016020;GO:0016021;GO:0022857;GO:0022857;GO:0055085;GO:0055085;GO:0089709;GO:1902616;GO:1903400;GO:1903401;GO:1990575;GO:1990575;GO:0005289;GO:0005292;GO:0005739;GO:0005743;GO:0005743;GO:0006844;GO:0006865;GO:0006865;GO:0015174;GO:…	K15109	-	NOG285985	-	solute carrier family 25 member 29 [Source:HGNCSymbol;Acc:HGNC:20116]	123096	Q8N8R3
MSTRG.10656	ENSG00000100811	MSTRG.10656.1	28433	14[-]100311225-100357357	14[+]100238298-100282792	YY1	GO:0000122;GO:0000122;GO:0000122;GO:0000122;GO:0000400;GO:0000724;GO:0000790;GO:0000790;GO:0000978;GO:0000978;GO:0000980;GO:0000981;GO:0000987;GO:0001158;GO:0001227;GO:0001227;GO:0003676;GO:0003676;GO:0003677;GO:0003677;GO:0003677;GO:0003677;GO:0003700;GO:0003700;GO:0003713;GO:0003714;GO:0003723;GO:0005515;GO:0005515;GO:0005634;GO:0005634;GO:0005634;GO:0005634;GO:0005634;GO:0005634;GO:0005654;GO:…	K09201	-	COG5048	R	YY1 transcription factor [Source:HGNCSymbol;Acc:HGNC:12856]	7528	P25490
MSTRG.10656	ENSG00000140107	MSTRG.10656.1	0	14[-]100311225-100357357	14[+]100323337-100330372	SLC25A47	GO:0005739;GO:0005743;GO:0006844;GO:0015227;GO:0016020;GO:0016021;GO:0022857;GO:0022857;GO:0055085;GO:0055085;GO:1902616;GO:0016020;GO:0016021;GO:0022857;GO:0022857;GO:0055085;	K15123	-	NOG263786	-	solute carrier family 25 member 47 [Source:HGNCSymbol;Acc:HGNC:20115]	283600	Q6Q0C1;A0A024R6H7
MSTRG.10656	ENSG00000176473	MSTRG.10656.1	19061	14[-]100311225-100357357	14[+]100376418-100530303	WDR25	GO:0005515;GO:0005515;GO:0005515;GO:0005515;GO:0005515;GO:0005515;GO:0005515;GO:0005515;GO:0005515;GO:0005515;	-	-	COG2319	R	WD repeat domain 25 [Source:HGNCSymbol;Acc:HGNC:21064]	79446	Q64LD2;A0A384NPW5
MSTRG.10656	ENSG00000140105	MSTRG.10656.1	0	14[-]100311225-100357357	14[-]100333790-100376805	WARS	GO:0000166;GO:0000166;GO:0000166;GO:0001525;GO:0001933;GO:0004812;GO:0004812;GO:0004812;GO:0004830;GO:0004830;GO:0004830;GO:0004830;GO:0005515;GO:0005515;GO:0005515;GO:0005524;GO:0005524;GO:0005524;GO:0005634;GO:0005634;GO:0005737;GO:0005737;GO:0005737;GO:0005829;GO:0005829;GO:0006412;GO:0006412;GO:0006418;GO:0006418;GO:0006418;GO:0006436;GO:0006436;GO:0006436;GO:0006436;GO:0006436;GO:0006469;GO:…	K01867	EC:6.1.1.2	COG0180	J	tryptophanyl-tRNA synthetase [Source:HGNCSymbol;Acc:HGNC:12729]	7453	P23381;A0A024R6K8
MSTRG.10675	ENSG00000078304	MSTRG.10675.1	0	14[+]101839156-101865863	14[+]101761798-101927989	PPP2R5C	GO:0000159;GO:0000159;GO:0000159;GO:0000159;GO:0000775;GO:0005515;GO:0005515;GO:0005634;GO:0005634;GO:0005654;GO:0005654;GO:0005694;GO:0005794;GO:0005829;GO:0005829;GO:0005829;GO:0006470;GO:0007165;GO:0007165;GO:0007165;GO:0008285;GO:0014066;GO:0019888;GO:0019888;GO:0019888;GO:0031952;GO:0043161;GO:0043666;GO:0051898;GO:0072542;GO:0000159;GO:0000159;GO:0007165;GO:0007165;GO:0019888;GO:0019888;GO:…	K11584	-	NOG264925	-	protein phosphatase 2 regulatory subunit B'gamma[Source:HGNC Symbol;Acc:HGNC:9311]	5527	Q13362
MSTRG.10675	ENSG00000197102	MSTRG.10675.1	98710	14[+]101839156-101865863	14[+]101964573-102056443	DYNC1H1	GO:0000086;GO:0000166;GO:0003723;GO:0003774;GO:0003777;GO:0003777;GO:0005515;GO:0005524;GO:0005524;GO:0005524;GO:0005576;GO:0005737;GO:0005737;GO:0005813;GO:0005829;GO:0005856;GO:0005868;GO:0005868;GO:0005868;GO:0005874;GO:0006888;GO:0007018;GO:0007018;GO:0007018;GO:0007049;GO:0007052;GO:0008569;GO:0010389;GO:0016020;GO:0019886;GO:0030175;GO:0030286;GO:0030286;GO:0030286;GO:0030286;GO:0031122;GO:…	K10413	-	COG5245	Z	dynein cytoplasmic 1 heavy chain 1 [Source:HGNCSymbol;Acc:HGNC:2961]	1778	Q14204
MSTRG.10683	ENSG00000197102	MSTRG.10683.2	89822	14[+]102146265-102151443	14[+]101964573-102056443	DYNC1H1	GO:0000086;GO:0000166;GO:0003723;GO:0003774;GO:0003777;GO:0003777;GO:0005515;GO:0005524;GO:0005524;GO:0005524;GO:0005576;GO:0005737;GO:0005737;GO:0005813;GO:0005829;GO:0005856;GO:0005868;GO:0005868;GO:0005868;GO:0005874;GO:0006888;GO:0007018;GO:0007018;GO:0007018;GO:0007049;GO:0007052;GO:0008569;GO:0010389;GO:0016020;GO:0019886;GO:0030175;GO:0030286;GO:0030286;GO:0030286;GO:0030286;GO:0031122;GO:…	K10413	-	COG5245	Z	dynein cytoplasmic 1 heavy chain 1 [Source:HGNCSymbol;Acc:HGNC:2961]	1778	Q14204
MSTRG.10683	ENSG00000080823	MSTRG.10683.2	73057	14[+]102146265-102151443	14[-]102224500-102305190	MOK	GO:0004672;GO:0004672;GO:0005524;GO:0005524;GO:0006468;GO:0006468;GO:0005524;GO:0000166;GO:0004672;GO:0004672;GO:0004672;GO:0004674;GO:0004674;GO:0004693;GO:0005524;GO:0005524;GO:0005524;GO:0005634;GO:0005634;GO:0005634;GO:0005737;GO:0005737;GO:0005737;GO:0005929;GO:0005929;GO:0006468;GO:0006468;GO:0006468;GO:0007165;GO:0010468;GO:0016301;GO:0016310;GO:0016740;GO:0035556;GO:0042995;GO:0046872;GO:…	K08830	EC:2.7.11.22	COG0515	T	MOK protein kinase [Source:HGNCSymbol;Acc:HGNC:9833]	5891	Q9UQ07
MSTRG.10683	ENSG00000140153	MSTRG.10683.2	0	14[+]102146265-102151443	14[+]102139503-102224847	WDR20	GO:0005515;GO:0005515;GO:0005515;GO:0005654;GO:0016579;GO:0005515;GO:0005515;GO:0005515;GO:0005515;GO:0005654;GO:0016579;GO:0005515;GO:0005515;GO:0005654;GO:0016579;GO:0005515;GO:0005515;GO:0005515;GO:0005654;GO:0016579;GO:0005515;GO:0005515;GO:0005515;GO:0005654;GO:0016579;GO:0005515;GO:0005515;GO:0005515;GO:0005515;GO:0005654;GO:0016579;GO:0005515;GO:0005515;GO:0005515;GO:0005654;GO:0016579;GO:…	-	-	COG2319	R	WD repeat domain 20 [Source:HGNCSymbol;Acc:HGNC:19667]	91833	Q8TBZ3
MSTRG.10683	ENSG00000080824	MSTRG.10683.2	6566	14[+]102146265-102151443	14[-]102080738-102139699	HSP90AA1	GO:0000086;GO:0000166;GO:0001934;GO:0003723;GO:0005515;GO:0005515;GO:0005515;GO:0005515;GO:0005515;GO:0005515;GO:0005524;GO:0005524;GO:0005524;GO:0005524;GO:0005576;GO:0005634;GO:0005634;GO:0005634;GO:0005654;GO:0005737;GO:0005737;GO:0005737;GO:0005737;GO:0005829;GO:0005829;GO:0005829;GO:0005886;GO:0005886;GO:0005886;GO:0006457;GO:0006457;GO:0006839;GO:0006898;GO:0006986;GO:0007004;GO:0007165;GO:…	K04079	-	-	-	heat shock protein 90 alpha family class A member 1[Source:HGNC Symbol;Acc:HGNC:5253]	3320	P07900;K9JA46
MSTRG.1069	ENSG00000142937	MSTRG.1069.1,MSTRG.1069.2	50469	1[-]44702752-44724782	1[+]44775251-44778779	RPS8	GO:0000184;GO:0000462;GO:0003723;GO:0003735;GO:0003735;GO:0003735;GO:0005515;GO:0005622;GO:0005634;GO:0005654;GO:0005737;GO:0005783;GO:0005829;GO:0005829;GO:0005840;GO:0005840;GO:0005840;GO:0005925;GO:0006412;GO:0006412;GO:0006412;GO:0006413;GO:0006614;GO:0016020;GO:0019083;GO:0022627;GO:0022627;GO:0070062;GO:1990904;GO:0003735;GO:0003735;GO:0005622;GO:0005783;GO:0005829;GO:0005840;GO:0005840;GO:…	K02995	-	COG2007	J	ribosomal protein S8 [Source:HGNCSymbol;Acc:HGNC:10441]	6202	P62241;Q5JR94
MSTRG.1069	ENSG00000187147	MSTRG.1069.1,MSTRG.1069.2	51028	1[-]44702752-44724782	1[+]44405194-44651724	RNF220	GO:0004842;GO:0004842;GO:0004842;GO:0004842;GO:0005515;GO:0005737;GO:0005737;GO:0016567;GO:0016567;GO:0016740;GO:0046872;GO:0046872;GO:0046872;GO:0051865;GO:0051865;GO:0061630;GO:0090263;GO:0004842;GO:0004842;GO:0004842;GO:0005515;GO:0005737;GO:0016567;GO:0016740;GO:0046872;GO:0046872;GO:0046872;GO:0051865;GO:0090263;GO:0004842;GO:0004842;GO:0004842;GO:0005515;GO:0005737;GO:0016567;GO:0016740;GO:…	-	-	NOG43032	L	ring finger protein 220 [Source:HGNCSymbol;Acc:HGNC:25552]	55182	Q5VTB9
MSTRG.1069	ENSG00000117425	MSTRG.1069.1,MSTRG.1069.2	95062	1[-]44702752-44724782	1[-]44819844-44843253	PTCH2	GO:0016020;GO:0016021;GO:0001558;GO:0005119;GO:0005119;GO:0005886;GO:0007224;GO:0008158;GO:0008158;GO:0008158;GO:0008158;GO:0016020;GO:0016021;GO:0016021;GO:0016021;GO:0045879;GO:0097108;GO:0097108;GO:0001558;GO:0001709;GO:0005119;GO:0005119;GO:0005886;GO:0007224;GO:0008158;GO:0008158;GO:0008158;GO:0008158;GO:0008544;GO:0009957;GO:0016020;GO:0016021;GO:0016021;GO:0016021;GO:0042633;GO:0043588;GO:…	K11101	-	NOG313603	-	patched 2 [Source:HGNC Symbol;Acc:HGNC:9586]"	8643	Q9Y6C5
MSTRG.1069	ENSG00000222009	MSTRG.1069.1,MSTRG.1069.2	83700	1[-]44702752-44724782	1[+]44808482-44815585	BTBD19	GO:0005515;GO:0005515;	-	-	NOG331045	-	BTB domain containing 19 [Source:HGNCSymbol;Acc:HGNC:27145]	149478	C9JJ37
MSTRG.1069	ENSG00000142959	MSTRG.1069.1,MSTRG.1069.2	58803	1[-]44702752-44724782	1[-]44783585-44788170	BEST4	GO:0003674;GO:0005254;GO:0005254;GO:0005886;GO:0006811;GO:0006821;GO:0008150;GO:0016020;GO:0016021;GO:0034707;GO:0034707;GO:1902476;	K13881	-	NOG315004	-	bestrophin 4 [Source:HGNC Symbol;Acc:HGNC:17106]"	266675	Q8NFU0
MSTRG.1069	ENSG00000188396	MSTRG.1069.1,MSTRG.1069.2	81131	1[-]44702752-44724782	1[-]44805913-44806675	TCTEX1D4	GO:0001669;GO:0005515;GO:0005634;GO:0005737;GO:0005815;GO:0005930;GO:0008157;GO:0036126;	-	-	NOG277811	-	Tctex1 domain containing 4 [Source:HGNCSymbol;Acc:HGNC:32315]	343521	Q5JR98
MSTRG.1069	ENSG00000198520	MSTRG.1069.1,MSTRG.1069.2	0	1[-]44702752-44724782	1[+]44674692-44725591	ARMH1	-	-	-	NOG86281	S	armadillo-like helical domain containing 1[Source:HGNC Symbol;Acc:HGNC:34345]	339541	Q6PIY5
MSTRG.1069	ENSG00000173846	MSTRG.1069.1,MSTRG.1069.2	75595	1[-]44702752-44724782	1[+]44800377-44805990	PLK3	GO:0000082;GO:0000086;GO:0000122;GO:0000166;GO:0000278;GO:0000302;GO:0000922;GO:0002039;GO:0004672;GO:0004672;GO:0004674;GO:0004674;GO:0004674;GO:0004674;GO:0004674;GO:0004674;GO:0005515;GO:0005515;GO:0005515;GO:0005524;GO:0005524;GO:0005524;GO:0005634;GO:0005634;GO:0005654;GO:0005730;GO:0005737;GO:0005737;GO:0005794;GO:0005795;GO:0005813;GO:0005813;GO:0005815;GO:0005856;GO:0006468;GO:0006468;GO:…	K08862	EC:2.7.11.21	COG0515	T	polo like kinase 3 [Source:HGNCSymbol;Acc:HGNC:2154]	1263	Q9H4B4
MSTRG.1069	ENSG00000126106	MSTRG.1069.1,MSTRG.1069.2	28271	1[-]44702752-44724782	1[-]44635238-44674481	TMEM53	GO:0016020;GO:0016021;GO:0005634;GO:0016020;GO:0016021;GO:0016020;GO:0016021;	-	-	NOG241561	-	transmembrane protein 53 [Source:HGNCSymbol;Acc:HGNC:26186]	79639	Q6P2H8
MSTRG.1069	ENSG00000142945	MSTRG.1069.1,MSTRG.1069.2	15036	1[-]44702752-44724782	1[+]44739818-44767767	KIF2C	GO:0000166;GO:0003774;GO:0003777;GO:0003777;GO:0005524;GO:0005524;GO:0005524;GO:0007018;GO:0007018;GO:0008017;GO:0008017;GO:0000166;GO:0000278;GO:0000775;GO:0000775;GO:0000776;GO:0000777;GO:0003774;GO:0003777;GO:0003777;GO:0003777;GO:0003777;GO:0005515;GO:0005515;GO:0005524;GO:0005524;GO:0005524;GO:0005634;GO:0005634;GO:0005694;GO:0005737;GO:0005813;GO:0005829;GO:0005856;GO:0005871;GO:0005871;GO:…	K10393	-	COG5059	Z	kinesin family member 2C [Source:HGNCSymbol;Acc:HGNC:6393]	11004	Q99661;A0A140VKF1
MSTRG.10694	ENSG00000196663	MSTRG.10694.26,MSTRG.10694.21,MSTRG.10694.13,MSTRG.10694.15,MSTRG.10694.20,MSTRG.10694.19,MSTRG.10694.12,MSTRG.10694.17,MSTRG.10694.14	99595	14[+]102602072-102674705	14[+]102362941-102502477	TECPR2	GO:0005515;GO:0005515;GO:0006914;GO:0005515;GO:0005515;GO:0006914;	-	-	NOG268164	-	tectonin beta-propeller repeat containing 2[Source:HGNC Symbol;Acc:HGNC:19957]	9895	O15040
MSTRG.10694	ENSG00000089902	MSTRG.10694.26,MSTRG.10694.21,MSTRG.10694.13,MSTRG.10694.15,MSTRG.10694.20,MSTRG.10694.19,MSTRG.10694.12,MSTRG.10694.17,MSTRG.10694.14	0	14[+]102602072-102674705	14[+]102592649-102730561	RCOR1	GO:0000122;GO:0000981;GO:0001227;GO:0003677;GO:0003677;GO:0003700;GO:0005515;GO:0005515;GO:0005634;GO:0005634;GO:0005654;GO:0005667;GO:0006325;GO:0006357;GO:0007596;GO:0008134;GO:0016032;GO:0017053;GO:0044212;GO:0044212;GO:0045892;GO:0070933;GO:1990391;	K11829	-	NOG326181	-	REST corepressor 1 [Source:HGNCSymbol;Acc:HGNC:17441]	23186	Q9UKL0
MSTRG.10694	ENSG00000156381	MSTRG.10694.26,MSTRG.10694.21,MSTRG.10694.13,MSTRG.10694.15,MSTRG.10694.20,MSTRG.10694.19,MSTRG.10694.12,MSTRG.10694.17,MSTRG.10694.14	92273	14[+]102602072-102674705	14[-]102501767-102509799	ANKRD9	GO:0005515;GO:0005829;GO:0016020;GO:0043194;GO:0043687;GO:0044325;GO:0072659;GO:0005515;GO:0005829;GO:0016020;GO:0043194;GO:0043687;GO:0044325;GO:0072659;GO:0005515;GO:0005829;GO:0016020;GO:0043194;GO:0043687;GO:0044325;GO:0072659;GO:0005515;	-	-	NOG316145	-	ankyrin repeat domain 9 [Source:HGNCSymbol;Acc:HGNC:20096]	122416	Q96BM1
MSTRG.10696	ENSG00000089902	MSTRG.10696.1	0	14[+]102609059-102654647	14[+]102592649-102730561	RCOR1	GO:0000122;GO:0000981;GO:0001227;GO:0003677;GO:0003677;GO:0003700;GO:0005515;GO:0005515;GO:0005634;GO:0005634;GO:0005654;GO:0005667;GO:0006325;GO:0006357;GO:0007596;GO:0008134;GO:0016032;GO:0017053;GO:0044212;GO:0044212;GO:0045892;GO:0070933;GO:1990391;	K11829	-	NOG326181	-	REST corepressor 1 [Source:HGNCSymbol;Acc:HGNC:17441]	23186	Q9UKL0
MSTRG.10696	ENSG00000156381	MSTRG.10696.1	99260	14[+]102609059-102654647	14[-]102501767-102509799	ANKRD9	GO:0005515;GO:0005829;GO:0016020;GO:0043194;GO:0043687;GO:0044325;GO:0072659;GO:0005515;GO:0005829;GO:0016020;GO:0043194;GO:0043687;GO:0044325;GO:0072659;GO:0005515;GO:0005829;GO:0016020;GO:0043194;GO:0043687;GO:0044325;GO:0072659;GO:0005515;	-	-	NOG316145	-	ankyrin repeat domain 9 [Source:HGNCSymbol;Acc:HGNC:20096]	122416	Q96BM1
MSTRG.10699	ENSG00000131323	MSTRG.10699.1,MSTRG.10699.17,MSTRG.10699.2,MSTRG.10699.9,MSTRG.10699.10,MSTRG.10699.11,MSTRG.10699.13	0	14[+]102744609-102845247	14[+]102777476-102911500	TRAF3	GO:0001817;GO:0001817;GO:0001817;GO:0001817;GO:0002224;GO:0002224;GO:0002376;GO:0004842;GO:0005164;GO:0005164;GO:0005164;GO:0005164;GO:0005515;GO:0005515;GO:0005515;GO:0005515;GO:0005737;GO:0005739;GO:0005768;GO:0005829;GO:0006915;GO:0006915;GO:0007165;GO:0007165;GO:0007165;GO:0008063;GO:0008063;GO:0008270;GO:0008270;GO:0009898;GO:0009898;GO:0009898;GO:0016567;GO:0016579;GO:0016740;GO:0019901;GO:…	K03174	-	NOG239194	-	TNF receptor associated factor 3 [Source:HGNCSymbol;Acc:HGNC:12033]	7187	Q13114
MSTRG.10699	ENSG00000089902	MSTRG.10699.1,MSTRG.10699.17,MSTRG.10699.2,MSTRG.10699.9,MSTRG.10699.10,MSTRG.10699.11,MSTRG.10699.13	14048	14[+]102744609-102845247	14[+]102592649-102730561	RCOR1	GO:0000122;GO:0000981;GO:0001227;GO:0003677;GO:0003677;GO:0003700;GO:0005515;GO:0005515;GO:0005634;GO:0005634;GO:0005654;GO:0005667;GO:0006325;GO:0006357;GO:0007596;GO:0008134;GO:0016032;GO:0017053;GO:0044212;GO:0044212;GO:0045892;GO:0070933;GO:1990391;	K11829	-	NOG326181	-	REST corepressor 1 [Source:HGNCSymbol;Acc:HGNC:17441]	23186	Q9UKL0
MSTRG.10699	ENSG00000166126	MSTRG.10699.1,MSTRG.10699.17,MSTRG.10699.2,MSTRG.10699.9,MSTRG.10699.10,MSTRG.10699.11,MSTRG.10699.13	77409	14[+]102744609-102845247	14[+]102922656-102933596	AMN	GO:0005102;GO:0005615;GO:0005768;GO:0005886;GO:0005886;GO:0005905;GO:0006898;GO:0006898;GO:0007275;GO:0007588;GO:0008104;GO:0009235;GO:0010008;GO:0015031;GO:0015889;GO:0016020;GO:0016021;GO:0016324;GO:0030139;GO:0030139;GO:0031526;GO:0032991;GO:0034384;GO:0043001;GO:0045177;GO:0070062;GO:0016020;GO:0016021;	K18259	-	NOG82604	-	amnion associated transmembrane protein[Source:HGNC Symbol;Acc:HGNC:14604]	81693	Q9BXJ7
MSTRG.10699	ENSG00000198752	MSTRG.10699.1,MSTRG.10699.17,MSTRG.10699.2,MSTRG.10699.9,MSTRG.10699.10,MSTRG.10699.11,MSTRG.10699.13	87133	14[+]102744609-102845247	14[-]102932380-103057549	CDC42BPB	GO:0000166;GO:0000287;GO:0004672;GO:0004672;GO:0004672;GO:0004672;GO:0004674;GO:0004674;GO:0004674;GO:0004674;GO:0005524;GO:0005524;GO:0005524;GO:0005737;GO:0005856;GO:0005886;GO:0005911;GO:0006468;GO:0006468;GO:0006468;GO:0006468;GO:0007010;GO:0007163;GO:0007165;GO:0016020;GO:0016301;GO:0016310;GO:0016477;GO:0016477;GO:0016477;GO:0016477;GO:0016740;GO:0017048;GO:0030027;GO:0030036;GO:0030036;GO:…	K16307	EC:2.7.11.1	COG0515	T	CDC42 binding protein kinase beta [Source:HGNCSymbol;Acc:HGNC:1738]	9578	Q9Y5S2;A0A024R6N2;Q86XZ8
MSTRG.10709	ENSG00000166166	MSTRG.10709.46,MSTRG.10709.36,MSTRG.10709.47,MSTRG.10709.50	32784	14[+]103431194-103496412	14[+]103529196-103537073	TRMT61A	GO:0005634;GO:0005634;GO:0005654;GO:0006400;GO:0008033;GO:0008168;GO:0016429;GO:0016429;GO:0016429;GO:0016429;GO:0016740;GO:0030488;GO:0030488;GO:0030488;GO:0031515;GO:0031515;GO:0031515;GO:0031515;GO:0032259;GO:0061953;GO:0080009;GO:0016429;GO:0016429;GO:0030488;GO:0030488;GO:0031515;GO:0031515;	K07442	-	COG2519	J	tRNA methyltransferase 61A [Source:HGNCSymbol;Acc:HGNC:23790]	115708	Q96FX7;A0A024R6Q2
MSTRG.10709	ENSG00000256053	MSTRG.10709.46,MSTRG.10709.36,MSTRG.10709.47,MSTRG.10709.50	66550	14[+]103431194-103496412	14[+]103562962-103607523	APOPT1	GO:0005739;GO:0005739;GO:0005739;GO:0006915;GO:0034393;GO:0043280;GO:0043280;GO:0090200;GO:0090200;GO:0097193;GO:0097193;GO:0097193;GO:0097193;GO:0097193;GO:0097193;GO:0097193;GO:0097193;GO:0097193;GO:0097193;GO:0097193;GO:0097193;GO:0097193;GO:0097193;GO:0097193;GO:0097193;GO:0097193;GO:0097193;GO:0097193;GO:0097193;GO:0097193;GO:0097193;	-	-	COG0457	R	apoptogenic 1, mitochondrial [Source:HGNCSymbol;Acc:HGNC:20492]	84334	Q96IL0
MSTRG.10709	ENSG00000100664	MSTRG.10709.46,MSTRG.10709.36,MSTRG.10709.47,MSTRG.10709.50	86169	14[+]103431194-103496412	14[+]103333544-103345025	EIF5	GO:0003743;GO:0003743;GO:0006413;GO:0006413;GO:0000166;GO:0001731;GO:0003723;GO:0003743;GO:0003743;GO:0003743;GO:0003743;GO:0003924;GO:0005515;GO:0005515;GO:0005515;GO:0005525;GO:0005737;GO:0005737;GO:0005829;GO:0005829;GO:0005829;GO:0005886;GO:0006412;GO:0006413;GO:0006413;GO:0006413;GO:0006446;GO:0006446;GO:0008135;GO:0045296;GO:0071074;GO:0090630;GO:0003743;GO:0003743;GO:0006413;GO:0006413;GO:…	K03262	-	COG1601	J	eukaryotic translation initiation factor 5[Source:HGNC Symbol;Acc:HGNC:3299]	1983	P55010;A0A024R6Q1
MSTRG.10709	ENSG00000166170	MSTRG.10709.46,MSTRG.10709.36,MSTRG.10709.47,MSTRG.10709.50	60132	14[+]103431194-103496412	14[-]103556544-103562831	BAG5	GO:0005515;GO:0005634;GO:0005634;GO:0005739;GO:0005829;GO:0005829;GO:0006457;GO:0007030;GO:0010977;GO:0016020;GO:0016234;GO:0019901;GO:0031397;GO:0031397;GO:0031397;GO:0031625;GO:0031625;GO:0032435;GO:0048471;GO:0050821;GO:0051087;GO:0051087;GO:0051087;GO:0051438;GO:0051444;GO:0061084;GO:0070997;GO:0090083;GO:1900034;GO:1902176;GO:0005515;GO:0005634;GO:0005634;GO:0005739;GO:0005829;GO:0005829;GO:…	K09559	-	NOG262724	-	BCL2 associated athanogene 5 [Source:HGNCSymbol;Acc:HGNC:941]	9529	Q9UL15;A0A024R6M6
MSTRG.10709	ENSG00000126214	MSTRG.10709.46,MSTRG.10709.36,MSTRG.10709.47,MSTRG.10709.50	65484	14[+]103431194-103496412	14[+]103561896-103714249	KLC1	GO:0003774;GO:0003777;GO:0003777;GO:0005515;GO:0005515;GO:0005515;GO:0005737;GO:0005829;GO:0005829;GO:0005856;GO:0005871;GO:0005871;GO:0005871;GO:0005871;GO:0005874;GO:0006890;GO:0007018;GO:0016020;GO:0016032;GO:0019886;GO:0030426;GO:0031410;GO:0035617;GO:0042995;GO:0003777;GO:0003777;GO:0005515;GO:0005871;GO:0005871;GO:0003774;GO:0003777;GO:0003777;GO:0005515;GO:0005515;GO:0005515;GO:0005737;GO:…	K10407	-	-	-	kinesin light chain 1 [Source:HGNCSymbol;Acc:HGNC:6387]	3831	Q07866
MSTRG.10709	ENSG00000256500	MSTRG.10709.46,MSTRG.10709.36,MSTRG.10709.47,MSTRG.10709.50	66550	14[+]103431194-103496412	14[+]103562962-103685924	AL139300.1	GO:0003777;GO:0003777;GO:0005515;GO:0005871;GO:0005871;GO:0097193;GO:0097193;	-	-	-	-	novel protein"	-	-
MSTRG.10709	ENSG00000075413	MSTRG.10709.46,MSTRG.10709.36,MSTRG.10709.47,MSTRG.10709.50	0	14[+]103431194-103496412	14[+]103385392-103503831	MARK3	GO:0000165;GO:0000166;GO:0000226;GO:0000226;GO:0000226;GO:0004672;GO:0004672;GO:0004674;GO:0004674;GO:0004674;GO:0004674;GO:0004674;GO:0005515;GO:0005515;GO:0005515;GO:0005524;GO:0005524;GO:0005524;GO:0005737;GO:0005737;GO:0005737;GO:0005829;GO:0005886;GO:0005886;GO:0006468;GO:0006468;GO:0006468;GO:0016020;GO:0016301;GO:0016310;GO:0016740;GO:0018105;GO:0030010;GO:0030010;GO:0030425;GO:0032092;GO:…	K08798	EC:2.7.11.1	COG0515	T	microtubule affinity regulating kinase 3[Source:HGNC Symbol;Acc:HGNC:6897]	4140	P27448;Q86U11
MSTRG.10709	ENSG00000166165	MSTRG.10709.46,MSTRG.10709.36,MSTRG.10709.47,MSTRG.10709.50	23255	14[+]103431194-103496412	14[-]103519667-103522833	CKB	GO:0000166;GO:0003824;GO:0003824;GO:0004111;GO:0004111;GO:0004111;GO:0004111;GO:0005515;GO:0005524;GO:0005615;GO:0005634;GO:0005737;GO:0005829;GO:0005829;GO:0006600;GO:0007420;GO:0016301;GO:0016301;GO:0016301;GO:0016310;GO:0016740;GO:0016772;GO:0016772;GO:0021549;GO:0021762;GO:0030425;GO:0030644;GO:0031625;GO:0043025;GO:0070062;GO:0000166;GO:0005524;GO:0016301;GO:0016301;GO:0016310;GO:0016740;GO:…	K00933	EC:2.7.3.2	COG3869	E	creatine kinase B [Source:HGNCSymbol;Acc:HGNC:1991]	1152	P12277;V9HWH2
MSTRG.10711	ENSG00000100664	MSTRG.10711.1	25837	14[+]103370862-103409285	14[+]103333544-103345025	EIF5	GO:0003743;GO:0003743;GO:0006413;GO:0006413;GO:0000166;GO:0001731;GO:0003723;GO:0003743;GO:0003743;GO:0003743;GO:0003743;GO:0003924;GO:0005515;GO:0005515;GO:0005515;GO:0005525;GO:0005737;GO:0005737;GO:0005829;GO:0005829;GO:0005829;GO:0005886;GO:0006412;GO:0006413;GO:0006413;GO:0006413;GO:0006446;GO:0006446;GO:0008135;GO:0045296;GO:0071074;GO:0090630;GO:0003743;GO:0003743;GO:0006413;GO:0006413;GO:…	K03262	-	COG1601	J	eukaryotic translation initiation factor 5[Source:HGNC Symbol;Acc:HGNC:3299]	1983	P55010;A0A024R6Q1
MSTRG.10711	ENSG00000075413	MSTRG.10711.1	0	14[+]103370862-103409285	14[+]103385392-103503831	MARK3	GO:0000165;GO:0000166;GO:0000226;GO:0000226;GO:0000226;GO:0004672;GO:0004672;GO:0004674;GO:0004674;GO:0004674;GO:0004674;GO:0004674;GO:0005515;GO:0005515;GO:0005515;GO:0005524;GO:0005524;GO:0005524;GO:0005737;GO:0005737;GO:0005737;GO:0005829;GO:0005886;GO:0005886;GO:0006468;GO:0006468;GO:0006468;GO:0016020;GO:0016301;GO:0016310;GO:0016740;GO:0018105;GO:0030010;GO:0030010;GO:0030425;GO:0032092;GO:…	K08798	EC:2.7.11.1	COG0515	T	microtubule affinity regulating kinase 3[Source:HGNC Symbol;Acc:HGNC:6897]	4140	P27448;Q86U11
MSTRG.10728	ENSG00000100711	MSTRG.10728.8	0	14[+]103716233-103724219	14[+]103715730-103733668	ZFYVE21	GO:0005515;GO:0005768;GO:0005925;GO:0030054;GO:0031410;GO:0046872;GO:0046872;GO:0046872;GO:0005515;GO:0005768;GO:0005925;GO:0030054;GO:0031410;GO:0046872;GO:0046872;GO:0046872;GO:0046872;	-	-	NOG146378	M	zinc finger FYVE-type containing 21 [Source:HGNCSymbol;Acc:HGNC:20760]	79038	Q9BQ24
MSTRG.10728	ENSG00000088808	MSTRG.10728.8	8976	14[+]103716233-103724219	14[-]103733195-103847590	PPP1R13B	GO:0005515;GO:0006915;GO:0006915;GO:0008134;GO:0008134;GO:0045786;GO:0045786;GO:0002039;GO:0005515;GO:0005515;GO:0005515;GO:0005634;GO:0005634;GO:0005634;GO:0005654;GO:0005654;GO:0005737;GO:0005739;GO:0005829;GO:0005886;GO:0006915;GO:0006915;GO:0006915;GO:0008134;GO:0008134;GO:0042981;GO:0045786;GO:0045786;GO:0045786;GO:0048471;GO:0072332;GO:1900740;GO:1901216;GO:1901796;GO:0006915;GO:0008134;GO:…	K17554	-	NOG283717	-	protein phosphatase 1 regulatory subunit 13B[Source:HGNC Symbol;Acc:HGNC:14950]	23368	Q96KQ4
MSTRG.10728	ENSG00000126214	MSTRG.10728.8	1984	14[+]103716233-103724219	14[+]103561896-103714249	KLC1	GO:0003774;GO:0003777;GO:0003777;GO:0005515;GO:0005515;GO:0005515;GO:0005737;GO:0005829;GO:0005829;GO:0005856;GO:0005871;GO:0005871;GO:0005871;GO:0005871;GO:0005874;GO:0006890;GO:0007018;GO:0016020;GO:0016032;GO:0019886;GO:0030426;GO:0031410;GO:0035617;GO:0042995;GO:0003777;GO:0003777;GO:0005515;GO:0005871;GO:0005871;GO:0003774;GO:0003777;GO:0003777;GO:0005515;GO:0005515;GO:0005515;GO:0005737;GO:…	K10407	-	-	-	kinesin light chain 1 [Source:HGNCSymbol;Acc:HGNC:6387]	3831	Q07866
MSTRG.10728	ENSG00000256500	MSTRG.10728.8	30309	14[+]103716233-103724219	14[+]103562962-103685924	AL139300.1	GO:0003777;GO:0003777;GO:0005515;GO:0005871;GO:0005871;GO:0097193;GO:0097193;	-	-	-	-	novel protein"	-	-
MSTRG.10728	ENSG00000126215	MSTRG.10728.8	729	14[+]103716233-103724219	14[-]103697609-103715504	XRCC3	GO:0000166;GO:0000400;GO:0000400;GO:0000722;GO:0000722;GO:0000724;GO:0000784;GO:0003677;GO:0003677;GO:0003677;GO:0005515;GO:0005524;GO:0005524;GO:0005524;GO:0005634;GO:0005634;GO:0005634;GO:0005654;GO:0005654;GO:0005657;GO:0005657;GO:0005737;GO:0005739;GO:0005829;GO:0006281;GO:0006281;GO:0006281;GO:0006281;GO:0006281;GO:0006310;GO:0006310;GO:0006974;GO:0006974;GO:0008094;GO:0008094;GO:0008821;GO:…	K10880	-	COG0468	L	X-ray repair cross complementing 3 [Source:HGNCSymbol;Acc:HGNC:12830]	7517	O43542;Q53XC8
MSTRG.10752	ENSG00000185024	MSTRG.10752.1	0	14[-]105277226-105279757	14[-]105209286-105315589	BRF1	GO:0000126;GO:0000126;GO:0000126;GO:0000126;GO:0000995;GO:0000995;GO:0001006;GO:0005515;GO:0005634;GO:0005634;GO:0005654;GO:0006352;GO:0006355;GO:0006355;GO:0006383;GO:0006383;GO:0006383;GO:0006384;GO:0008134;GO:0009303;GO:0009304;GO:0017025;GO:0017025;GO:0045945;GO:0046872;GO:0070897;GO:0070897;GO:0070898;GO:0000126;GO:0000126;GO:0000126;GO:0000126;GO:0000995;GO:0000995;GO:0001006;GO:0005515;GO:…	K15196	-	COG1405	K	BRF1, RNA polymerase III transcription initiationfactor subunit [Source:HGNC Symbol;Acc:HGNC:11551]	2972	Q92994
MSTRG.10752	ENSG00000184887	MSTRG.10752.1	26133	14[-]105277226-105279757	14[+]105248490-105251093	BTBD6	GO:0005515;GO:0005737;GO:0005829;GO:0005829;GO:0022008;GO:0043687;GO:0005515;GO:0005515;GO:0005737;GO:0005829;GO:0005829;GO:0022008;GO:0043687;GO:0005515;GO:0005737;GO:0005829;GO:0005829;GO:0022008;GO:0043687;GO:0005515;GO:0005737;GO:0005829;GO:0005829;GO:0022008;GO:0043687;	K10478	-	NOG308618	-	BTB domain containing 6 [Source:HGNCSymbol;Acc:HGNC:19897]	90135	Q96KE9;A0A384NYR4
MSTRG.10752	ENSG00000183828	MSTRG.10752.1	95903	14[-]105277226-105279757	14[-]105172938-105181323	NUDT14	GO:0005515;GO:0005737;GO:0005829;GO:0006753;GO:0008768;GO:0008768;GO:0008768;GO:0008768;GO:0016787;GO:0016787;GO:0016787;GO:0016818;GO:0016818;GO:0018279;GO:0019693;GO:0042802;GO:0046872;GO:0046872;GO:0047631;	K08077	EC:3.6.1.45	COG0494	L	nudix hydrolase 14 [Source:HGNCSymbol;Acc:HGNC:20141]	256281	O95848
MSTRG.10752	ENSG00000179364	MSTRG.10752.1	20806	14[-]105277226-105279757	14[+]105300563-105398147	PACS2	GO:0000045;GO:0005515;GO:0005739;GO:0005739;GO:0005783;GO:0005783;GO:0006915;GO:0016032;GO:0034497;GO:0044325;GO:0072659;GO:0072659;GO:0000045;GO:0005515;GO:0005739;GO:0005739;GO:0005783;GO:0005783;GO:0006915;GO:0016032;GO:0034497;GO:0044325;GO:0072659;GO:0072659;GO:0000045;GO:0005515;GO:0005739;GO:0005739;GO:0005783;GO:0005783;GO:0006915;GO:0016032;GO:0034497;GO:0044325;GO:0072659;GO:0072659;GO:…	K23294	-	NOG279176	-	phosphofurin acidic cluster sorting protein 2[Source:HGNC Symbol;Acc:HGNC:23794]	23241	Q86VP3
MSTRG.10760	ENSG00000184986	MSTRG.10760.1	94764	14[+]105429686-105431819	14[+]105526583-105530202	TMEM121	GO:0003674;GO:0005575;GO:0008150;GO:0016020;GO:0016021;GO:0003674;GO:0005575;GO:0008150;GO:0016020;GO:0016021;	-	-	NOG40918	S	transmembrane protein 121 [Source:HGNCSymbol;Acc:HGNC:20511]	80757	Q9BTD3
MSTRG.10760	ENSG00000182979	MSTRG.10760.1	0	14[+]105429686-105431819	14[+]105419820-105470729	MTA1	GO:0005654;GO:0005829;GO:0043231;GO:0000122;GO:0000978;GO:0000980;GO:0000981;GO:0001103;GO:0001103;GO:0003677;GO:0003677;GO:0003677;GO:0003682;GO:0003682;GO:0003713;GO:0003713;GO:0003714;GO:0003714;GO:0005515;GO:0005515;GO:0005634;GO:0005634;GO:0005635;GO:0005654;GO:0005654;GO:0005654;GO:0005737;GO:0005829;GO:0005856;GO:0005874;GO:0006302;GO:0006302;GO:0006355;GO:0006355;GO:0007165;GO:0008270;GO:…	K11660	-	NOG252834	-	metastasis associated 1 [Source:HGNCSymbol;Acc:HGNC:7410]	9112	Q13330;Q9BRL8
MSTRG.10760	ENSG00000185347	MSTRG.10760.1	58036	14[+]105429686-105431819	14[+]105489855-105499575	TEDC1	GO:0005515;GO:0005515;GO:0005515;GO:0005515;GO:0005515;GO:0005515;GO:0005515;	-	-	NOG43941	S	tubulin epsilon and delta complex 1 [Source:HGNCSymbol;Acc:HGNC:20127]	283643	Q86SX3
MSTRG.10760	ENSG00000226174	MSTRG.10760.1	0	14[+]105429686-105431819	14[+]105398538-105450106	TEX22	GO:0001669;GO:0005737;GO:0031410;	-	-	NOG322604	-	testis expressed 22 [Source:HGNCSymbol;Acc:HGNC:40026]	647310	C9J3V5
MSTRG.10760	ENSG00000179364	MSTRG.10760.1	31539	14[+]105429686-105431819	14[+]105300563-105398147	PACS2	GO:0000045;GO:0005515;GO:0005739;GO:0005739;GO:0005783;GO:0005783;GO:0006915;GO:0016032;GO:0034497;GO:0044325;GO:0072659;GO:0072659;GO:0000045;GO:0005515;GO:0005739;GO:0005739;GO:0005783;GO:0005783;GO:0006915;GO:0016032;GO:0034497;GO:0044325;GO:0072659;GO:0072659;GO:0000045;GO:0005515;GO:0005739;GO:0005739;GO:0005783;GO:0005783;GO:0006915;GO:0016032;GO:0034497;GO:0044325;GO:0072659;GO:0072659;GO:…	K23294	-	NOG279176	-	phosphofurin acidic cluster sorting protein 2[Source:HGNC Symbol;Acc:HGNC:23794]	23241	Q86VP3
MSTRG.10760	ENSG00000257341	MSTRG.10760.1	55380	14[+]105429686-105431819	14[+]105487199-105492267	AL928654.3	-	-	-	-	-	novel transcript"	-	-
MSTRG.10760	ENSG00000213145	MSTRG.10760.1	54498	14[+]105429686-105431819	14[+]105486317-105488947	CRIP1	GO:0003680;GO:0005737;GO:0006955;GO:0007507;GO:0008270;GO:0008283;GO:0008301;GO:0008630;GO:0010033;GO:0010043;GO:0010468;GO:0042277;GO:0046872;GO:0060741;GO:0071236;GO:0071493;GO:0003680;GO:0005737;GO:0006955;GO:0007507;GO:0008270;GO:0008283;GO:0008301;GO:0008630;GO:0010033;GO:0010043;GO:0010468;GO:0042277;GO:0046872;GO:0060741;GO:0071236;GO:0071493;GO:0003680;GO:0005737;GO:0006955;GO:0007507;GO:…	-	-	NOG246818	-	cysteine rich protein 1 [Source:HGNCSymbol;Acc:HGNC:2360]	1396	P50238
MSTRG.10760	ENSG00000182809	MSTRG.10760.1	41143	14[+]105429686-105431819	14[+]105472962-105480170	CRIP2	GO:0005515;GO:0005938;GO:0008270;GO:0008284;GO:0030097;GO:0046872;GO:0005515;GO:0008270;GO:0046872;GO:0046872;GO:0046872;	-	-	NOG246818	-	cysteine rich protein 2 [Source:HGNCSymbol;Acc:HGNC:2361]	1397	P52943
MSTRG.10772	ENSG00000273749	MSTRG.10772.2,MSTRG.10772.1	9636	15[+]22854132-22857416	15[-]22867052-22981063	CYFIP1	GO:0000340;GO:0000340;GO:0000902;GO:0001726;GO:0003779;GO:0005515;GO:0005515;GO:0005576;GO:0005737;GO:0005737;GO:0005829;GO:0005845;GO:0005845;GO:0005925;GO:0006417;GO:0006417;GO:0007275;GO:0007399;GO:0007411;GO:0008360;GO:0016601;GO:0030027;GO:0030027;GO:0030031;GO:0030032;GO:0030032;GO:0030032;GO:0030054;GO:0030154;GO:0031175;GO:0031209;GO:0031209;GO:0031529;GO:0032433;GO:0032869;GO:0034774;GO:…	K05749	-	-	-	cytoplasmic FMR1 interacting protein 1 [Source:HGNCSymbol;Acc:HGNC:13759]	23191	Q7L576
MSTRG.10772	ENSG00000170113	MSTRG.10772.2,MSTRG.10772.1	24343	15[+]22854132-22857416	15[+]22773063-22829789	NIPA1	GO:0005768;GO:0005769;GO:0005886;GO:0005886;GO:0006811;GO:0015095;GO:0015095;GO:0015693;GO:0015693;GO:0015693;GO:0016020;GO:0016021;GO:0016021;GO:0016021;GO:0055085;GO:1903830;GO:0005768;GO:0005769;GO:0005886;GO:0005886;GO:0006811;GO:0015095;GO:0015095;GO:0015693;GO:0015693;GO:0015693;GO:0016020;GO:0016021;GO:0016021;GO:0016021;GO:0055085;GO:1903830;GO:0005768;GO:0005769;GO:0005769;GO:0005886;GO:…	K19364	-	NOG287598	-	NIPA magnesium transporter 1 [Source:HGNCSymbol;Acc:HGNC:17043]	123606	Q7RTP0
MSTRG.10772	ENSG00000140157	MSTRG.10772.2,MSTRG.10772.1	0	15[+]22854132-22857416	15[+]22838641-22868384	NIPA2	GO:0005768;GO:0005769;GO:0005769;GO:0005886;GO:0005886;GO:0006811;GO:0015095;GO:0015095;GO:0015693;GO:0015693;GO:0015693;GO:0015693;GO:0016020;GO:0016021;GO:0016021;GO:0016021;GO:1903830;GO:0005768;GO:0005769;GO:0005886;GO:0006811;GO:0015095;GO:0015095;GO:0015693;GO:0015693;GO:0015693;GO:0016020;GO:0016021;GO:0016021;GO:0016021;GO:1903830;GO:0005768;GO:0005769;GO:0005886;GO:0006811;GO:0015095;GO:…	K22733	-	NOG298616	-	NIPA magnesium transporter 2 [Source:HGNCSymbol;Acc:HGNC:17044]	81614	Q8N8Q9;A0A024R372
MSTRG.10775	ENSG00000273749	MSTRG.10775.1	25610	15[-]23006673-23008302	15[-]22867052-22981063	CYFIP1	GO:0000340;GO:0000340;GO:0000902;GO:0001726;GO:0003779;GO:0005515;GO:0005515;GO:0005576;GO:0005737;GO:0005737;GO:0005829;GO:0005845;GO:0005845;GO:0005925;GO:0006417;GO:0006417;GO:0007275;GO:0007399;GO:0007411;GO:0008360;GO:0016601;GO:0030027;GO:0030027;GO:0030031;GO:0030032;GO:0030032;GO:0030032;GO:0030054;GO:0030154;GO:0031175;GO:0031209;GO:0031209;GO:0031529;GO:0032433;GO:0032869;GO:0034774;GO:…	K05749	-	-	-	cytoplasmic FMR1 interacting protein 1 [Source:HGNCSymbol;Acc:HGNC:13759]	23191	Q7L576
MSTRG.10775	ENSG00000275835	MSTRG.10775.1	0	15[-]23006673-23008302	15[-]22983192-23039572	TUBGCP5	GO:0000226;GO:0000922;GO:0005737;GO:0005815;GO:0005856;GO:0005874;GO:0007020;GO:0043015;GO:0000226;GO:0000226;GO:0000278;GO:0000922;GO:0000922;GO:0000923;GO:0000930;GO:0005737;GO:0005813;GO:0005813;GO:0005813;GO:0005815;GO:0005815;GO:0005815;GO:0005829;GO:0005829;GO:0005856;GO:0005874;GO:0007020;GO:0007020;GO:0007020;GO:0008017;GO:0008274;GO:0008274;GO:0031122;GO:0043015;GO:0043015;GO:0043015;GO:…	K16572	-	-	-	tubulin gamma complex associated protein 5[Source:HGNC Symbol;Acc:HGNC:18600]	114791	Q96RT8
MSTRG.108	ENSG00000078369	MSTRG.108.34,MSTRG.108.36,MSTRG.108.35	0	1[-]1864310-1884712	1[-]1785285-1891117	GNB1	GO:0003924;GO:0003924;GO:0005515;GO:0005515;GO:0005765;GO:0005829;GO:0005834;GO:0005886;GO:0006457;GO:0007165;GO:0007165;GO:0007165;GO:0007165;GO:0007186;GO:0007191;GO:0007213;GO:0007223;GO:0007265;GO:0016020;GO:0016056;GO:0030168;GO:0044877;GO:0051020;GO:0070062;GO:0071380;GO:0071870;GO:0097381;GO:1903561;GO:0005515;GO:0007165;GO:0007165;GO:0001750;GO:0001917;GO:0003924;GO:0003924;GO:0005515;GO:…	K04536	-	COG2319	R	G protein subunit beta 1 [Source:HGNCSymbol;Acc:HGNC:4396]	2782	P62873;A0A024R056
MSTRG.108	ENSG00000178821	MSTRG.108.34,MSTRG.108.36,MSTRG.108.35	32878	1[-]1864310-1884712	1[-]1917590-1919279	TMEM52	GO:0016020;GO:0016021;GO:0016020;GO:0016021;GO:0016020;GO:0016021;	-	-	NOG47515	S	transmembrane protein 52 [Source:HGNCSymbol;Acc:HGNC:27916]	339456	Q8NDY8
MSTRG.108	ENSG00000169885	MSTRG.108.34,MSTRG.108.36,MSTRG.108.35	30396	1[-]1864310-1884712	1[+]1915108-1917296	CALML6	GO:0005509;GO:0005509;GO:0005509;GO:0005509;GO:0005634;GO:0005737;GO:0019722;GO:0046872;	K02183	-	COG5126	DTZ	calmodulin like 6 [Source:HGNCSymbol;Acc:HGNC:24193]	163688	Q8TD86
MSTRG.108	ENSG00000142609	MSTRG.108.34,MSTRG.108.36,MSTRG.108.35	37239	1[-]1864310-1884712	1[-]1921951-2003837	CFAP74	GO:0005737;GO:0005856;GO:0005929;GO:0005930;GO:0035082;GO:0042995;	-	-	-	-	cilia and flagella associated protein 74[Source:HGNC Symbol;Acc:HGNC:29368]	85452	Q9C0B2
MSTRG.108	ENSG00000008130	MSTRG.108.34,MSTRG.108.36,MSTRG.108.35	83853	1[-]1864310-1884712	1[-]1751232-1780457	NADK	GO:0000166;GO:0003951;GO:0003951;GO:0003951;GO:0005515;GO:0005524;GO:0005829;GO:0005829;GO:0006741;GO:0006741;GO:0016301;GO:0016310;GO:0016740;GO:0019674;GO:0019674;GO:0019674;GO:0046034;GO:0046872;GO:0000166;GO:0003951;GO:0003951;GO:0003951;GO:0005515;GO:0005524;GO:0005829;GO:0005829;GO:0006741;GO:0006741;GO:0016301;GO:0016310;GO:0016740;GO:0019674;GO:0019674;GO:0019674;GO:0046034;GO:0046872;GO:…	K00858	EC:2.7.1.23	COG0061	G	NAD kinase [Source:HGNC Symbol;Acc:HGNC:29831]"	65220	O95544;A0A024R058;Q6PJ22
MSTRG.1080	ENSG00000142937	MSTRG.1080.1	85616	1[-]44864395-44873742	1[+]44775251-44778779	RPS8	GO:0000184;GO:0000462;GO:0003723;GO:0003735;GO:0003735;GO:0003735;GO:0005515;GO:0005622;GO:0005634;GO:0005654;GO:0005737;GO:0005783;GO:0005829;GO:0005829;GO:0005840;GO:0005840;GO:0005840;GO:0005925;GO:0006412;GO:0006412;GO:0006412;GO:0006413;GO:0006614;GO:0016020;GO:0019083;GO:0022627;GO:0022627;GO:0070062;GO:1990904;GO:0003735;GO:0003735;GO:0005622;GO:0005783;GO:0005829;GO:0005840;GO:0005840;GO:…	K02995	-	COG2007	J	ribosomal protein S8 [Source:HGNCSymbol;Acc:HGNC:10441]	6202	P62241;Q5JR94
MSTRG.1080	ENSG00000117425	MSTRG.1080.1	21142	1[-]44864395-44873742	1[-]44819844-44843253	PTCH2	GO:0016020;GO:0016021;GO:0001558;GO:0005119;GO:0005119;GO:0005886;GO:0007224;GO:0008158;GO:0008158;GO:0008158;GO:0008158;GO:0016020;GO:0016021;GO:0016021;GO:0016021;GO:0045879;GO:0097108;GO:0097108;GO:0001558;GO:0001709;GO:0005119;GO:0005119;GO:0005886;GO:0007224;GO:0008158;GO:0008158;GO:0008158;GO:0008158;GO:0008544;GO:0009957;GO:0016020;GO:0016021;GO:0016021;GO:0016021;GO:0042633;GO:0043588;GO:…	K11101	-	NOG313603	-	patched 2 [Source:HGNC Symbol;Acc:HGNC:9586]"	8643	Q9Y6C5
MSTRG.1080	ENSG00000222009	MSTRG.1080.1	48810	1[-]44864395-44873742	1[+]44808482-44815585	BTBD19	GO:0005515;GO:0005515;	-	-	NOG331045	-	BTB domain containing 19 [Source:HGNCSymbol;Acc:HGNC:27145]	149478	C9JJ37
MSTRG.1080	ENSG00000142959	MSTRG.1080.1	76225	1[-]44864395-44873742	1[-]44783585-44788170	BEST4	GO:0003674;GO:0005254;GO:0005254;GO:0005886;GO:0006811;GO:0006821;GO:0008150;GO:0016020;GO:0016021;GO:0034707;GO:0034707;GO:1902476;	K13881	-	NOG315004	-	bestrophin 4 [Source:HGNC Symbol;Acc:HGNC:17106]"	266675	Q8NFU0
MSTRG.1080	ENSG00000188396	MSTRG.1080.1	57720	1[-]44864395-44873742	1[-]44805913-44806675	TCTEX1D4	GO:0001669;GO:0005515;GO:0005634;GO:0005737;GO:0005815;GO:0005930;GO:0008157;GO:0036126;	-	-	NOG277811	-	Tctex1 domain containing 4 [Source:HGNCSymbol;Acc:HGNC:32315]	343521	Q5JR98
MSTRG.1080	ENSG00000173846	MSTRG.1080.1	58405	1[-]44864395-44873742	1[+]44800377-44805990	PLK3	GO:0000082;GO:0000086;GO:0000122;GO:0000166;GO:0000278;GO:0000302;GO:0000922;GO:0002039;GO:0004672;GO:0004672;GO:0004674;GO:0004674;GO:0004674;GO:0004674;GO:0004674;GO:0004674;GO:0005515;GO:0005515;GO:0005515;GO:0005524;GO:0005524;GO:0005524;GO:0005634;GO:0005634;GO:0005654;GO:0005730;GO:0005737;GO:0005737;GO:0005794;GO:0005795;GO:0005813;GO:0005813;GO:0005815;GO:0005856;GO:0006468;GO:0006468;GO:…	K08862	EC:2.7.11.21	COG0515	T	polo like kinase 3 [Source:HGNCSymbol;Acc:HGNC:2154]	1263	Q9H4B4
MSTRG.1080	ENSG00000070785	MSTRG.1080.1	0	1[-]44864395-44873742	1[-]44850522-44986722	EIF2B3	GO:0003743;GO:0005085;GO:0005515;GO:0005737;GO:0005829;GO:0005851;GO:0006412;GO:0006413;GO:0008135;GO:0009058;GO:0009058;GO:0009408;GO:0009749;GO:0014003;GO:0016779;GO:0016779;GO:0043434;GO:0050852;GO:0003743;GO:0005085;GO:0005085;GO:0005515;GO:0005737;GO:0005829;GO:0005851;GO:0005851;GO:0006412;GO:0006413;GO:0008135;GO:0009058;GO:0009058;GO:0009408;GO:0009408;GO:0009749;GO:0009749;GO:0014003;GO:…	K03241	-	COG1208	M	eukaryotic translation initiation factor 2B subunitgamma [Source:HGNC Symbol;Acc:HGNC:3259]	8891	Q9NR50;Q9HA31
MSTRG.1080	ENSG00000142945	MSTRG.1080.1	96628	1[-]44864395-44873742	1[+]44739818-44767767	KIF2C	GO:0000166;GO:0003774;GO:0003777;GO:0003777;GO:0005524;GO:0005524;GO:0005524;GO:0007018;GO:0007018;GO:0008017;GO:0008017;GO:0000166;GO:0000278;GO:0000775;GO:0000775;GO:0000776;GO:0000777;GO:0003774;GO:0003777;GO:0003777;GO:0003777;GO:0003777;GO:0005515;GO:0005515;GO:0005524;GO:0005524;GO:0005524;GO:0005634;GO:0005634;GO:0005694;GO:0005737;GO:0005813;GO:0005829;GO:0005856;GO:0005871;GO:0005871;GO:…	K10393	-	COG5059	Z	kinesin family member 2C [Source:HGNCSymbol;Acc:HGNC:6393]	11004	Q99661;A0A140VKF1
MSTRG.10861	ENSG00000114062	MSTRG.10861.1	0	15[-]25365640-25368373	15[-]25333728-25439056	UBE3A	GO:0004842;GO:0004842;GO:0016567;GO:0000209;GO:0000502;GO:0004842;GO:0004842;GO:0004842;GO:0004842;GO:0005515;GO:0005515;GO:0005515;GO:0005634;GO:0005737;GO:0006508;GO:0006511;GO:0006511;GO:0006511;GO:0006511;GO:0007420;GO:0016032;GO:0016567;GO:0016567;GO:0016740;GO:0016874;GO:0031398;GO:0032570;GO:0042752;GO:0043161;GO:0046872;GO:0048511;GO:0050847;GO:0051865;GO:0061630;GO:0061630;GO:0061630;GO:…	K10587	EC:2.3.2.26	COG5021	O	ubiquitin protein ligase E3A [Source:HGNCSymbol;Acc:HGNC:12496]	7337	Q05086
MSTRG.10862	ENSG00000114062	MSTRG.10862.1	0	15[-]25396676-25400408	15[-]25333728-25439056	UBE3A	GO:0004842;GO:0004842;GO:0016567;GO:0000209;GO:0000502;GO:0004842;GO:0004842;GO:0004842;GO:0004842;GO:0005515;GO:0005515;GO:0005515;GO:0005634;GO:0005737;GO:0006508;GO:0006511;GO:0006511;GO:0006511;GO:0006511;GO:0007420;GO:0016032;GO:0016567;GO:0016567;GO:0016740;GO:0016874;GO:0031398;GO:0032570;GO:0042752;GO:0043161;GO:0046872;GO:0048511;GO:0050847;GO:0051865;GO:0061630;GO:0061630;GO:0061630;GO:…	K10587	EC:2.3.2.26	COG5021	O	ubiquitin protein ligase E3A [Source:HGNCSymbol;Acc:HGNC:12496]	7337	Q05086
MSTRG.109	ENSG00000078369	MSTRG.109.1	0	1[-]1842319-1846396	1[-]1785285-1891117	GNB1	GO:0003924;GO:0003924;GO:0005515;GO:0005515;GO:0005765;GO:0005829;GO:0005834;GO:0005886;GO:0006457;GO:0007165;GO:0007165;GO:0007165;GO:0007165;GO:0007186;GO:0007191;GO:0007213;GO:0007223;GO:0007265;GO:0016020;GO:0016056;GO:0030168;GO:0044877;GO:0051020;GO:0070062;GO:0071380;GO:0071870;GO:0097381;GO:1903561;GO:0005515;GO:0007165;GO:0007165;GO:0001750;GO:0001917;GO:0003924;GO:0003924;GO:0005515;GO:…	K04536	-	COG2319	R	G protein subunit beta 1 [Source:HGNCSymbol;Acc:HGNC:4396]	2782	P62873;A0A024R056
MSTRG.109	ENSG00000178821	MSTRG.109.1	71194	1[-]1842319-1846396	1[-]1917590-1919279	TMEM52	GO:0016020;GO:0016021;GO:0016020;GO:0016021;GO:0016020;GO:0016021;	-	-	NOG47515	S	transmembrane protein 52 [Source:HGNCSymbol;Acc:HGNC:27916]	339456	Q8NDY8
MSTRG.109	ENSG00000169885	MSTRG.109.1	68712	1[-]1842319-1846396	1[+]1915108-1917296	CALML6	GO:0005509;GO:0005509;GO:0005509;GO:0005509;GO:0005634;GO:0005737;GO:0019722;GO:0046872;	K02183	-	COG5126	DTZ	calmodulin like 6 [Source:HGNCSymbol;Acc:HGNC:24193]	163688	Q8TD86
MSTRG.109	ENSG00000142609	MSTRG.109.1	75555	1[-]1842319-1846396	1[-]1921951-2003837	CFAP74	GO:0005737;GO:0005856;GO:0005929;GO:0005930;GO:0035082;GO:0042995;	-	-	-	-	cilia and flagella associated protein 74[Source:HGNC Symbol;Acc:HGNC:29368]	85452	Q9C0B2
MSTRG.109	ENSG00000215790	MSTRG.109.1	96320	1[-]1842319-1846396	1[-]1724838-1745999	SLC35E2A	GO:0005794;GO:0015165;GO:0015297;GO:0016020;GO:0016021;GO:0022857;GO:0055085;GO:0090481;GO:0005794;GO:0015165;GO:0015297;GO:0016020;GO:0016021;GO:0022857;GO:0055085;GO:0090481;	K15284	-	-	-	solute carrier family 35 member E2A [Source:HGNCSymbol;Acc:HGNC:20863]	9906	P0CK97
MSTRG.109	ENSG00000008130	MSTRG.109.1	61862	1[-]1842319-1846396	1[-]1751232-1780457	NADK	GO:0000166;GO:0003951;GO:0003951;GO:0003951;GO:0005515;GO:0005524;GO:0005829;GO:0005829;GO:0006741;GO:0006741;GO:0016301;GO:0016310;GO:0016740;GO:0019674;GO:0019674;GO:0019674;GO:0046034;GO:0046872;GO:0000166;GO:0003951;GO:0003951;GO:0003951;GO:0005515;GO:0005524;GO:0005829;GO:0005829;GO:0006741;GO:0006741;GO:0016301;GO:0016310;GO:0016740;GO:0019674;GO:0019674;GO:0019674;GO:0046034;GO:0046872;GO:…	K00858	EC:2.7.1.23	COG0061	G	NAD kinase [Source:HGNC Symbol;Acc:HGNC:29831]"	65220	O95544;A0A024R058;Q6PJ22
MSTRG.10923	ENSG00000166912	MSTRG.10923.9	65352	15[+]30861374-30873589	15[-]30938941-30991628	MTMR10	GO:0005737;GO:0005829;GO:0005737;GO:0005829;GO:0005737;GO:0005829;	K18085	-	NOG322133	-	myotubularin related protein 10 [Source:HGNCSymbol;Acc:HGNC:25999]	54893	Q9NXD2;X5D963
MSTRG.10923	ENSG00000198690	MSTRG.10923.9	30263	15[+]30861374-30873589	15[+]30903852-30943108	FAN1	GO:0000287;GO:0000724;GO:0003676;GO:0003677;GO:0003677;GO:0004518;GO:0004518;GO:0004518;GO:0004519;GO:0004527;GO:0004528;GO:0005515;GO:0005634;GO:0005634;GO:0005654;GO:0005654;GO:0005829;GO:0006281;GO:0006281;GO:0006281;GO:0006289;GO:0006974;GO:0008409;GO:0008409;GO:0016787;GO:0016788;GO:0017108;GO:0017108;GO:0033683;GO:0036297;GO:0036297;GO:0036297;GO:0036297;GO:0036297;GO:0045171;GO:0046872;GO:…	K15363	-	NOG78235	S	FANCD2 and FANCI associated nuclease 1 [Source:HGNCSymbol;Acc:HGNC:29170]	22909	Q9Y2M0
MSTRG.10939	ENSG00000249931	MSTRG.10939.1	52618	15[-]32455910-32457360	15[-]32392782-32403292	GOLGA8K	GO:0000137;GO:0005794;GO:0005794;GO:0005794;GO:0005801;GO:0007030;GO:0032580;	-	-	-	-	golgin A8 family member K [Source:HGNCSymbol;Acc:HGNC:38652]	653125	-
MSTRG.10939	ENSG00000206127	MSTRG.10939.1	276	15[-]32455910-32457360	15[-]32445106-32455634	GOLGA8O	GO:0000137;GO:0005515;GO:0005794;GO:0005794;GO:0005794;GO:0005801;GO:0007030;GO:0032580;GO:0051225;GO:0005794;GO:0005794;	-	-	NOG268041	-	golgin A8 family member O [Source:HGNCSymbol;Acc:HGNC:44406]	728047	A6NCC3
MSTRG.11	ENSG00000186092	MSTRG.11.1	25051	1[+]96636-105331	1[+]65419-71585	OR4F5	GO:0004930;GO:0004930;GO:0004930;GO:0004984;GO:0004984;GO:0005886;GO:0007165;GO:0007186;GO:0007186;GO:0007186;GO:0007608;GO:0016020;GO:0016021;GO:0016021;GO:0016021;GO:0050896;GO:0050911;GO:0004930;GO:0004930;GO:0004930;GO:0004984;GO:0004984;GO:0005886;GO:0005886;GO:0007165;GO:0007186;GO:0007186;GO:0007186;GO:0007186;GO:0007608;GO:0016020;GO:0016021;GO:0016021;GO:0016021;GO:0050896;GO:0050911;	K04257	-	-	-	olfactory receptor family 4 subfamily F member 5[Source:HGNC Symbol;Acc:HGNC:14825]	79501	Q8NH21
MSTRG.1102	ENSG00000159592	MSTRG.1102.23,MSTRG.1102.22,MSTRG.1102.27	0	1[-]45663073-45673611	1[-]45627304-45688113	GPBP1L1	GO:0003677;GO:0003700;GO:0003700;GO:0003700;GO:0005634;GO:0005634;GO:0005634;GO:0005634;GO:0006351;GO:0006351;GO:0006355;GO:0045893;GO:0045893;GO:0003677;GO:0003700;GO:0003700;GO:0003700;GO:0005634;GO:0005634;GO:0005634;GO:0005634;GO:0006351;GO:0006351;GO:0006355;GO:0045893;GO:0045893;	-	-	NOG47498	-	GC-rich promoter binding protein 1 like 1[Source:HGNC Symbol;Acc:HGNC:28843]	60313	Q9HC44
MSTRG.1102	ENSG00000197429	MSTRG.1102.23,MSTRG.1102.22,MSTRG.1102.27	20713	1[-]45663073-45673611	1[-]45694324-45750650	IPP	GO:0003779;GO:0003779;GO:0003779;GO:0005515;GO:0005737;GO:0005856;GO:0015629;GO:0003779;GO:0003779;GO:0005515;GO:0005737;GO:0005856;GO:0015629;	K13956	-	NOG314904	-	intracisternal A particle-promoted polypeptide[Source:HGNC Symbol;Acc:HGNC:6108]	3652	Q9Y573
MSTRG.1102	ENSG00000117448	MSTRG.1102.23,MSTRG.1102.22,MSTRG.1102.27	93024	1[-]45663073-45673611	1[+]45550543-45570049	AKR1A1	GO:0004032;GO:0004032;GO:0004032;GO:0004033;GO:0005515;GO:0005615;GO:0005737;GO:0005829;GO:0005829;GO:0005829;GO:0005829;GO:0005886;GO:0006006;GO:0006081;GO:0008106;GO:0008106;GO:0009055;GO:0016020;GO:0016324;GO:0016324;GO:0016491;GO:0016491;GO:0016491;GO:0016491;GO:0019640;GO:0019853;GO:0019853;GO:0019853;GO:0022900;GO:0042840;GO:0042840;GO:0042840;GO:0044597;GO:0044598;GO:0045202;GO:0046185;GO:…	K00002	EC:1.1.1.2	COG0656	R	aldo-keto reductase family 1 member A1 [Source:HGNCSymbol;Acc:HGNC:380]	10327	P14550;V9HWI0
MSTRG.1102	ENSG00000159596	MSTRG.1102.23,MSTRG.1102.22,MSTRG.1102.27	14570	1[-]45663073-45673611	1[+]45688181-45694436	TMEM69	GO:0016020;GO:0016021;	-	-	NOG48016	S	transmembrane protein 69 [Source:HGNCSymbol;Acc:HGNC:28035]	51249	Q5SWH9
MSTRG.1102	ENSG00000132780	MSTRG.1102.23,MSTRG.1102.22,MSTRG.1102.27	44169	1[-]45663073-45673611	1[+]45583846-45618904	NASP	GO:0005515;GO:0005654;GO:0000082;GO:0000790;GO:0001824;GO:0005515;GO:0005515;GO:0005634;GO:0005634;GO:0005654;GO:0005654;GO:0005737;GO:0006260;GO:0006335;GO:0006335;GO:0006336;GO:0007049;GO:0008283;GO:0015031;GO:0032991;GO:0034080;GO:0042393;GO:0042393;GO:0043486;GO:0000082;GO:0000790;GO:0001824;GO:0005515;GO:0005515;GO:0005634;GO:0005634;GO:0005654;GO:0005654;GO:0005737;GO:0006260;GO:0006335;GO:…	K11291	-	NOG135556	S	nuclear autoantigenic sperm protein [Source:HGNCSymbol;Acc:HGNC:7644]	4678	P49321
MSTRG.1102	ENSG00000159588	MSTRG.1102.23,MSTRG.1102.22,MSTRG.1102.27	39016	1[-]45663073-45673611	1[-]45620044-45624057	CCDC17	GO:0005515;GO:0005515;GO:0005515;	-	-	NOG43379	-	coiled-coil domain containing 17 [Source:HGNCSymbol;Acc:HGNC:26574]	149483	Q96LX7
MSTRG.1106	ENSG00000159592	MSTRG.1106.1	0	1[-]45630883-45632580	1[-]45627304-45688113	GPBP1L1	GO:0003677;GO:0003700;GO:0003700;GO:0003700;GO:0005634;GO:0005634;GO:0005634;GO:0005634;GO:0006351;GO:0006351;GO:0006355;GO:0045893;GO:0045893;GO:0003677;GO:0003700;GO:0003700;GO:0003700;GO:0005634;GO:0005634;GO:0005634;GO:0005634;GO:0006351;GO:0006351;GO:0006355;GO:0045893;GO:0045893;	-	-	NOG47498	-	GC-rich promoter binding protein 1 like 1[Source:HGNC Symbol;Acc:HGNC:28843]	60313	Q9HC44
MSTRG.1106	ENSG00000197429	MSTRG.1106.1	61744	1[-]45630883-45632580	1[-]45694324-45750650	IPP	GO:0003779;GO:0003779;GO:0003779;GO:0005515;GO:0005737;GO:0005856;GO:0015629;GO:0003779;GO:0003779;GO:0005515;GO:0005737;GO:0005856;GO:0015629;	K13956	-	NOG314904	-	intracisternal A particle-promoted polypeptide[Source:HGNC Symbol;Acc:HGNC:6108]	3652	Q9Y573
MSTRG.1106	ENSG00000117448	MSTRG.1106.1	60834	1[-]45630883-45632580	1[+]45550543-45570049	AKR1A1	GO:0004032;GO:0004032;GO:0004032;GO:0004033;GO:0005515;GO:0005615;GO:0005737;GO:0005829;GO:0005829;GO:0005829;GO:0005829;GO:0005886;GO:0006006;GO:0006081;GO:0008106;GO:0008106;GO:0009055;GO:0016020;GO:0016324;GO:0016324;GO:0016491;GO:0016491;GO:0016491;GO:0016491;GO:0019640;GO:0019853;GO:0019853;GO:0019853;GO:0022900;GO:0042840;GO:0042840;GO:0042840;GO:0044597;GO:0044598;GO:0045202;GO:0046185;GO:…	K00002	EC:1.1.1.2	COG0656	R	aldo-keto reductase family 1 member A1 [Source:HGNCSymbol;Acc:HGNC:380]	10327	P14550;V9HWI0
MSTRG.1106	ENSG00000159596	MSTRG.1106.1	55601	1[-]45630883-45632580	1[+]45688181-45694436	TMEM69	GO:0016020;GO:0016021;	-	-	NOG48016	S	transmembrane protein 69 [Source:HGNCSymbol;Acc:HGNC:28035]	51249	Q5SWH9
MSTRG.1106	ENSG00000132780	MSTRG.1106.1	11979	1[-]45630883-45632580	1[+]45583846-45618904	NASP	GO:0005515;GO:0005654;GO:0000082;GO:0000790;GO:0001824;GO:0005515;GO:0005515;GO:0005634;GO:0005634;GO:0005654;GO:0005654;GO:0005737;GO:0006260;GO:0006335;GO:0006335;GO:0006336;GO:0007049;GO:0008283;GO:0015031;GO:0032991;GO:0034080;GO:0042393;GO:0042393;GO:0043486;GO:0000082;GO:0000790;GO:0001824;GO:0005515;GO:0005515;GO:0005634;GO:0005634;GO:0005654;GO:0005654;GO:0005737;GO:0006260;GO:0006335;GO:…	K11291	-	NOG135556	S	nuclear autoantigenic sperm protein [Source:HGNCSymbol;Acc:HGNC:7644]	4678	P49321
MSTRG.1106	ENSG00000159588	MSTRG.1106.1	6826	1[-]45630883-45632580	1[-]45620044-45624057	CCDC17	GO:0005515;GO:0005515;GO:0005515;	-	-	NOG43379	-	coiled-coil domain containing 17 [Source:HGNCSymbol;Acc:HGNC:26574]	149483	Q96LX7
MSTRG.11079	ENSG00000104129	MSTRG.11079.1	53362	15[+]40710226-40711799	15[-]40765161-40807478	DNAJC17	GO:0000122;GO:0003676;GO:0003676;GO:0003723;GO:0005634;GO:0005634;GO:0005737;GO:0005737;GO:1901998;	K09537	-	COG2214	O	DnaJ heat shock protein family (Hsp40) member C17[Source:HGNC Symbol;Acc:HGNC:25556]	55192	Q9NVM6
MSTRG.11079	ENSG00000137812	MSTRG.11079.1	45884	15[+]40710226-40711799	15[+]40594020-40664342	KNL1	GO:0000775;GO:0000776;GO:0000777;GO:0000777;GO:0001669;GO:0001675;GO:0005515;GO:0005515;GO:0005634;GO:0005654;GO:0005654;GO:0005694;GO:0005829;GO:0005829;GO:0007049;GO:0007059;GO:0008608;GO:0008608;GO:0008608;GO:0010923;GO:0016604;GO:0034080;GO:0034501;GO:0034501;GO:0034501;GO:0051301;GO:0000775;GO:0000776;GO:0000777;GO:0000777;GO:0001669;GO:0001675;GO:0005515;GO:0005515;GO:0005634;GO:0005654;GO:…	K11542	-	NOG116910	S	kinetochore scaffold 1 [Source:HGNCSymbol;Acc:HGNC:24054]	57082	Q8NG31
MSTRG.11079	ENSG00000188277	MSTRG.11079.1	58281	15[+]40710226-40711799	15[+]40770080-40772449	C15orf62	GO:0005737;GO:0005739;GO:0005886;GO:0007266;GO:0008360;GO:0017049;GO:0030838;GO:0031274;	-	-	NOG47930	K	chromosome 15 open reading frame 62 [Source:HGNCSymbol;Acc:HGNC:34489]	643338	A8K5M9
MSTRG.11079	ENSG00000051180	MSTRG.11079.1	0	15[+]40710226-40711799	15[+]40694774-40732340	RAD51	GO:0000166;GO:0000166;GO:0003677;GO:0003677;GO:0005524;GO:0005524;GO:0005730;GO:0005829;GO:0006281;GO:0006281;GO:0008094;GO:0008094;GO:0000150;GO:0000150;GO:0000166;GO:0000166;GO:0000166;GO:0000228;GO:0000722;GO:0000724;GO:0000724;GO:0000724;GO:0000724;GO:0000730;GO:0000730;GO:0000784;GO:0000785;GO:0000790;GO:0000793;GO:0000794;GO:0000794;GO:0000800;GO:0003677;GO:0003677;GO:0003677;GO:0003682;GO:…	K04482	-	COG0468	L	RAD51 recombinase [Source:HGNCSymbol;Acc:HGNC:9817]	5888	Q06609
MSTRG.11079	ENSG00000137824	MSTRG.11079.1	24085	15[+]40710226-40711799	15[-]40735884-40755851	RMDN3	GO:0000922;GO:0005515;GO:0005515;GO:0005515;GO:0005634;GO:0005737;GO:0005739;GO:0005739;GO:0005741;GO:0005819;GO:0005856;GO:0005874;GO:0006874;GO:0006915;GO:0016020;GO:0016021;GO:0030154;GO:0031966;GO:0000922;GO:0005515;GO:0005515;GO:0005515;GO:0005634;GO:0005737;GO:0005739;GO:0005739;GO:0005741;GO:0005819;GO:0005856;GO:0005874;GO:0006874;GO:0006915;GO:0016020;GO:0016021;GO:0030154;GO:0031966;GO:…	K23293	-	NOG84960	S	regulator of microtubule dynamics 3 [Source:HGNCSymbol;Acc:HGNC:25550]	55177	Q96TC7;A0A024R9P6
MSTRG.11079	ENSG00000137880	MSTRG.11079.1	52269	15[+]40710226-40711799	15[+]40764068-40767708	GCHFR	GO:0004857;GO:0005515;GO:0005634;GO:0005634;GO:0005654;GO:0005737;GO:0005737;GO:0005829;GO:0005829;GO:0006809;GO:0009890;GO:0009890;GO:0016020;GO:0016597;GO:0019899;GO:0030425;GO:0030742;GO:0031965;GO:0032991;GO:0042133;GO:0042470;GO:0043105;GO:0043105;GO:0044549;GO:0044549;GO:0051186;GO:0051291;GO:0065003;GO:0009890;GO:0009890;GO:0005515;GO:0005634;GO:0005634;GO:0005654;GO:0005737;GO:0005737;GO:…	-	-	NOG41956	-	GTP cyclohydrolase I feedback regulator[Source:HGNC Symbol;Acc:HGNC:4194]	2644	P30047
MSTRG.11079	ENSG00000166140	MSTRG.11079.1	95287	15[+]40710226-40711799	15[+]40807086-40815084	ZFYVE19	GO:0046872;GO:0046872;GO:0046872;GO:0005515;GO:0005515;GO:0005737;GO:0005813;GO:0005813;GO:0005815;GO:0005856;GO:0007049;GO:0008289;GO:0009838;GO:0009838;GO:0030496;GO:0030496;GO:0032154;GO:0032154;GO:0032266;GO:0032266;GO:0032466;GO:0044878;GO:0044878;GO:0046872;GO:0046872;GO:0051301;GO:0090543;GO:0005515;GO:0005515;GO:0005737;GO:0005813;GO:0005813;GO:0005815;GO:0005856;GO:0007049;GO:0008289;GO:…	-	-	NOG291948	-	zinc finger FYVE-type containing 19 [Source:HGNCSymbol;Acc:HGNC:20758]	84936	Q96K21
MSTRG.11096	ENSG00000104142	MSTRG.11096.1	85216	15[-]40989191-41003384	15[+]40894450-40903975	VPS18	GO:0003779;GO:0005515;GO:0005515;GO:0005515;GO:0005764;GO:0005765;GO:0005768;GO:0005768;GO:0005769;GO:0005769;GO:0005770;GO:0005776;GO:0005884;GO:0006886;GO:0006886;GO:0006886;GO:0006904;GO:0006914;GO:0007032;GO:0007032;GO:0007032;GO:0007033;GO:0007040;GO:0007040;GO:0008333;GO:0015031;GO:0016020;GO:0016192;GO:0016192;GO:0019905;GO:0030123;GO:0030136;GO:0030674;GO:0030897;GO:0030897;GO:0031410;GO:…	K20181	-	NOG246118	-	VPS18, CORVET/HOPS core subunit [Source:HGNCSymbol;Acc:HGNC:15972]	57617	Q9P253;A0A024R9R3
MSTRG.11096	ENSG00000128917	MSTRG.11096.1	50118	15[-]40989191-41003384	15[+]40929340-40939073	DLL4	GO:0000122;GO:0000122;GO:0001525;GO:0001525;GO:0001525;GO:0001569;GO:0001569;GO:0001974;GO:0001974;GO:0003180;GO:0003208;GO:0003208;GO:0003209;GO:0003209;GO:0003222;GO:0003222;GO:0003344;GO:0003344;GO:0005112;GO:0005112;GO:0005509;GO:0005509;GO:0005515;GO:0005515;GO:0005886;GO:0005886;GO:0007154;GO:0007154;GO:0007165;GO:0007219;GO:0007219;GO:0007219;GO:0007219;GO:0007219;GO:0007275;GO:0007275;GO:…	K06051	-	NOG249767	-	delta like canonical Notch ligand 4 [Source:HGNCSymbol;Acc:HGNC:2910]	54567	Q9NR61
MSTRG.11096	ENSG00000128908	MSTRG.11096.1	0	15[-]40989191-41003384	15[-]40978880-41116354	INO80	GO:0000070;GO:0000166;GO:0000724;GO:0003677;GO:0003677;GO:0003677;GO:0003779;GO:0005515;GO:0005524;GO:0005524;GO:0005524;GO:0005634;GO:0005634;GO:0005634;GO:0005654;GO:0005654;GO:0005694;GO:0005737;GO:0005819;GO:0005856;GO:0005874;GO:0005886;GO:0006281;GO:0006281;GO:0006281;GO:0006281;GO:0006302;GO:0006310;GO:0006338;GO:0006338;GO:0006338;GO:0006338;GO:0006351;GO:0006351;GO:0006974;GO:0007049;GO:…	K11665	EC:3.6.4.12	COG0553	L	INO80 complex subunit [Source:HGNCSymbol;Acc:HGNC:26956]	54617	Q9ULG1;A0A024R9R7
MSTRG.11096	ENSG00000128965	MSTRG.11096.1	32679	15[-]40989191-41003384	15[+]40952962-40956512	CHAC1	GO:0003839;GO:0003839;GO:0003839;GO:0005112;GO:0005515;GO:0005737;GO:0005737;GO:0005794;GO:0005802;GO:0005829;GO:0005829;GO:0006750;GO:0006751;GO:0006751;GO:0006751;GO:0006915;GO:0006986;GO:0007219;GO:0007399;GO:0010955;GO:0016829;GO:0022008;GO:0045746;GO:0061928;GO:0070059;GO:0003839;GO:0003839;GO:0003839;GO:0005112;GO:0005802;GO:0006751;GO:0006751;GO:0006751;GO:0016829;GO:0022008;GO:0061928;	K07232	EC:4.3.2.7	COG3703	P	ChaC glutathione specific gamma-glutamylcyclotransferase 1 [Source:HGNCSymbol;Acc:HGNC:28680]	79094	Q9BUX1;A0A2R8Y1G7
MSTRG.11097	ENSG00000104142	MSTRG.11097.1	89841	15[-]40993816-40997417	15[+]40894450-40903975	VPS18	GO:0003779;GO:0005515;GO:0005515;GO:0005515;GO:0005764;GO:0005765;GO:0005768;GO:0005768;GO:0005769;GO:0005769;GO:0005770;GO:0005776;GO:0005884;GO:0006886;GO:0006886;GO:0006886;GO:0006904;GO:0006914;GO:0007032;GO:0007032;GO:0007032;GO:0007033;GO:0007040;GO:0007040;GO:0008333;GO:0015031;GO:0016020;GO:0016192;GO:0016192;GO:0019905;GO:0030123;GO:0030136;GO:0030674;GO:0030897;GO:0030897;GO:0031410;GO:…	K20181	-	NOG246118	-	VPS18, CORVET/HOPS core subunit [Source:HGNCSymbol;Acc:HGNC:15972]	57617	Q9P253;A0A024R9R3
MSTRG.11097	ENSG00000128917	MSTRG.11097.1	54743	15[-]40993816-40997417	15[+]40929340-40939073	DLL4	GO:0000122;GO:0000122;GO:0001525;GO:0001525;GO:0001525;GO:0001569;GO:0001569;GO:0001974;GO:0001974;GO:0003180;GO:0003208;GO:0003208;GO:0003209;GO:0003209;GO:0003222;GO:0003222;GO:0003344;GO:0003344;GO:0005112;GO:0005112;GO:0005509;GO:0005509;GO:0005515;GO:0005515;GO:0005886;GO:0005886;GO:0007154;GO:0007154;GO:0007165;GO:0007219;GO:0007219;GO:0007219;GO:0007219;GO:0007219;GO:0007275;GO:0007275;GO:…	K06051	-	NOG249767	-	delta like canonical Notch ligand 4 [Source:HGNCSymbol;Acc:HGNC:2910]	54567	Q9NR61
MSTRG.11097	ENSG00000128908	MSTRG.11097.1	0	15[-]40993816-40997417	15[-]40978880-41116354	INO80	GO:0000070;GO:0000166;GO:0000724;GO:0003677;GO:0003677;GO:0003677;GO:0003779;GO:0005515;GO:0005524;GO:0005524;GO:0005524;GO:0005634;GO:0005634;GO:0005634;GO:0005654;GO:0005654;GO:0005694;GO:0005737;GO:0005819;GO:0005856;GO:0005874;GO:0005886;GO:0006281;GO:0006281;GO:0006281;GO:0006281;GO:0006302;GO:0006310;GO:0006338;GO:0006338;GO:0006338;GO:0006338;GO:0006351;GO:0006351;GO:0006974;GO:0007049;GO:…	K11665	EC:3.6.4.12	COG0553	L	INO80 complex subunit [Source:HGNCSymbol;Acc:HGNC:26956]	54617	Q9ULG1;A0A024R9R7
MSTRG.11097	ENSG00000128965	MSTRG.11097.1	37304	15[-]40993816-40997417	15[+]40952962-40956512	CHAC1	GO:0003839;GO:0003839;GO:0003839;GO:0005112;GO:0005515;GO:0005737;GO:0005737;GO:0005794;GO:0005802;GO:0005829;GO:0005829;GO:0006750;GO:0006751;GO:0006751;GO:0006751;GO:0006915;GO:0006986;GO:0007219;GO:0007399;GO:0010955;GO:0016829;GO:0022008;GO:0045746;GO:0061928;GO:0070059;GO:0003839;GO:0003839;GO:0003839;GO:0005112;GO:0005802;GO:0006751;GO:0006751;GO:0006751;GO:0016829;GO:0022008;GO:0061928;	K07232	EC:4.3.2.7	COG3703	P	ChaC glutathione specific gamma-glutamylcyclotransferase 1 [Source:HGNCSymbol;Acc:HGNC:28680]	79094	Q9BUX1;A0A2R8Y1G7
MSTRG.11104	ENSG00000178997	MSTRG.11104.1,MSTRG.11104.2	68753	15[-]41110535-41113972	15[-]41182725-41230743	EXD1	GO:0003676;GO:0003676;GO:0003723;GO:0005515;GO:0005737;GO:0006139;GO:0006139;GO:0008408;GO:0031047;GO:0034587;GO:0042803;GO:0043186;GO:0051321;GO:0090305;GO:1990923;GO:0003676;GO:0003676;GO:0003723;GO:0005515;GO:0005737;GO:0006139;GO:0006139;GO:0008408;GO:0031047;GO:0031047;GO:0034587;GO:0034587;GO:0042803;GO:0043186;GO:0051321;GO:0090305;GO:1990923;GO:1990923;	K18740	-	NOG263976	-	exonuclease 3'-5' domain containing 1 [Source:HGNCSymbol;Acc:HGNC:28507]	161829	Q8NHP7
MSTRG.11104	ENSG00000128908	MSTRG.11104.1,MSTRG.11104.2	0	15[-]41110535-41113972	15[-]40978880-41116354	INO80	GO:0000070;GO:0000166;GO:0000724;GO:0003677;GO:0003677;GO:0003677;GO:0003779;GO:0005515;GO:0005524;GO:0005524;GO:0005524;GO:0005634;GO:0005634;GO:0005634;GO:0005654;GO:0005654;GO:0005694;GO:0005737;GO:0005819;GO:0005856;GO:0005874;GO:0005886;GO:0006281;GO:0006281;GO:0006281;GO:0006281;GO:0006302;GO:0006310;GO:0006338;GO:0006338;GO:0006338;GO:0006338;GO:0006351;GO:0006351;GO:0006974;GO:0007049;GO:…	K11665	EC:3.6.4.12	COG0553	L	INO80 complex subunit [Source:HGNCSymbol;Acc:HGNC:26956]	54617	Q9ULG1;A0A024R9R7
MSTRG.11116	ENSG00000137802	MSTRG.11116.1	51351	15[+]41624637-41723083	15[+]41774434-41827855	MAPKBP1	GO:0000922;GO:0005515;GO:0005515;GO:0005515;GO:0005634;GO:0005737;GO:0005856;GO:0043124;GO:0097431;GO:1900425;GO:2000483;GO:0000922;GO:0005515;GO:0005515;GO:0005515;GO:0005634;GO:0005737;GO:0005856;GO:0043124;GO:0097431;GO:1900425;GO:2000483;GO:0000922;GO:0005515;GO:0005515;GO:0005515;GO:0005634;GO:0005737;GO:0005856;GO:0043124;GO:0097431;GO:1900425;GO:2000483;GO:0005515;	K21763	-	COG2319	R	mitogen-activated protein kinase binding protein 1[Source:HGNC Symbol;Acc:HGNC:29536]	23005	O60336
MSTRG.11116	ENSG00000103932	MSTRG.11116.1	80368	15[+]41624637-41723083	15[-]41517176-41544269	RPAP1	GO:0006366;GO:0006366;GO:0003677;GO:0003899;GO:0005515;GO:0005634;GO:0006366;GO:0006366;GO:0016740;GO:0016779;GO:0003677;GO:0003899;GO:0005515;GO:0005634;GO:0006366;GO:0016740;GO:0016779;GO:0006366;GO:0006366;GO:0006366;GO:0006366;	K20826	-	NOG265581	-	RNA polymerase II associated protein 1 [Source:HGNCSymbol;Acc:HGNC:24567]	26015	Q9BWH6;A8K2F9
MSTRG.11116	ENSG00000092445	MSTRG.11116.1	41048	15[+]41624637-41723083	15[+]41557675-41583589	TYRO3	GO:0000166;GO:0004672;GO:0004672;GO:0004713;GO:0004713;GO:0004713;GO:0004714;GO:0005515;GO:0005524;GO:0005524;GO:0005524;GO:0006468;GO:0006468;GO:0016020;GO:0016021;GO:0016301;GO:0016310;GO:0016740;GO:0018108;GO:0000166;GO:0001618;GO:0001779;GO:0004672;GO:0004672;GO:0004713;GO:0004713;GO:0004713;GO:0004714;GO:0004714;GO:0005515;GO:0005515;GO:0005515;GO:0005524;GO:0005524;GO:0005524;GO:0005634;GO:…	K05116	EC:2.7.10.1	COG0515	T	TYRO3 protein tyrosine kinase [Source:HGNCSymbol;Acc:HGNC:12446]	7301	Q06418
MSTRG.11116	ENSG00000174197	MSTRG.11116.1	0	15[+]41624637-41723083	15[+]41621224-41773081	MGA	GO:0003677;GO:0003700;GO:0003700;GO:0005634;GO:0005634;GO:0005634;GO:0006355;GO:0006355;GO:0071339;GO:0071339;GO:0003677;GO:0003700;GO:0003700;GO:0005634;GO:0005634;GO:0005634;GO:0006355;GO:0006355;GO:0071339;GO:0071339;GO:0000981;GO:0003677;GO:0003700;GO:0003700;GO:0005515;GO:0005634;GO:0005634;GO:0005634;GO:0005654;GO:0006355;GO:0006355;GO:0006357;GO:0046983;GO:0046983;GO:0070317;GO:0071339;GO:…	-	-	NOG273413	-	MGA, MAX dimerization protein [Source:HGNCSymbol;Acc:HGNC:14010]	23269	Q8IWI9
MSTRG.11120	ENSG00000092445	MSTRG.11120.1	62991	15[+]41646580-41651848	15[+]41557675-41583589	TYRO3	GO:0000166;GO:0004672;GO:0004672;GO:0004713;GO:0004713;GO:0004713;GO:0004714;GO:0005515;GO:0005524;GO:0005524;GO:0005524;GO:0006468;GO:0006468;GO:0016020;GO:0016021;GO:0016301;GO:0016310;GO:0016740;GO:0018108;GO:0000166;GO:0001618;GO:0001779;GO:0004672;GO:0004672;GO:0004713;GO:0004713;GO:0004713;GO:0004714;GO:0004714;GO:0005515;GO:0005515;GO:0005515;GO:0005524;GO:0005524;GO:0005524;GO:0005634;GO:…	K05116	EC:2.7.10.1	COG0515	T	TYRO3 protein tyrosine kinase [Source:HGNCSymbol;Acc:HGNC:12446]	7301	Q06418
MSTRG.11120	ENSG00000174197	MSTRG.11120.1	0	15[+]41646580-41651848	15[+]41621224-41773081	MGA	GO:0003677;GO:0003700;GO:0003700;GO:0005634;GO:0005634;GO:0005634;GO:0006355;GO:0006355;GO:0071339;GO:0071339;GO:0003677;GO:0003700;GO:0003700;GO:0005634;GO:0005634;GO:0005634;GO:0006355;GO:0006355;GO:0071339;GO:0071339;GO:0000981;GO:0003677;GO:0003700;GO:0003700;GO:0005515;GO:0005634;GO:0005634;GO:0005634;GO:0005654;GO:0006355;GO:0006355;GO:0006357;GO:0046983;GO:0046983;GO:0070317;GO:0071339;GO:…	-	-	NOG273413	-	MGA, MAX dimerization protein [Source:HGNCSymbol;Acc:HGNC:14010]	23269	Q8IWI9
MSTRG.11121	ENSG00000137802	MSTRG.11121.1	93075	15[+]41655006-41681359	15[+]41774434-41827855	MAPKBP1	GO:0000922;GO:0005515;GO:0005515;GO:0005515;GO:0005634;GO:0005737;GO:0005856;GO:0043124;GO:0097431;GO:1900425;GO:2000483;GO:0000922;GO:0005515;GO:0005515;GO:0005515;GO:0005634;GO:0005737;GO:0005856;GO:0043124;GO:0097431;GO:1900425;GO:2000483;GO:0000922;GO:0005515;GO:0005515;GO:0005515;GO:0005634;GO:0005737;GO:0005856;GO:0043124;GO:0097431;GO:1900425;GO:2000483;GO:0005515;	K21763	-	COG2319	R	mitogen-activated protein kinase binding protein 1[Source:HGNC Symbol;Acc:HGNC:29536]	23005	O60336
MSTRG.11121	ENSG00000092445	MSTRG.11121.1	71417	15[+]41655006-41681359	15[+]41557675-41583589	TYRO3	GO:0000166;GO:0004672;GO:0004672;GO:0004713;GO:0004713;GO:0004713;GO:0004714;GO:0005515;GO:0005524;GO:0005524;GO:0005524;GO:0006468;GO:0006468;GO:0016020;GO:0016021;GO:0016301;GO:0016310;GO:0016740;GO:0018108;GO:0000166;GO:0001618;GO:0001779;GO:0004672;GO:0004672;GO:0004713;GO:0004713;GO:0004713;GO:0004714;GO:0004714;GO:0005515;GO:0005515;GO:0005515;GO:0005524;GO:0005524;GO:0005524;GO:0005634;GO:…	K05116	EC:2.7.10.1	COG0515	T	TYRO3 protein tyrosine kinase [Source:HGNCSymbol;Acc:HGNC:12446]	7301	Q06418
MSTRG.11121	ENSG00000174197	MSTRG.11121.1	0	15[+]41655006-41681359	15[+]41621224-41773081	MGA	GO:0003677;GO:0003700;GO:0003700;GO:0005634;GO:0005634;GO:0005634;GO:0006355;GO:0006355;GO:0071339;GO:0071339;GO:0003677;GO:0003700;GO:0003700;GO:0005634;GO:0005634;GO:0005634;GO:0006355;GO:0006355;GO:0071339;GO:0071339;GO:0000981;GO:0003677;GO:0003700;GO:0003700;GO:0005515;GO:0005634;GO:0005634;GO:0005634;GO:0005654;GO:0006355;GO:0006355;GO:0006357;GO:0046983;GO:0046983;GO:0070317;GO:0071339;GO:…	-	-	NOG273413	-	MGA, MAX dimerization protein [Source:HGNCSymbol;Acc:HGNC:14010]	23269	Q8IWI9
MSTRG.11214	ENSG00000137770	MSTRG.11214.1	0	15[+]44435539-44439117	15[+]44427622-44529038	CTDSPL2	GO:0004721;GO:0004721;GO:0004721;GO:0005634;GO:0005654;GO:0006470;GO:0016787;GO:0016791;GO:0016791;GO:0030514;GO:0046827;GO:0005654;GO:0004721;GO:0004721;GO:0005654;GO:0016787;GO:0016791;GO:0016791;GO:0005654;GO:0005654;GO:0004721;GO:0004721;GO:0005654;GO:0016787;GO:0016791;GO:0016791;	K17616	EC:3.1.3.-	COG5190	K	CTD small phosphatase like 2 [Source:HGNCSymbol;Acc:HGNC:26936]	51496	Q05D32;A0A024R5Q8
MSTRG.11214	ENSG00000104131	MSTRG.11214.1	98008	15[+]44435539-44439117	15[+]44537125-44563029	EIF3J	GO:0001732;GO:0002183;GO:0003743;GO:0003743;GO:0003743;GO:0005515;GO:0005737;GO:0005737;GO:0005737;GO:0005829;GO:0005829;GO:0005852;GO:0005852;GO:0005852;GO:0005852;GO:0006412;GO:0006413;GO:0006413;GO:0016282;GO:0033290;GO:0001732;GO:0002183;GO:0003743;GO:0003743;GO:0003743;GO:0005515;GO:0005737;GO:0005737;GO:0005737;GO:0005829;GO:0005829;GO:0005852;GO:0005852;GO:0005852;GO:0005852;GO:0006412;GO:…	K03245	-	NOG247523	-	eukaryotic translation initiation factor 3 subunitJ [Source:HGNC Symbol;Acc:HGNC:3270]	8669	O75822;A0A024R5S5
MSTRG.11214	ENSG00000166734	MSTRG.11214.1	19781	15[+]44435539-44439117	15[+]44288719-44415758	CASC4	GO:0005794;GO:0005794;GO:0016020;GO:0016021;GO:0005794;GO:0016020;GO:0016021;GO:0005794;GO:0016020;GO:0016021;	-	-	NOG38868	S	cancer susceptibility 4 [Source:HGNCSymbol;Acc:HGNC:24892]	113201	Q6P4E1
MSTRG.11217	ENSG00000137770	MSTRG.11217.1	0	15[+]44516064-44518229	15[+]44427622-44529038	CTDSPL2	GO:0004721;GO:0004721;GO:0004721;GO:0005634;GO:0005654;GO:0006470;GO:0016787;GO:0016791;GO:0016791;GO:0030514;GO:0046827;GO:0005654;GO:0004721;GO:0004721;GO:0005654;GO:0016787;GO:0016791;GO:0016791;GO:0005654;GO:0005654;GO:0004721;GO:0004721;GO:0005654;GO:0016787;GO:0016791;GO:0016791;	K17616	EC:3.1.3.-	COG5190	K	CTD small phosphatase like 2 [Source:HGNCSymbol;Acc:HGNC:26936]	51496	Q05D32;A0A024R5Q8
MSTRG.11217	ENSG00000104131	MSTRG.11217.1	18896	15[+]44516064-44518229	15[+]44537125-44563029	EIF3J	GO:0001732;GO:0002183;GO:0003743;GO:0003743;GO:0003743;GO:0005515;GO:0005737;GO:0005737;GO:0005737;GO:0005829;GO:0005829;GO:0005852;GO:0005852;GO:0005852;GO:0005852;GO:0006412;GO:0006413;GO:0006413;GO:0016282;GO:0033290;GO:0001732;GO:0002183;GO:0003743;GO:0003743;GO:0003743;GO:0005515;GO:0005737;GO:0005737;GO:0005737;GO:0005829;GO:0005829;GO:0005852;GO:0005852;GO:0005852;GO:0005852;GO:0006412;GO:…	K03245	-	NOG247523	-	eukaryotic translation initiation factor 3 subunitJ [Source:HGNC Symbol;Acc:HGNC:3270]	8669	O75822;A0A024R5S5
MSTRG.11217	ENSG00000104133	MSTRG.11217.1	44467	15[+]44516064-44518229	15[-]44562696-44663678	SPG11	GO:0005515;GO:0005515;GO:0005634;GO:0005730;GO:0005737;GO:0005737;GO:0005765;GO:0005829;GO:0005829;GO:0005829;GO:0005886;GO:0007040;GO:0007268;GO:0008088;GO:0008088;GO:0030424;GO:0030424;GO:0030425;GO:0030425;GO:0031410;GO:0042995;GO:0045202;GO:0045202;GO:0048489;GO:0048675;GO:0090389;GO:0090659;GO:0005515;GO:0005515;GO:0005634;GO:0005730;GO:0005737;GO:0005737;GO:0005765;GO:0005829;GO:0005829;GO:…	K19026	-	NOG245863	-	SPG11, spatacsin vesicle trafficking associated[Source:HGNC Symbol;Acc:HGNC:11226]	80208	Q96JI7
MSTRG.11221	ENSG00000137770	MSTRG.11221.1	11229	15[+]44540267-44575521	15[+]44427622-44529038	CTDSPL2	GO:0004721;GO:0004721;GO:0004721;GO:0005634;GO:0005654;GO:0006470;GO:0016787;GO:0016791;GO:0016791;GO:0030514;GO:0046827;GO:0005654;GO:0004721;GO:0004721;GO:0005654;GO:0016787;GO:0016791;GO:0016791;GO:0005654;GO:0005654;GO:0004721;GO:0004721;GO:0005654;GO:0016787;GO:0016791;GO:0016791;	K17616	EC:3.1.3.-	COG5190	K	CTD small phosphatase like 2 [Source:HGNCSymbol;Acc:HGNC:26936]	51496	Q05D32;A0A024R5Q8
MSTRG.11221	ENSG00000104131	MSTRG.11221.1	0	15[+]44540267-44575521	15[+]44537125-44563029	EIF3J	GO:0001732;GO:0002183;GO:0003743;GO:0003743;GO:0003743;GO:0005515;GO:0005737;GO:0005737;GO:0005737;GO:0005829;GO:0005829;GO:0005852;GO:0005852;GO:0005852;GO:0005852;GO:0006412;GO:0006413;GO:0006413;GO:0016282;GO:0033290;GO:0001732;GO:0002183;GO:0003743;GO:0003743;GO:0003743;GO:0005515;GO:0005737;GO:0005737;GO:0005737;GO:0005829;GO:0005829;GO:0005852;GO:0005852;GO:0005852;GO:0005852;GO:0006412;GO:…	K03245	-	NOG247523	-	eukaryotic translation initiation factor 3 subunitJ [Source:HGNC Symbol;Acc:HGNC:3270]	8669	O75822;A0A024R5S5
MSTRG.11221	ENSG00000229474	MSTRG.11221.1	90211	15[+]44540267-44575521	15[-]44665732-44711316	PATL2	GO:0000290;GO:0000290;GO:0000290;GO:0000932;GO:0003723;GO:0003723;GO:0005515;GO:0005634;GO:0005737;GO:0017148;GO:0033962;GO:1990904;GO:0000290;GO:0000290;GO:0000290;GO:0000290;GO:0000290;GO:0000290;GO:0000290;GO:0000290;GO:0000290;GO:0000290;GO:0000932;GO:0000932;GO:0003723;GO:0003723;GO:0005515;GO:0005634;GO:0005634;GO:0005737;GO:0005737;GO:0010607;GO:0017148;GO:0033962;GO:1990904;	-	-	NOG126064	R	PAT1 homolog 2 [Source:HGNC Symbol;Acc:HGNC:33630]"	197135	C9JE40
MSTRG.11221	ENSG00000104133	MSTRG.11221.1	0	15[+]44540267-44575521	15[-]44562696-44663678	SPG11	GO:0005515;GO:0005515;GO:0005634;GO:0005730;GO:0005737;GO:0005737;GO:0005765;GO:0005829;GO:0005829;GO:0005829;GO:0005886;GO:0007040;GO:0007268;GO:0008088;GO:0008088;GO:0030424;GO:0030424;GO:0030425;GO:0030425;GO:0031410;GO:0042995;GO:0045202;GO:0045202;GO:0048489;GO:0048675;GO:0090389;GO:0090659;GO:0005515;GO:0005515;GO:0005634;GO:0005730;GO:0005737;GO:0005737;GO:0005765;GO:0005829;GO:0005829;GO:…	K19026	-	NOG245863	-	SPG11, spatacsin vesicle trafficking associated[Source:HGNC Symbol;Acc:HGNC:11226]	80208	Q96JI7
MSTRG.11223	ENSG00000137770	MSTRG.11223.1	30301	15[+]44559339-44568861	15[+]44427622-44529038	CTDSPL2	GO:0004721;GO:0004721;GO:0004721;GO:0005634;GO:0005654;GO:0006470;GO:0016787;GO:0016791;GO:0016791;GO:0030514;GO:0046827;GO:0005654;GO:0004721;GO:0004721;GO:0005654;GO:0016787;GO:0016791;GO:0016791;GO:0005654;GO:0005654;GO:0004721;GO:0004721;GO:0005654;GO:0016787;GO:0016791;GO:0016791;	K17616	EC:3.1.3.-	COG5190	K	CTD small phosphatase like 2 [Source:HGNCSymbol;Acc:HGNC:26936]	51496	Q05D32;A0A024R5Q8
MSTRG.11223	ENSG00000104131	MSTRG.11223.1	0	15[+]44559339-44568861	15[+]44537125-44563029	EIF3J	GO:0001732;GO:0002183;GO:0003743;GO:0003743;GO:0003743;GO:0005515;GO:0005737;GO:0005737;GO:0005737;GO:0005829;GO:0005829;GO:0005852;GO:0005852;GO:0005852;GO:0005852;GO:0006412;GO:0006413;GO:0006413;GO:0016282;GO:0033290;GO:0001732;GO:0002183;GO:0003743;GO:0003743;GO:0003743;GO:0005515;GO:0005737;GO:0005737;GO:0005737;GO:0005829;GO:0005829;GO:0005852;GO:0005852;GO:0005852;GO:0005852;GO:0006412;GO:…	K03245	-	NOG247523	-	eukaryotic translation initiation factor 3 subunitJ [Source:HGNC Symbol;Acc:HGNC:3270]	8669	O75822;A0A024R5S5
MSTRG.11223	ENSG00000229474	MSTRG.11223.1	96871	15[+]44559339-44568861	15[-]44665732-44711316	PATL2	GO:0000290;GO:0000290;GO:0000290;GO:0000932;GO:0003723;GO:0003723;GO:0005515;GO:0005634;GO:0005737;GO:0017148;GO:0033962;GO:1990904;GO:0000290;GO:0000290;GO:0000290;GO:0000290;GO:0000290;GO:0000290;GO:0000290;GO:0000290;GO:0000290;GO:0000290;GO:0000932;GO:0000932;GO:0003723;GO:0003723;GO:0005515;GO:0005634;GO:0005634;GO:0005737;GO:0005737;GO:0010607;GO:0017148;GO:0033962;GO:1990904;	-	-	NOG126064	R	PAT1 homolog 2 [Source:HGNC Symbol;Acc:HGNC:33630]"	197135	C9JE40
MSTRG.11223	ENSG00000104133	MSTRG.11223.1	0	15[+]44559339-44568861	15[-]44562696-44663678	SPG11	GO:0005515;GO:0005515;GO:0005634;GO:0005730;GO:0005737;GO:0005737;GO:0005765;GO:0005829;GO:0005829;GO:0005829;GO:0005886;GO:0007040;GO:0007268;GO:0008088;GO:0008088;GO:0030424;GO:0030424;GO:0030425;GO:0030425;GO:0031410;GO:0042995;GO:0045202;GO:0045202;GO:0048489;GO:0048675;GO:0090389;GO:0090659;GO:0005515;GO:0005515;GO:0005634;GO:0005730;GO:0005737;GO:0005737;GO:0005765;GO:0005829;GO:0005829;GO:…	K19026	-	NOG245863	-	SPG11, spatacsin vesicle trafficking associated[Source:HGNC Symbol;Acc:HGNC:11226]	80208	Q96JI7
MSTRG.11307	ENSG00000140287	MSTRG.11307.2,MSTRG.11307.3	63492	15[-]50329457-50336830	15[-]50241947-50265965	HDC	GO:0001694;GO:0001694;GO:0001694;GO:0003824;GO:0003824;GO:0004398;GO:0004398;GO:0004398;GO:0005515;GO:0005829;GO:0006520;GO:0006520;GO:0006547;GO:0006548;GO:0006548;GO:0016829;GO:0016831;GO:0016831;GO:0016831;GO:0019752;GO:0019752;GO:0030170;GO:0030170;GO:0042423;GO:0001694;GO:0001694;GO:0003824;GO:0003824;GO:0004398;GO:0004398;GO:0005515;GO:0005829;GO:0006520;GO:0006520;GO:0006547;GO:0006548;GO:…	K01590	EC:4.1.1.22	COG0076	E	histidine decarboxylase [Source:HGNCSymbol;Acc:HGNC:4855]	3067	P19113
MSTRG.11307	ENSG00000140284	MSTRG.11307.2,MSTRG.11307.3	93072	15[-]50329457-50336830	15[+]50182196-50236385	SLC27A2	GO:0000038;GO:0000166;GO:0001561;GO:0001561;GO:0001676;GO:0001676;GO:0003824;GO:0003824;GO:0004467;GO:0004467;GO:0004467;GO:0004467;GO:0004467;GO:0004467;GO:0005102;GO:0005102;GO:0005324;GO:0005524;GO:0005777;GO:0005777;GO:0005778;GO:0005778;GO:0005778;GO:0005779;GO:0005779;GO:0005783;GO:0005783;GO:0005783;GO:0005788;GO:0005788;GO:0005789;GO:0005789;GO:0005829;GO:0005886;GO:0006625;GO:0006629;GO:…	K08746	-	COG0318	I	solute carrier family 27 member 2 [Source:HGNCSymbol;Acc:HGNC:10996]	11001	O14975
MSTRG.11307	ENSG00000104064	MSTRG.11307.2,MSTRG.11307.3	0	15[-]50329457-50336830	15[-]50275392-50355408	GABPB1	GO:0003700;GO:0005515;GO:0005515;GO:0005634;GO:0005634;GO:0005634;GO:0005634;GO:0005654;GO:0005654;GO:0006357;GO:0007005;GO:0036464;GO:0044212;GO:0044212;GO:0045944;GO:0045944;GO:0046982;GO:0003700;GO:0005515;GO:0005515;GO:0005634;GO:0005634;GO:0005634;GO:0005634;GO:0005654;GO:0005654;GO:0006357;GO:0007005;GO:0036464;GO:0044212;GO:0044212;GO:0045944;GO:0045944;GO:0046982;GO:0005515;GO:0005654;GO:…	K09454	-	COG0666	R	GA binding protein transcription factor subunitbeta 1 [Source:HGNC Symbol;Acc:HGNC:4074]	2553	Q06547
MSTRG.11307	ENSG00000138592	MSTRG.11307.2,MSTRG.11307.3	87550	15[-]50329457-50336830	15[+]50424380-50514421	USP8	GO:0000281;GO:0004197;GO:0004843;GO:0004843;GO:0004843;GO:0004843;GO:0004843;GO:0005515;GO:0005515;GO:0005634;GO:0005737;GO:0005737;GO:0005768;GO:0005769;GO:0005829;GO:0005829;GO:0005829;GO:0005886;GO:0006508;GO:0006511;GO:0006511;GO:0007032;GO:0007032;GO:0007049;GO:0007265;GO:0008233;GO:0008234;GO:0008283;GO:0010008;GO:0014069;GO:0016020;GO:0016579;GO:0016579;GO:0016579;GO:0016579;GO:0016579;GO:…	K11839	EC:3.4.19.12	COG5533	O	ubiquitin specific peptidase 8 [Source:HGNCSymbol;Acc:HGNC:12631]	9101	P40818;A0A024R5S4
MSTRG.1131	ENSG00000171357	MSTRG.1131.1	70614	1[-]46291870-46292928	1[+]46203334-46221256	LURAP1	GO:0001819;GO:0005515;GO:0005737;GO:0016477;GO:0031032;GO:0042641;GO:0043123;GO:0043123;GO:0043123;GO:0043231;	-	-	NOG42099	-	leucine rich adaptor protein 1 [Source:HGNCSymbol;Acc:HGNC:32327]	541468	Q96LR2
MSTRG.1131	ENSG00000117481	MSTRG.1131.1	47249	1[-]46291870-46292928	1[+]46340177-46365152	NSUN4	GO:0003723;GO:0005515;GO:0005739;GO:0005739;GO:0005759;GO:0005762;GO:0005762;GO:0006364;GO:0008168;GO:0008168;GO:0008168;GO:0008168;GO:0009383;GO:0016740;GO:0019843;GO:0031167;GO:0031167;GO:0031167;GO:0031167;GO:0032259;GO:0042254;GO:0042256;GO:0070131;GO:0070181;GO:0003723;GO:0005515;GO:0005739;GO:0005759;GO:0005762;GO:0005762;GO:0006364;GO:0008168;GO:0008168;GO:0008168;GO:0008168;GO:0009383;GO:…	K21970	EC:2.1.1.-	COG0144	J	NOP2/Sun RNA methyltransferase family member 4[Source:HGNC Symbol;Acc:HGNC:31802]	387338	Q96CB9
MSTRG.1131	ENSG00000085998	MSTRG.1131.1	71565	1[-]46291870-46292928	1[-]46188682-46220305	POMGNT1	GO:0016020;GO:0016021;GO:0000139;GO:0000139;GO:0005515;GO:0005515;GO:0005794;GO:0006486;GO:0006486;GO:0006486;GO:0006493;GO:0006493;GO:0006493;GO:0006493;GO:0008375;GO:0008375;GO:0008375;GO:0016020;GO:0016021;GO:0016021;GO:0016266;GO:0016266;GO:0016740;GO:0016757;GO:0030145;GO:0030173;GO:0030173;GO:0046872;GO:0047223;GO:0047223;GO:0047223;GO:0000139;GO:0000139;GO:0005515;GO:0005515;GO:0005794;GO:…	K09666	EC:2.4.1.-	NOG148227	S	protein O-linked mannose N-acetylglucosaminyltransferase 1 (beta 1,2-) [Source:HGNCSymbol;Acc:HGNC:19139]	55624	Q8WZA1
MSTRG.1131	ENSG00000173660	MSTRG.1131.1	10770	1[-]46291870-46292928	1[+]46303698-46316776	UQCRH	GO:0005515;GO:0005739;GO:0005743;GO:0005743;GO:0005746;GO:0005750;GO:0006119;GO:0006122;GO:0006122;GO:0006122;GO:0006122;GO:0008121;GO:0008121;GO:0008121;GO:0008121;GO:0009060;GO:0009060;GO:0016020;GO:0055114;GO:0055114;GO:0070469;	K00416	-	NOG312125	-	ubiquinol-cytochrome c reductase hinge protein[Source:HGNC Symbol;Acc:HGNC:12590]	7388	P07919
MSTRG.1131	ENSG00000085999	MSTRG.1131.1	13397	1[-]46291870-46292928	1[+]46247688-46278473	RAD54L	GO:0000166;GO:0000733;GO:0003677;GO:0004386;GO:0005515;GO:0005515;GO:0005524;GO:0005524;GO:0005524;GO:0005634;GO:0005634;GO:0005654;GO:0006281;GO:0006281;GO:0006310;GO:0006974;GO:0016787;GO:0032991;GO:0036310;GO:0051321;GO:0005524;GO:0005524;GO:0000166;GO:0000724;GO:0000733;GO:0003677;GO:0004386;GO:0005515;GO:0005515;GO:0005524;GO:0005524;GO:0005524;GO:0005634;GO:0005634;GO:0005654;GO:0006281;GO:…	K10875	EC:3.6.4.-	COG0553	L	RAD54 like [Source:HGNC Symbol;Acc:HGNC:9826]"	8438	Q92698;A8K996
MSTRG.1131	ENSG00000132128	MSTRG.1131.1	0	1[-]46291870-46292928	1[-]46261196-46303608	LRRC41	GO:0005634;GO:0005634;GO:0005737;GO:0005737;GO:0005829;GO:0016020;GO:0016567;GO:0042803;GO:0042803;GO:0043687;GO:0005634;GO:0005737;GO:0005829;GO:0016020;GO:0016567;GO:0042803;GO:0043687;	K10347	-	NOG42095	-	leucine rich repeat containing 41 [Source:HGNCSymbol;Acc:HGNC:16917]	10489	Q15345
MSTRG.11322	ENSG00000170236	MSTRG.11322.1	15597	15[-]50562305-50564368	15[-]50500562-50546708	USP50	GO:0004843;GO:0005829;GO:0006511;GO:0006511;GO:0007032;GO:0007265;GO:0014069;GO:0016579;GO:0016579;GO:0016579;GO:0016579;GO:0019783;GO:0019897;GO:0030496;GO:0031313;GO:0032464;GO:0032741;GO:0036459;GO:0036459;GO:0043197;GO:0050718;GO:0050718;GO:0070536;GO:0071108;GO:1900227;GO:1900227;GO:2001056;GO:2001056;GO:0006511;GO:0006511;GO:0016579;GO:0016579;GO:0036459;GO:0036459;	-	-	COG5533	O	ubiquitin specific peptidase 50 [Source:NCBIgene;Acc:373509]	373509	Q70EL3
MSTRG.11322	ENSG00000138592	MSTRG.11322.1	47884	15[-]50562305-50564368	15[+]50424380-50514421	USP8	GO:0000281;GO:0004197;GO:0004843;GO:0004843;GO:0004843;GO:0004843;GO:0004843;GO:0005515;GO:0005515;GO:0005634;GO:0005737;GO:0005737;GO:0005768;GO:0005769;GO:0005829;GO:0005829;GO:0005829;GO:0005886;GO:0006508;GO:0006511;GO:0006511;GO:0007032;GO:0007032;GO:0007049;GO:0007265;GO:0008233;GO:0008234;GO:0008283;GO:0010008;GO:0014069;GO:0016020;GO:0016579;GO:0016579;GO:0016579;GO:0016579;GO:0016579;GO:…	K11839	EC:3.4.19.12	COG5533	O	ubiquitin specific peptidase 8 [Source:HGNCSymbol;Acc:HGNC:12631]	9101	P40818;A0A024R5S4
MSTRG.11322	ENSG00000092439	MSTRG.11322.1	0	15[-]50562305-50564368	15[-]50552473-50686797	TRPM7	GO:0004674;GO:0004674;GO:0005524;GO:0005524;GO:0005623;GO:0006468;GO:0006468;GO:0006812;GO:0006812;GO:0010961;GO:0010961;GO:0016021;GO:0016021;GO:0000166;GO:0004674;GO:0004674;GO:0004674;GO:0005216;GO:0005216;GO:0005262;GO:0005524;GO:0005524;GO:0005524;GO:0005886;GO:0006468;GO:0006468;GO:0006811;GO:0006811;GO:0006811;GO:0006812;GO:0006812;GO:0006816;GO:0010961;GO:0010961;GO:0012501;GO:0016020;GO:…	K04982	EC:2.7.11.1	NOG253824	-	transient receptor potential cation channelsubfamily M member 7 [Source:HGNC Symbol;Acc:HGNC:17994]	54822	Q96QT4;A0A024R5V1
MSTRG.11323	ENSG00000138600	MSTRG.11323.1	20096	15[-]50672954-50682170	15[-]50702266-50765709	SPPL2A	GO:0004190;GO:0004190;GO:0005515;GO:0005515;GO:0005764;GO:0005765;GO:0005765;GO:0005765;GO:0005768;GO:0005770;GO:0005886;GO:0005886;GO:0006508;GO:0006509;GO:0008233;GO:0010803;GO:0016020;GO:0016021;GO:0016021;GO:0016021;GO:0016787;GO:0030660;GO:0030660;GO:0031293;GO:0031293;GO:0031293;GO:0031902;GO:0031902;GO:0033619;GO:0033619;GO:0042500;GO:0042500;GO:0042500;GO:0042500;GO:0042803;GO:0043231;GO:…	K09596	EC:3.4.23.-	NOG250196	-	signal peptide peptidase like 2A [Source:HGNCSymbol;Acc:HGNC:30227]	84888	Q8TCT8
MSTRG.11323	ENSG00000092439	MSTRG.11323.1	0	15[-]50672954-50682170	15[-]50552473-50686797	TRPM7	GO:0004674;GO:0004674;GO:0005524;GO:0005524;GO:0005623;GO:0006468;GO:0006468;GO:0006812;GO:0006812;GO:0010961;GO:0010961;GO:0016021;GO:0016021;GO:0000166;GO:0004674;GO:0004674;GO:0004674;GO:0005216;GO:0005216;GO:0005262;GO:0005524;GO:0005524;GO:0005524;GO:0005886;GO:0006468;GO:0006468;GO:0006811;GO:0006811;GO:0006811;GO:0006812;GO:0006812;GO:0006816;GO:0010961;GO:0010961;GO:0012501;GO:0016020;GO:…	K04982	EC:2.7.11.1	NOG253824	-	transient receptor potential cation channelsubfamily M member 7 [Source:HGNC Symbol;Acc:HGNC:17994]	54822	Q96QT4;A0A024R5V1
MSTRG.11338	ENSG00000081014	MSTRG.11338.1	0	15[+]50919963-50922760	15[+]50908672-51005895	AP4E1	GO:0006886;GO:0015031;GO:0016020;GO:0016192;GO:0030117;GO:0006886;GO:0015031;GO:0016020;GO:0016192;GO:0030117;GO:0006886;GO:0015031;GO:0016020;GO:0016192;GO:0030117;GO:0005515;GO:0005794;GO:0006605;GO:0006886;GO:0006886;GO:0008104;GO:0015031;GO:0015031;GO:0015031;GO:0016020;GO:0016192;GO:0016192;GO:0030117;GO:0030117;GO:0030124;GO:0030124;GO:0030124;GO:0031904;GO:0032588;GO:0005515;GO:0005794;GO:…	K12400	-	NOG303101	-	adaptor related protein complex 4 subunit epsilon 1[Source:HGNC Symbol;Acc:HGNC:573]	23431	Q9UPM8;B4DM48
MSTRG.11358	ENSG00000104112	MSTRG.11358.21	75228	15[-]51604048-51606264	15[+]51681492-51721026	SCG3	GO:0002576;GO:0003723;GO:0005576;GO:0005576;GO:0005788;GO:0016020;GO:0030658;GO:0030667;GO:0031410;GO:0033366;GO:0034774;GO:0043687;GO:0044267;GO:0002576;GO:0003723;GO:0005576;GO:0005576;GO:0005788;GO:0016020;GO:0030658;GO:0031410;GO:0034774;GO:0043687;GO:0044267;	-	-	NOG42789	S	secretogranin III [Source:HGNCSymbol;Acc:HGNC:13707]	29106	Q8WXD2
MSTRG.11358	ENSG00000104093	MSTRG.11358.21	0	15[-]51604048-51606264	15[-]51447711-51622833	DMXL2	GO:0005515;GO:0005615;GO:0007035;GO:0008021;GO:0016020;GO:0017137;GO:0030054;GO:0030672;GO:0031410;GO:0043291;GO:0045202;GO:0005515;GO:0005515;GO:0005615;GO:0007035;GO:0008021;GO:0008021;GO:0016020;GO:0017137;GO:0030054;GO:0030672;GO:0031410;GO:0043291;GO:0045202;GO:0005515;GO:0005615;GO:0007035;GO:0008021;GO:0016020;GO:0017137;GO:0030054;GO:0030672;GO:0031410;GO:0043291;GO:0045202;	-	-	COG2319	R	Dmx like 2 [Source:HGNC Symbol;Acc:HGNC:2938]"	23312	Q8TDJ6;A0A024R5V2
MSTRG.11378	ENSG00000137875	MSTRG.11378.2	77735	15[+]51980783-52031528	15[-]52109263-52112775	BCL2L10	GO:0005515;GO:0005515;GO:0005515;GO:0005634;GO:0005739;GO:0005739;GO:0005741;GO:0005829;GO:0006915;GO:0006919;GO:0007283;GO:0007292;GO:0008630;GO:0016020;GO:0016020;GO:0016021;GO:0031965;GO:0042803;GO:0042981;GO:0042981;GO:0043066;GO:0046982;GO:0089720;GO:0097192;GO:0042981;GO:0042981;	K18451	-	NOG46553	-	BCL2 like 10 [Source:HGNC Symbol;Acc:HGNC:993]"	10017	Q9HD36
MSTRG.11378	ENSG00000166477	MSTRG.11378.2	9005	15[+]51980783-52031528	15[-]51938025-51971778	LEO1	GO:0001650;GO:0001711;GO:0001711;GO:0005515;GO:0005634;GO:0005634;GO:0005654;GO:0005654;GO:0005813;GO:0006366;GO:0006368;GO:0006368;GO:0006368;GO:0006378;GO:0010390;GO:0016055;GO:0016567;GO:0016570;GO:0016570;GO:0016593;GO:0016593;GO:0016593;GO:0019827;GO:0019827;GO:0031442;GO:0032968;GO:0032968;GO:0033523;GO:0045638;GO:0045944;GO:1904837;GO:1990269;GO:0001650;GO:0001711;GO:0005515;GO:0005634;GO:…	K15177	-	NOG130430	S	LEO1 homolog, Paf1/RNA polymerase II complexcomponent [Source:HGNC Symbol;Acc:HGNC:30401]	123169	Q8WVC0
MSTRG.11378	ENSG00000069956	MSTRG.11378.2	0	15[+]51980783-52031528	15[+]51952106-52067375	MAPK6	GO:0000165;GO:0000166;GO:0004672;GO:0004672;GO:0004672;GO:0004674;GO:0004674;GO:0004674;GO:0004707;GO:0004707;GO:0004707;GO:0004707;GO:0004707;GO:0005515;GO:0005524;GO:0005524;GO:0005524;GO:0005634;GO:0005634;GO:0005634;GO:0005654;GO:0005737;GO:0005737;GO:0005737;GO:0005829;GO:0005829;GO:0006468;GO:0006468;GO:0006468;GO:0006468;GO:0006468;GO:0007049;GO:0007165;GO:0010468;GO:0016301;GO:0016310;GO:…	K06855	EC:2.7.11.24	COG0515	T	mitogen-activated protein kinase 6 [Source:HGNCSymbol;Acc:HGNC:6879]	5597	Q16659
MSTRG.11378	ENSG00000069966	MSTRG.11378.2	83577	15[+]51980783-52031528	15[-]52115105-52191369	GNB5	GO:0003924;GO:0005096;GO:0005515;GO:0005515;GO:0005634;GO:0005829;GO:0005829;GO:0005886;GO:0006457;GO:0007165;GO:0007165;GO:0007165;GO:0007186;GO:0007212;GO:0016020;GO:0031682;GO:0043547;GO:0051087;GO:0098793;GO:1901386;GO:1902773;GO:0003924;GO:0005096;GO:0005515;GO:0005515;GO:0005829;GO:0005829;GO:0006457;GO:0007165;GO:0007165;GO:0007165;GO:0007212;GO:0016020;GO:0031682;GO:0043547;GO:0051087;GO:…	K04539	-	COG2319	R	G protein subunit beta 5 [Source:HGNCSymbol;Acc:HGNC:4401]	10681	O14775;A0A024R5V3
MSTRG.11378	ENSG00000138594	MSTRG.11378.2	33488	15[+]51980783-52031528	15[+]51829628-51947295	TMOD3	GO:0005523;GO:0005523;GO:0030036;GO:0030036;GO:0048821;GO:0048821;GO:0051694;GO:0051694;GO:0003779;GO:0005523;GO:0005523;GO:0005523;GO:0005523;GO:0005523;GO:0005737;GO:0005856;GO:0005865;GO:0005865;GO:0005913;GO:0006936;GO:0030016;GO:0030036;GO:0030036;GO:0030036;GO:0030239;GO:0048821;GO:0048821;GO:0048821;GO:0051694;GO:0051694;GO:0098609;GO:0098641;GO:1901992;GO:0005523;GO:0030036;GO:0048821;GO:…	K10370	-	NOG329422	-	tropomodulin 3 [Source:HGNC Symbol;Acc:HGNC:11873]"	29766	Q9NYL9
MSTRG.114	ENSG00000116151	MSTRG.114.1	57757	1[+]2211795-2263496	1[-]2321253-2391707	MORN1	-	-	-	COG4642	S	MORN repeat containing 1 [Source:HGNCSymbol;Acc:HGNC:25852]	79906	Q5T089
MSTRG.114	ENSG00000067606	MSTRG.114.1	26400	1[+]2211795-2263496	1[+]2050411-2185395	PRKCZ	GO:0000166;GO:0000226;GO:0001725;GO:0001954;GO:0004672;GO:0004672;GO:0004672;GO:0004672;GO:0004674;GO:0004674;GO:0004674;GO:0004674;GO:0004674;GO:0004674;GO:0004674;GO:0004674;GO:0004697;GO:0004697;GO:0005515;GO:0005515;GO:0005515;GO:0005524;GO:0005524;GO:0005524;GO:0005634;GO:0005635;GO:0005737;GO:0005737;GO:0005737;GO:0005737;GO:0005768;GO:0005815;GO:0005829;GO:0005829;GO:0005829;GO:0005886;GO:…	K18952	EC:2.7.11.13	COG0515	T	protein kinase C zeta [Source:HGNCSymbol;Acc:HGNC:9412]	5590	Q05513
MSTRG.114	ENSG00000157933	MSTRG.114.1	0	1[+]2211795-2263496	1[+]2228319-2310213	SKI	GO:0000122;GO:0000122;GO:0000981;GO:0001843;GO:0002089;GO:0003714;GO:0005515;GO:0005515;GO:0005634;GO:0005654;GO:0005654;GO:0005667;GO:0005737;GO:0005813;GO:0006351;GO:0006351;GO:0007179;GO:0008270;GO:0008285;GO:0009948;GO:0010626;GO:0014902;GO:0016604;GO:0016604;GO:0016605;GO:0017053;GO:0019901;GO:0019904;GO:0021772;GO:0022011;GO:0030177;GO:0030326;GO:0030509;GO:0030512;GO:0030512;GO:0030512;GO:…	-	-	NOG82850	-	SKI proto-oncogene [Source:HGNCSymbol;Acc:HGNC:10896]	6497	P12755
MSTRG.114	ENSG00000162585	MSTRG.114.1	0	1[+]2211795-2263496	1[-]2184461-2212720	FAAP20	GO:0005515;GO:0005515;GO:0005634;GO:0005654;GO:0005654;GO:0005694;GO:0006281;GO:0006974;GO:0006974;GO:0016604;GO:0019985;GO:0030054;GO:0031593;GO:0036297;GO:0036297;GO:0043130;GO:0043240;GO:0043240;GO:0046872;GO:0070530;GO:0070530;GO:0140036;GO:0005515;GO:0005515;GO:0005634;GO:0005654;GO:0005654;GO:0005694;GO:0006281;GO:0006974;GO:0006974;GO:0016604;GO:0019985;GO:0030054;GO:0031593;GO:0036297;GO:…	-	-	NOG84685	-	FA core complex associated protein 20 [Source:HGNCSymbol;Acc:HGNC:26428]	199990	Q6NZ36
MSTRG.11403	ENSG00000137876	MSTRG.11403.1	13246	15[-]55210295-55215480	15[-]55180806-55197049	RSL24D1	GO:0000027;GO:0003723;GO:0003735;GO:0003735;GO:0003735;GO:0005515;GO:0005622;GO:0005634;GO:0005634;GO:0005730;GO:0005730;GO:0005840;GO:0005840;GO:0006412;GO:0006412;GO:0006412;GO:0022625;GO:0042254;GO:1902626;GO:0003735;GO:0005840;GO:0006412;	K02896	-	COG2075	J	ribosomal L24 domain containing 1 [Source:HGNCSymbol;Acc:HGNC:18479]	51187	Q9UHA3;A0A024R5U8
MSTRG.11403	ENSG00000069974	MSTRG.11403.1	0	15[-]55210295-55215480	15[-]55202966-55319113	RAB27A	GO:0000166;GO:0001750;GO:0003924;GO:0003924;GO:0003924;GO:0003924;GO:0003924;GO:0005515;GO:0005515;GO:0005525;GO:0005525;GO:0005525;GO:0005525;GO:0005576;GO:0005764;GO:0005768;GO:0005770;GO:0005794;GO:0005829;GO:0006605;GO:0006886;GO:0006887;GO:0007596;GO:0010628;GO:0016020;GO:0016192;GO:0016324;GO:0019003;GO:0019882;GO:0019904;GO:0030141;GO:0030141;GO:0030141;GO:0030318;GO:0030425;GO:0030667;GO:…	K07885	-	COG1100	R	RAB27A, member RAS oncogene family [Source:HGNCSymbol;Acc:HGNC:9766]	5873	P51159;A2RU94
MSTRG.11438	ENSG00000285253	MSTRG.11438.1	42314	15[+]56960885-56976034	15[-]56652488-56918571	AC090517.4	GO:0003676;GO:0003676;	-	-	-	-	zinc finger protein 280D [Source:NCBIgene;Acc:54816]	-	-
MSTRG.11438	ENSG00000140262	MSTRG.11438.1	0	15[+]56960885-56976034	15[+]56918623-57299281	TCF12	GO:0000790;GO:0000978;GO:0000978;GO:0000981;GO:0001228;GO:0003677;GO:0003677;GO:0003700;GO:0003700;GO:0005515;GO:0005515;GO:0005515;GO:0005634;GO:0005634;GO:0005634;GO:0005634;GO:0005634;GO:0005654;GO:0005654;GO:0005667;GO:0005667;GO:0005737;GO:0006357;GO:0006955;GO:0007275;GO:0007399;GO:0007517;GO:0008134;GO:0010628;GO:0016607;GO:0030154;GO:0035326;GO:0035497;GO:0042803;GO:0043231;GO:0043425;GO:…	K15603	-	NOG282899	-	transcription factor 12 [Source:HGNCSymbol;Acc:HGNC:11623]	6938	Q99081;A0A024R5T1
MSTRG.11448	ENSG00000137845	MSTRG.11448.1	0	15[-]58656002-58666188	15[-]58588809-58749791	ADAM10	GO:0000139;GO:0001701;GO:0001701;GO:0004175;GO:0004175;GO:0004222;GO:0004222;GO:0004222;GO:0004222;GO:0005102;GO:0005178;GO:0005515;GO:0005515;GO:0005515;GO:0005634;GO:0005634;GO:0005737;GO:0005737;GO:0005788;GO:0005794;GO:0005798;GO:0005802;GO:0005886;GO:0005886;GO:0005925;GO:0006468;GO:0006468;GO:0006508;GO:0006508;GO:0006508;GO:0006509;GO:0006509;GO:0006509;GO:0006509;GO:0006509;GO:0006509;GO:…	K06704	EC:3.4.24.81	NOG271989	-	ADAM metallopeptidase domain 10 [Source:HGNCSymbol;Acc:HGNC:188]	102	O14672;A0A024R5U5
MSTRG.11448	ENSG00000166035	MSTRG.11448.1	86158	15[-]58656002-58666188	15[+]58410569-58569844	LIPC	GO:0004620;GO:0004806;GO:0004806;GO:0004806;GO:0004806;GO:0005515;GO:0005576;GO:0005576;GO:0005615;GO:0005788;GO:0006629;GO:0006629;GO:0006629;GO:0006633;GO:0008201;GO:0016042;GO:0016787;GO:0019433;GO:0030169;GO:0034185;GO:0034364;GO:0034372;GO:0034373;GO:0034374;GO:0034375;GO:0034382;GO:0034638;GO:0042632;GO:0043691;GO:0051004;GO:0052689;GO:0052689;GO:0070328;GO:0004806;GO:0004806;GO:0005515;GO:…	K22283	EC:3.1.1.3	NOG81747	J	lipase C, hepatic type [Source:HGNCSymbol;Acc:HGNC:6619]	3990	P11150;A6H8L5
MSTRG.11463	ENSG00000128923	MSTRG.11463.1	19285	15[-]58881185-58916210	15[+]58771192-58861900	MINDY2	GO:0004843;GO:0006508;GO:0071108;GO:1990380;GO:0004843;GO:0006508;GO:0071108;GO:1990380;GO:0004843;GO:0004843;GO:0005654;GO:0005829;GO:0006508;GO:0008150;GO:0008233;GO:0008234;GO:0016787;GO:0016807;GO:0016807;GO:0036435;GO:0036459;GO:0070530;GO:0071108;GO:0071795;GO:0071796;GO:1990380;GO:1990380;GO:1990380;GO:1990380;GO:0004843;GO:0004843;GO:0005654;GO:0005829;GO:0006508;GO:0008150;GO:0008233;GO:…	K01309	EC:3.4.19.12	NOG307988	-	MINDY lysine 48 deubiquitinase 2 [Source:HGNCSymbol;Acc:HGNC:26954]	54629	Q8NBR6
MSTRG.11463	ENSG00000157450	MSTRG.11463.1	0	15[-]58881185-58916210	15[+]58865175-59097419	RNF111	GO:0005634;GO:0005829;GO:0005515;GO:0005515;GO:0005634;GO:0005634;GO:0005634;GO:0005654;GO:0005737;GO:0005737;GO:0005829;GO:0006281;GO:0006511;GO:0006974;GO:0007275;GO:0016567;GO:0016567;GO:0016605;GO:0016740;GO:0030511;GO:0030579;GO:0032184;GO:0032184;GO:0045893;GO:0045893;GO:0045944;GO:0046332;GO:0046872;GO:0061630;GO:0061630;GO:0061630;GO:0070911;GO:0005634;GO:0005829;GO:0005515;GO:0005515;GO:…	K10635	EC:2.3.2.27	NOG291583	-	ring finger protein 111 [Source:HGNCSymbol;Acc:HGNC:17384]	54778	Q6ZNA4
MSTRG.11463	ENSG00000137776	MSTRG.11463.1	0	15[-]58881185-58916210	15[-]58879050-58933679	SLTM	GO:0003676;GO:0003676;GO:0003723;GO:0005634;GO:0005634;GO:0005654;GO:0006357;GO:0006915;GO:0016604;GO:0043565;GO:0050684;GO:0003676;GO:0003676;GO:0003676;GO:0003676;GO:0003723;GO:0005654;GO:0016604;GO:0005654;GO:0016604;GO:0005654;GO:0016604;	-	-	NOG248048	-	SAFB like transcription modulator [Source:HGNCSymbol;Acc:HGNC:20709]	79811	Q9NWH9
MSTRG.11466	ENSG00000157450	MSTRG.11466.2,MSTRG.11466.1	0	15[+]58994255-59000373	15[+]58865175-59097419	RNF111	GO:0005634;GO:0005829;GO:0005515;GO:0005515;GO:0005634;GO:0005634;GO:0005634;GO:0005654;GO:0005737;GO:0005737;GO:0005829;GO:0006281;GO:0006511;GO:0006974;GO:0007275;GO:0016567;GO:0016567;GO:0016605;GO:0016740;GO:0030511;GO:0030579;GO:0032184;GO:0032184;GO:0045893;GO:0045893;GO:0045944;GO:0046332;GO:0046872;GO:0061630;GO:0061630;GO:0061630;GO:0070911;GO:0005634;GO:0005829;GO:0005515;GO:0005515;GO:…	K10635	EC:2.3.2.27	NOG291583	-	ring finger protein 111 [Source:HGNCSymbol;Acc:HGNC:17384]	54778	Q6ZNA4
MSTRG.11466	ENSG00000137776	MSTRG.11466.2,MSTRG.11466.1	60576	15[+]58994255-59000373	15[-]58879050-58933679	SLTM	GO:0003676;GO:0003676;GO:0003723;GO:0005634;GO:0005634;GO:0005654;GO:0006357;GO:0006915;GO:0016604;GO:0043565;GO:0050684;GO:0003676;GO:0003676;GO:0003676;GO:0003676;GO:0003723;GO:0005654;GO:0016604;GO:0005654;GO:0016604;GO:0005654;GO:0016604;	-	-	NOG248048	-	SAFB like transcription modulator [Source:HGNCSymbol;Acc:HGNC:20709]	79811	Q9NWH9
MSTRG.1153	ENSG00000162366	MSTRG.1153.2,MSTRG.1153.1	74324	1[-]47265368-47267662	1[-]47183582-47191044	PDZK1IP1	GO:0016020;GO:0016020;GO:0016020;GO:0016021;GO:0070062;GO:0016020;GO:0016020;GO:0016020;GO:0016021;GO:0070062;	-	-	NOG41669	S	PDZK1 interacting protein 1 [Source:HGNCSymbol;Acc:HGNC:16887]	10158	Q13113
MSTRG.1153	ENSG00000162367	MSTRG.1153.2,MSTRG.1153.1	33148	1[-]47265368-47267662	1[-]47216290-47232220	TAL1	GO:0000118;GO:0000790;GO:0000977;GO:0000981;GO:0000981;GO:0001085;GO:0003677;GO:0003682;GO:0003700;GO:0005515;GO:0005515;GO:0005515;GO:0005634;GO:0005634;GO:0005634;GO:0005634;GO:0005654;GO:0005654;GO:0005667;GO:0006357;GO:0006357;GO:0007275;GO:0019899;GO:0030097;GO:0030154;GO:0030218;GO:0030219;GO:0030221;GO:0031334;GO:0033193;GO:0035162;GO:0042826;GO:0044212;GO:0045165;GO:0045648;GO:0045648;GO:…	K09068	-	NOG307510	-	TAL bHLH transcription factor 1, erythroiddifferentiation factor [Source:HGNCSymbol;Acc:HGNC:11556]	6886	P17542;Q16509
MSTRG.1153	ENSG00000123473	MSTRG.1153.2,MSTRG.1153.1	0	1[-]47265368-47267662	1[-]47250139-47314147	STIL	GO:0000578;GO:0001701;GO:0001843;GO:0001947;GO:0005515;GO:0005515;GO:0005737;GO:0005737;GO:0005813;GO:0005813;GO:0005813;GO:0005814;GO:0005814;GO:0005814;GO:0005829;GO:0005856;GO:0007052;GO:0007052;GO:0007224;GO:0007224;GO:0007275;GO:0007368;GO:0008283;GO:0021915;GO:0030900;GO:0030903;GO:0033504;GO:0035264;GO:0042802;GO:0043066;GO:0046599;GO:0051298;GO:0051298;GO:0071539;GO:0071539;GO:0000578;GO:…	K16724	-	NOG39781	-	STIL, centriolar assembly protein [Source:HGNCSymbol;Acc:HGNC:10879]	6491	Q15468
MSTRG.1153	ENSG00000162368	MSTRG.1153.2,MSTRG.1153.1	66135	1[-]47265368-47267662	1[+]47333797-47378839	CMPK1	GO:0000166;GO:0004127;GO:0004127;GO:0004127;GO:0004550;GO:0004849;GO:0005524;GO:0005524;GO:0005524;GO:0005634;GO:0005634;GO:0005634;GO:0005730;GO:0005737;GO:0005737;GO:0005829;GO:0006139;GO:0006139;GO:0006165;GO:0006165;GO:0006207;GO:0006207;GO:0006221;GO:0006221;GO:0006221;GO:0006222;GO:0009041;GO:0009041;GO:0009041;GO:0009142;GO:0009220;GO:0015949;GO:0016301;GO:0016310;GO:0016740;GO:0019205;GO:…	K13800	EC:2.7.4.14	COG0563	F	cytidine/uridine monophosphate kinase 1[Source:HGNC Symbol;Acc:HGNC:18170]	51727	P30085
MSTRG.11530	ENSG00000140455	MSTRG.11530.3,MSTRG.11530.1,MSTRG.11530.2	0	15[+]63546688-63549508	15[+]63504511-63594640	AC007950.1	GO:0008270;GO:0008270;GO:0006511;GO:0006511;GO:0008270;GO:0008270;GO:0016579;GO:0016579;GO:0036459;GO:0036459;GO:0000122;GO:0000278;GO:0000790;GO:0000978;GO:0004843;GO:0004843;GO:0005634;GO:0005634;GO:0005634;GO:0005634;GO:0005654;GO:0005654;GO:0005737;GO:0006281;GO:0006325;GO:0006508;GO:0006511;GO:0006511;GO:0006974;GO:0007049;GO:0008233;GO:0008234;GO:0008270;GO:0008270;GO:0016578;GO:0016578;GO:…	K11986	EC:3.4.19.12	COG5533	O	ubiquitin specific peptidase 3 [Source:NCBIgene;Acc:9960]	9960	Q9Y6I4
MSTRG.11530	ENSG00000197361	MSTRG.11530.3,MSTRG.11530.1,MSTRG.11530.2	47845	15[+]63546688-63549508	15[+]63597353-63602428	FBXL22	GO:0000209;GO:0005515;GO:0005730;GO:0005737;GO:0005829;GO:0005829;GO:0016567;GO:0030018;GO:0043161;GO:0043687;GO:0061630;GO:0005515;GO:0005515;GO:0005730;GO:0005829;	K10288	-	NOG81698	-	F-box and leucine rich repeat protein 22[Source:HGNC Symbol;Acc:HGNC:27537]	283807	Q6P050
MSTRG.11530	ENSG00000103657	MSTRG.11530.3,MSTRG.11530.1,MSTRG.11530.2	59110	15[+]63546688-63549508	15[-]63608618-63833948	HERC1	GO:0004842;GO:0004842;GO:0005085;GO:0005086;GO:0005515;GO:0005737;GO:0005737;GO:0005794;GO:0005794;GO:0005829;GO:0010507;GO:0016020;GO:0016567;GO:0016567;GO:0016740;GO:0021702;GO:0031175;GO:0050885;	K10594	EC:2.3.2.26	COG5021	O	HECT and RLD domain containing E3 ubiquitin proteinligase family member 1 [Source:HGNC Symbol;Acc:HGNC:4867]	8925	Q15751;A0A024R5W0
MSTRG.11533	ENSG00000140455	MSTRG.11533.1	0	15[+]63581746-63628978	15[+]63504511-63594640	AC007950.1	GO:0008270;GO:0008270;GO:0006511;GO:0006511;GO:0008270;GO:0008270;GO:0016579;GO:0016579;GO:0036459;GO:0036459;GO:0000122;GO:0000278;GO:0000790;GO:0000978;GO:0004843;GO:0004843;GO:0005634;GO:0005634;GO:0005634;GO:0005634;GO:0005654;GO:0005654;GO:0005737;GO:0006281;GO:0006325;GO:0006508;GO:0006511;GO:0006511;GO:0006974;GO:0007049;GO:0008233;GO:0008234;GO:0008270;GO:0008270;GO:0016578;GO:0016578;GO:…	K11986	EC:3.4.19.12	COG5533	O	ubiquitin specific peptidase 3 [Source:NCBIgene;Acc:9960]	9960	Q9Y6I4
MSTRG.11533	ENSG00000197361	MSTRG.11533.1	0	15[+]63581746-63628978	15[+]63597353-63602428	FBXL22	GO:0000209;GO:0005515;GO:0005730;GO:0005737;GO:0005829;GO:0005829;GO:0016567;GO:0030018;GO:0043161;GO:0043687;GO:0061630;GO:0005515;GO:0005515;GO:0005730;GO:0005829;	K10288	-	NOG81698	-	F-box and leucine rich repeat protein 22[Source:HGNC Symbol;Acc:HGNC:27537]	283807	Q6P050
MSTRG.11533	ENSG00000103657	MSTRG.11533.1	0	15[+]63581746-63628978	15[-]63608618-63833948	HERC1	GO:0004842;GO:0004842;GO:0005085;GO:0005086;GO:0005515;GO:0005737;GO:0005737;GO:0005794;GO:0005794;GO:0005829;GO:0010507;GO:0016020;GO:0016567;GO:0016567;GO:0016740;GO:0021702;GO:0031175;GO:0050885;	K10594	EC:2.3.2.26	COG5021	O	HECT and RLD domain containing E3 ubiquitin proteinligase family member 1 [Source:HGNC Symbol;Acc:HGNC:4867]	8925	Q15751;A0A024R5W0
MSTRG.11543	ENSG00000259316	MSTRG.11543.40	0	15[-]64360309-64375142	15[-]64181180-64381440	AC087632.1	GO:0004674;GO:0005634;GO:0005737;GO:0006974;GO:0018105;GO:0018107;GO:0035869;GO:0036064;GO:0051726;GO:0060271;GO:0006974;GO:0051726;	-	-	-	-	novel transcript"	-	-
MSTRG.11543	ENSG00000166803	MSTRG.11543.40	0	15[-]64360309-64375142	15[-]64364304-64387687	PCLAF	GO:0003682;GO:0003682;GO:0005515;GO:0005515;GO:0005634;GO:0005634;GO:0005654;GO:0005737;GO:0005813;GO:0006260;GO:0006281;GO:0006974;GO:0006974;GO:0006974;GO:0007098;GO:0009411;GO:0019985;GO:0019985;GO:0019985;GO:0048471;GO:0051726;GO:0051726;GO:0051726;GO:0003682;GO:0003682;GO:0005515;GO:0005515;GO:0005634;GO:0005634;GO:0005654;GO:0005737;GO:0005813;GO:0006260;GO:0006281;GO:0006974;GO:0006974;GO:…	-	-	NOG44255	R	PCNA clamp associated factor [Source:HGNCSymbol;Acc:HGNC:28961]	9768	Q15004
MSTRG.11543	ENSG00000169118	MSTRG.11543.40	4136	15[-]64360309-64375142	15[-]64165525-64356173	CSNK1G1	GO:0000166;GO:0004672;GO:0004672;GO:0004674;GO:0004674;GO:0004674;GO:0004674;GO:0004674;GO:0005515;GO:0005524;GO:0005524;GO:0005524;GO:0005634;GO:0005737;GO:0005737;GO:0005829;GO:0005886;GO:0006468;GO:0006468;GO:0006897;GO:0016055;GO:0016301;GO:0016310;GO:0016740;GO:0018105;GO:0018105;GO:0018107;GO:0090263;GO:0000166;GO:0004672;GO:0004672;GO:0004674;GO:0004674;GO:0004674;GO:0005524;GO:0005524;GO:…	K08958	EC:2.7.11.1	COG0515	T	casein kinase 1 gamma 1 [Source:HGNCSymbol;Acc:HGNC:2454]	53944	Q9HCP0;A0A024R5W3
MSTRG.11543	ENSG00000180357	MSTRG.11543.40	85600	15[-]64360309-64375142	15[+]64460742-64686068	ZNF609	GO:0003676;GO:0003676;GO:0005634;GO:0005654;GO:0006357;GO:0006357;GO:0007275;GO:0007517;GO:0032039;GO:0032039;GO:0045944;GO:0045944;GO:0046872;GO:2000291;GO:2000291;GO:2001224;GO:2001224;	-	-	NOG86608	C	zinc finger protein 609 [Source:HGNCSymbol;Acc:HGNC:29003]	23060	O15014
MSTRG.11543	ENSG00000103671	MSTRG.11543.40	12606	15[-]64360309-64375142	15[+]64387748-64455303	TRIP4	GO:0002020;GO:0003713;GO:0003713;GO:0005515;GO:0005634;GO:0005634;GO:0005634;GO:0005634;GO:0005654;GO:0005737;GO:0005813;GO:0005815;GO:0005829;GO:0005856;GO:0006355;GO:0006355;GO:0006355;GO:0008270;GO:0008270;GO:0016604;GO:0016922;GO:0019901;GO:0030331;GO:0030520;GO:0031594;GO:0032991;GO:0035035;GO:0044389;GO:0045661;GO:0045661;GO:0045893;GO:0045893;GO:0046872;GO:0099053;GO:1901998;GO:0005634;GO:…	-	-	NOG248556	-	thyroid hormone receptor interactor 4 [Source:HGNCSymbol;Acc:HGNC:12310]	9325	Q15650
MSTRG.11544	ENSG00000259316	MSTRG.11544.1	0	15[-]64227454-64230301	15[-]64181180-64381440	AC087632.1	GO:0004674;GO:0005634;GO:0005737;GO:0006974;GO:0018105;GO:0018107;GO:0035869;GO:0036064;GO:0051726;GO:0060271;GO:0006974;GO:0051726;	-	-	-	-	novel transcript"	-	-
MSTRG.11544	ENSG00000169118	MSTRG.11544.1	0	15[-]64227454-64230301	15[-]64165525-64356173	CSNK1G1	GO:0000166;GO:0004672;GO:0004672;GO:0004674;GO:0004674;GO:0004674;GO:0004674;GO:0004674;GO:0005515;GO:0005524;GO:0005524;GO:0005524;GO:0005634;GO:0005737;GO:0005737;GO:0005829;GO:0005886;GO:0006468;GO:0006468;GO:0006897;GO:0016055;GO:0016301;GO:0016310;GO:0016740;GO:0018105;GO:0018105;GO:0018107;GO:0090263;GO:0000166;GO:0004672;GO:0004672;GO:0004674;GO:0004674;GO:0004674;GO:0005524;GO:0005524;GO:…	K08958	EC:2.7.11.1	COG0515	T	casein kinase 1 gamma 1 [Source:HGNCSymbol;Acc:HGNC:2454]	53944	Q9HCP0;A0A024R5W3
MSTRG.11544	ENSG00000166794	MSTRG.11544.1	64249	15[-]64227454-64230301	15[-]64155812-64163205	PPIB	GO:0000413;GO:0000413;GO:0000413;GO:0003723;GO:0003755;GO:0003755;GO:0003755;GO:0003755;GO:0005515;GO:0005515;GO:0005515;GO:0005518;GO:0005518;GO:0005634;GO:0005634;GO:0005783;GO:0005783;GO:0005783;GO:0005788;GO:0005788;GO:0005790;GO:0005925;GO:0006457;GO:0006457;GO:0016018;GO:0016018;GO:0016020;GO:0016853;GO:0032991;GO:0034663;GO:0040018;GO:0042026;GO:0042470;GO:0044794;GO:0044829;GO:0048471;GO:…	K03768	EC:5.2.1.8	COG0652	O	peptidylprolyl isomerase B [Source:HGNCSymbol;Acc:HGNC:9255]	5479	P23284
MSTRG.11544	ENSG00000157734	MSTRG.11544.1	69973	15[-]64227454-64230301	15[+]64151715-64157481	SNX22	GO:0008289;GO:0015031;GO:0016020;GO:0030659;GO:0031410;GO:0035091;GO:0035091;GO:0008289;GO:0015031;GO:0016020;GO:0030659;GO:0031410;GO:0035091;	K17941	-	NOG302319	-	sorting nexin 22 [Source:HGNCSymbol;Acc:HGNC:16315]	79856	Q96L94;A0A024R5Y5
MSTRG.11544	ENSG00000028528	MSTRG.11544.1	81364	15[-]64227454-64230301	15[+]64094123-64146090	SNX1	GO:0005829;GO:0006886;GO:0006886;GO:0030904;GO:0030904;GO:0035091;GO:0035091;GO:0042147;GO:0042147;GO:0005829;GO:0006886;GO:0030904;GO:0035091;GO:0042147;GO:0005154;GO:0005158;GO:0005515;GO:0005515;GO:0005515;GO:0005737;GO:0005764;GO:0005768;GO:0005768;GO:0005768;GO:0005769;GO:0005794;GO:0005829;GO:0006886;GO:0006886;GO:0006886;GO:0008289;GO:0010008;GO:0010008;GO:0015031;GO:0016020;GO:0016020;GO:…	K17917	-	COG5391	U	sorting nexin 1 [Source:HGNCSymbol;Acc:HGNC:11172]	6642	Q13596
MSTRG.11548	ENSG00000259316	MSTRG.11548.14	79805	15[+]64461245-64539497	15[-]64181180-64381440	AC087632.1	GO:0004674;GO:0005634;GO:0005737;GO:0006974;GO:0018105;GO:0018107;GO:0035869;GO:0036064;GO:0051726;GO:0060271;GO:0006974;GO:0051726;	-	-	-	-	novel transcript"	-	-
MSTRG.11548	ENSG00000166803	MSTRG.11548.14	73558	15[+]64461245-64539497	15[-]64364304-64387687	PCLAF	GO:0003682;GO:0003682;GO:0005515;GO:0005515;GO:0005634;GO:0005634;GO:0005654;GO:0005737;GO:0005813;GO:0006260;GO:0006281;GO:0006974;GO:0006974;GO:0006974;GO:0007098;GO:0009411;GO:0019985;GO:0019985;GO:0019985;GO:0048471;GO:0051726;GO:0051726;GO:0051726;GO:0003682;GO:0003682;GO:0005515;GO:0005515;GO:0005634;GO:0005634;GO:0005654;GO:0005737;GO:0005813;GO:0006260;GO:0006281;GO:0006974;GO:0006974;GO:…	-	-	NOG44255	R	PCNA clamp associated factor [Source:HGNCSymbol;Acc:HGNC:28961]	9768	Q15004
MSTRG.11548	ENSG00000180357	MSTRG.11548.14	0	15[+]64461245-64539497	15[+]64460742-64686068	ZNF609	GO:0003676;GO:0003676;GO:0005634;GO:0005654;GO:0006357;GO:0006357;GO:0007275;GO:0007517;GO:0032039;GO:0032039;GO:0045944;GO:0045944;GO:0046872;GO:2000291;GO:2000291;GO:2001224;GO:2001224;	-	-	NOG86608	C	zinc finger protein 609 [Source:HGNCSymbol;Acc:HGNC:29003]	23060	O15014
MSTRG.11548	ENSG00000103671	MSTRG.11548.14	5942	15[+]64461245-64539497	15[+]64387748-64455303	TRIP4	GO:0002020;GO:0003713;GO:0003713;GO:0005515;GO:0005634;GO:0005634;GO:0005634;GO:0005634;GO:0005654;GO:0005737;GO:0005813;GO:0005815;GO:0005829;GO:0005856;GO:0006355;GO:0006355;GO:0006355;GO:0008270;GO:0008270;GO:0016604;GO:0016922;GO:0019901;GO:0030331;GO:0030520;GO:0031594;GO:0032991;GO:0035035;GO:0044389;GO:0045661;GO:0045661;GO:0045893;GO:0045893;GO:0046872;GO:0099053;GO:1901998;GO:0005634;GO:…	-	-	NOG248556	-	thyroid hormone receptor interactor 4 [Source:HGNCSymbol;Acc:HGNC:12310]	9325	Q15650
MSTRG.11549	ENSG00000259316	MSTRG.11549.4,MSTRG.11549.1,MSTRG.11549.3,MSTRG.11549.2	50749	15[+]64432189-64487577	15[-]64181180-64381440	AC087632.1	GO:0004674;GO:0005634;GO:0005737;GO:0006974;GO:0018105;GO:0018107;GO:0035869;GO:0036064;GO:0051726;GO:0060271;GO:0006974;GO:0051726;	-	-	-	-	novel transcript"	-	-
MSTRG.11549	ENSG00000166803	MSTRG.11549.4,MSTRG.11549.1,MSTRG.11549.3,MSTRG.11549.2	44502	15[+]64432189-64487577	15[-]64364304-64387687	PCLAF	GO:0003682;GO:0003682;GO:0005515;GO:0005515;GO:0005634;GO:0005634;GO:0005654;GO:0005737;GO:0005813;GO:0006260;GO:0006281;GO:0006974;GO:0006974;GO:0006974;GO:0007098;GO:0009411;GO:0019985;GO:0019985;GO:0019985;GO:0048471;GO:0051726;GO:0051726;GO:0051726;GO:0003682;GO:0003682;GO:0005515;GO:0005515;GO:0005634;GO:0005634;GO:0005654;GO:0005737;GO:0005813;GO:0006260;GO:0006281;GO:0006974;GO:0006974;GO:…	-	-	NOG44255	R	PCNA clamp associated factor [Source:HGNCSymbol;Acc:HGNC:28961]	9768	Q15004
MSTRG.11549	ENSG00000169118	MSTRG.11549.4,MSTRG.11549.1,MSTRG.11549.3,MSTRG.11549.2	76016	15[+]64432189-64487577	15[-]64165525-64356173	CSNK1G1	GO:0000166;GO:0004672;GO:0004672;GO:0004674;GO:0004674;GO:0004674;GO:0004674;GO:0004674;GO:0005515;GO:0005524;GO:0005524;GO:0005524;GO:0005634;GO:0005737;GO:0005737;GO:0005829;GO:0005886;GO:0006468;GO:0006468;GO:0006897;GO:0016055;GO:0016301;GO:0016310;GO:0016740;GO:0018105;GO:0018105;GO:0018107;GO:0090263;GO:0000166;GO:0004672;GO:0004672;GO:0004674;GO:0004674;GO:0004674;GO:0005524;GO:0005524;GO:…	K08958	EC:2.7.11.1	COG0515	T	casein kinase 1 gamma 1 [Source:HGNCSymbol;Acc:HGNC:2454]	53944	Q9HCP0;A0A024R5W3
MSTRG.11549	ENSG00000180357	MSTRG.11549.4,MSTRG.11549.1,MSTRG.11549.3,MSTRG.11549.2	0	15[+]64432189-64487577	15[+]64460742-64686068	ZNF609	GO:0003676;GO:0003676;GO:0005634;GO:0005654;GO:0006357;GO:0006357;GO:0007275;GO:0007517;GO:0032039;GO:0032039;GO:0045944;GO:0045944;GO:0046872;GO:2000291;GO:2000291;GO:2001224;GO:2001224;	-	-	NOG86608	C	zinc finger protein 609 [Source:HGNCSymbol;Acc:HGNC:29003]	23060	O15014
MSTRG.11549	ENSG00000103671	MSTRG.11549.4,MSTRG.11549.1,MSTRG.11549.3,MSTRG.11549.2	0	15[+]64432189-64487577	15[+]64387748-64455303	TRIP4	GO:0002020;GO:0003713;GO:0003713;GO:0005515;GO:0005634;GO:0005634;GO:0005634;GO:0005634;GO:0005654;GO:0005737;GO:0005813;GO:0005815;GO:0005829;GO:0005856;GO:0006355;GO:0006355;GO:0006355;GO:0008270;GO:0008270;GO:0016604;GO:0016922;GO:0019901;GO:0030331;GO:0030520;GO:0031594;GO:0032991;GO:0035035;GO:0044389;GO:0045661;GO:0045661;GO:0045893;GO:0045893;GO:0046872;GO:0099053;GO:1901998;GO:0005634;GO:…	-	-	NOG248556	-	thyroid hormone receptor interactor 4 [Source:HGNCSymbol;Acc:HGNC:12310]	9325	Q15650
MSTRG.11551	ENSG00000180357	MSTRG.11551.12,MSTRG.11551.15,MSTRG.11551.13,MSTRG.11551.14	0	15[+]64519123-64562925	15[+]64460742-64686068	ZNF609	GO:0003676;GO:0003676;GO:0005634;GO:0005654;GO:0006357;GO:0006357;GO:0007275;GO:0007517;GO:0032039;GO:0032039;GO:0045944;GO:0045944;GO:0046872;GO:2000291;GO:2000291;GO:2001224;GO:2001224;	-	-	NOG86608	C	zinc finger protein 609 [Source:HGNCSymbol;Acc:HGNC:29003]	23060	O15014
MSTRG.11551	ENSG00000103671	MSTRG.11551.12,MSTRG.11551.15,MSTRG.11551.13,MSTRG.11551.14	63820	15[+]64519123-64562925	15[+]64387748-64455303	TRIP4	GO:0002020;GO:0003713;GO:0003713;GO:0005515;GO:0005634;GO:0005634;GO:0005634;GO:0005634;GO:0005654;GO:0005737;GO:0005813;GO:0005815;GO:0005829;GO:0005856;GO:0006355;GO:0006355;GO:0006355;GO:0008270;GO:0008270;GO:0016604;GO:0016922;GO:0019901;GO:0030331;GO:0030520;GO:0031594;GO:0032991;GO:0035035;GO:0044389;GO:0045661;GO:0045661;GO:0045893;GO:0045893;GO:0046872;GO:0099053;GO:1901998;GO:0005634;GO:…	-	-	NOG248556	-	thyroid hormone receptor interactor 4 [Source:HGNCSymbol;Acc:HGNC:12310]	9325	Q15650
MSTRG.11552	ENSG00000180357	MSTRG.11552.1,MSTRG.11552.2,MSTRG.11552.3	0	15[+]64506606-64544097	15[+]64460742-64686068	ZNF609	GO:0003676;GO:0003676;GO:0005634;GO:0005654;GO:0006357;GO:0006357;GO:0007275;GO:0007517;GO:0032039;GO:0032039;GO:0045944;GO:0045944;GO:0046872;GO:2000291;GO:2000291;GO:2001224;GO:2001224;	-	-	NOG86608	C	zinc finger protein 609 [Source:HGNCSymbol;Acc:HGNC:29003]	23060	O15014
MSTRG.11552	ENSG00000103671	MSTRG.11552.1,MSTRG.11552.2,MSTRG.11552.3	51303	15[+]64506606-64544097	15[+]64387748-64455303	TRIP4	GO:0002020;GO:0003713;GO:0003713;GO:0005515;GO:0005634;GO:0005634;GO:0005634;GO:0005634;GO:0005654;GO:0005737;GO:0005813;GO:0005815;GO:0005829;GO:0005856;GO:0006355;GO:0006355;GO:0006355;GO:0008270;GO:0008270;GO:0016604;GO:0016922;GO:0019901;GO:0030331;GO:0030520;GO:0031594;GO:0032991;GO:0035035;GO:0044389;GO:0045661;GO:0045661;GO:0045893;GO:0045893;GO:0046872;GO:0099053;GO:1901998;GO:0005634;GO:…	-	-	NOG248556	-	thyroid hormone receptor interactor 4 [Source:HGNCSymbol;Acc:HGNC:12310]	9325	Q15650
MSTRG.11554	ENSG00000180357	MSTRG.11554.1	0	15[+]64565369-64570637	15[+]64460742-64686068	ZNF609	GO:0003676;GO:0003676;GO:0005634;GO:0005654;GO:0006357;GO:0006357;GO:0007275;GO:0007517;GO:0032039;GO:0032039;GO:0045944;GO:0045944;GO:0046872;GO:2000291;GO:2000291;GO:2001224;GO:2001224;	-	-	NOG86608	C	zinc finger protein 609 [Source:HGNCSymbol;Acc:HGNC:29003]	23060	O15014
MSTRG.11555	ENSG00000180357	MSTRG.11555.1	0	15[+]64580707-64607924	15[+]64460742-64686068	ZNF609	GO:0003676;GO:0003676;GO:0005634;GO:0005654;GO:0006357;GO:0006357;GO:0007275;GO:0007517;GO:0032039;GO:0032039;GO:0045944;GO:0045944;GO:0046872;GO:2000291;GO:2000291;GO:2001224;GO:2001224;	-	-	NOG86608	C	zinc finger protein 609 [Source:HGNCSymbol;Acc:HGNC:29003]	23060	O15014
MSTRG.11555	ENSG00000180304	MSTRG.11555.1	79649	15[+]64580707-64607924	15[-]64687573-64703281	OAZ2	GO:0005515;GO:0005634;GO:0005634;GO:0005737;GO:0005829;GO:0005829;GO:0005829;GO:0006521;GO:0006595;GO:0006595;GO:0006595;GO:0006596;GO:0008073;GO:0008073;GO:0008073;GO:0008073;GO:0008073;GO:0008073;GO:0043086;GO:0043086;GO:0045732;GO:0045732;GO:0045732;GO:0090316;GO:0090316;GO:1902268;GO:0005829;GO:0005829;GO:0006595;GO:0006595;GO:0008073;GO:0008073;GO:0043086;GO:0043086;GO:0005829;GO:0005829;GO:…	K16613	-	NOG269525	-	ornithine decarboxylase antizyme 2 [Source:HGNCSymbol;Acc:HGNC:8096]	4947	O95190
MSTRG.11557	ENSG00000180357	MSTRG.11557.1	0	15[+]64606568-64609032	15[+]64460742-64686068	ZNF609	GO:0003676;GO:0003676;GO:0005634;GO:0005654;GO:0006357;GO:0006357;GO:0007275;GO:0007517;GO:0032039;GO:0032039;GO:0045944;GO:0045944;GO:0046872;GO:2000291;GO:2000291;GO:2001224;GO:2001224;	-	-	NOG86608	C	zinc finger protein 609 [Source:HGNCSymbol;Acc:HGNC:29003]	23060	O15014
MSTRG.11557	ENSG00000180304	MSTRG.11557.1	78541	15[+]64606568-64609032	15[-]64687573-64703281	OAZ2	GO:0005515;GO:0005634;GO:0005634;GO:0005737;GO:0005829;GO:0005829;GO:0005829;GO:0006521;GO:0006595;GO:0006595;GO:0006595;GO:0006596;GO:0008073;GO:0008073;GO:0008073;GO:0008073;GO:0008073;GO:0008073;GO:0043086;GO:0043086;GO:0045732;GO:0045732;GO:0045732;GO:0090316;GO:0090316;GO:1902268;GO:0005829;GO:0005829;GO:0006595;GO:0006595;GO:0008073;GO:0008073;GO:0043086;GO:0043086;GO:0005829;GO:0005829;GO:…	K16613	-	NOG269525	-	ornithine decarboxylase antizyme 2 [Source:HGNCSymbol;Acc:HGNC:8096]	4947	O95190
MSTRG.11589	ENSG00000074621	MSTRG.11589.14	78174	15[-]65739169-65740437	15[+]65611366-65660995	SLC24A1	GO:0006816;GO:0006816;GO:0007601;GO:0007601;GO:0008273;GO:0008273;GO:0016020;GO:0016021;GO:0016021;GO:0016021;GO:0035725;GO:0055085;GO:0055085;GO:0005262;GO:0005515;GO:0005886;GO:0005887;GO:0005887;GO:0006811;GO:0006811;GO:0006816;GO:0006816;GO:0006816;GO:0006874;GO:0007601;GO:0007601;GO:0007601;GO:0008273;GO:0008273;GO:0008273;GO:0008273;GO:0009642;GO:0015293;GO:0015297;GO:0016020;GO:0016020;GO:…	K13749	-	COG0530	P	solute carrier family 24 member 1 [Source:HGNCSymbol;Acc:HGNC:10975]	9187	O60721
MSTRG.11589	ENSG00000103769	MSTRG.11589.14	0	15[-]65739169-65740437	15[+]65726054-65891989	RAB11A	GO:0003924;GO:0003924;GO:0005525;GO:0005525;GO:0005815;GO:0043231;GO:0000166;GO:0000922;GO:0003091;GO:0003924;GO:0003924;GO:0003924;GO:0003924;GO:0003924;GO:0005515;GO:0005515;GO:0005515;GO:0005525;GO:0005525;GO:0005525;GO:0005525;GO:0005737;GO:0005768;GO:0005768;GO:0005771;GO:0005794;GO:0005802;GO:0005813;GO:0005815;GO:0005828;GO:0005829;GO:0005886;GO:0006886;GO:0006887;GO:0007049;GO:0007080;GO:…	K07904	-	COG1100	R	RAB11A, member RAS oncogene family [Source:HGNCSymbol;Acc:HGNC:9760]	8766	P62491;A0A024R5Z8
MSTRG.11589	ENSG00000174485	MSTRG.11589.14	0	15[-]65739169-65740437	15[-]65658046-65792293	DENND4A	GO:0003677;GO:0005085;GO:0005515;GO:0005634;GO:0005829;GO:0006355;GO:0017112;GO:0003677;GO:0005085;GO:0005515;GO:0005634;GO:0005829;GO:0006355;GO:0017112;GO:0005515;GO:0005515;	K20163	-	NOG315114	-	DENN domain containing 4A [Source:HGNCSymbol;Acc:HGNC:24321]	10260	Q7Z401
MSTRG.11599	ENSG00000157890	MSTRG.11599.1	13988	15[-]66267735-66334923	15[-]65895079-66253747	MEGF11	GO:0005515;GO:0005886;GO:0010842;GO:0016020;GO:0016021;GO:0016323;GO:0034109;GO:0005886;GO:0010842;GO:0016020;GO:0016021;GO:0016323;GO:0034109;GO:0005515;GO:0016020;GO:0016021;GO:0005515;GO:0005886;GO:0010842;GO:0016020;GO:0016021;GO:0016323;GO:0034109;	-	-	NOG12793	-	multiple EGF like domains 11 [Source:HGNCSymbol;Acc:HGNC:29635]	84465	A6BM72
MSTRG.11599	ENSG00000166938	MSTRG.11599.1	0	15[-]66267735-66334923	15[+]66293217-66333898	DIS3L	GO:0000175;GO:0000175;GO:0000175;GO:0000175;GO:0000176;GO:0000177;GO:0000177;GO:0000178;GO:0000178;GO:0003723;GO:0003723;GO:0003723;GO:0004518;GO:0004519;GO:0004527;GO:0004540;GO:0004540;GO:0005515;GO:0005737;GO:0005813;GO:0005829;GO:0005886;GO:0016075;GO:0016075;GO:0016075;GO:0016075;GO:0016787;GO:0019899;GO:0090503;GO:0090503;GO:0000175;GO:0000175;GO:0016075;GO:0016075;GO:0090503;GO:0090503;GO:…	K18681	EC:3.1.13.-	COG0557	K	DIS3 like exosome 3'-5' exoribonuclease[Source:HGNC Symbol;Acc:HGNC:28698]	115752	Q8TF46
MSTRG.11599	ENSG00000075131	MSTRG.11599.1	1268	15[-]66267735-66334923	15[-]66336191-66386746	TIPIN	GO:0000076;GO:0000076;GO:0000076;GO:0000076;GO:0000077;GO:0000790;GO:0003677;GO:0005515;GO:0005515;GO:0005634;GO:0005634;GO:0005634;GO:0005634;GO:0005634;GO:0005634;GO:0005634;GO:0005654;GO:0005737;GO:0005737;GO:0006260;GO:0006974;GO:0006974;GO:0006974;GO:0007049;GO:0008284;GO:0009411;GO:0031298;GO:0031573;GO:0033262;GO:0043111;GO:0043231;GO:0044770;GO:0048478;GO:0048478;GO:0048478;GO:0051301;GO:…	K10904	-	NOG323610	-	TIMELESS interacting protein [Source:HGNCSymbol;Acc:HGNC:30750]	54962	Q9BVW5
MSTRG.11599	ENSG00000169032	MSTRG.11599.1	51894	15[-]66267735-66334923	15[+]66386817-66492312	MAP2K1	GO:0000165;GO:0000166;GO:0000187;GO:0000187;GO:0000187;GO:0000187;GO:0000187;GO:0001932;GO:0004672;GO:0004672;GO:0004672;GO:0004674;GO:0004674;GO:0004674;GO:0004708;GO:0004708;GO:0004708;GO:0004708;GO:0004712;GO:0004713;GO:0005515;GO:0005515;GO:0005515;GO:0005524;GO:0005524;GO:0005524;GO:0005634;GO:0005737;GO:0005737;GO:0005739;GO:0005769;GO:0005770;GO:0005783;GO:0005794;GO:0005815;GO:0005829;GO:…	K04368	EC:2.7.12.2	COG0515	T	mitogen-activated protein kinase kinase 1[Source:HGNC Symbol;Acc:HGNC:6840]	5604	Q02750;A4QPA9
MSTRG.11640	ENSG00000169018	MSTRG.11640.41,MSTRG.11640.43	23853	15[-]68224342-68253892	15[+]68277745-68295862	FEM1B	GO:0002070;GO:0004842;GO:0005123;GO:0005515;GO:0005515;GO:0005515;GO:0005634;GO:0005634;GO:0005654;GO:0005737;GO:0005829;GO:0005829;GO:0006915;GO:0016567;GO:0016567;GO:0043687;GO:0051438;GO:0060442;GO:0060743;GO:1902041;GO:2000001;GO:0005515;GO:0005515;	K10349	-	COG0666	R	fem-1 homolog B [Source:HGNC Symbol;Acc:HGNC:3649]"	10116	Q9UK73
MSTRG.11640	ENSG00000260007	MSTRG.11640.41,MSTRG.11640.43	0	15[-]68224342-68253892	15[-]68184032-68229718	AC107871.1	-	-	-	-	-	novel protein"	-	-
MSTRG.11640	ENSG00000129007	MSTRG.11640.41,MSTRG.11640.43	18232	15[-]68224342-68253892	15[-]68190705-68206110	CALML4	GO:0005509;GO:0019722;GO:0005509;GO:0005509;GO:0019722;GO:0005509;GO:0005509;GO:0019722;GO:0005509;GO:0005509;GO:0005509;GO:0005509;GO:0019722;	K02183	-	COG5126	DTZ	calmodulin like 4 [Source:HGNCSymbol;Acc:HGNC:18445]	91860	Q96GE6
MSTRG.11640	ENSG00000137809	MSTRG.11640.41,MSTRG.11640.43	42640	15[-]68224342-68253892	15[-]68296532-68432163	ITGA11	GO:0001649;GO:0005518;GO:0005518;GO:0005886;GO:0005925;GO:0006929;GO:0007155;GO:0007155;GO:0007155;GO:0007155;GO:0007160;GO:0007160;GO:0007229;GO:0007517;GO:0008305;GO:0008305;GO:0008305;GO:0016020;GO:0016021;GO:0030198;GO:0033627;GO:0034681;GO:0038064;GO:0038065;GO:0046872;GO:0098639;GO:0001649;GO:0005518;GO:0005518;GO:0005886;GO:0005925;GO:0006929;GO:0007155;GO:0007155;GO:0007155;GO:0007155;GO:…	K06587	-	NOG235509	-	integrin subunit alpha 11 [Source:HGNCSymbol;Acc:HGNC:6136]	22801	Q9UKX5;B3KTN6
MSTRG.11640	ENSG00000128973	MSTRG.11640.41,MSTRG.11640.43	0	15[-]68224342-68253892	15[-]68206992-68257211	CLN6	GO:0001573;GO:0005515;GO:0005515;GO:0005783;GO:0005783;GO:0005788;GO:0005789;GO:0007040;GO:0007040;GO:0007042;GO:0007601;GO:0008203;GO:0016020;GO:0016021;GO:0030163;GO:0030203;GO:0031987;GO:0042803;GO:0044265;GO:0045862;GO:0016020;GO:0016021;GO:0016020;GO:0016021;GO:0016020;GO:0016021;GO:0001573;GO:0005515;GO:0005515;GO:0005783;GO:0005783;GO:0005788;GO:0005789;GO:0007040;GO:0007042;GO:0008203;GO:…	K12359	-	NOG27962	-	CLN6, transmembrane ER protein [Source:HGNCSymbol;Acc:HGNC:2077]	54982	Q9NWW5;A0A024R601
MSTRG.11640	ENSG00000033800	MSTRG.11640.41,MSTRG.11640.43	25739	15[-]68224342-68253892	15[+]68054179-68198603	PIAS1	GO:0003677;GO:0003713;GO:0003714;GO:0005515;GO:0005515;GO:0005515;GO:0005515;GO:0005634;GO:0005634;GO:0005654;GO:0007259;GO:0008270;GO:0008270;GO:0016605;GO:0016607;GO:0016740;GO:0016925;GO:0016925;GO:0016925;GO:0019789;GO:0019899;GO:0030521;GO:0032436;GO:0033235;GO:0042127;GO:0045893;GO:0046872;GO:0050681;GO:0060334;GO:0061665;GO:0000082;GO:0000122;GO:0003677;GO:0003713;GO:0003714;GO:0005515;GO:…	K04706	EC:2.3.2.-	NOG125513	S	protein inhibitor of activated STAT 1 [Source:HGNCSymbol;Acc:HGNC:2752]	8554	O75925
MSTRG.11641	ENSG00000169018	MSTRG.11641.1	72800	15[-]68200047-68204945	15[+]68277745-68295862	FEM1B	GO:0002070;GO:0004842;GO:0005123;GO:0005515;GO:0005515;GO:0005515;GO:0005634;GO:0005634;GO:0005654;GO:0005737;GO:0005829;GO:0005829;GO:0006915;GO:0016567;GO:0016567;GO:0043687;GO:0051438;GO:0060442;GO:0060743;GO:1902041;GO:2000001;GO:0005515;GO:0005515;	K10349	-	COG0666	R	fem-1 homolog B [Source:HGNC Symbol;Acc:HGNC:3649]"	10116	Q9UK73
MSTRG.11641	ENSG00000260007	MSTRG.11641.1	0	15[-]68200047-68204945	15[-]68184032-68229718	AC107871.1	-	-	-	-	-	novel protein"	-	-
MSTRG.11641	ENSG00000129007	MSTRG.11641.1	0	15[-]68200047-68204945	15[-]68190705-68206110	CALML4	GO:0005509;GO:0019722;GO:0005509;GO:0005509;GO:0019722;GO:0005509;GO:0005509;GO:0019722;GO:0005509;GO:0005509;GO:0005509;GO:0005509;GO:0019722;	K02183	-	COG5126	DTZ	calmodulin like 4 [Source:HGNCSymbol;Acc:HGNC:18445]	91860	Q96GE6
MSTRG.11641	ENSG00000137809	MSTRG.11641.1	91587	15[-]68200047-68204945	15[-]68296532-68432163	ITGA11	GO:0001649;GO:0005518;GO:0005518;GO:0005886;GO:0005925;GO:0006929;GO:0007155;GO:0007155;GO:0007155;GO:0007155;GO:0007160;GO:0007160;GO:0007229;GO:0007517;GO:0008305;GO:0008305;GO:0008305;GO:0016020;GO:0016021;GO:0030198;GO:0033627;GO:0034681;GO:0038064;GO:0038065;GO:0046872;GO:0098639;GO:0001649;GO:0005518;GO:0005518;GO:0005886;GO:0005925;GO:0006929;GO:0007155;GO:0007155;GO:0007155;GO:0007155;GO:…	K06587	-	NOG235509	-	integrin subunit alpha 11 [Source:HGNCSymbol;Acc:HGNC:6136]	22801	Q9UKX5;B3KTN6
MSTRG.11641	ENSG00000128973	MSTRG.11641.1	2047	15[-]68200047-68204945	15[-]68206992-68257211	CLN6	GO:0001573;GO:0005515;GO:0005515;GO:0005783;GO:0005783;GO:0005788;GO:0005789;GO:0007040;GO:0007040;GO:0007042;GO:0007601;GO:0008203;GO:0016020;GO:0016021;GO:0030163;GO:0030203;GO:0031987;GO:0042803;GO:0044265;GO:0045862;GO:0016020;GO:0016021;GO:0016020;GO:0016021;GO:0016020;GO:0016021;GO:0001573;GO:0005515;GO:0005515;GO:0005783;GO:0005783;GO:0005788;GO:0005789;GO:0007040;GO:0007042;GO:0008203;GO:…	K12359	-	NOG27962	-	CLN6, transmembrane ER protein [Source:HGNCSymbol;Acc:HGNC:2077]	54982	Q9NWW5;A0A024R601
MSTRG.11641	ENSG00000033800	MSTRG.11641.1	1444	15[-]68200047-68204945	15[+]68054179-68198603	PIAS1	GO:0003677;GO:0003713;GO:0003714;GO:0005515;GO:0005515;GO:0005515;GO:0005515;GO:0005634;GO:0005634;GO:0005654;GO:0007259;GO:0008270;GO:0008270;GO:0016605;GO:0016607;GO:0016740;GO:0016925;GO:0016925;GO:0016925;GO:0019789;GO:0019899;GO:0030521;GO:0032436;GO:0033235;GO:0042127;GO:0045893;GO:0046872;GO:0050681;GO:0060334;GO:0061665;GO:0000082;GO:0000122;GO:0003677;GO:0003713;GO:0003714;GO:0005515;GO:…	K04706	EC:2.3.2.-	NOG125513	S	protein inhibitor of activated STAT 1 [Source:HGNCSymbol;Acc:HGNC:2752]	8554	O75925
MSTRG.11642	ENSG00000169018	MSTRG.11642.1	53487	15[-]68221795-68224258	15[+]68277745-68295862	FEM1B	GO:0002070;GO:0004842;GO:0005123;GO:0005515;GO:0005515;GO:0005515;GO:0005634;GO:0005634;GO:0005654;GO:0005737;GO:0005829;GO:0005829;GO:0006915;GO:0016567;GO:0016567;GO:0043687;GO:0051438;GO:0060442;GO:0060743;GO:1902041;GO:2000001;GO:0005515;GO:0005515;	K10349	-	COG0666	R	fem-1 homolog B [Source:HGNC Symbol;Acc:HGNC:3649]"	10116	Q9UK73
MSTRG.11642	ENSG00000260007	MSTRG.11642.1	0	15[-]68221795-68224258	15[-]68184032-68229718	AC107871.1	-	-	-	-	-	novel protein"	-	-
MSTRG.11642	ENSG00000129007	MSTRG.11642.1	15685	15[-]68221795-68224258	15[-]68190705-68206110	CALML4	GO:0005509;GO:0019722;GO:0005509;GO:0005509;GO:0019722;GO:0005509;GO:0005509;GO:0019722;GO:0005509;GO:0005509;GO:0005509;GO:0005509;GO:0019722;	K02183	-	COG5126	DTZ	calmodulin like 4 [Source:HGNCSymbol;Acc:HGNC:18445]	91860	Q96GE6
MSTRG.11642	ENSG00000137809	MSTRG.11642.1	72274	15[-]68221795-68224258	15[-]68296532-68432163	ITGA11	GO:0001649;GO:0005518;GO:0005518;GO:0005886;GO:0005925;GO:0006929;GO:0007155;GO:0007155;GO:0007155;GO:0007155;GO:0007160;GO:0007160;GO:0007229;GO:0007517;GO:0008305;GO:0008305;GO:0008305;GO:0016020;GO:0016021;GO:0030198;GO:0033627;GO:0034681;GO:0038064;GO:0038065;GO:0046872;GO:0098639;GO:0001649;GO:0005518;GO:0005518;GO:0005886;GO:0005925;GO:0006929;GO:0007155;GO:0007155;GO:0007155;GO:0007155;GO:…	K06587	-	NOG235509	-	integrin subunit alpha 11 [Source:HGNCSymbol;Acc:HGNC:6136]	22801	Q9UKX5;B3KTN6
MSTRG.11642	ENSG00000128973	MSTRG.11642.1	0	15[-]68221795-68224258	15[-]68206992-68257211	CLN6	GO:0001573;GO:0005515;GO:0005515;GO:0005783;GO:0005783;GO:0005788;GO:0005789;GO:0007040;GO:0007040;GO:0007042;GO:0007601;GO:0008203;GO:0016020;GO:0016021;GO:0030163;GO:0030203;GO:0031987;GO:0042803;GO:0044265;GO:0045862;GO:0016020;GO:0016021;GO:0016020;GO:0016021;GO:0016020;GO:0016021;GO:0001573;GO:0005515;GO:0005515;GO:0005783;GO:0005783;GO:0005788;GO:0005789;GO:0007040;GO:0007042;GO:0008203;GO:…	K12359	-	NOG27962	-	CLN6, transmembrane ER protein [Source:HGNCSymbol;Acc:HGNC:2077]	54982	Q9NWW5;A0A024R601
MSTRG.11642	ENSG00000033800	MSTRG.11642.1	23192	15[-]68221795-68224258	15[+]68054179-68198603	PIAS1	GO:0003677;GO:0003713;GO:0003714;GO:0005515;GO:0005515;GO:0005515;GO:0005515;GO:0005634;GO:0005634;GO:0005654;GO:0007259;GO:0008270;GO:0008270;GO:0016605;GO:0016607;GO:0016740;GO:0016925;GO:0016925;GO:0016925;GO:0019789;GO:0019899;GO:0030521;GO:0032436;GO:0033235;GO:0042127;GO:0045893;GO:0046872;GO:0050681;GO:0060334;GO:0061665;GO:0000082;GO:0000122;GO:0003677;GO:0003713;GO:0003714;GO:0005515;GO:…	K04706	EC:2.3.2.-	NOG125513	S	protein inhibitor of activated STAT 1 [Source:HGNCSymbol;Acc:HGNC:2752]	8554	O75925
MSTRG.1169	ENSG00000123080	MSTRG.1169.31,MSTRG.1169.47,MSTRG.1169.35,MSTRG.1169.32,MSTRG.1169.23,MSTRG.1169.59,MSTRG.1169.37,MSTRG.1169.52,MSTRG.1169.27,MSTRG.1169.51,MSTRG.1169.46,MSTRG.1169.58,MSTRG.1169.28,MSTRG.1169.36,MSTRG.1169.33,MSTRG.1169.50,MSTRG.1169.24	9717	1[-]50615041-50951028	1[+]50960745-50974634	CDKN2C	GO:0000079;GO:0000082;GO:0004861;GO:0004861;GO:0005515;GO:0005515;GO:0005634;GO:0005737;GO:0005829;GO:0007049;GO:0007050;GO:0008285;GO:0008285;GO:0016301;GO:0016310;GO:0019901;GO:0019901;GO:0030308;GO:0042326;GO:0045736;GO:0048709;GO:2000134;GO:0000079;GO:0000082;GO:0004861;GO:0005515;GO:0005515;GO:0005634;GO:0005737;GO:0005829;GO:0007049;GO:0007050;GO:0008285;GO:0016301;GO:0016310;GO:0019901;GO:…	K06622	-	COG0666	R	cyclin dependent kinase inhibitor 2C [Source:HGNCSymbol;Acc:HGNC:1789]	1031	P42773;Q6ICV4
MSTRG.1169	ENSG00000185104	MSTRG.1169.31,MSTRG.1169.47,MSTRG.1169.35,MSTRG.1169.32,MSTRG.1169.23,MSTRG.1169.59,MSTRG.1169.37,MSTRG.1169.52,MSTRG.1169.27,MSTRG.1169.51,MSTRG.1169.46,MSTRG.1169.58,MSTRG.1169.28,MSTRG.1169.36,MSTRG.1169.33,MSTRG.1169.50,MSTRG.1169.24	0	1[-]50615041-50951028	1[-]50437028-50960267	FAF1	GO:0005515;GO:0005515;GO:0005634;GO:0005634;GO:0005635;GO:0005737;GO:0005829;GO:0006915;GO:0007253;GO:0008219;GO:0008219;GO:0008219;GO:0010942;GO:0019887;GO:0019901;GO:0019904;GO:0030155;GO:0031072;GO:0031265;GO:0031334;GO:0031625;GO:0034098;GO:0042176;GO:0043065;GO:0043130;GO:0043161;GO:0045740;GO:0045859;GO:0048471;GO:0051059;GO:1902043;GO:1903364;GO:0016020;GO:0016021;GO:0005515;GO:0008219;GO:…	K20703	-	NOG288188	-	Fas associated factor 1 [Source:HGNCSymbol;Acc:HGNC:3578]	11124	Q9UNN5
MSTRG.11697	ENSG00000260729	MSTRG.11697.1	0	15[-]72365156-72373607	15[-]72284727-72375981	AC009690.1	GO:0004553;GO:0005975;	-	-	-	-	novel transcript"	-	-
MSTRG.11697	ENSG00000273025	MSTRG.11697.1	45210	15[-]72365156-72373607	15[-]72266746-72319946	AC009690.3	-	-	-	-	-	novel transcript"	-	-
MSTRG.11697	ENSG00000137817	MSTRG.11697.1	92157	15[-]72365156-72373607	15[-]72241181-72272999	PARP6	GO:0003950;GO:0003950;GO:0003950;GO:0003950;GO:0006471;GO:0016740;GO:0016757;GO:0050775;GO:0070213;GO:0140289;GO:1990404;GO:0003950;GO:0003950;GO:0003950;GO:0003950;GO:0016740;GO:0016757;GO:0003950;GO:0003950;GO:0003950;GO:0003950;GO:0016740;GO:0016757;GO:0003950;GO:0003950;GO:0003950;GO:0003950;GO:0006471;GO:0016740;GO:0016757;GO:0070213;GO:0140289;GO:1990404;GO:0003950;GO:0003950;GO:0003950;GO:…	K15258	EC:2.4.2.30	NOG40570	S	poly(ADP-ribose) polymerase family member 6[Source:HGNC Symbol;Acc:HGNC:26921]	56965	Q2NL67;A0A024R5Z4
MSTRG.11697	ENSG00000213614	MSTRG.11697.1	0	15[-]72365156-72373607	15[-]72340919-72376476	HEXA	GO:0004553;GO:0004553;GO:0004563;GO:0004563;GO:0004563;GO:0005515;GO:0005764;GO:0005975;GO:0005975;GO:0006024;GO:0006687;GO:0008152;GO:0008375;GO:0016020;GO:0016787;GO:0016798;GO:0030207;GO:0030214;GO:0042340;GO:0042582;GO:0043202;GO:0046982;GO:0070062;GO:0102148;GO:0004553;GO:0004553;GO:0004563;GO:0004563;GO:0004563;GO:0005975;GO:0005975;GO:0008152;GO:0016787;GO:0016798;GO:0102148;GO:0004553;GO:…	K12373	EC:3.2.1.52	COG3525	G	hexosaminidase subunit alpha [Source:HGNCSymbol;Acc:HGNC:4878]	3073	P06865;A0A0S2Z3W3
MSTRG.11697	ENSG00000187806	MSTRG.11697.1	24666	15[-]72365156-72373607	15[+]72398273-72408029	TMEM202	GO:0005886;GO:0016020;GO:0016021;GO:0016020;GO:0016021;	-	-	NOG40198	S	transmembrane protein 202 [Source:HGNCSymbol;Acc:HGNC:33733]	338949	A6NGA9
MSTRG.11697	ENSG00000140488	MSTRG.11697.1	44999	15[-]72365156-72373607	15[-]72284727-72320157	CELF6	GO:0000381;GO:0000381;GO:0003676;GO:0003676;GO:0003723;GO:0003723;GO:0003723;GO:0003723;GO:0003729;GO:0005634;GO:0005634;GO:0005737;GO:0005737;GO:0005829;GO:0006376;GO:0006397;GO:1990904;GO:0003676;GO:0003723;GO:0003723;GO:0000381;GO:0000381;GO:0003676;GO:0003676;GO:0003723;GO:0003723;GO:0003723;GO:0003729;GO:0005634;GO:0005634;GO:0005737;GO:0005737;GO:0005829;GO:0006376;GO:0006397;GO:1990904;GO:…	K13207	-	NOG251494	-	CUGBP Elav-like family member 6 [Source:HGNCSymbol;Acc:HGNC:14059]	60677	Q96J87
MSTRG.11703	ENSG00000166233	MSTRG.11703.11	0	15[+]72521669-72523897	15[+]72474330-72602987	ARIH1	GO:0000151;GO:0000151;GO:0000209;GO:0004842;GO:0004842;GO:0004842;GO:0004842;GO:0005515;GO:0005515;GO:0005634;GO:0005737;GO:0005737;GO:0005829;GO:0006511;GO:0006511;GO:0006511;GO:0008270;GO:0015030;GO:0016567;GO:0016567;GO:0016567;GO:0016604;GO:0016740;GO:0019005;GO:0019787;GO:0031462;GO:0031463;GO:0031464;GO:0031624;GO:0031624;GO:0031625;GO:0032436;GO:0046872;GO:0061630;GO:0097413;GO:0004842;GO:…	K11968	EC:2.3.2.31	NOG327249	-	ariadne RBR E3 ubiquitin protein ligase 1[Source:HGNC Symbol;Acc:HGNC:689]	25820	Q9Y4X5
MSTRG.11704	ENSG00000166233	MSTRG.11704.1	0	15[+]72480249-72483897	15[+]72474330-72602987	ARIH1	GO:0000151;GO:0000151;GO:0000209;GO:0004842;GO:0004842;GO:0004842;GO:0004842;GO:0005515;GO:0005515;GO:0005634;GO:0005737;GO:0005737;GO:0005829;GO:0006511;GO:0006511;GO:0006511;GO:0008270;GO:0015030;GO:0016567;GO:0016567;GO:0016567;GO:0016604;GO:0016740;GO:0019005;GO:0019787;GO:0031462;GO:0031463;GO:0031464;GO:0031624;GO:0031624;GO:0031625;GO:0032436;GO:0046872;GO:0061630;GO:0097413;GO:0004842;GO:…	K11968	EC:2.3.2.31	NOG327249	-	ariadne RBR E3 ubiquitin protein ligase 1[Source:HGNC Symbol;Acc:HGNC:689]	25820	Q9Y4X5
MSTRG.11704	ENSG00000187806	MSTRG.11704.1	72220	15[+]72480249-72483897	15[+]72398273-72408029	TMEM202	GO:0005886;GO:0016020;GO:0016021;GO:0016020;GO:0016021;	-	-	NOG40198	S	transmembrane protein 202 [Source:HGNCSymbol;Acc:HGNC:33733]	338949	A6NGA9
MSTRG.11705	ENSG00000166233	MSTRG.11705.1	0	15[+]72511066-72513981	15[+]72474330-72602987	ARIH1	GO:0000151;GO:0000151;GO:0000209;GO:0004842;GO:0004842;GO:0004842;GO:0004842;GO:0005515;GO:0005515;GO:0005634;GO:0005737;GO:0005737;GO:0005829;GO:0006511;GO:0006511;GO:0006511;GO:0008270;GO:0015030;GO:0016567;GO:0016567;GO:0016567;GO:0016604;GO:0016740;GO:0019005;GO:0019787;GO:0031462;GO:0031463;GO:0031464;GO:0031624;GO:0031624;GO:0031625;GO:0032436;GO:0046872;GO:0061630;GO:0097413;GO:0004842;GO:…	K11968	EC:2.3.2.31	NOG327249	-	ariadne RBR E3 ubiquitin protein ligase 1[Source:HGNC Symbol;Acc:HGNC:689]	25820	Q9Y4X5
MSTRG.11706	ENSG00000166233	MSTRG.11706.1	0	15[+]72512240-72513873	15[+]72474330-72602987	ARIH1	GO:0000151;GO:0000151;GO:0000209;GO:0004842;GO:0004842;GO:0004842;GO:0004842;GO:0005515;GO:0005515;GO:0005634;GO:0005737;GO:0005737;GO:0005829;GO:0006511;GO:0006511;GO:0006511;GO:0008270;GO:0015030;GO:0016567;GO:0016567;GO:0016567;GO:0016604;GO:0016740;GO:0019005;GO:0019787;GO:0031462;GO:0031463;GO:0031464;GO:0031624;GO:0031624;GO:0031625;GO:0032436;GO:0046872;GO:0061630;GO:0097413;GO:0004842;GO:…	K11968	EC:2.3.2.31	NOG327249	-	ariadne RBR E3 ubiquitin protein ligase 1[Source:HGNC Symbol;Acc:HGNC:689]	25820	Q9Y4X5
MSTRG.11707	ENSG00000166233	MSTRG.11707.1,MSTRG.11707.2	0	15[+]72520515-72525921	15[+]72474330-72602987	ARIH1	GO:0000151;GO:0000151;GO:0000209;GO:0004842;GO:0004842;GO:0004842;GO:0004842;GO:0005515;GO:0005515;GO:0005634;GO:0005737;GO:0005737;GO:0005829;GO:0006511;GO:0006511;GO:0006511;GO:0008270;GO:0015030;GO:0016567;GO:0016567;GO:0016567;GO:0016604;GO:0016740;GO:0019005;GO:0019787;GO:0031462;GO:0031463;GO:0031464;GO:0031624;GO:0031624;GO:0031625;GO:0032436;GO:0046872;GO:0061630;GO:0097413;GO:0004842;GO:…	K11968	EC:2.3.2.31	NOG327249	-	ariadne RBR E3 ubiquitin protein ligase 1[Source:HGNC Symbol;Acc:HGNC:689]	25820	Q9Y4X5
MSTRG.11708	ENSG00000166233	MSTRG.11708.1	0	15[+]72529214-72534935	15[+]72474330-72602987	ARIH1	GO:0000151;GO:0000151;GO:0000209;GO:0004842;GO:0004842;GO:0004842;GO:0004842;GO:0005515;GO:0005515;GO:0005634;GO:0005737;GO:0005737;GO:0005829;GO:0006511;GO:0006511;GO:0006511;GO:0008270;GO:0015030;GO:0016567;GO:0016567;GO:0016567;GO:0016604;GO:0016740;GO:0019005;GO:0019787;GO:0031462;GO:0031463;GO:0031464;GO:0031624;GO:0031624;GO:0031625;GO:0032436;GO:0046872;GO:0061630;GO:0097413;GO:0004842;GO:…	K11968	EC:2.3.2.31	NOG327249	-	ariadne RBR E3 ubiquitin protein ligase 1[Source:HGNC Symbol;Acc:HGNC:689]	25820	Q9Y4X5
MSTRG.11745	ENSG00000140506	MSTRG.11745.1	89667	15[-]74915425-74916487	15[+]74812716-74825758	LMAN1L	GO:0000139;GO:0005537;GO:0005789;GO:0005793;GO:0006888;GO:0007029;GO:0007030;GO:0016020;GO:0016020;GO:0016020;GO:0016021;GO:0030134;GO:0030246;GO:0033116;GO:0062023;GO:0016020;GO:0016020;GO:0000139;GO:0005537;GO:0005789;GO:0005793;GO:0006888;GO:0007029;GO:0007030;GO:0016020;GO:0016020;GO:0016020;GO:0016021;GO:0030134;GO:0030246;GO:0033116;GO:0062023;	K10081	-	NOG292314	-	lectin, mannose binding 1 like [Source:HGNCSymbol;Acc:HGNC:6632]	79748	Q9HAT1
MSTRG.11745	ENSG00000140474	MSTRG.11745.1	72079	15[-]74915425-74916487	15[-]74836118-74843346	ULK3	GO:0000045;GO:0000166;GO:0000407;GO:0000407;GO:0004672;GO:0004672;GO:0004674;GO:0004674;GO:0004674;GO:0005515;GO:0005524;GO:0005524;GO:0005524;GO:0005737;GO:0005829;GO:0006468;GO:0006468;GO:0006914;GO:0010506;GO:0016020;GO:0016301;GO:0016310;GO:0016740;GO:0045879;GO:0045880;GO:0046777;GO:0046777;GO:0090398;GO:0097542;GO:0000045;GO:0000166;GO:0000407;GO:0000407;GO:0004672;GO:0004672;GO:0004674;GO:…	K21358	EC:2.7.11.1	COG0515	T	unc-51 like kinase 3 [Source:HGNCSymbol;Acc:HGNC:19703]	25989	Q6PHR2;B4DDG2
MSTRG.11745	ENSG00000178741	MSTRG.11745.1	3304	15[-]74915425-74916487	15[-]74919791-74938083	COX5A	GO:0004129;GO:0004129;GO:0004129;GO:0004129;GO:0004129;GO:0005515;GO:0005515;GO:0005739;GO:0005739;GO:0005743;GO:0005743;GO:0005743;GO:0005743;GO:0005743;GO:0005751;GO:0005751;GO:0006123;GO:0006123;GO:0009055;GO:0016020;GO:0046872;GO:1902600;GO:0004129;GO:0004129;GO:0005743;GO:0005743;GO:0022900;GO:1902600;GO:0004129;GO:0004129;GO:0005743;GO:0005743;GO:0022900;GO:1902600;GO:0004129;GO:0004129;GO:…	K02264	-	NOG284808	-	cytochrome c oxidase subunit 5A [Source:HGNCSymbol;Acc:HGNC:2267]	9377	P20674
MSTRG.11745	ENSG00000140497	MSTRG.11745.1	42060	15[-]74915425-74916487	15[-]74843730-74873365	SCAMP2	GO:0000139;GO:0005515;GO:0005768;GO:0005794;GO:0005794;GO:0005794;GO:0006892;GO:0015031;GO:0015031;GO:0015031;GO:0015031;GO:0016020;GO:0016021;GO:0016021;GO:0016021;GO:0030133;GO:0032588;GO:0032588;GO:0043231;GO:0055038;GO:0055038;GO:0070062;GO:0015031;GO:0015031;GO:0016020;GO:0016021;GO:0016021;GO:0016021;GO:0015031;GO:0016021;GO:0015031;GO:0016020;GO:0016021;GO:0016021;GO:0015031;GO:0015031;GO:…	K19995	-	NOG285953	-	secretory carrier membrane protein 2 [Source:HGNCSymbol;Acc:HGNC:10564]	10066	O15127;A0A140VK92
MSTRG.11745	ENSG00000198794	MSTRG.11745.1	40732	15[-]74915425-74916487	15[+]74957219-75021495	SCAMP5	GO:0015031;GO:0016020;GO:0016021;GO:0000139;GO:0000139;GO:0005515;GO:0005515;GO:0005768;GO:0005794;GO:0005794;GO:0005886;GO:0006887;GO:0015031;GO:0015031;GO:0015031;GO:0015031;GO:0016020;GO:0016021;GO:0016021;GO:0016021;GO:0030054;GO:0030672;GO:0031410;GO:0032588;GO:0032588;GO:0034976;GO:0044877;GO:0045202;GO:0045806;GO:0045956;GO:0050715;GO:0055038;GO:0055038;GO:0015031;GO:0015031;GO:0016020;GO:…	K19995	-	NOG114663	S	secretory carrier membrane protein 5 [Source:HGNCSymbol;Acc:HGNC:30386]	192683	Q8TAC9;A0A0A8K8F5
MSTRG.11745	ENSG00000178761	MSTRG.11745.1	8542	15[-]74915425-74916487	15[-]74899992-74906883	FAM219B	-	-	-	NOG69636	-	family with sequence similarity 219 member B[Source:HGNC Symbol;Acc:HGNC:24695]	57184	Q5XKK7
MSTRG.11745	ENSG00000178802	MSTRG.11745.1	13206	15[-]74915425-74916487	15[+]74890005-74902219	MPI	GO:0004476;GO:0004476;GO:0004476;GO:0005975;GO:0005975;GO:0008270;GO:0008270;GO:0009298;GO:0009298;GO:0009298;GO:0016853;GO:0000032;GO:0004476;GO:0004476;GO:0004476;GO:0004476;GO:0004476;GO:0004476;GO:0004476;GO:0005737;GO:0005829;GO:0005975;GO:0005975;GO:0006486;GO:0008270;GO:0008270;GO:0009298;GO:0009298;GO:0009298;GO:0009298;GO:0009298;GO:0009298;GO:0016853;GO:0046872;GO:0061611;GO:0070062;GO:…	K01809	EC:5.3.1.8	COG1482	G	mannose phosphate isomerase [Source:HGNCSymbol;Acc:HGNC:7216]	4351	P34949
MSTRG.11745	ENSG00000213578	MSTRG.11745.1	83623	15[-]74915425-74916487	15[+]74826627-74831802	CPLX3	GO:0000149;GO:0000149;GO:0005326;GO:0005829;GO:0005886;GO:0006836;GO:0006836;GO:0006836;GO:0006887;GO:0016020;GO:0016020;GO:0016079;GO:0016079;GO:0019905;GO:0019905;GO:0030054;GO:0030073;GO:0031201;GO:0031630;GO:0043195;GO:0045202;GO:0045202;GO:0046928;GO:0046928;GO:0098684;GO:0098993;GO:0099029;	K15295	-	NOG38928	-	complexin 3 [Source:HGNC Symbol;Acc:HGNC:27652]"	594855	Q8WVH0;A0A384N6F4
MSTRG.11745	ENSG00000178718	MSTRG.11745.1	37929	15[-]74915425-74916487	15[-]74954416-74957464	RPP25	GO:0000172;GO:0000172;GO:0000172;GO:0001682;GO:0001682;GO:0001682;GO:0001682;GO:0001682;GO:0003676;GO:0003676;GO:0003723;GO:0004526;GO:0004526;GO:0005515;GO:0005634;GO:0005654;GO:0005654;GO:0005815;GO:0008033;GO:0016787;GO:0030681;GO:0030681;GO:0033204;GO:0090501;GO:0090502;	K14525	EC:3.1.26.5	NOG247262	-	ribonuclease P and MRP subunit p25 [Source:HGNCSymbol;Acc:HGNC:30361]	54913	Q9BUL9
MSTRG.11762	ENSG00000169375	MSTRG.11762.1	0	15[-]75403028-75404466	15[-]75369379-75455842	SIN3A	GO:0000122;GO:0000122;GO:0000122;GO:0000776;GO:0000785;GO:0000785;GO:0000976;GO:0000976;GO:0001102;GO:0001103;GO:0001701;GO:0002218;GO:0002230;GO:0002244;GO:0003677;GO:0003682;GO:0003700;GO:0003714;GO:0003714;GO:0003714;GO:0003714;GO:0003723;GO:0004407;GO:0005515;GO:0005515;GO:0005634;GO:0005634;GO:0005634;GO:0005654;GO:0005654;GO:0005667;GO:0005730;GO:0006260;GO:0006355;GO:0006355;GO:0006355;GO:…	K11644	-	COG5602	B	SIN3 transcription regulator family member A[Source:HGNC Symbol;Acc:HGNC:19353]	25942	Q96ST3
MSTRG.11762	ENSG00000169410	MSTRG.11762.1	58785	15[-]75403028-75404466	15[-]75463251-75579289	PTPN9	GO:0004721;GO:0004725;GO:0004725;GO:0004725;GO:0004725;GO:0004725;GO:0004726;GO:0005515;GO:0005654;GO:0005737;GO:0006470;GO:0006470;GO:0006470;GO:0010977;GO:0016311;GO:0016311;GO:0016787;GO:0016791;GO:0016791;GO:0035335;GO:0044306;GO:0044306;GO:0071345;GO:1903078;GO:0004721;GO:0004725;GO:0004725;GO:0004725;GO:0006470;GO:0006470;GO:0016311;GO:0016311;GO:0016787;GO:0016791;GO:0016791;GO:0035335;	K18038	EC:3.1.3.48	COG5599	T	protein tyrosine phosphatase, non-receptor type 9[Source:HGNC Symbol;Acc:HGNC:9661]	5780	P43378;Q6IQ43
MSTRG.11762	ENSG00000140400	MSTRG.11762.1	34416	15[-]75403028-75404466	15[-]75355207-75368612	MAN2C1	GO:0003824;GO:0003824;GO:0004559;GO:0004559;GO:0004559;GO:0004559;GO:0005654;GO:0005737;GO:0005829;GO:0005975;GO:0005975;GO:0006013;GO:0006013;GO:0008152;GO:0009313;GO:0009313;GO:0016787;GO:0016798;GO:0030246;GO:0030246;GO:0046872;GO:0003824;GO:0003824;GO:0004559;GO:0004559;GO:0004559;GO:0004559;GO:0005654;GO:0005737;GO:0005829;GO:0005975;GO:0005975;GO:0006013;GO:0006013;GO:0008152;GO:0009313;GO:…	K01191	EC:3.2.1.24	COG0383	G	mannosidase alpha class 2C member 1 [Source:HGNCSymbol;Acc:HGNC:6827]	4123	Q9NTJ4;A0A140VJN9
MSTRG.11762	ENSG00000140398	MSTRG.11762.1	45914	15[-]75403028-75404466	15[+]75346955-75357114	NEIL1	GO:0003676;GO:0003676;GO:0003677;GO:0003684;GO:0003684;GO:0003824;GO:0003906;GO:0003906;GO:0003906;GO:0003906;GO:0005634;GO:0005634;GO:0005634;GO:0005654;GO:0005654;GO:0005694;GO:0005737;GO:0005815;GO:0005856;GO:0006281;GO:0006281;GO:0006284;GO:0006284;GO:0006284;GO:0006284;GO:0006289;GO:0006289;GO:0006974;GO:0006979;GO:0008022;GO:0008152;GO:0008270;GO:0008270;GO:0016787;GO:0016798;GO:0016799;GO:…	K10567	-	NOG75119	S	nei like DNA glycosylase 1 [Source:HGNCSymbol;Acc:HGNC:18448]	79661	Q96FI4
MSTRG.11762	ENSG00000140365	MSTRG.11762.1	59804	15[-]75403028-75404466	15[+]75335891-75343224	COMMD4	GO:0005515;GO:0005515;GO:0005634;GO:0005737;GO:0005737;GO:0005515;GO:0005515;GO:0005634;GO:0005737;GO:0005737;GO:0005515;GO:0005515;GO:0005634;GO:0005737;GO:0005737;GO:0005515;GO:0005515;GO:0005634;GO:0005737;GO:0005737;	K22560	-	NOG310350	-	COMM domain containing 4 [Source:HGNCSymbol;Acc:HGNC:26027]	54939	Q9H0A8
MSTRG.11774	ENSG00000177971	MSTRG.11774.1	0	15[-]75595556-75642084	15[-]75639085-75648706	IMP3	GO:0003723;GO:0003723;GO:0003723;GO:0005515;GO:0005515;GO:0005622;GO:0005634;GO:0005634;GO:0005634;GO:0005654;GO:0005730;GO:0005730;GO:0005730;GO:0005730;GO:0006364;GO:0006364;GO:0006364;GO:0006364;GO:0019843;GO:0019843;GO:0019843;GO:0030515;GO:0030684;GO:0032040;GO:0034457;GO:0034457;GO:0042254;GO:0003723;GO:0003723;GO:0003723;GO:0005515;GO:0005515;GO:0005622;GO:0005634;GO:0005634;GO:0005634;GO:…	K14560	-	COG0522	J	IMP3, U3 small nucleolar ribonucleoprotein[Source:HGNC Symbol;Acc:HGNC:14497]	55272	Q9NV31
MSTRG.11774	ENSG00000173548	MSTRG.11774.1	5822	15[-]75595556-75642084	15[+]75647906-75662301	SNX33	GO:0000278;GO:0000278;GO:0000281;GO:0000281;GO:0000281;GO:0005515;GO:0005515;GO:0005737;GO:0005829;GO:0006886;GO:0006886;GO:0006897;GO:0006897;GO:0006897;GO:0007032;GO:0007049;GO:0015031;GO:0015031;GO:0015031;GO:0016020;GO:0016197;GO:0017038;GO:0019898;GO:0030659;GO:0031410;GO:0035091;GO:0035091;GO:0036089;GO:0042802;GO:0044351;GO:0045806;GO:0051044;GO:0051301;GO:0097320;GO:2000009;GO:2000010;GO:…	K17923	-	COG5391	U	sorting nexin 33 [Source:HGNCSymbol;Acc:HGNC:28468]	257364	Q8WV41
MSTRG.11774	ENSG00000169410	MSTRG.11774.1	16267	15[-]75595556-75642084	15[-]75463251-75579289	PTPN9	GO:0004721;GO:0004725;GO:0004725;GO:0004725;GO:0004725;GO:0004725;GO:0004726;GO:0005515;GO:0005654;GO:0005737;GO:0006470;GO:0006470;GO:0006470;GO:0010977;GO:0016311;GO:0016311;GO:0016787;GO:0016791;GO:0016791;GO:0035335;GO:0044306;GO:0044306;GO:0071345;GO:1903078;GO:0004721;GO:0004725;GO:0004725;GO:0004725;GO:0006470;GO:0006470;GO:0016311;GO:0016311;GO:0016787;GO:0016791;GO:0016791;GO:0035335;	K18038	EC:3.1.3.48	COG5599	T	protein tyrosine phosphatase, non-receptor type 9[Source:HGNC Symbol;Acc:HGNC:9661]	5780	P43378;Q6IQ43
MSTRG.11774	ENSG00000173546	MSTRG.11774.1	32238	15[-]75595556-75642084	15[-]75674322-75712848	CSPG4	GO:0000187;GO:0001525;GO:0005576;GO:0005796;GO:0005886;GO:0005886;GO:0005887;GO:0005925;GO:0007165;GO:0007169;GO:0007275;GO:0008283;GO:0008347;GO:0009986;GO:0016020;GO:0016021;GO:0016324;GO:0019901;GO:0030154;GO:0030206;GO:0030207;GO:0030208;GO:0031258;GO:0035556;GO:0042995;GO:0042995;GO:0043202;GO:0048771;GO:0050731;GO:0062023;GO:0070062;	K08115	-	NOG261397	-	chondroitin sulfate proteoglycan 4 [Source:HGNCSymbol;Acc:HGNC:2466]	1464	Q6UVK1
MSTRG.11774	ENSG00000169371	MSTRG.11774.1	0	15[-]75595556-75642084	15[-]75598083-75626469	SNUPN	GO:0000339;GO:0000387;GO:0003723;GO:0005515;GO:0005515;GO:0005634;GO:0005634;GO:0005634;GO:0005643;GO:0005737;GO:0005737;GO:0005737;GO:0005829;GO:0006606;GO:0006606;GO:0051170;GO:0061015;GO:0061015;GO:0061608;GO:0061608;GO:0000339;GO:0000387;GO:0003723;GO:0005515;GO:0005515;GO:0005634;GO:0005634;GO:0005634;GO:0005643;GO:0005737;GO:0005737;GO:0005737;GO:0005829;GO:0006606;GO:0006606;GO:0051170;GO:…	K13151	-	NOG317385	-	snurportin 1 [Source:HGNC Symbol;Acc:HGNC:14245]"	10073	O95149
MSTRG.11774	ENSG00000182950	MSTRG.11774.1	81957	15[-]75595556-75642084	15[+]75724041-75727688	ODF3L1	-	-	-	NOG80931	S	outer dense fiber of sperm tails 3 like 1[Source:HGNC Symbol;Acc:HGNC:28735]	161753	Q8IXM7
MSTRG.11793	ENSG00000140386	MSTRG.11793.1	44147	15[-]76293254-76303757	15[-]76347904-76905444	SCAPER	GO:0003676;GO:0003676;GO:0005634;GO:0005634;GO:0005783;GO:0005829;GO:0008270;GO:0008270;GO:0046872;GO:0003676;GO:0003676;GO:0005634;GO:0005634;GO:0005783;GO:0005829;GO:0008270;GO:0008270;GO:0046872;GO:0005634;GO:0005829;GO:0005634;GO:0005829;GO:0003676;GO:0003676;GO:0005634;GO:0005634;GO:0005783;GO:0005829;GO:0008270;GO:0008270;GO:0046872;	-	-	NOG283905	-	S-phase cyclin A associated protein in the ER[Source:HGNC Symbol;Acc:HGNC:13081]	49855	Q9BY12
MSTRG.11793	ENSG00000140374	MSTRG.11793.1	0	15[-]76293254-76303757	15[-]76215353-76311472	ETFA	GO:0005515;GO:0005515;GO:0005739;GO:0005739;GO:0005739;GO:0005739;GO:0005759;GO:0005759;GO:0005759;GO:0009055;GO:0009055;GO:0009055;GO:0009055;GO:0016491;GO:0016491;GO:0022900;GO:0022904;GO:0033539;GO:0033539;GO:0050660;GO:0050660;GO:0050660;GO:0050660;GO:0055114;GO:0005515;GO:0005515;GO:0005739;GO:0005739;GO:0005739;GO:0005739;GO:0005759;GO:0005759;GO:0005759;GO:0009055;GO:0009055;GO:0009055;GO:…	K03522	-	COG2025	C	electron transfer flavoprotein subunit alpha[Source:HGNC Symbol;Acc:HGNC:3481]	2108	P13804;A0A0S2Z3L0
MSTRG.11793	ENSG00000169758	MSTRG.11793.1	64133	15[-]76293254-76303757	15[+]76059958-76229121	TMEM266	GO:0005829;GO:0005886;GO:0005886;GO:0016020;GO:0016021;	-	-	NOG29461	S	transmembrane protein 266 [Source:HGNCSymbol;Acc:HGNC:26763]	123591	Q2M3C6
MSTRG.11793	ENSG00000159556	MSTRG.11793.1	33016	15[-]76293254-76303757	15[+]76336773-76342475	ISL2	GO:0000981;GO:0000981;GO:0003677;GO:0003677;GO:0003677;GO:0003677;GO:0005634;GO:0005634;GO:0005634;GO:0005634;GO:0006355;GO:0006355;GO:0006357;GO:0007275;GO:0007409;GO:0021520;GO:0021524;GO:0031290;GO:0043565;GO:0043565;GO:0045665;GO:0046872;GO:0048663;GO:0048665;GO:0048666;GO:0048935;GO:0046872;	K18492	-	COG5576	K	ISL LIM homeobox 2 [Source:HGNCSymbol;Acc:HGNC:18524]	64843	Q96A47
MSTRG.118	ENSG00000116151	MSTRG.118.2,MSTRG.118.3,MSTRG.118.1	50486	1[+]2263916-2270767	1[-]2321253-2391707	MORN1	-	-	-	COG4642	S	MORN repeat containing 1 [Source:HGNCSymbol;Acc:HGNC:25852]	79906	Q5T089
MSTRG.118	ENSG00000067606	MSTRG.118.2,MSTRG.118.3,MSTRG.118.1	78521	1[+]2263916-2270767	1[+]2050411-2185395	PRKCZ	GO:0000166;GO:0000226;GO:0001725;GO:0001954;GO:0004672;GO:0004672;GO:0004672;GO:0004672;GO:0004674;GO:0004674;GO:0004674;GO:0004674;GO:0004674;GO:0004674;GO:0004674;GO:0004674;GO:0004697;GO:0004697;GO:0005515;GO:0005515;GO:0005515;GO:0005524;GO:0005524;GO:0005524;GO:0005634;GO:0005635;GO:0005737;GO:0005737;GO:0005737;GO:0005737;GO:0005768;GO:0005815;GO:0005829;GO:0005829;GO:0005829;GO:0005886;GO:…	K18952	EC:2.7.11.13	COG0515	T	protein kinase C zeta [Source:HGNCSymbol;Acc:HGNC:9412]	5590	Q05513
MSTRG.118	ENSG00000157933	MSTRG.118.2,MSTRG.118.3,MSTRG.118.1	0	1[+]2263916-2270767	1[+]2228319-2310213	SKI	GO:0000122;GO:0000122;GO:0000981;GO:0001843;GO:0002089;GO:0003714;GO:0005515;GO:0005515;GO:0005634;GO:0005654;GO:0005654;GO:0005667;GO:0005737;GO:0005813;GO:0006351;GO:0006351;GO:0007179;GO:0008270;GO:0008285;GO:0009948;GO:0010626;GO:0014902;GO:0016604;GO:0016604;GO:0016605;GO:0017053;GO:0019901;GO:0019904;GO:0021772;GO:0022011;GO:0030177;GO:0030326;GO:0030509;GO:0030512;GO:0030512;GO:0030512;GO:…	-	-	NOG82850	-	SKI proto-oncogene [Source:HGNCSymbol;Acc:HGNC:10896]	6497	P12755
MSTRG.118	ENSG00000162585	MSTRG.118.2,MSTRG.118.3,MSTRG.118.1	51196	1[+]2263916-2270767	1[-]2184461-2212720	FAAP20	GO:0005515;GO:0005515;GO:0005634;GO:0005654;GO:0005654;GO:0005694;GO:0006281;GO:0006974;GO:0006974;GO:0016604;GO:0019985;GO:0030054;GO:0031593;GO:0036297;GO:0036297;GO:0043130;GO:0043240;GO:0043240;GO:0046872;GO:0070530;GO:0070530;GO:0140036;GO:0005515;GO:0005515;GO:0005634;GO:0005654;GO:0005654;GO:0005694;GO:0006281;GO:0006974;GO:0006974;GO:0016604;GO:0019985;GO:0030054;GO:0031593;GO:0036297;GO:…	-	-	NOG84685	-	FA core complex associated protein 20 [Source:HGNCSymbol;Acc:HGNC:26428]	199990	Q6NZ36
MSTRG.1186	ENSG00000204006	MSTRG.1186.1	89530	1[+]51237616-51245984	1[+]51102221-51148086	C1orf185	GO:0016020;GO:0016021;GO:0016020;GO:0016021;GO:0016020;GO:0016021;	-	-	NOG122112	S	chromosome 1 open reading frame 185 [Source:HGNCSymbol;Acc:HGNC:28096]	284546	Q5T7R7
MSTRG.1186	ENSG00000123091	MSTRG.1186.1	0	1[+]51237616-51245984	1[+]51236273-51273447	RNF11	GO:0000151;GO:0000151;GO:0003677;GO:0004842;GO:0005515;GO:0005634;GO:0005737;GO:0005768;GO:0005769;GO:0006511;GO:0006511;GO:0008270;GO:0046872;GO:0051865;GO:0055037;GO:0070062;	K11980	-	NOG265447	-	ring finger protein 11 [Source:HGNCSymbol;Acc:HGNC:10056]	26994	Q9Y3C5
MSTRG.1186	ENSG00000085831	MSTRG.1186.1	41274	1[+]51237616-51245984	1[-]51287258-51345116	TTC39A	GO:0003674;GO:0005515;GO:0005575;GO:0008150;GO:0003674;GO:0005515;GO:0005575;GO:0008150;GO:0003674;GO:0005515;GO:0005575;GO:0008150;GO:0005515;GO:0003674;GO:0005515;GO:0005575;GO:0008150;GO:0005515;GO:0003674;GO:0005575;GO:0008150;	-	-	NOG307743	-	tetratricopeptide repeat domain 39A [Source:HGNCSymbol;Acc:HGNC:18657]	22996	Q5SRH9
MSTRG.1188	ENSG00000085832	MSTRG.1188.1	98008	1[+]51252989-51256255	1[-]51354263-51519266	EPS15	GO:0005509;GO:0005509;GO:0005515;GO:0005829;GO:0043231;GO:0001921;GO:0005509;GO:0005509;GO:0005515;GO:0005515;GO:0005515;GO:0005515;GO:0005737;GO:0005768;GO:0005769;GO:0005829;GO:0005829;GO:0005829;GO:0005886;GO:0005886;GO:0005886;GO:0005905;GO:0005905;GO:0006895;GO:0006897;GO:0007173;GO:0008283;GO:0009925;GO:0015031;GO:0016020;GO:0016032;GO:0016050;GO:0016235;GO:0016324;GO:0017124;GO:0019065;GO:…	K12472	-	NOG301764	-	epidermal growth factor receptor pathway substrate15 [Source:HGNC Symbol;Acc:HGNC:3419]	2060	P42566
MSTRG.1188	ENSG00000123091	MSTRG.1188.1	0	1[+]51252989-51256255	1[+]51236273-51273447	RNF11	GO:0000151;GO:0000151;GO:0003677;GO:0004842;GO:0005515;GO:0005634;GO:0005737;GO:0005768;GO:0005769;GO:0006511;GO:0006511;GO:0008270;GO:0046872;GO:0051865;GO:0055037;GO:0070062;	K11980	-	NOG265447	-	ring finger protein 11 [Source:HGNCSymbol;Acc:HGNC:10056]	26994	Q9Y3C5
MSTRG.1188	ENSG00000085831	MSTRG.1188.1	31003	1[+]51252989-51256255	1[-]51287258-51345116	TTC39A	GO:0003674;GO:0005515;GO:0005575;GO:0008150;GO:0003674;GO:0005515;GO:0005575;GO:0008150;GO:0003674;GO:0005515;GO:0005575;GO:0008150;GO:0005515;GO:0003674;GO:0005515;GO:0005575;GO:0008150;GO:0005515;GO:0003674;GO:0005575;GO:0008150;	-	-	NOG307743	-	tetratricopeptide repeat domain 39A [Source:HGNCSymbol;Acc:HGNC:18657]	22996	Q5SRH9
MSTRG.1189	ENSG00000085832	MSTRG.1189.1	19816	1[+]51257855-51334447	1[-]51354263-51519266	EPS15	GO:0005509;GO:0005509;GO:0005515;GO:0005829;GO:0043231;GO:0001921;GO:0005509;GO:0005509;GO:0005515;GO:0005515;GO:0005515;GO:0005515;GO:0005737;GO:0005768;GO:0005769;GO:0005829;GO:0005829;GO:0005829;GO:0005886;GO:0005886;GO:0005886;GO:0005905;GO:0005905;GO:0006895;GO:0006897;GO:0007173;GO:0008283;GO:0009925;GO:0015031;GO:0016020;GO:0016032;GO:0016050;GO:0016235;GO:0016324;GO:0017124;GO:0019065;GO:…	K12472	-	NOG301764	-	epidermal growth factor receptor pathway substrate15 [Source:HGNC Symbol;Acc:HGNC:3419]	2060	P42566
MSTRG.1189	ENSG00000123091	MSTRG.1189.1	0	1[+]51257855-51334447	1[+]51236273-51273447	RNF11	GO:0000151;GO:0000151;GO:0003677;GO:0004842;GO:0005515;GO:0005634;GO:0005737;GO:0005768;GO:0005769;GO:0006511;GO:0006511;GO:0008270;GO:0046872;GO:0051865;GO:0055037;GO:0070062;	K11980	-	NOG265447	-	ring finger protein 11 [Source:HGNCSymbol;Acc:HGNC:10056]	26994	Q9Y3C5
MSTRG.1189	ENSG00000085831	MSTRG.1189.1	0	1[+]51257855-51334447	1[-]51287258-51345116	TTC39A	GO:0003674;GO:0005515;GO:0005575;GO:0008150;GO:0003674;GO:0005515;GO:0005575;GO:0008150;GO:0003674;GO:0005515;GO:0005575;GO:0008150;GO:0005515;GO:0003674;GO:0005515;GO:0005575;GO:0008150;GO:0005515;GO:0003674;GO:0005575;GO:0008150;	-	-	NOG307743	-	tetratricopeptide repeat domain 39A [Source:HGNCSymbol;Acc:HGNC:18657]	22996	Q5SRH9
MSTRG.119	ENSG00000116151	MSTRG.119.1	33963	1[+]2279627-2287290	1[-]2321253-2391707	MORN1	-	-	-	COG4642	S	MORN repeat containing 1 [Source:HGNCSymbol;Acc:HGNC:25852]	79906	Q5T089
MSTRG.119	ENSG00000067606	MSTRG.119.1	94232	1[+]2279627-2287290	1[+]2050411-2185395	PRKCZ	GO:0000166;GO:0000226;GO:0001725;GO:0001954;GO:0004672;GO:0004672;GO:0004672;GO:0004672;GO:0004674;GO:0004674;GO:0004674;GO:0004674;GO:0004674;GO:0004674;GO:0004674;GO:0004674;GO:0004697;GO:0004697;GO:0005515;GO:0005515;GO:0005515;GO:0005524;GO:0005524;GO:0005524;GO:0005634;GO:0005635;GO:0005737;GO:0005737;GO:0005737;GO:0005737;GO:0005768;GO:0005815;GO:0005829;GO:0005829;GO:0005829;GO:0005886;GO:…	K18952	EC:2.7.11.13	COG0515	T	protein kinase C zeta [Source:HGNCSymbol;Acc:HGNC:9412]	5590	Q05513
MSTRG.119	ENSG00000157933	MSTRG.119.1	0	1[+]2279627-2287290	1[+]2228319-2310213	SKI	GO:0000122;GO:0000122;GO:0000981;GO:0001843;GO:0002089;GO:0003714;GO:0005515;GO:0005515;GO:0005634;GO:0005654;GO:0005654;GO:0005667;GO:0005737;GO:0005813;GO:0006351;GO:0006351;GO:0007179;GO:0008270;GO:0008285;GO:0009948;GO:0010626;GO:0014902;GO:0016604;GO:0016604;GO:0016605;GO:0017053;GO:0019901;GO:0019904;GO:0021772;GO:0022011;GO:0030177;GO:0030326;GO:0030509;GO:0030512;GO:0030512;GO:0030512;GO:…	-	-	NOG82850	-	SKI proto-oncogene [Source:HGNCSymbol;Acc:HGNC:10896]	6497	P12755
MSTRG.119	ENSG00000162585	MSTRG.119.1	66907	1[+]2279627-2287290	1[-]2184461-2212720	FAAP20	GO:0005515;GO:0005515;GO:0005634;GO:0005654;GO:0005654;GO:0005694;GO:0006281;GO:0006974;GO:0006974;GO:0016604;GO:0019985;GO:0030054;GO:0031593;GO:0036297;GO:0036297;GO:0043130;GO:0043240;GO:0043240;GO:0046872;GO:0070530;GO:0070530;GO:0140036;GO:0005515;GO:0005515;GO:0005634;GO:0005654;GO:0005654;GO:0005694;GO:0006281;GO:0006974;GO:0006974;GO:0016604;GO:0019985;GO:0030054;GO:0031593;GO:0036297;GO:…	-	-	NOG84685	-	FA core complex associated protein 20 [Source:HGNCSymbol;Acc:HGNC:26428]	199990	Q6NZ36
MSTRG.11935	ENSG00000073417	MSTRG.11935.1	0	15[+]84982470-84987397	15[+]84980440-85139145	PDE8A	GO:0001934;GO:0004114;GO:0004114;GO:0004115;GO:0004115;GO:0005829;GO:0006198;GO:0006355;GO:0006355;GO:0007165;GO:0007165;GO:0007186;GO:0008081;GO:0008081;GO:0016787;GO:0019900;GO:0046872;GO:0047555;GO:0060548;GO:0070062;GO:0070374;GO:0070374;GO:0071364;GO:0071364;GO:1903206;GO:0001934;GO:0004114;GO:0004114;GO:0004115;GO:0004115;GO:0005829;GO:0006198;GO:0006355;GO:0006355;GO:0007165;GO:0007165;GO:…	K18437	EC:3.1.4.53	NOG282089	-	phosphodiesterase 8A [Source:HGNCSymbol;Acc:HGNC:8793]	5151	O60658
MSTRG.11935	ENSG00000156222	MSTRG.11935.1	36672	15[+]84982470-84987397	15[+]84884654-84945798	SLC28A1	GO:0005337;GO:0005337;GO:0005337;GO:0005337;GO:0005415;GO:0005415;GO:0005415;GO:0005415;GO:0005886;GO:0005886;GO:0005887;GO:0005887;GO:0005887;GO:0005887;GO:0006139;GO:0015389;GO:0015855;GO:0015858;GO:0016020;GO:0016020;GO:0016020;GO:0016020;GO:0016021;GO:0072531;GO:1901642;GO:1901642;GO:1901642;GO:1904823;GO:0005337;GO:0005337;GO:0005337;GO:0005337;GO:0005415;GO:0005415;GO:0005415;GO:0005415;GO:…	K11536	-	COG1972	F	solute carrier family 28 member 1 [Source:HGNCSymbol;Acc:HGNC:11001]	9154	O00337;B7Z3L6
MSTRG.11936	ENSG00000073417	MSTRG.11936.1	0	15[+]84987778-84999548	15[+]84980440-85139145	PDE8A	GO:0001934;GO:0004114;GO:0004114;GO:0004115;GO:0004115;GO:0005829;GO:0006198;GO:0006355;GO:0006355;GO:0007165;GO:0007165;GO:0007186;GO:0008081;GO:0008081;GO:0016787;GO:0019900;GO:0046872;GO:0047555;GO:0060548;GO:0070062;GO:0070374;GO:0070374;GO:0071364;GO:0071364;GO:1903206;GO:0001934;GO:0004114;GO:0004114;GO:0004115;GO:0004115;GO:0005829;GO:0006198;GO:0006355;GO:0006355;GO:0007165;GO:0007165;GO:…	K18437	EC:3.1.4.53	NOG282089	-	phosphodiesterase 8A [Source:HGNCSymbol;Acc:HGNC:8793]	5151	O60658
MSTRG.11936	ENSG00000156222	MSTRG.11936.1	41980	15[+]84987778-84999548	15[+]84884654-84945798	SLC28A1	GO:0005337;GO:0005337;GO:0005337;GO:0005337;GO:0005415;GO:0005415;GO:0005415;GO:0005415;GO:0005886;GO:0005886;GO:0005887;GO:0005887;GO:0005887;GO:0005887;GO:0006139;GO:0015389;GO:0015855;GO:0015858;GO:0016020;GO:0016020;GO:0016020;GO:0016020;GO:0016021;GO:0072531;GO:1901642;GO:1901642;GO:1901642;GO:1904823;GO:0005337;GO:0005337;GO:0005337;GO:0005337;GO:0005415;GO:0005415;GO:0005415;GO:0005415;GO:…	K11536	-	COG1972	F	solute carrier family 28 member 1 [Source:HGNCSymbol;Acc:HGNC:11001]	9154	O00337;B7Z3L6
MSTRG.11937	ENSG00000073417	MSTRG.11937.1,MSTRG.11937.2	0	15[+]85015501-85025371	15[+]84980440-85139145	PDE8A	GO:0001934;GO:0004114;GO:0004114;GO:0004115;GO:0004115;GO:0005829;GO:0006198;GO:0006355;GO:0006355;GO:0007165;GO:0007165;GO:0007186;GO:0008081;GO:0008081;GO:0016787;GO:0019900;GO:0046872;GO:0047555;GO:0060548;GO:0070062;GO:0070374;GO:0070374;GO:0071364;GO:0071364;GO:1903206;GO:0001934;GO:0004114;GO:0004114;GO:0004115;GO:0004115;GO:0005829;GO:0006198;GO:0006355;GO:0006355;GO:0007165;GO:0007165;GO:…	K18437	EC:3.1.4.53	NOG282089	-	phosphodiesterase 8A [Source:HGNCSymbol;Acc:HGNC:8793]	5151	O60658
MSTRG.11937	ENSG00000156222	MSTRG.11937.1,MSTRG.11937.2	69703	15[+]85015501-85025371	15[+]84884654-84945798	SLC28A1	GO:0005337;GO:0005337;GO:0005337;GO:0005337;GO:0005415;GO:0005415;GO:0005415;GO:0005415;GO:0005886;GO:0005886;GO:0005887;GO:0005887;GO:0005887;GO:0005887;GO:0006139;GO:0015389;GO:0015855;GO:0015858;GO:0016020;GO:0016020;GO:0016020;GO:0016020;GO:0016021;GO:0072531;GO:1901642;GO:1901642;GO:1901642;GO:1904823;GO:0005337;GO:0005337;GO:0005337;GO:0005337;GO:0005415;GO:0005415;GO:0005415;GO:0005415;GO:…	K11536	-	COG1972	F	solute carrier family 28 member 1 [Source:HGNCSymbol;Acc:HGNC:11001]	9154	O00337;B7Z3L6
MSTRG.11938	ENSG00000073417	MSTRG.11938.1	0	15[+]85032430-85038842	15[+]84980440-85139145	PDE8A	GO:0001934;GO:0004114;GO:0004114;GO:0004115;GO:0004115;GO:0005829;GO:0006198;GO:0006355;GO:0006355;GO:0007165;GO:0007165;GO:0007186;GO:0008081;GO:0008081;GO:0016787;GO:0019900;GO:0046872;GO:0047555;GO:0060548;GO:0070062;GO:0070374;GO:0070374;GO:0071364;GO:0071364;GO:1903206;GO:0001934;GO:0004114;GO:0004114;GO:0004115;GO:0004115;GO:0005829;GO:0006198;GO:0006355;GO:0006355;GO:0007165;GO:0007165;GO:…	K18437	EC:3.1.4.53	NOG282089	-	phosphodiesterase 8A [Source:HGNCSymbol;Acc:HGNC:8793]	5151	O60658
MSTRG.11938	ENSG00000156222	MSTRG.11938.1	86632	15[+]85032430-85038842	15[+]84884654-84945798	SLC28A1	GO:0005337;GO:0005337;GO:0005337;GO:0005337;GO:0005415;GO:0005415;GO:0005415;GO:0005415;GO:0005886;GO:0005886;GO:0005887;GO:0005887;GO:0005887;GO:0005887;GO:0006139;GO:0015389;GO:0015855;GO:0015858;GO:0016020;GO:0016020;GO:0016020;GO:0016020;GO:0016021;GO:0072531;GO:1901642;GO:1901642;GO:1901642;GO:1904823;GO:0005337;GO:0005337;GO:0005337;GO:0005337;GO:0005415;GO:0005415;GO:0005415;GO:0005415;GO:…	K11536	-	COG1972	F	solute carrier family 28 member 1 [Source:HGNCSymbol;Acc:HGNC:11001]	9154	O00337;B7Z3L6
MSTRG.1194	ENSG00000085832	MSTRG.1194.1	0	1[-]51358063-51398088	1[-]51354263-51519266	EPS15	GO:0005509;GO:0005509;GO:0005515;GO:0005829;GO:0043231;GO:0001921;GO:0005509;GO:0005509;GO:0005515;GO:0005515;GO:0005515;GO:0005515;GO:0005737;GO:0005768;GO:0005769;GO:0005829;GO:0005829;GO:0005829;GO:0005886;GO:0005886;GO:0005886;GO:0005905;GO:0005905;GO:0006895;GO:0006897;GO:0007173;GO:0008283;GO:0009925;GO:0015031;GO:0016020;GO:0016032;GO:0016050;GO:0016235;GO:0016324;GO:0017124;GO:0019065;GO:…	K12472	-	NOG301764	-	epidermal growth factor receptor pathway substrate15 [Source:HGNC Symbol;Acc:HGNC:3419]	2060	P42566
MSTRG.1194	ENSG00000123091	MSTRG.1194.1	84616	1[-]51358063-51398088	1[+]51236273-51273447	RNF11	GO:0000151;GO:0000151;GO:0003677;GO:0004842;GO:0005515;GO:0005634;GO:0005737;GO:0005768;GO:0005769;GO:0006511;GO:0006511;GO:0008270;GO:0046872;GO:0051865;GO:0055037;GO:0070062;	K11980	-	NOG265447	-	ring finger protein 11 [Source:HGNCSymbol;Acc:HGNC:10056]	26994	Q9Y3C5
MSTRG.1194	ENSG00000085831	MSTRG.1194.1	12947	1[-]51358063-51398088	1[-]51287258-51345116	TTC39A	GO:0003674;GO:0005515;GO:0005575;GO:0008150;GO:0003674;GO:0005515;GO:0005575;GO:0008150;GO:0003674;GO:0005515;GO:0005575;GO:0008150;GO:0005515;GO:0003674;GO:0005515;GO:0005575;GO:0008150;GO:0005515;GO:0003674;GO:0005575;GO:0008150;	-	-	NOG307743	-	tetratricopeptide repeat domain 39A [Source:HGNCSymbol;Acc:HGNC:18657]	22996	Q5SRH9
MSTRG.1196	ENSG00000085832	MSTRG.1196.1	0	1[-]51373987-51374993	1[-]51354263-51519266	EPS15	GO:0005509;GO:0005509;GO:0005515;GO:0005829;GO:0043231;GO:0001921;GO:0005509;GO:0005509;GO:0005515;GO:0005515;GO:0005515;GO:0005515;GO:0005737;GO:0005768;GO:0005769;GO:0005829;GO:0005829;GO:0005829;GO:0005886;GO:0005886;GO:0005886;GO:0005905;GO:0005905;GO:0006895;GO:0006897;GO:0007173;GO:0008283;GO:0009925;GO:0015031;GO:0016020;GO:0016032;GO:0016050;GO:0016235;GO:0016324;GO:0017124;GO:0019065;GO:…	K12472	-	NOG301764	-	epidermal growth factor receptor pathway substrate15 [Source:HGNC Symbol;Acc:HGNC:3419]	2060	P42566
MSTRG.1196	ENSG00000085831	MSTRG.1196.1	28871	1[-]51373987-51374993	1[-]51287258-51345116	TTC39A	GO:0003674;GO:0005515;GO:0005575;GO:0008150;GO:0003674;GO:0005515;GO:0005575;GO:0008150;GO:0003674;GO:0005515;GO:0005575;GO:0008150;GO:0005515;GO:0003674;GO:0005515;GO:0005575;GO:0008150;GO:0005515;GO:0003674;GO:0005575;GO:0008150;	-	-	NOG307743	-	tetratricopeptide repeat domain 39A [Source:HGNCSymbol;Acc:HGNC:18657]	22996	Q5SRH9
MSTRG.11975	ENSG00000188095	MSTRG.11975.19	95222	15[-]89873976-89876395	15[+]89760591-89778754	MESP2	GO:0003700;GO:0003700;GO:0006355;GO:0000978;GO:0000981;GO:0001707;GO:0001756;GO:0003007;GO:0003677;GO:0003700;GO:0003700;GO:0005634;GO:0005634;GO:0006355;GO:0006357;GO:0007219;GO:0007275;GO:0046983;GO:0046983;	K09076	-	NOG320808	-	mesoderm posterior bHLH transcription factor 2[Source:HGNC Symbol;Acc:HGNC:29659]	145873	Q0VG99
MSTRG.11975	ENSG00000250021	MSTRG.11975.19	0	15[-]89873976-89876395	15[-]89834308-89912882	ARPIN-AP3S2	GO:0006886;GO:0006886;GO:0015031;GO:0016020;GO:0016192;GO:0016192;GO:0030117;GO:0030117;GO:0043231;GO:0051126;GO:0051126;GO:0043231;GO:0051126;GO:0051126;GO:0006886;GO:0006886;GO:0006886;GO:0015031;GO:0015031;GO:0015031;GO:0016020;GO:0016192;GO:0016192;GO:0030117;GO:0030117;GO:0043231;GO:0051126;GO:0051126;	-	-	-	-	ARPIN-AP3S2 readthrough [Source:HGNCSymbol;Acc:HGNC:38824]	100526783	A0A0A6YYH1
MSTRG.11975	ENSG00000242498	MSTRG.11975.19	18611	15[-]89873976-89876395	15[-]89895006-89912952	ARPIN	GO:0005515;GO:0030027;GO:0030336;GO:0033058;GO:0042995;GO:0051126;GO:0051126;GO:0051126;GO:2000393;GO:0051126;GO:0051126;GO:0051126;GO:0051126;	-	-	NOG74791	-	actin related protein 2/3 complex inhibitor[Source:HGNC Symbol;Acc:HGNC:28782]	348110	Q7Z6K5
MSTRG.11975	ENSG00000166825	MSTRG.11975.19	58575	15[-]89873976-89876395	15[-]89784895-89815401	ANPEP	GO:0001525;GO:0001618;GO:0004177;GO:0004177;GO:0005615;GO:0005737;GO:0005765;GO:0005793;GO:0005886;GO:0005886;GO:0005886;GO:0005886;GO:0006508;GO:0006508;GO:0006508;GO:0006508;GO:0007275;GO:0008233;GO:0008237;GO:0008237;GO:0008237;GO:0008237;GO:0008270;GO:0008270;GO:0008270;GO:0008270;GO:0009897;GO:0016020;GO:0016021;GO:0016032;GO:0016787;GO:0030154;GO:0030667;GO:0038023;GO:0042277;GO:0043171;GO:…	K11140	EC:3.4.11.2	COG0308	E	alanyl aminopeptidase, membrane [Source:HGNCSymbol;Acc:HGNC:500]	290	P15144;A0A024RC61;Q59E93
MSTRG.11975	ENSG00000157823	MSTRG.11975.19	0	15[-]89873976-89876395	15[-]89830599-89894638	AP3S2	GO:0005794;GO:0005794;GO:0006886;GO:0006886;GO:0006886;GO:0008089;GO:0008089;GO:0015031;GO:0015031;GO:0015031;GO:0016020;GO:0016192;GO:0016192;GO:0030117;GO:0030117;GO:0030123;GO:0030659;GO:0031410;GO:0043231;GO:0048490;GO:0048490;GO:1904115;GO:0005794;GO:0005794;GO:0006886;GO:0006886;GO:0008089;GO:0015031;GO:0015031;GO:0016020;GO:0016192;GO:0030117;GO:0030123;GO:0030659;GO:0031410;GO:0043231;GO:…	K12399	-	COG5030	U	adaptor related protein complex 3 subunit sigma 2[Source:HGNC Symbol;Acc:HGNC:571]	10239	P59780;A0A024RC62
MSTRG.1198	ENSG00000085832	MSTRG.1198.1	0	1[-]51425964-51430379	1[-]51354263-51519266	EPS15	GO:0005509;GO:0005509;GO:0005515;GO:0005829;GO:0043231;GO:0001921;GO:0005509;GO:0005509;GO:0005515;GO:0005515;GO:0005515;GO:0005515;GO:0005737;GO:0005768;GO:0005769;GO:0005829;GO:0005829;GO:0005829;GO:0005886;GO:0005886;GO:0005886;GO:0005905;GO:0005905;GO:0006895;GO:0006897;GO:0007173;GO:0008283;GO:0009925;GO:0015031;GO:0016020;GO:0016032;GO:0016050;GO:0016235;GO:0016324;GO:0017124;GO:0019065;GO:…	K12472	-	NOG301764	-	epidermal growth factor receptor pathway substrate15 [Source:HGNC Symbol;Acc:HGNC:3419]	2060	P42566
MSTRG.1198	ENSG00000085831	MSTRG.1198.1	80848	1[-]51425964-51430379	1[-]51287258-51345116	TTC39A	GO:0003674;GO:0005515;GO:0005575;GO:0008150;GO:0003674;GO:0005515;GO:0005575;GO:0008150;GO:0003674;GO:0005515;GO:0005575;GO:0008150;GO:0005515;GO:0003674;GO:0005515;GO:0005575;GO:0008150;GO:0005515;GO:0003674;GO:0005575;GO:0008150;	-	-	NOG307743	-	tetratricopeptide repeat domain 39A [Source:HGNCSymbol;Acc:HGNC:18657]	22996	Q5SRH9
MSTRG.12	ENSG00000186092	MSTRG.12.1,MSTRG.12.2	27103	1[+]98688-413819	1[+]65419-71585	OR4F5	GO:0004930;GO:0004930;GO:0004930;GO:0004984;GO:0004984;GO:0005886;GO:0007165;GO:0007186;GO:0007186;GO:0007186;GO:0007608;GO:0016020;GO:0016021;GO:0016021;GO:0016021;GO:0050896;GO:0050911;GO:0004930;GO:0004930;GO:0004930;GO:0004984;GO:0004984;GO:0005886;GO:0005886;GO:0007165;GO:0007186;GO:0007186;GO:0007186;GO:0007186;GO:0007608;GO:0016020;GO:0016021;GO:0016021;GO:0016021;GO:0050896;GO:0050911;	K04257	-	-	-	olfactory receptor family 4 subfamily F member 5[Source:HGNC Symbol;Acc:HGNC:14825]	79501	Q8NH21
MSTRG.12	ENSG00000284733	MSTRG.12.1,MSTRG.12.2	36884	1[+]98688-413819	1[-]450703-451697	OR4F29	GO:0004930;GO:0004930;GO:0004930;GO:0004984;GO:0004984;GO:0005886;GO:0005886;GO:0007165;GO:0007186;GO:0007186;GO:0007186;GO:0007186;GO:0007608;GO:0016020;GO:0016021;GO:0016021;GO:0016021;GO:0050896;GO:0050911;	K04257	-	-	-	olfactory receptor family 4 subfamily F member 29[Source:HGNC Symbol;Acc:HGNC:31275]	729759	Q6IEY1;A0A126GV92
MSTRG.12005	ENSG00000140577	MSTRG.12005.8,MSTRG.12005.9,MSTRG.12005.7	78120	15[+]90723465-90739300	15[+]90529923-90645345	CRTC3	GO:0005515;GO:0005634;GO:0005634;GO:0005634;GO:0005634;GO:0005654;GO:0005737;GO:0005737;GO:0005737;GO:0005737;GO:0005829;GO:0008140;GO:0008140;GO:0008140;GO:0016032;GO:0032793;GO:0032793;GO:0032793;GO:0042116;GO:0045944;GO:0051289;GO:0051289;GO:0005634;GO:0005634;GO:0005737;GO:0005737;GO:0008140;GO:0008140;GO:0032793;GO:0032793;GO:0051289;GO:0051289;GO:0005515;GO:0005634;GO:0005634;GO:0005634;GO:…	K16334	-	NOG74259	S	CREB regulated transcription coactivator 3[Source:HGNC Symbol;Acc:HGNC:26148]	64784	Q6UUV7;Q8TEF4
MSTRG.12005	ENSG00000197299	MSTRG.12005.8,MSTRG.12005.9,MSTRG.12005.7	0	15[+]90723465-90739300	15[+]90717346-90816166	BLM	GO:0000079;GO:0000079;GO:0000166;GO:0000166;GO:0000166;GO:0000228;GO:0000228;GO:0000400;GO:0000400;GO:0000400;GO:0000403;GO:0000403;GO:0000405;GO:0000405;GO:0000405;GO:0000712;GO:0000724;GO:0000724;GO:0000729;GO:0000731;GO:0000732;GO:0000733;GO:0000781;GO:0000781;GO:0000800;GO:0000800;GO:0002039;GO:0002039;GO:0003676;GO:0003676;GO:0003677;GO:0003677;GO:0003677;GO:0003677;GO:0003678;GO:0003697;GO:…	K10901	EC:3.6.4.12	COG0514	L	BLM RecQ like helicase [Source:HGNCSymbol;Acc:HGNC:1058]	641	P54132
MSTRG.1201	ENSG00000117859	MSTRG.1201.1	79917	1[-]51487378-51497262	1[+]51577179-51798427	OSBPL9	GO:0005768;GO:0005794;GO:0005794;GO:0005794;GO:0005829;GO:0005829;GO:0005829;GO:0006699;GO:0006869;GO:0008289;GO:0008289;GO:0015248;GO:0015918;GO:0016020;GO:0016020;GO:0031902;GO:0032934;GO:0043231;GO:0043231;GO:0005768;GO:0005794;GO:0005794;GO:0005794;GO:0005829;GO:0005829;GO:0005829;GO:0006699;GO:0006869;GO:0008289;GO:0008289;GO:0015248;GO:0015918;GO:0016020;GO:0016020;GO:0031902;GO:0032934;GO:…	K20465	-	NOG262374	-	oxysterol binding protein like 9 [Source:HGNCSymbol;Acc:HGNC:16386]	114883	Q96SU4
MSTRG.1201	ENSG00000085832	MSTRG.1201.1	0	1[-]51487378-51497262	1[-]51354263-51519266	EPS15	GO:0005509;GO:0005509;GO:0005515;GO:0005829;GO:0043231;GO:0001921;GO:0005509;GO:0005509;GO:0005515;GO:0005515;GO:0005515;GO:0005515;GO:0005737;GO:0005768;GO:0005769;GO:0005829;GO:0005829;GO:0005829;GO:0005886;GO:0005886;GO:0005886;GO:0005905;GO:0005905;GO:0006895;GO:0006897;GO:0007173;GO:0008283;GO:0009925;GO:0015031;GO:0016020;GO:0016032;GO:0016050;GO:0016235;GO:0016324;GO:0017124;GO:0019065;GO:…	K12472	-	NOG301764	-	epidermal growth factor receptor pathway substrate15 [Source:HGNC Symbol;Acc:HGNC:3419]	2060	P42566
MSTRG.12031	ENSG00000176463	MSTRG.12031.1,MSTRG.12031.2	0	15[+]91957028-91959453	15[+]91853708-92172435	SLCO3A1	GO:0005215;GO:0005215;GO:0005515;GO:0005886;GO:0005886;GO:0005887;GO:0006811;GO:0015347;GO:0015347;GO:0015732;GO:0016020;GO:0016020;GO:0016020;GO:0016021;GO:0043252;GO:0043252;GO:0055085;GO:0055085;GO:0005215;GO:0005215;GO:0005515;GO:0005886;GO:0005886;GO:0005887;GO:0006811;GO:0015347;GO:0015347;GO:0015732;GO:0016020;GO:0016020;GO:0016020;GO:0016021;GO:0043252;GO:0043252;GO:0055085;GO:0055085;GO:…	K14353	-	NOG320775	-	solute carrier organic anion transporter familymember 3A1 [Source:HGNC Symbol;Acc:HGNC:10952]	28232	Q9UIG8
MSTRG.12063	ENSG00000140443	MSTRG.12063.18,MSTRG.12063.20,MSTRG.12063.16,MSTRG.12063.13,MSTRG.12063.15	0	15[+]98753120-98814305	15[+]98648539-98964530	IGF1R	GO:0000166;GO:0004672;GO:0004672;GO:0004713;GO:0004713;GO:0004713;GO:0004713;GO:0004713;GO:0004714;GO:0004714;GO:0004714;GO:0004714;GO:0005009;GO:0005010;GO:0005010;GO:0005158;GO:0005515;GO:0005515;GO:0005515;GO:0005520;GO:0005524;GO:0005524;GO:0005524;GO:0005886;GO:0005886;GO:0005886;GO:0005887;GO:0005887;GO:0005899;GO:0006468;GO:0006468;GO:0006955;GO:0007165;GO:0007169;GO:0007169;GO:0007169;GO:…	K05087	EC:2.7.10.1	COG0515	T	insulin like growth factor 1 receptor [Source:HGNCSymbol;Acc:HGNC:5465]	3480	P08069
MSTRG.12065	ENSG00000140443	MSTRG.12065.1	0	15[+]98662019-98692058	15[+]98648539-98964530	IGF1R	GO:0000166;GO:0004672;GO:0004672;GO:0004713;GO:0004713;GO:0004713;GO:0004713;GO:0004713;GO:0004714;GO:0004714;GO:0004714;GO:0004714;GO:0005009;GO:0005010;GO:0005010;GO:0005158;GO:0005515;GO:0005515;GO:0005515;GO:0005520;GO:0005524;GO:0005524;GO:0005524;GO:0005886;GO:0005886;GO:0005886;GO:0005887;GO:0005887;GO:0005899;GO:0006468;GO:0006468;GO:0006955;GO:0007165;GO:0007169;GO:0007169;GO:0007169;GO:…	K05087	EC:2.7.10.1	COG0515	T	insulin like growth factor 1 receptor [Source:HGNCSymbol;Acc:HGNC:5465]	3480	P08069
MSTRG.1210	ENSG00000117859	MSTRG.1210.18	67256	1[-]51865683-51873752	1[+]51577179-51798427	OSBPL9	GO:0005768;GO:0005794;GO:0005794;GO:0005794;GO:0005829;GO:0005829;GO:0005829;GO:0006699;GO:0006869;GO:0008289;GO:0008289;GO:0015248;GO:0015918;GO:0016020;GO:0016020;GO:0031902;GO:0032934;GO:0043231;GO:0043231;GO:0005768;GO:0005794;GO:0005794;GO:0005794;GO:0005829;GO:0005829;GO:0005829;GO:0006699;GO:0006869;GO:0008289;GO:0008289;GO:0015248;GO:0015918;GO:0016020;GO:0016020;GO:0031902;GO:0032934;GO:…	K20465	-	NOG262374	-	oxysterol binding protein like 9 [Source:HGNCSymbol;Acc:HGNC:16386]	114883	Q96SU4
MSTRG.1210	ENSG00000078618	MSTRG.1210.18	0	1[-]51865683-51873752	1[-]51789191-51878937	NRDC	GO:0003824;GO:0003824;GO:0046872;GO:0046872;GO:0003824;GO:0003824;GO:0004222;GO:0004222;GO:0004222;GO:0005515;GO:0005515;GO:0005739;GO:0005829;GO:0006508;GO:0006508;GO:0006508;GO:0007528;GO:0008233;GO:0008237;GO:0008283;GO:0009986;GO:0016477;GO:0016787;GO:0046872;GO:0046872;GO:0046872;GO:0048408;GO:0051044;GO:0052548;GO:0120163;GO:0003824;GO:0003824;GO:0004222;GO:0004222;GO:0004222;GO:0005515;GO:…	K01411	EC:3.4.24.61	COG1025	O	nardilysin convertase [Source:HGNCSymbol;Acc:HGNC:7995]	4898	O43847;Q6UUU9
MSTRG.1210	ENSG00000169213	MSTRG.1210.18	34204	1[-]51865683-51873752	1[-]51907956-51990700	RAB3B	GO:0000166;GO:0003924;GO:0003924;GO:0003924;GO:0003924;GO:0005515;GO:0005525;GO:0005525;GO:0005525;GO:0005737;GO:0005768;GO:0005794;GO:0005829;GO:0005886;GO:0005886;GO:0006886;GO:0006904;GO:0008021;GO:0008021;GO:0009306;GO:0015031;GO:0016020;GO:0017157;GO:0017157;GO:0018125;GO:0019003;GO:0019882;GO:0030141;GO:0030742;GO:0031489;GO:0031982;GO:0031982;GO:0032482;GO:0048471;GO:0051586;GO:0070062;GO:…	K06108	-	COG1100	R	RAB3B, member RAS oncogene family [Source:HGNCSymbol;Acc:HGNC:9778]	5865	P20337
MSTRG.12118	ENSG00000184254	MSTRG.12118.1	27372	15[+]100943998-100953571	15[+]100877714-100916626	ALDH1A3	GO:0005634;GO:0005829;GO:0016491;GO:0016491;GO:0055114;GO:0055114;GO:0001758;GO:0002072;GO:0002138;GO:0002138;GO:0004029;GO:0004029;GO:0004030;GO:0004030;GO:0005634;GO:0005737;GO:0005737;GO:0005829;GO:0005829;GO:0005886;GO:0007626;GO:0016491;GO:0016491;GO:0016491;GO:0016620;GO:0016620;GO:0021768;GO:0031076;GO:0031076;GO:0042472;GO:0042572;GO:0042573;GO:0042573;GO:0042574;GO:0042803;GO:0043065;GO:…	K00129	EC:1.2.1.5	COG1012	C	aldehyde dehydrogenase 1 family member A3[Source:HGNC Symbol;Acc:HGNC:409]	220	P47895;A0A024RC95
MSTRG.12118	ENSG00000154237	MSTRG.12118.1	0	15[+]100943998-100953571	15[+]100919327-101078257	LRRK1	GO:0000166;GO:0004672;GO:0004672;GO:0004674;GO:0005515;GO:0005515;GO:0005524;GO:0005524;GO:0005524;GO:0005525;GO:0005737;GO:0005739;GO:0005829;GO:0006468;GO:0006468;GO:0016301;GO:0016310;GO:0016740;GO:0036035;GO:0042802;GO:0045453;GO:0046872;GO:0050731;GO:0050732;GO:0090263;GO:1902533;GO:0000166;GO:0004672;GO:0004674;GO:0005515;GO:0005515;GO:0005524;GO:0005524;GO:0005525;GO:0005737;GO:0005739;GO:…	K08843	EC:2.7.11.1	COG1100	R	leucine rich repeat kinase 1 [Source:HGNCSymbol;Acc:HGNC:18608]	79705	Q38SD2
MSTRG.1212	ENSG00000117859	MSTRG.1212.1	36525	1[-]51834952-51877066	1[+]51577179-51798427	OSBPL9	GO:0005768;GO:0005794;GO:0005794;GO:0005794;GO:0005829;GO:0005829;GO:0005829;GO:0006699;GO:0006869;GO:0008289;GO:0008289;GO:0015248;GO:0015918;GO:0016020;GO:0016020;GO:0031902;GO:0032934;GO:0043231;GO:0043231;GO:0005768;GO:0005794;GO:0005794;GO:0005794;GO:0005829;GO:0005829;GO:0005829;GO:0006699;GO:0006869;GO:0008289;GO:0008289;GO:0015248;GO:0015918;GO:0016020;GO:0016020;GO:0031902;GO:0032934;GO:…	K20465	-	NOG262374	-	oxysterol binding protein like 9 [Source:HGNCSymbol;Acc:HGNC:16386]	114883	Q96SU4
MSTRG.1212	ENSG00000078618	MSTRG.1212.1	0	1[-]51834952-51877066	1[-]51789191-51878937	NRDC	GO:0003824;GO:0003824;GO:0046872;GO:0046872;GO:0003824;GO:0003824;GO:0004222;GO:0004222;GO:0004222;GO:0005515;GO:0005515;GO:0005739;GO:0005829;GO:0006508;GO:0006508;GO:0006508;GO:0007528;GO:0008233;GO:0008237;GO:0008283;GO:0009986;GO:0016477;GO:0016787;GO:0046872;GO:0046872;GO:0046872;GO:0048408;GO:0051044;GO:0052548;GO:0120163;GO:0003824;GO:0003824;GO:0004222;GO:0004222;GO:0004222;GO:0005515;GO:…	K01411	EC:3.4.24.61	COG1025	O	nardilysin convertase [Source:HGNCSymbol;Acc:HGNC:7995]	4898	O43847;Q6UUU9
MSTRG.1212	ENSG00000169213	MSTRG.1212.1	30890	1[-]51834952-51877066	1[-]51907956-51990700	RAB3B	GO:0000166;GO:0003924;GO:0003924;GO:0003924;GO:0003924;GO:0005515;GO:0005525;GO:0005525;GO:0005525;GO:0005737;GO:0005768;GO:0005794;GO:0005829;GO:0005886;GO:0005886;GO:0006886;GO:0006904;GO:0008021;GO:0008021;GO:0009306;GO:0015031;GO:0016020;GO:0017157;GO:0017157;GO:0018125;GO:0019003;GO:0019882;GO:0030141;GO:0030742;GO:0031489;GO:0031982;GO:0031982;GO:0032482;GO:0048471;GO:0051586;GO:0070062;GO:…	K06108	-	COG1100	R	RAB3B, member RAS oncogene family [Source:HGNCSymbol;Acc:HGNC:9778]	5865	P20337
MSTRG.12128	ENSG00000131871	MSTRG.12128.2,MSTRG.12128.1,MSTRG.12128.3	40770	15[-]101192772-101230047	15[-]101270817-101277500	SELENOS	GO:0002865;GO:0005515;GO:0005515;GO:0005737;GO:0005783;GO:0005783;GO:0005783;GO:0005789;GO:0005789;GO:0005881;GO:0005886;GO:0006111;GO:0006886;GO:0006886;GO:0006983;GO:0009749;GO:0009749;GO:0016020;GO:0016021;GO:0016209;GO:0016567;GO:0019899;GO:0030176;GO:0030176;GO:0030176;GO:0030176;GO:0030433;GO:0030433;GO:0030968;GO:0030968;GO:0030970;GO:0030970;GO:0032715;GO:0032715;GO:0032720;GO:0032720;GO:…	K14025	-	NOG76592	-	selenoprotein S [Source:HGNCSymbol;Acc:HGNC:30396]	55829	Q9BQE4
MSTRG.12128	ENSG00000140479	MSTRG.12128.2,MSTRG.12128.1,MSTRG.12128.3	67095	15[-]101192772-101230047	15[-]101297142-101525202	PCSK6	GO:0004252;GO:0004252;GO:0006508;GO:0006508;GO:0004175;GO:0004252;GO:0004252;GO:0004252;GO:0004252;GO:0005515;GO:0005576;GO:0005576;GO:0005615;GO:0005615;GO:0005783;GO:0005796;GO:0005886;GO:0006508;GO:0006508;GO:0006508;GO:0007354;GO:0007368;GO:0008201;GO:0008233;GO:0008233;GO:0008233;GO:0008236;GO:0009100;GO:0009986;GO:0009986;GO:0012505;GO:0016020;GO:0016020;GO:0016485;GO:0016485;GO:0016485;GO:…	K08672	EC:3.4.21.-	COG4935	O	proprotein convertase subtilisin/kexin type 6[Source:HGNC Symbol;Acc:HGNC:8569]	5046	P29122;A2RQD9
MSTRG.12128	ENSG00000131876	MSTRG.12128.2,MSTRG.12128.1,MSTRG.12128.3	51463	15[-]101192772-101230047	15[-]101281510-101295282	SNRPA1	GO:0000398;GO:0000398;GO:0000398;GO:0000398;GO:0003723;GO:0005515;GO:0005515;GO:0005515;GO:0005634;GO:0005654;GO:0005654;GO:0005681;GO:0005681;GO:0005686;GO:0005686;GO:0006397;GO:0007283;GO:0008380;GO:0008380;GO:0016604;GO:0016607;GO:0030532;GO:0030620;GO:0035722;GO:0071005;GO:0071007;GO:0071013;GO:0005654;GO:0016604;GO:0016607;GO:0005515;GO:0005654;GO:0016604;	K11092	-	COG4886	S	small nuclear ribonucleoprotein polypeptide A'[Source:HGNC Symbol;Acc:HGNC:11152]	6627	P09661
MSTRG.12128	ENSG00000131873	MSTRG.12128.2,MSTRG.12128.1,MSTRG.12128.3	0	15[-]101192772-101230047	15[-]101175727-101252048	CHSY1	GO:0000139;GO:0002063;GO:0005576;GO:0005794;GO:0008376;GO:0008376;GO:0009954;GO:0016020;GO:0016021;GO:0016740;GO:0016757;GO:0030206;GO:0030206;GO:0030206;GO:0030279;GO:0031667;GO:0032580;GO:0032580;GO:0032580;GO:0045880;GO:0046872;GO:0047238;GO:0047238;GO:0050510;GO:0051216;GO:0051923;GO:0060349;GO:0005794;GO:0008376;GO:0016740;GO:0032580;GO:0032580;	K13499	-	NOG325444	-	chondroitin sulfate synthase 1 [Source:HGNCSymbol;Acc:HGNC:17198]	22856	Q86X52
MSTRG.12157	ENSG00000086506	MSTRG.12157.4,MSTRG.12157.1	0	16[-]131500-205606	16[+]180459-181179	HBQ1	GO:0004601;GO:0005344;GO:0005344;GO:0005506;GO:0005506;GO:0005515;GO:0005515;GO:0005833;GO:0005833;GO:0005833;GO:0005833;GO:0015671;GO:0015671;GO:0015671;GO:0015671;GO:0019825;GO:0019825;GO:0019825;GO:0020037;GO:0020037;GO:0020037;GO:0031720;GO:0031838;GO:0042744;GO:0043177;GO:0046872;GO:0051291;GO:0098869;	K13827	-	NOG299570	-	hemoglobin subunit theta 1 [Source:HGNCSymbol;Acc:HGNC:4833]	3049	P09105;A0A1K0GUV5
MSTRG.12157	ENSG00000185615	MSTRG.12157.4,MSTRG.12157.1	77546	16[-]131500-205606	16[+]283152-287215	PDIA2	GO:0003756;GO:0003756;GO:0003756;GO:0003756;GO:0005496;GO:0005515;GO:0005783;GO:0005783;GO:0005783;GO:0005788;GO:0006457;GO:0006457;GO:0006621;GO:0008289;GO:0015036;GO:0015037;GO:0016853;GO:0034975;GO:0034976;GO:0045454;GO:0045454;GO:0055114;GO:0003756;GO:0003756;GO:0003756;GO:0003756;GO:0005496;GO:0005515;GO:0005783;GO:0005783;GO:0005783;GO:0005788;GO:0006457;GO:0006457;GO:0006621;GO:0008289;GO:…	K09581	EC:5.3.4.1	COG0526	O	protein disulfide isomerase family A member 2[Source:HGNC Symbol;Acc:HGNC:14180]	64714	Q13087
MSTRG.12157	ENSG00000103126	MSTRG.12157.4,MSTRG.12157.1	81834	16[-]131500-205606	16[-]287440-352723	AXIN1	GO:0001934;GO:0005515;GO:0005515;GO:0005515;GO:0005515;GO:0005634;GO:0005634;GO:0005737;GO:0005737;GO:0005737;GO:0005829;GO:0005886;GO:0006915;GO:0007165;GO:0007165;GO:0007275;GO:0008013;GO:0010800;GO:0016020;GO:0016055;GO:0016055;GO:0016328;GO:0019899;GO:0019901;GO:0030111;GO:0030159;GO:0030159;GO:0030877;GO:0030877;GO:0030877;GO:0030877;GO:0031398;GO:0031410;GO:0031625;GO:0031625;GO:0032147;GO:…	K02157	-	NOG238205	-	axin 1 [Source:HGNC Symbol;Acc:HGNC:903]"	8312	O15169;A0A0S2Z4R0
MSTRG.12157	ENSG00000206172	MSTRG.12157.4,MSTRG.12157.1	0	16[-]131500-205606	16[+]176680-177522	HBA1	GO:0004601;GO:0004601;GO:0005344;GO:0005344;GO:0005506;GO:0005506;GO:0005515;GO:0005515;GO:0005515;GO:0005576;GO:0005615;GO:0005829;GO:0005833;GO:0005833;GO:0005833;GO:0005833;GO:0005833;GO:0006898;GO:0010942;GO:0015671;GO:0015671;GO:0015671;GO:0015701;GO:0016020;GO:0019825;GO:0019825;GO:0019825;GO:0020037;GO:0020037;GO:0020037;GO:0022627;GO:0031720;GO:0031720;GO:0031838;GO:0031838;GO:0042542;GO:…	K13822	-	NOG283543	-	hemoglobin subunit alpha 1 [Source:HGNCSymbol;Acc:HGNC:4823]	3039	P69905;D1MGQ2
MSTRG.12157	ENSG00000076344	MSTRG.12157.4,MSTRG.12157.1	62695	16[-]131500-205606	16[-]268301-275980	RGS11	GO:0035556;GO:0003924;GO:0005096;GO:0005886;GO:0007186;GO:0007186;GO:0007186;GO:0008277;GO:0009968;GO:0031681;GO:0032991;GO:0035556;GO:0035556;GO:0043547;GO:0003924;GO:0005096;GO:0005886;GO:0007186;GO:0007186;GO:0007186;GO:0008277;GO:0009968;GO:0031681;GO:0032991;GO:0035556;GO:0035556;GO:0043547;GO:0003924;GO:0005096;GO:0005886;GO:0007186;GO:0007186;GO:0007186;GO:0008277;GO:0009968;GO:0031681;GO:…	K16449	-	NOG327614	-	regulator of G protein signaling 11 [Source:HGNCSymbol;Acc:HGNC:9993]	8786	O94810;Q4TT70
MSTRG.12157	ENSG00000161981	MSTRG.12157.4,MSTRG.12157.1	73831	16[-]131500-205606	16[+]53010-57669	SNRNP25	GO:0000398;GO:0000398;GO:0005515;GO:0005654;GO:0005689;GO:0005689;GO:0005829;GO:0045171;GO:0000398;GO:0000398;GO:0000398;GO:0005515;GO:0005515;GO:0005634;GO:0005634;GO:0005654;GO:0005654;GO:0005681;GO:0005689;GO:0005689;GO:0005689;GO:0005829;GO:0006397;GO:0008380;GO:0008380;GO:0045171;GO:0000398;GO:0005689;GO:0000398;GO:0000398;GO:0005689;GO:0005689;	K13153	-	NOG69365	S	small nuclear ribonucleoprotein U11/U12 subunit 25[Source:HGNC Symbol;Acc:HGNC:14161]	79622	Q9BV90
MSTRG.12157	ENSG00000242173	MSTRG.12157.4,MSTRG.12157.1	63121	16[-]131500-205606	16[+]268727-283010	ARHGDIG	GO:0005094;GO:0005094;GO:0005737;GO:0005737;GO:0050790;GO:0005094;GO:0005094;GO:0005737;GO:0005737;GO:0005829;GO:0005886;GO:0050790;GO:0005094;GO:0005094;GO:0005737;GO:0005737;GO:0005829;GO:0005886;GO:0050790;GO:0001835;GO:0005092;GO:0005094;GO:0005094;GO:0005094;GO:0005094;GO:0005096;GO:0005515;GO:0005737;GO:0005737;GO:0005737;GO:0005829;GO:0005829;GO:0005829;GO:0005886;GO:0007162;GO:0007266;GO:…	K12462	-	NOG289931	-	Rho GDP dissociation inhibitor gamma [Source:HGNCSymbol;Acc:HGNC:680]	398	Q99819;F1T0H7
MSTRG.12157	ENSG00000161980	MSTRG.12157.4,MSTRG.12157.1	77872	16[-]131500-205606	16[-]46407-53628	POLR3K	GO:0001056;GO:0002376;GO:0003676;GO:0003676;GO:0003899;GO:0003899;GO:0003899;GO:0005634;GO:0005654;GO:0005666;GO:0005666;GO:0005730;GO:0005829;GO:0006351;GO:0006351;GO:0006383;GO:0006386;GO:0008270;GO:0008270;GO:0032481;GO:0042779;GO:0042779;GO:0045087;GO:0046872;GO:0051607;	K03019	-	COG1594	K	RNA polymerase III subunit K [Source:HGNCSymbol;Acc:HGNC:14121]	51728	Q9Y2Y1
MSTRG.12157	ENSG00000007384	MSTRG.12157.4,MSTRG.12157.1	55145	16[-]131500-205606	16[-]58059-76355	RHBDF1	GO:0000139;GO:0004252;GO:0005783;GO:0005789;GO:0005789;GO:0005794;GO:0006508;GO:0006508;GO:0008283;GO:0015031;GO:0016020;GO:0016021;GO:0016021;GO:0016021;GO:0016477;GO:0019838;GO:0042058;GO:0042058;GO:0050708;GO:0050708;GO:0050709;GO:0061136;GO:0004252;GO:0006508;GO:0016020;GO:0016021;GO:0004252;GO:0004252;GO:0006508;GO:0006508;GO:0006508;GO:0008233;GO:0016020;GO:0016021;GO:0016021;GO:0016021;GO:…	-	-	COG0705	R	rhomboid 5 homolog 1 [Source:HGNCSymbol;Acc:HGNC:20561]	64285	Q96CC6
MSTRG.12157	ENSG00000269881	MSTRG.12157.4,MSTRG.12157.1	43941	16[-]131500-205606	16[+]249547-269943	AC004754.1	GO:0009986;GO:0016020;GO:0016021;	-	-	-	-	novel protein"	-	-
MSTRG.12157	ENSG00000188536	MSTRG.12157.4,MSTRG.12157.1	0	16[-]131500-205606	16[+]172876-173710	HBA2	GO:0004601;GO:0004601;GO:0005344;GO:0005344;GO:0005506;GO:0005506;GO:0005515;GO:0005515;GO:0005515;GO:0005576;GO:0005615;GO:0005829;GO:0005833;GO:0005833;GO:0005833;GO:0005833;GO:0005833;GO:0006898;GO:0010942;GO:0015671;GO:0015671;GO:0015671;GO:0015701;GO:0016020;GO:0019825;GO:0019825;GO:0019825;GO:0020037;GO:0020037;GO:0020037;GO:0022627;GO:0031720;GO:0031720;GO:0031838;GO:0031838;GO:0042542;GO:…	K13822	-	NOG283543	-	hemoglobin subunit alpha 2 [Source:HGNCSymbol;Acc:HGNC:4824]	3040	P69905;D1MGQ2
MSTRG.12157	ENSG00000103152	MSTRG.12157.4,MSTRG.12157.1	45647	16[-]131500-205606	16[+]77007-85853	MPG	GO:0003677;GO:0003677;GO:0003824;GO:0003824;GO:0003905;GO:0003905;GO:0006284;GO:0006284;GO:0016020;GO:0016021;GO:0003677;GO:0003677;GO:0003684;GO:0003824;GO:0003824;GO:0003905;GO:0003905;GO:0003905;GO:0003905;GO:0005515;GO:0005634;GO:0005654;GO:0005654;GO:0005737;GO:0005739;GO:0006281;GO:0006284;GO:0006284;GO:0006284;GO:0006284;GO:0006307;GO:0006974;GO:0008725;GO:0016787;GO:0019104;GO:0042645;GO:…	K03652	EC:3.2.2.21	COG2094	L	N-methylpurine DNA glycosylase [Source:HGNCSymbol;Acc:HGNC:7211]	4350	P29372;Q1W6H1
MSTRG.12157	ENSG00000007392	MSTRG.12157.4,MSTRG.12157.1	0	16[-]131500-205606	16[-]188969-229463	LUC7L	GO:0003729;GO:0003729;GO:0003729;GO:0005515;GO:0005685;GO:0005685;GO:0005685;GO:0006376;GO:0006376;GO:0006376;GO:0042802;GO:0045843;GO:0050733;GO:0071004;GO:0003729;GO:0003729;GO:0003729;GO:0005515;GO:0005685;GO:0005685;GO:0005685;GO:0006376;GO:0006376;GO:0006376;GO:0042802;GO:0071004;GO:0003729;GO:0003729;GO:0003729;GO:0005515;GO:0005685;GO:0005685;GO:0005685;GO:0006376;GO:0006376;GO:0006376;GO:…	-	-	COG5200	A	LUC7 like [Source:HGNC Symbol;Acc:HGNC:6723]"	55692	Q9NQ29
MSTRG.12157	ENSG00000206177	MSTRG.12157.4,MSTRG.12157.1	0	16[-]131500-205606	16[+]153892-166764	HBM	GO:0004601;GO:0005344;GO:0005344;GO:0005515;GO:0005833;GO:0005833;GO:0005833;GO:0015671;GO:0015671;GO:0015671;GO:0019825;GO:0019825;GO:0019825;GO:0020037;GO:0020037;GO:0020037;GO:0031720;GO:0031838;GO:0042744;GO:0043177;GO:0046872;GO:0051291;GO:0098869;	K13828	-	NOG326767	-	hemoglobin subunit mu [Source:HGNCSymbol;Acc:HGNC:4826]	3042	Q6B0K9;A0A1K0FU50
MSTRG.12157	ENSG00000130656	MSTRG.12157.4,MSTRG.12157.1	0	16[-]131500-205606	16[+]142728-154503	HBZ	GO:0005506;GO:0005833;GO:0015671;GO:0019825;GO:0020037;GO:0000122;GO:0004601;GO:0005344;GO:0005344;GO:0005344;GO:0005506;GO:0005506;GO:0005515;GO:0005515;GO:0005833;GO:0005833;GO:0005833;GO:0005833;GO:0015671;GO:0015671;GO:0015671;GO:0019825;GO:0019825;GO:0019825;GO:0020037;GO:0020037;GO:0020037;GO:0031720;GO:0031838;GO:0042744;GO:0043177;GO:0043249;GO:0046872;GO:0051291;GO:0070062;GO:0098869;	K13826	-	NOG271358	-	hemoglobin subunit zeta [Source:HGNCSymbol;Acc:HGNC:4835]	3050	P02008
MSTRG.12157	ENSG00000167930	MSTRG.12157.4,MSTRG.12157.1	29196	16[-]131500-205606	16[+]234802-268971	FAM234A	GO:0003674;GO:0008150;GO:0009986;GO:0009986;GO:0016020;GO:0016021;GO:0070062;GO:0016020;GO:0016021;GO:0003674;GO:0008150;GO:0009986;GO:0009986;GO:0016020;GO:0016021;GO:0070062;GO:0016020;GO:0016021;GO:0016020;GO:0016021;GO:0016020;GO:0016021;GO:0016020;GO:0016021;GO:0016020;GO:0016021;GO:0003674;GO:0008150;GO:0009986;GO:0009986;GO:0016020;GO:0016021;GO:0070062;GO:0016020;GO:0016021;GO:0016020;GO:…	K17258	-	NOG79285	S	family with sequence similarity 234 member A[Source:HGNC Symbol;Acc:HGNC:14163]	83986	Q9H0X4
MSTRG.12157	ENSG00000103148	MSTRG.12157.4,MSTRG.12157.1	0	16[-]131500-205606	16[-]84271-138860	NPRL3	GO:0003281;GO:0005096;GO:0005096;GO:0005515;GO:0005764;GO:0005765;GO:0016020;GO:0032007;GO:0032007;GO:0034198;GO:0034198;GO:0035909;GO:0038202;GO:0043547;GO:0048738;GO:0060021;GO:1990130;GO:1990130;GO:2000785;GO:0005096;GO:0005096;GO:0005515;GO:0005764;GO:0005765;GO:0016020;GO:0032007;GO:0032007;GO:0034198;GO:0034198;GO:0038202;GO:0043547;GO:1990130;GO:1990130;GO:2000785;	K20406	-	NOG324281	-	NPR3 like, GATOR1 complex subunit [Source:HGNCSymbol;Acc:HGNC:14124]	8131	Q12980;Q9BTE2
MSTRG.12164	ENSG00000086506	MSTRG.12164.1	36647	16[-]217826-219106	16[+]180459-181179	HBQ1	GO:0004601;GO:0005344;GO:0005344;GO:0005506;GO:0005506;GO:0005515;GO:0005515;GO:0005833;GO:0005833;GO:0005833;GO:0005833;GO:0015671;GO:0015671;GO:0015671;GO:0015671;GO:0019825;GO:0019825;GO:0019825;GO:0020037;GO:0020037;GO:0020037;GO:0031720;GO:0031838;GO:0042744;GO:0043177;GO:0046872;GO:0051291;GO:0098869;	K13827	-	NOG299570	-	hemoglobin subunit theta 1 [Source:HGNCSymbol;Acc:HGNC:4833]	3049	P09105;A0A1K0GUV5
MSTRG.12164	ENSG00000185615	MSTRG.12164.1	64046	16[-]217826-219106	16[+]283152-287215	PDIA2	GO:0003756;GO:0003756;GO:0003756;GO:0003756;GO:0005496;GO:0005515;GO:0005783;GO:0005783;GO:0005783;GO:0005788;GO:0006457;GO:0006457;GO:0006621;GO:0008289;GO:0015036;GO:0015037;GO:0016853;GO:0034975;GO:0034976;GO:0045454;GO:0045454;GO:0055114;GO:0003756;GO:0003756;GO:0003756;GO:0003756;GO:0005496;GO:0005515;GO:0005783;GO:0005783;GO:0005783;GO:0005788;GO:0006457;GO:0006457;GO:0006621;GO:0008289;GO:…	K09581	EC:5.3.4.1	COG0526	O	protein disulfide isomerase family A member 2[Source:HGNC Symbol;Acc:HGNC:14180]	64714	Q13087
MSTRG.12164	ENSG00000103126	MSTRG.12164.1	68334	16[-]217826-219106	16[-]287440-352723	AXIN1	GO:0001934;GO:0005515;GO:0005515;GO:0005515;GO:0005515;GO:0005634;GO:0005634;GO:0005737;GO:0005737;GO:0005737;GO:0005829;GO:0005886;GO:0006915;GO:0007165;GO:0007165;GO:0007275;GO:0008013;GO:0010800;GO:0016020;GO:0016055;GO:0016055;GO:0016328;GO:0019899;GO:0019901;GO:0030111;GO:0030159;GO:0030159;GO:0030877;GO:0030877;GO:0030877;GO:0030877;GO:0031398;GO:0031410;GO:0031625;GO:0031625;GO:0032147;GO:…	K02157	-	NOG238205	-	axin 1 [Source:HGNC Symbol;Acc:HGNC:903]"	8312	O15169;A0A0S2Z4R0
MSTRG.12164	ENSG00000206172	MSTRG.12164.1	40304	16[-]217826-219106	16[+]176680-177522	HBA1	GO:0004601;GO:0004601;GO:0005344;GO:0005344;GO:0005506;GO:0005506;GO:0005515;GO:0005515;GO:0005515;GO:0005576;GO:0005615;GO:0005829;GO:0005833;GO:0005833;GO:0005833;GO:0005833;GO:0005833;GO:0006898;GO:0010942;GO:0015671;GO:0015671;GO:0015671;GO:0015701;GO:0016020;GO:0019825;GO:0019825;GO:0019825;GO:0020037;GO:0020037;GO:0020037;GO:0022627;GO:0031720;GO:0031720;GO:0031838;GO:0031838;GO:0042542;GO:…	K13822	-	NOG283543	-	hemoglobin subunit alpha 1 [Source:HGNCSymbol;Acc:HGNC:4823]	3039	P69905;D1MGQ2
MSTRG.12164	ENSG00000076344	MSTRG.12164.1	49195	16[-]217826-219106	16[-]268301-275980	RGS11	GO:0035556;GO:0003924;GO:0005096;GO:0005886;GO:0007186;GO:0007186;GO:0007186;GO:0008277;GO:0009968;GO:0031681;GO:0032991;GO:0035556;GO:0035556;GO:0043547;GO:0003924;GO:0005096;GO:0005886;GO:0007186;GO:0007186;GO:0007186;GO:0008277;GO:0009968;GO:0031681;GO:0032991;GO:0035556;GO:0035556;GO:0043547;GO:0003924;GO:0005096;GO:0005886;GO:0007186;GO:0007186;GO:0007186;GO:0008277;GO:0009968;GO:0031681;GO:…	K16449	-	NOG327614	-	regulator of G protein signaling 11 [Source:HGNCSymbol;Acc:HGNC:9993]	8786	O94810;Q4TT70
MSTRG.12164	ENSG00000242173	MSTRG.12164.1	49621	16[-]217826-219106	16[+]268727-283010	ARHGDIG	GO:0005094;GO:0005094;GO:0005737;GO:0005737;GO:0050790;GO:0005094;GO:0005094;GO:0005737;GO:0005737;GO:0005829;GO:0005886;GO:0050790;GO:0005094;GO:0005094;GO:0005737;GO:0005737;GO:0005829;GO:0005886;GO:0050790;GO:0001835;GO:0005092;GO:0005094;GO:0005094;GO:0005094;GO:0005094;GO:0005096;GO:0005515;GO:0005737;GO:0005737;GO:0005737;GO:0005829;GO:0005829;GO:0005829;GO:0005886;GO:0007162;GO:0007266;GO:…	K12462	-	NOG289931	-	Rho GDP dissociation inhibitor gamma [Source:HGNCSymbol;Acc:HGNC:680]	398	Q99819;F1T0H7
MSTRG.12164	ENSG00000269881	MSTRG.12164.1	30441	16[-]217826-219106	16[+]249547-269943	AC004754.1	GO:0009986;GO:0016020;GO:0016021;	-	-	-	-	novel protein"	-	-
MSTRG.12164	ENSG00000188536	MSTRG.12164.1	44116	16[-]217826-219106	16[+]172876-173710	HBA2	GO:0004601;GO:0004601;GO:0005344;GO:0005344;GO:0005506;GO:0005506;GO:0005515;GO:0005515;GO:0005515;GO:0005576;GO:0005615;GO:0005829;GO:0005833;GO:0005833;GO:0005833;GO:0005833;GO:0005833;GO:0006898;GO:0010942;GO:0015671;GO:0015671;GO:0015671;GO:0015701;GO:0016020;GO:0019825;GO:0019825;GO:0019825;GO:0020037;GO:0020037;GO:0020037;GO:0022627;GO:0031720;GO:0031720;GO:0031838;GO:0031838;GO:0042542;GO:…	K13822	-	NOG283543	-	hemoglobin subunit alpha 2 [Source:HGNCSymbol;Acc:HGNC:4824]	3040	P69905;D1MGQ2
MSTRG.12164	ENSG00000007392	MSTRG.12164.1	0	16[-]217826-219106	16[-]188969-229463	LUC7L	GO:0003729;GO:0003729;GO:0003729;GO:0005515;GO:0005685;GO:0005685;GO:0005685;GO:0006376;GO:0006376;GO:0006376;GO:0042802;GO:0045843;GO:0050733;GO:0071004;GO:0003729;GO:0003729;GO:0003729;GO:0005515;GO:0005685;GO:0005685;GO:0005685;GO:0006376;GO:0006376;GO:0006376;GO:0042802;GO:0071004;GO:0003729;GO:0003729;GO:0003729;GO:0005515;GO:0005685;GO:0005685;GO:0005685;GO:0006376;GO:0006376;GO:0006376;GO:…	-	-	COG5200	A	LUC7 like [Source:HGNC Symbol;Acc:HGNC:6723]"	55692	Q9NQ29
MSTRG.12164	ENSG00000206177	MSTRG.12164.1	51062	16[-]217826-219106	16[+]153892-166764	HBM	GO:0004601;GO:0005344;GO:0005344;GO:0005515;GO:0005833;GO:0005833;GO:0005833;GO:0015671;GO:0015671;GO:0015671;GO:0019825;GO:0019825;GO:0019825;GO:0020037;GO:0020037;GO:0020037;GO:0031720;GO:0031838;GO:0042744;GO:0043177;GO:0046872;GO:0051291;GO:0098869;	K13828	-	NOG326767	-	hemoglobin subunit mu [Source:HGNCSymbol;Acc:HGNC:4826]	3042	Q6B0K9;A0A1K0FU50
MSTRG.12164	ENSG00000130656	MSTRG.12164.1	63323	16[-]217826-219106	16[+]142728-154503	HBZ	GO:0005506;GO:0005833;GO:0015671;GO:0019825;GO:0020037;GO:0000122;GO:0004601;GO:0005344;GO:0005344;GO:0005344;GO:0005506;GO:0005506;GO:0005515;GO:0005515;GO:0005833;GO:0005833;GO:0005833;GO:0005833;GO:0015671;GO:0015671;GO:0015671;GO:0019825;GO:0019825;GO:0019825;GO:0020037;GO:0020037;GO:0020037;GO:0031720;GO:0031838;GO:0042744;GO:0043177;GO:0043249;GO:0046872;GO:0051291;GO:0070062;GO:0098869;	K13826	-	NOG271358	-	hemoglobin subunit zeta [Source:HGNCSymbol;Acc:HGNC:4835]	3050	P02008
MSTRG.12164	ENSG00000167930	MSTRG.12164.1	15696	16[-]217826-219106	16[+]234802-268971	FAM234A	GO:0003674;GO:0008150;GO:0009986;GO:0009986;GO:0016020;GO:0016021;GO:0070062;GO:0016020;GO:0016021;GO:0003674;GO:0008150;GO:0009986;GO:0009986;GO:0016020;GO:0016021;GO:0070062;GO:0016020;GO:0016021;GO:0016020;GO:0016021;GO:0016020;GO:0016021;GO:0016020;GO:0016021;GO:0016020;GO:0016021;GO:0003674;GO:0008150;GO:0009986;GO:0009986;GO:0016020;GO:0016021;GO:0070062;GO:0016020;GO:0016021;GO:0016020;GO:…	K17258	-	NOG79285	S	family with sequence similarity 234 member A[Source:HGNC Symbol;Acc:HGNC:14163]	83986	Q9H0X4
MSTRG.12164	ENSG00000103148	MSTRG.12164.1	78966	16[-]217826-219106	16[-]84271-138860	NPRL3	GO:0003281;GO:0005096;GO:0005096;GO:0005515;GO:0005764;GO:0005765;GO:0016020;GO:0032007;GO:0032007;GO:0034198;GO:0034198;GO:0035909;GO:0038202;GO:0043547;GO:0048738;GO:0060021;GO:1990130;GO:1990130;GO:2000785;GO:0005096;GO:0005096;GO:0005515;GO:0005764;GO:0005765;GO:0016020;GO:0032007;GO:0032007;GO:0034198;GO:0034198;GO:0038202;GO:0043547;GO:1990130;GO:1990130;GO:2000785;	K20406	-	NOG324281	-	NPR3 like, GATOR1 complex subunit [Source:HGNCSymbol;Acc:HGNC:14124]	8131	Q12980;Q9BTE2
MSTRG.12169	ENSG00000185615	MSTRG.12169.8	23493	16[-]310708-385432	16[+]283152-287215	PDIA2	GO:0003756;GO:0003756;GO:0003756;GO:0003756;GO:0005496;GO:0005515;GO:0005783;GO:0005783;GO:0005783;GO:0005788;GO:0006457;GO:0006457;GO:0006621;GO:0008289;GO:0015036;GO:0015037;GO:0016853;GO:0034975;GO:0034976;GO:0045454;GO:0045454;GO:0055114;GO:0003756;GO:0003756;GO:0003756;GO:0003756;GO:0005496;GO:0005515;GO:0005783;GO:0005783;GO:0005783;GO:0005788;GO:0006457;GO:0006457;GO:0006621;GO:0008289;GO:…	K09581	EC:5.3.4.1	COG0526	O	protein disulfide isomerase family A member 2[Source:HGNC Symbol;Acc:HGNC:14180]	64714	Q13087
MSTRG.12169	ENSG00000103126	MSTRG.12169.8	0	16[-]310708-385432	16[-]287440-352723	AXIN1	GO:0001934;GO:0005515;GO:0005515;GO:0005515;GO:0005515;GO:0005634;GO:0005634;GO:0005737;GO:0005737;GO:0005737;GO:0005829;GO:0005886;GO:0006915;GO:0007165;GO:0007165;GO:0007275;GO:0008013;GO:0010800;GO:0016020;GO:0016055;GO:0016055;GO:0016328;GO:0019899;GO:0019901;GO:0030111;GO:0030159;GO:0030159;GO:0030877;GO:0030877;GO:0030877;GO:0030877;GO:0031398;GO:0031410;GO:0031625;GO:0031625;GO:0032147;GO:…	K02157	-	NOG238205	-	axin 1 [Source:HGNC Symbol;Acc:HGNC:903]"	8312	O15169;A0A0S2Z4R0
MSTRG.12169	ENSG00000076344	MSTRG.12169.8	34728	16[-]310708-385432	16[-]268301-275980	RGS11	GO:0035556;GO:0003924;GO:0005096;GO:0005886;GO:0007186;GO:0007186;GO:0007186;GO:0008277;GO:0009968;GO:0031681;GO:0032991;GO:0035556;GO:0035556;GO:0043547;GO:0003924;GO:0005096;GO:0005886;GO:0007186;GO:0007186;GO:0007186;GO:0008277;GO:0009968;GO:0031681;GO:0032991;GO:0035556;GO:0035556;GO:0043547;GO:0003924;GO:0005096;GO:0005886;GO:0007186;GO:0007186;GO:0007186;GO:0008277;GO:0009968;GO:0031681;GO:…	K16449	-	NOG327614	-	regulator of G protein signaling 11 [Source:HGNCSymbol;Acc:HGNC:9993]	8786	O94810;Q4TT70
MSTRG.12169	ENSG00000242173	MSTRG.12169.8	27698	16[-]310708-385432	16[+]268727-283010	ARHGDIG	GO:0005094;GO:0005094;GO:0005737;GO:0005737;GO:0050790;GO:0005094;GO:0005094;GO:0005737;GO:0005737;GO:0005829;GO:0005886;GO:0050790;GO:0005094;GO:0005094;GO:0005737;GO:0005737;GO:0005829;GO:0005886;GO:0050790;GO:0001835;GO:0005092;GO:0005094;GO:0005094;GO:0005094;GO:0005094;GO:0005096;GO:0005515;GO:0005737;GO:0005737;GO:0005737;GO:0005829;GO:0005829;GO:0005829;GO:0005886;GO:0007162;GO:0007266;GO:…	K12462	-	NOG289931	-	Rho GDP dissociation inhibitor gamma [Source:HGNCSymbol;Acc:HGNC:680]	398	Q99819;F1T0H7
MSTRG.12169	ENSG00000129925	MSTRG.12169.8	0	16[-]310708-385432	16[-]370788-387113	TMEM8A	GO:0003674;GO:0004623;GO:0005515;GO:0005764;GO:0005765;GO:0005886;GO:0005886;GO:0005887;GO:0008150;GO:0016020;GO:0016021;GO:0016021;GO:0016021;GO:0016787;GO:0070062;GO:0102567;GO:0102568;GO:0016020;GO:0016021;GO:0016021;GO:0016021;GO:0016020;GO:0016021;GO:0016021;GO:0016021;GO:0016020;GO:0016021;GO:0016021;GO:0016021;	-	-	NOG77604	-	transmembrane protein 8A [Source:HGNCSymbol;Acc:HGNC:17205]	58986	Q9HCN3
MSTRG.12169	ENSG00000269881	MSTRG.12169.8	40765	16[-]310708-385432	16[+]249547-269943	AC004754.1	GO:0009986;GO:0016020;GO:0016021;	-	-	-	-	novel protein"	-	-
MSTRG.12169	ENSG00000086504	MSTRG.12169.8	0	16[-]310708-385432	16[-]366969-371289	MRPL28	GO:0003723;GO:0003735;GO:0003735;GO:0003735;GO:0003735;GO:0005515;GO:0005515;GO:0005739;GO:0005739;GO:0005743;GO:0005761;GO:0005762;GO:0005762;GO:0005829;GO:0005840;GO:0006412;GO:0070125;GO:0070126;GO:0003723;GO:0003735;GO:0003735;GO:0003735;GO:0003735;GO:0005515;GO:0005515;GO:0005739;GO:0005739;GO:0005743;GO:0005761;GO:0005762;GO:0005762;GO:0005829;GO:0005840;GO:0006412;GO:0070125;GO:0070126;GO:…	K02902	-	NOG259466	-	mitochondrial ribosomal protein L28 [Source:HGNCSymbol;Acc:HGNC:14484]	10573	Q13084
MSTRG.12169	ENSG00000007392	MSTRG.12169.8	81245	16[-]310708-385432	16[-]188969-229463	LUC7L	GO:0003729;GO:0003729;GO:0003729;GO:0005515;GO:0005685;GO:0005685;GO:0005685;GO:0006376;GO:0006376;GO:0006376;GO:0042802;GO:0045843;GO:0050733;GO:0071004;GO:0003729;GO:0003729;GO:0003729;GO:0005515;GO:0005685;GO:0005685;GO:0005685;GO:0006376;GO:0006376;GO:0006376;GO:0042802;GO:0071004;GO:0003729;GO:0003729;GO:0003729;GO:0005515;GO:0005685;GO:0005685;GO:0005685;GO:0006376;GO:0006376;GO:0006376;GO:…	-	-	COG5200	A	LUC7 like [Source:HGNC Symbol;Acc:HGNC:6723]"	55692	Q9NQ29
MSTRG.12169	ENSG00000242612	MSTRG.12169.8	16426	16[-]310708-385432	16[+]401858-412487	DECR2	GO:0005102;GO:0005777;GO:0005778;GO:0005829;GO:0006625;GO:0006629;GO:0006631;GO:0006636;GO:0008670;GO:0016491;GO:0019166;GO:0019166;GO:0033540;GO:0055114;GO:0005102;GO:0005777;GO:0005778;GO:0005829;GO:0006625;GO:0006629;GO:0006631;GO:0006636;GO:0008670;GO:0016491;GO:0019166;GO:0019166;GO:0033540;GO:0055114;	-	-	COG1028	IQ	2,4-dienoyl-CoA reductase 2 [Source:HGNCSymbol;Acc:HGNC:2754]	-	-
MSTRG.12169	ENSG00000103202	MSTRG.12169.8	11293	16[-]310708-385432	16[+]396725-410367	NME4	GO:0000166;GO:0004550;GO:0004550;GO:0004550;GO:0004550;GO:0004550;GO:0005515;GO:0005524;GO:0005739;GO:0005739;GO:0005739;GO:0005743;GO:0005758;GO:0005758;GO:0005759;GO:0006165;GO:0006165;GO:0006183;GO:0006183;GO:0006228;GO:0006228;GO:0006241;GO:0006241;GO:0006869;GO:0006869;GO:0008289;GO:0009116;GO:0009117;GO:0015949;GO:0016020;GO:0016301;GO:0016310;GO:0016740;GO:0046872;GO:1901612;GO:0004550;GO:…	K00940	EC:2.7.4.6	COG0105	F	NME/NM23 nucleoside diphosphate kinase 4[Source:HGNC Symbol;Acc:HGNC:7852]	4833	O00746
MSTRG.12169	ENSG00000167930	MSTRG.12169.8	41737	16[-]310708-385432	16[+]234802-268971	FAM234A	GO:0003674;GO:0008150;GO:0009986;GO:0009986;GO:0016020;GO:0016021;GO:0070062;GO:0016020;GO:0016021;GO:0003674;GO:0008150;GO:0009986;GO:0009986;GO:0016020;GO:0016021;GO:0070062;GO:0016020;GO:0016021;GO:0016020;GO:0016021;GO:0016020;GO:0016021;GO:0016020;GO:0016021;GO:0016020;GO:0016021;GO:0003674;GO:0008150;GO:0009986;GO:0009986;GO:0016020;GO:0016021;GO:0070062;GO:0016020;GO:0016021;GO:0016020;GO:…	K17258	-	NOG79285	S	family with sequence similarity 234 member A[Source:HGNC Symbol;Acc:HGNC:14163]	83986	Q9H0X4
MSTRG.12169	ENSG00000090565	MSTRG.12169.8	40217	16[-]310708-385432	16[+]425649-523011	RAB11FIP3	GO:0005509;GO:0005509;GO:0005515;GO:0005515;GO:0005654;GO:0005737;GO:0005768;GO:0005813;GO:0005813;GO:0005815;GO:0005815;GO:0005829;GO:0005856;GO:0007049;GO:0016020;GO:0016020;GO:0016192;GO:0016192;GO:0016192;GO:0017137;GO:0017137;GO:0017137;GO:0017137;GO:0030139;GO:0030306;GO:0030306;GO:0030306;GO:0030306;GO:0030496;GO:0030496;GO:0032154;GO:0032154;GO:0032456;GO:0032456;GO:0032456;GO:0032456;GO:…	K12485	-	NOG259959	-	RAB11 family interacting protein 3 [Source:HGNCSymbol;Acc:HGNC:17224]	9727	O75154
MSTRG.1218	ENSG00000157077	MSTRG.1218.11,MSTRG.1218.17,MSTRG.1218.12,MSTRG.1218.14,MSTRG.1218.16	61588	1[+]52065484-52080506	1[+]52142094-52346686	ZFYVE9	GO:0005515;GO:0005515;GO:0005545;GO:0005737;GO:0005768;GO:0005769;GO:0005769;GO:0005829;GO:0006508;GO:0006897;GO:0007179;GO:0007179;GO:0007179;GO:0008236;GO:0016020;GO:0016197;GO:0019904;GO:0031901;GO:0031901;GO:0031901;GO:0032991;GO:0043231;GO:0046872;GO:0046872;GO:0046872;GO:0005515;GO:0005515;GO:0005545;GO:0005737;GO:0005768;GO:0005769;GO:0005769;GO:0005829;GO:0006508;GO:0006897;GO:0007179;GO:…	K04679	-	NOG283908	-	zinc finger FYVE-type containing 9 [Source:HGNCSymbol;Acc:HGNC:6775]	9372	O95405
MSTRG.1218	ENSG00000117862	MSTRG.1218.11,MSTRG.1218.17,MSTRG.1218.12,MSTRG.1218.14,MSTRG.1218.16	9313	1[+]52065484-52080506	1[-]52020131-52056171	TXNDC12	GO:0005515;GO:0005783;GO:0005783;GO:0005783;GO:0005788;GO:0005788;GO:0015037;GO:0015037;GO:0016491;GO:0019153;GO:0045454;GO:0045454;GO:0055114;GO:0060548;GO:1902236;	K05360	EC:1.8.4.2	NOG77442	S	thioredoxin domain containing 12 [Source:HGNCSymbol;Acc:HGNC:24626]	51060	O95881
MSTRG.1218	ENSG00000285839	MSTRG.1218.11,MSTRG.1218.17,MSTRG.1218.12,MSTRG.1218.14,MSTRG.1218.16	32134	1[+]52065484-52080506	1[-]52020153-52033350	AL445685.3	-	-	-	-	-	novel transcript"	-	-
MSTRG.1218	ENSG00000134717	MSTRG.1218.11,MSTRG.1218.17,MSTRG.1218.12,MSTRG.1218.14,MSTRG.1218.16	0	1[+]52065484-52080506	1[+]52056199-52090716	BTF3L4	GO:0005515;GO:0005515;GO:0005515;	K01527	-	NOG283773	-	basic transcription factor 3 like 4 [Source:HGNCSymbol;Acc:HGNC:30547]	91408	Q96K17
MSTRG.1218	ENSG00000169213	MSTRG.1218.11,MSTRG.1218.17,MSTRG.1218.12,MSTRG.1218.14,MSTRG.1218.16	74784	1[+]52065484-52080506	1[-]51907956-51990700	RAB3B	GO:0000166;GO:0003924;GO:0003924;GO:0003924;GO:0003924;GO:0005515;GO:0005525;GO:0005525;GO:0005525;GO:0005737;GO:0005768;GO:0005794;GO:0005829;GO:0005886;GO:0005886;GO:0006886;GO:0006904;GO:0008021;GO:0008021;GO:0009306;GO:0015031;GO:0016020;GO:0017157;GO:0017157;GO:0018125;GO:0019003;GO:0019882;GO:0030141;GO:0030742;GO:0031489;GO:0031982;GO:0031982;GO:0032482;GO:0048471;GO:0051586;GO:0070062;GO:…	K06108	-	COG1100	R	RAB3B, member RAS oncogene family [Source:HGNCSymbol;Acc:HGNC:9778]	5865	P20337
MSTRG.1218	ENSG00000198841	MSTRG.1218.11,MSTRG.1218.17,MSTRG.1218.12,MSTRG.1218.14,MSTRG.1218.16	31668	1[+]52065484-52080506	1[-]52032103-52033816	KTI12	GO:0000166;GO:0002098;GO:0005515;GO:0005524;GO:0006357;GO:0033588;	K15456	-	COG4088	F	KTI12 chromatin associated homolog [Source:HGNCSymbol;Acc:HGNC:25160]	112970	Q96EK9
MSTRG.1219	ENSG00000157077	MSTRG.1219.1	46666	1[+]52092796-52095428	1[+]52142094-52346686	ZFYVE9	GO:0005515;GO:0005515;GO:0005545;GO:0005737;GO:0005768;GO:0005769;GO:0005769;GO:0005829;GO:0006508;GO:0006897;GO:0007179;GO:0007179;GO:0007179;GO:0008236;GO:0016020;GO:0016197;GO:0019904;GO:0031901;GO:0031901;GO:0031901;GO:0032991;GO:0043231;GO:0046872;GO:0046872;GO:0046872;GO:0005515;GO:0005515;GO:0005545;GO:0005737;GO:0005768;GO:0005769;GO:0005769;GO:0005829;GO:0006508;GO:0006897;GO:0007179;GO:…	K04679	-	NOG283908	-	zinc finger FYVE-type containing 9 [Source:HGNCSymbol;Acc:HGNC:6775]	9372	O95405
MSTRG.1219	ENSG00000117862	MSTRG.1219.1	36625	1[+]52092796-52095428	1[-]52020131-52056171	TXNDC12	GO:0005515;GO:0005783;GO:0005783;GO:0005783;GO:0005788;GO:0005788;GO:0015037;GO:0015037;GO:0016491;GO:0019153;GO:0045454;GO:0045454;GO:0055114;GO:0060548;GO:1902236;	K05360	EC:1.8.4.2	NOG77442	S	thioredoxin domain containing 12 [Source:HGNCSymbol;Acc:HGNC:24626]	51060	O95881
MSTRG.1219	ENSG00000285839	MSTRG.1219.1	59446	1[+]52092796-52095428	1[-]52020153-52033350	AL445685.3	-	-	-	-	-	novel transcript"	-	-
MSTRG.1219	ENSG00000134717	MSTRG.1219.1	2080	1[+]52092796-52095428	1[+]52056199-52090716	BTF3L4	GO:0005515;GO:0005515;GO:0005515;	K01527	-	NOG283773	-	basic transcription factor 3 like 4 [Source:HGNCSymbol;Acc:HGNC:30547]	91408	Q96K17
MSTRG.1219	ENSG00000198841	MSTRG.1219.1	58980	1[+]52092796-52095428	1[-]52032103-52033816	KTI12	GO:0000166;GO:0002098;GO:0005515;GO:0005524;GO:0006357;GO:0033588;	K15456	-	COG4088	F	KTI12 chromatin associated homolog [Source:HGNCSymbol;Acc:HGNC:25160]	112970	Q96EK9
MSTRG.12210	ENSG00000127586	MSTRG.12210.1	57536	16[-]858273-860418	16[+]788046-800737	CHTF18	GO:0005524;GO:0005524;GO:0005654;GO:0005829;GO:0000166;GO:0003677;GO:0003689;GO:0005515;GO:0005524;GO:0005524;GO:0005524;GO:0005634;GO:0005654;GO:0005829;GO:0006260;GO:0007049;GO:0016020;GO:0031390;GO:0043142;GO:1900264;GO:0000166;GO:0003677;GO:0003689;GO:0005515;GO:0005524;GO:0005524;GO:0005524;GO:0005634;GO:0005654;GO:0005829;GO:0006260;GO:0007049;GO:0016020;GO:0031390;GO:0043142;GO:1900264;GO:…	K11269	-	COG0470	L	chromosome transmission fidelity factor 18[Source:HGNC Symbol;Acc:HGNC:18435]	63922	Q8WVB6
MSTRG.12210	ENSG00000162006	MSTRG.12210.1	74903	16[-]858273-860418	16[-]769428-783370	MSLNL	GO:0007155;GO:0007160;GO:0009986;GO:0016020;GO:0016021;	-	-	NOG40535	R	mesothelin-like [Source:HGNCSymbol;Acc:HGNC:14170]	-	-
MSTRG.12210	ENSG00000103227	MSTRG.12210.1	0	16[-]858273-860418	16[-]853634-981318	LMF1	GO:0005783;GO:0005789;GO:0005789;GO:0005789;GO:0005789;GO:0005794;GO:0006641;GO:0006888;GO:0009306;GO:0016020;GO:0016021;GO:0033578;GO:0034382;GO:0051004;GO:0051006;GO:0051604;GO:0051604;GO:0090181;GO:0090207;GO:0016020;GO:0016021;GO:0005783;GO:0005789;GO:0005789;GO:0005789;GO:0005794;GO:0006641;GO:0016020;GO:0016021;GO:0051004;GO:0051604;GO:0005783;GO:0005789;GO:0016020;GO:0016021;GO:0005783;GO:…	-	-	NOG81106	-	lipase maturation factor 1 [Source:HGNCSymbol;Acc:HGNC:14154]	64788	Q96S06
MSTRG.12210	ENSG00000127588	MSTRG.12210.1	57539	16[-]858273-860418	16[-]798041-800734	GNG13	GO:0003924;GO:0003924;GO:0005834;GO:0005834;GO:0005834;GO:0005886;GO:0005886;GO:0007165;GO:0007186;GO:0007186;GO:0007200;GO:0007200;GO:0007200;GO:0016020;GO:0030425;GO:0031681;GO:0050909;GO:0050909;GO:0050909;	K04547	-	NOG293449	-	G protein subunit gamma 13 [Source:HGNCSymbol;Acc:HGNC:14131]	51764	Q9P2W3
MSTRG.12210	ENSG00000007376	MSTRG.12210.1	69876	16[-]858273-860418	16[-]784974-788397	RPUSD1	GO:0001522;GO:0001522;GO:0003674;GO:0003723;GO:0003723;GO:0005575;GO:0008150;GO:0009451;GO:0009451;GO:0009982;GO:0009982;GO:0001522;GO:0001522;GO:0003674;GO:0003723;GO:0003723;GO:0005575;GO:0008150;GO:0009451;GO:0009451;GO:0009982;GO:0009982;GO:0001522;GO:0001522;GO:0003723;GO:0003723;GO:0009451;GO:0009451;GO:0009982;GO:0009982;GO:0001522;GO:0001522;GO:0003723;GO:0003723;GO:0009451;GO:0009451;GO:…	-	-	COG0564	J	RNA pseudouridine synthase domain containing 1[Source:HGNC Symbol;Acc:HGNC:14173]	113000	Q9UJJ7
MSTRG.12210	ENSG00000102854	MSTRG.12210.1	89408	16[-]858273-860418	16[+]760734-768865	MSLN	GO:0005515;GO:0005576;GO:0005576;GO:0005788;GO:0005794;GO:0005886;GO:0005886;GO:0007155;GO:0007160;GO:0009986;GO:0016020;GO:0031225;GO:0043687;GO:0044267;GO:0005515;GO:0005576;GO:0005576;GO:0005788;GO:0005794;GO:0005886;GO:0005886;GO:0007155;GO:0007160;GO:0009986;GO:0016020;GO:0031225;GO:0043687;GO:0044267;GO:0005515;GO:0005576;GO:0005576;GO:0005788;GO:0005794;GO:0005886;GO:0005886;GO:0007155;GO:…	K20733	-	NOG40535	R	mesothelin [Source:HGNC Symbol;Acc:HGNC:7371]"	10232	Q13421
MSTRG.12241	ENSG00000131634	MSTRG.12241.1	39831	16[+]1595411-1682967	16[+]1528688-1555580	TMEM204	GO:0001945;GO:0005886;GO:0005886;GO:0005912;GO:0016020;GO:0016021;GO:0030054;GO:0030947;GO:0051145;GO:0001945;GO:0001945;GO:0005886;GO:0005886;GO:0005886;GO:0005912;GO:0016020;GO:0016021;GO:0030054;GO:0030947;GO:0030947;GO:0051145;GO:0051145;	-	-	NOG26823	S	transmembrane protein 204 [Source:HGNCSymbol;Acc:HGNC:14158]	79652	Q9BSN7
MSTRG.12241	ENSG00000261732	MSTRG.12241.1	0	16[+]1595411-1682967	16[+]1632259-1686715	AL031708.1	GO:0003682;GO:0005634;	-	-	-	-	novel transcript"	-	-
MSTRG.12241	ENSG00000162032	MSTRG.12241.1	93745	16[+]1595411-1682967	16[-]1776712-1793700	SPSB3	GO:0004842;GO:0005515;GO:0005515;GO:0005829;GO:0006511;GO:0016567;GO:0019005;GO:0043161;GO:0043687;GO:0004842;GO:0005515;GO:0005515;GO:0005829;GO:0006511;GO:0016567;GO:0019005;GO:0043161;GO:0043687;	K10345	-	NOG151085	S	splA/ryanodine receptor domain and SOCS boxcontaining 3 [Source:HGNC Symbol;Acc:HGNC:30629]	90864	Q6PJ21
MSTRG.12241	ENSG00000074071	MSTRG.12241.1	88923	16[+]1595411-1682967	16[-]1771890-1773155	MRPS34	GO:0003735;GO:0003735;GO:0005739;GO:0005739;GO:0005739;GO:0005739;GO:0032543;GO:0003735;GO:0003735;GO:0003735;GO:0005739;GO:0005739;GO:0005739;GO:0005739;GO:0005743;GO:0005763;GO:0005840;GO:0032543;GO:0070125;GO:0070126;	K17412	-	NOG85261	-	mitochondrial ribosomal protein S34 [Source:HGNCSymbol;Acc:HGNC:16618]	65993	P82930
MSTRG.12241	ENSG00000187535	MSTRG.12241.1	0	16[+]1595411-1682967	16[-]1510427-1612072	IFT140	GO:0003674;GO:0005737;GO:0005813;GO:0005815;GO:0005856;GO:0005929;GO:0005929;GO:0005930;GO:0005930;GO:0030030;GO:0030991;GO:0030991;GO:0035721;GO:0035735;GO:0036064;GO:0036064;GO:0042995;GO:0048705;GO:0060041;GO:0060271;GO:0061512;GO:0061512;GO:0072001;GO:0097542;GO:1902017;GO:0001750;GO:0003674;GO:0005515;GO:0005737;GO:0005813;GO:0005815;GO:0005856;GO:0005929;GO:0005929;GO:0005929;GO:0005930;GO:…	K19672	-	NOG301450	-	intraflagellar transport 140 [Source:HGNCSymbol;Acc:HGNC:29077]	9742	Q96RY7
MSTRG.12241	ENSG00000197774	MSTRG.12241.1	90240	16[+]1595411-1682967	16[+]1773207-1781708	EME2	GO:0000712;GO:0000790;GO:0003677;GO:0003677;GO:0004518;GO:0004518;GO:0004518;GO:0004519;GO:0005515;GO:0005634;GO:0005634;GO:0005634;GO:0006281;GO:0006281;GO:0006281;GO:0006302;GO:0006310;GO:0006974;GO:0008821;GO:0016787;GO:0031297;GO:0031573;GO:0048476;GO:0048476;GO:0048476;GO:0090305;GO:0003677;GO:0004518;GO:0005634;GO:0006281;GO:0048476;GO:0090305;GO:0005634;GO:0006281;GO:0048476;	K10883	-	NOG129026	S	essential meiotic structure-specific endonucleasesubunit 2 [Source:HGNC Symbol;Acc:HGNC:27289]	197342	A4GXA9
MSTRG.12241	ENSG00000100726	MSTRG.12241.1	84954	16[+]1595411-1682967	16[+]1493344-1510457	TELO2	GO:0000723;GO:0000781;GO:0000784;GO:0005515;GO:0005515;GO:0005622;GO:0005634;GO:0005694;GO:0005737;GO:0005737;GO:0005829;GO:0005829;GO:0016020;GO:0016604;GO:0019901;GO:0031931;GO:0031932;GO:0032006;GO:0032947;GO:0034399;GO:0042162;GO:0044877;GO:0044877;GO:0050821;GO:0050821;GO:0051879;GO:0070209;GO:0071902;GO:1904263;GO:1904515;	K11137	-	NOG327559	-	telomere maintenance 2 [Source:HGNCSymbol;Acc:HGNC:29099]	9894	Q9Y4R8;B4DXS2
MSTRG.12241	ENSG00000007545	MSTRG.12241.1	0	16[+]1595411-1682967	16[+]1612325-1677908	CRAMP1	GO:0000981;GO:0003677;GO:0003682;GO:0005634;GO:0005634;GO:0006357;GO:0000981;GO:0003677;GO:0003682;GO:0005634;GO:0005634;GO:0006357;	-	-	NOG15301	-	cramped chromatin regulator homolog 1 [Source:HGNCSymbol;Acc:HGNC:14122]	57585	Q96RY5;B2RNX8;A7MD53
MSTRG.12241	ENSG00000206053	MSTRG.12241.1	0	16[+]1595411-1682967	16[+]1678256-1702280	JPT2	GO:0005634;GO:0005737;GO:0005829;GO:0005886;GO:0005634;GO:0005737;GO:0005829;GO:0005886;GO:0005634;GO:0005737;GO:0005829;GO:0005886;GO:0005829;GO:0005886;GO:0005829;GO:0005886;GO:0005829;GO:0005886;GO:0005829;GO:0005886;	-	-	NOG74029	U	Jupiter microtubule associated homolog 2[Source:HGNC Symbol;Acc:HGNC:14137]	90861	Q9H910
MSTRG.12241	ENSG00000138834	MSTRG.12241.1	23216	16[+]1595411-1682967	16[+]1706183-1770317	MAPK8IP3	GO:0000139;GO:0005078;GO:0005078;GO:0005078;GO:0005078;GO:0005515;GO:0005515;GO:0005737;GO:0005737;GO:0005794;GO:0007257;GO:0007257;GO:0008432;GO:0016192;GO:0016192;GO:0019894;GO:0019894;GO:0030159;GO:0030424;GO:0030425;GO:0030426;GO:0031103;GO:0031410;GO:0042995;GO:0044297;GO:0046328;GO:0048471;GO:0061564;GO:0099641;GO:1904115;GO:0005078;GO:0005078;GO:0005515;GO:0043410;GO:0000139;GO:0001701;GO:…	K04436	-	NOG270333	-	mitogen-activated protein kinase 8 interactingprotein 3 [Source:HGNC Symbol;Acc:HGNC:6884]	23162	Q9UPT6
MSTRG.12241	ENSG00000095906	MSTRG.12241.1	99965	16[+]1595411-1682967	16[+]1782932-1789186	NUBP2	GO:0000166;GO:0000166;GO:0005515;GO:0005515;GO:0005524;GO:0005524;GO:0005524;GO:0005634;GO:0005634;GO:0005737;GO:0005814;GO:0005815;GO:0005829;GO:0005856;GO:0005929;GO:0016226;GO:0016226;GO:0016226;GO:0016226;GO:0030030;GO:0031616;GO:0042995;GO:0046872;GO:0051536;GO:0051536;GO:0051539;GO:0051539;GO:0051539;GO:0005524;GO:0005524;GO:0005524;GO:0005524;GO:0005524;GO:0005524;GO:0005524;GO:0005524;	-	-	COG0489	D	nucleotide binding protein 2 [Source:HGNCSymbol;Acc:HGNC:8042]	10101	Q9Y5Y2;B7Z6P0
MSTRG.12241	ENSG00000103024	MSTRG.12241.1	87319	16[+]1595411-1682967	16[-]1770286-1771730	NME3	GO:0000166;GO:0004550;GO:0004550;GO:0004550;GO:0004550;GO:0005515;GO:0005524;GO:0005829;GO:0006165;GO:0006165;GO:0006183;GO:0006183;GO:0006228;GO:0006228;GO:0006241;GO:0006241;GO:0006915;GO:0006915;GO:0009117;GO:0015949;GO:0016301;GO:0016310;GO:0016740;GO:0046872;GO:0000166;GO:0004550;GO:0004550;GO:0004550;GO:0005524;GO:0006165;GO:0006165;GO:0006183;GO:0006183;GO:0006228;GO:0006228;GO:0006241;GO:…	K00940	EC:2.7.4.6	COG0105	F	NME/NM23 nucleoside diphosphate kinase 3[Source:HGNC Symbol;Acc:HGNC:7851]	4832	Q13232
MSTRG.12248	ENSG00000261732	MSTRG.12248.1	33598	16[+]1720313-1722139	16[+]1632259-1686715	AL031708.1	GO:0003682;GO:0005634;	-	-	-	-	novel transcript"	-	-
MSTRG.12248	ENSG00000099769	MSTRG.12248.1	68274	16[+]1720313-1722139	16[-]1790413-1794971	IGFALS	GO:0005515;GO:0005520;GO:0005520;GO:0005576;GO:0005576;GO:0005615;GO:0005615;GO:0005615;GO:0005654;GO:0007155;GO:0007165;GO:0031012;GO:0042567;GO:0042567;GO:0044267;GO:0070062;GO:0005515;GO:0005520;GO:0005520;GO:0005576;GO:0005576;GO:0005615;GO:0005615;GO:0005615;GO:0005654;GO:0007155;GO:0007165;GO:0031012;GO:0042567;GO:0042567;GO:0044267;GO:0070062;	K17256	-	COG4886	S	insulin like growth factor binding protein acidlabile subunit [Source:HGNC Symbol;Acc:HGNC:5468]	3483	P35858;Q8TAY0
MSTRG.12248	ENSG00000162032	MSTRG.12248.1	54573	16[+]1720313-1722139	16[-]1776712-1793700	SPSB3	GO:0004842;GO:0005515;GO:0005515;GO:0005829;GO:0006511;GO:0016567;GO:0019005;GO:0043161;GO:0043687;GO:0004842;GO:0005515;GO:0005515;GO:0005829;GO:0006511;GO:0016567;GO:0019005;GO:0043161;GO:0043687;	K10345	-	NOG151085	S	splA/ryanodine receptor domain and SOCS boxcontaining 3 [Source:HGNC Symbol;Acc:HGNC:30629]	90864	Q6PJ21
MSTRG.12248	ENSG00000074071	MSTRG.12248.1	49751	16[+]1720313-1722139	16[-]1771890-1773155	MRPS34	GO:0003735;GO:0003735;GO:0005739;GO:0005739;GO:0005739;GO:0005739;GO:0032543;GO:0003735;GO:0003735;GO:0003735;GO:0005739;GO:0005739;GO:0005739;GO:0005739;GO:0005743;GO:0005763;GO:0005840;GO:0032543;GO:0070125;GO:0070126;	K17412	-	NOG85261	-	mitochondrial ribosomal protein S34 [Source:HGNCSymbol;Acc:HGNC:16618]	65993	P82930
MSTRG.12248	ENSG00000197774	MSTRG.12248.1	51068	16[+]1720313-1722139	16[+]1773207-1781708	EME2	GO:0000712;GO:0000790;GO:0003677;GO:0003677;GO:0004518;GO:0004518;GO:0004518;GO:0004519;GO:0005515;GO:0005634;GO:0005634;GO:0005634;GO:0006281;GO:0006281;GO:0006281;GO:0006302;GO:0006310;GO:0006974;GO:0008821;GO:0016787;GO:0031297;GO:0031573;GO:0048476;GO:0048476;GO:0048476;GO:0090305;GO:0003677;GO:0004518;GO:0005634;GO:0006281;GO:0048476;GO:0090305;GO:0005634;GO:0006281;GO:0048476;	K10883	-	NOG129026	S	essential meiotic structure-specific endonucleasesubunit 2 [Source:HGNC Symbol;Acc:HGNC:27289]	197342	A4GXA9
MSTRG.12248	ENSG00000007545	MSTRG.12248.1	42405	16[+]1720313-1722139	16[+]1612325-1677908	CRAMP1	GO:0000981;GO:0003677;GO:0003682;GO:0005634;GO:0005634;GO:0006357;GO:0000981;GO:0003677;GO:0003682;GO:0005634;GO:0005634;GO:0006357;	-	-	NOG15301	-	cramped chromatin regulator homolog 1 [Source:HGNCSymbol;Acc:HGNC:14122]	57585	Q96RY5;B2RNX8;A7MD53
MSTRG.12248	ENSG00000206053	MSTRG.12248.1	18033	16[+]1720313-1722139	16[+]1678256-1702280	JPT2	GO:0005634;GO:0005737;GO:0005829;GO:0005886;GO:0005634;GO:0005737;GO:0005829;GO:0005886;GO:0005634;GO:0005737;GO:0005829;GO:0005886;GO:0005829;GO:0005886;GO:0005829;GO:0005886;GO:0005829;GO:0005886;GO:0005829;GO:0005886;	-	-	NOG74029	U	Jupiter microtubule associated homolog 2[Source:HGNC Symbol;Acc:HGNC:14137]	90861	Q9H910
MSTRG.12248	ENSG00000063854	MSTRG.12248.1	73481	16[+]1720313-1722139	16[-]1795620-1827157	HAGH	GO:0004416;GO:0004416;GO:0019243;GO:0019243;GO:0004416;GO:0004416;GO:0004416;GO:0005515;GO:0005737;GO:0005739;GO:0005759;GO:0005829;GO:0006090;GO:0006750;GO:0016787;GO:0019243;GO:0019243;GO:0046872;GO:0004416;GO:0004416;GO:0005515;GO:0005737;GO:0005739;GO:0005759;GO:0005829;GO:0006090;GO:0006750;GO:0016787;GO:0019243;GO:0046872;GO:0004416;GO:0004416;GO:0004416;GO:0005515;GO:0005737;GO:0005739;GO:…	K01069	EC:3.1.2.6	COG0491	R	hydroxyacylglutathione hydrolase [Source:HGNCSymbol;Acc:HGNC:4805]	3029	Q16775
MSTRG.12248	ENSG00000138834	MSTRG.12248.1	0	16[+]1720313-1722139	16[+]1706183-1770317	MAPK8IP3	GO:0000139;GO:0005078;GO:0005078;GO:0005078;GO:0005078;GO:0005515;GO:0005515;GO:0005737;GO:0005737;GO:0005794;GO:0007257;GO:0007257;GO:0008432;GO:0016192;GO:0016192;GO:0019894;GO:0019894;GO:0030159;GO:0030424;GO:0030425;GO:0030426;GO:0031103;GO:0031410;GO:0042995;GO:0044297;GO:0046328;GO:0048471;GO:0061564;GO:0099641;GO:1904115;GO:0005078;GO:0005078;GO:0005515;GO:0043410;GO:0000139;GO:0001701;GO:…	K04436	-	NOG270333	-	mitogen-activated protein kinase 8 interactingprotein 3 [Source:HGNC Symbol;Acc:HGNC:6884]	23162	Q9UPT6
MSTRG.12248	ENSG00000095906	MSTRG.12248.1	60793	16[+]1720313-1722139	16[+]1782932-1789186	NUBP2	GO:0000166;GO:0000166;GO:0005515;GO:0005515;GO:0005524;GO:0005524;GO:0005524;GO:0005634;GO:0005634;GO:0005737;GO:0005814;GO:0005815;GO:0005829;GO:0005856;GO:0005929;GO:0016226;GO:0016226;GO:0016226;GO:0016226;GO:0030030;GO:0031616;GO:0042995;GO:0046872;GO:0051536;GO:0051536;GO:0051539;GO:0051539;GO:0051539;GO:0005524;GO:0005524;GO:0005524;GO:0005524;GO:0005524;GO:0005524;GO:0005524;GO:0005524;	-	-	COG0489	D	nucleotide binding protein 2 [Source:HGNCSymbol;Acc:HGNC:8042]	10101	Q9Y5Y2;B7Z6P0
MSTRG.12248	ENSG00000103024	MSTRG.12248.1	48147	16[+]1720313-1722139	16[-]1770286-1771730	NME3	GO:0000166;GO:0004550;GO:0004550;GO:0004550;GO:0004550;GO:0005515;GO:0005524;GO:0005829;GO:0006165;GO:0006165;GO:0006183;GO:0006183;GO:0006228;GO:0006228;GO:0006241;GO:0006241;GO:0006915;GO:0006915;GO:0009117;GO:0015949;GO:0016301;GO:0016310;GO:0016740;GO:0046872;GO:0000166;GO:0004550;GO:0004550;GO:0004550;GO:0005524;GO:0006165;GO:0006165;GO:0006183;GO:0006183;GO:0006228;GO:0006228;GO:0006241;GO:…	K00940	EC:2.7.4.6	COG0105	F	NME/NM23 nucleoside diphosphate kinase 3[Source:HGNC Symbol;Acc:HGNC:7851]	4832	Q13232
MSTRG.12378	ENSG00000140993	MSTRG.12378.1	27258	16[+]3270555-3271550	16[-]3298808-3305729	TIGD7	GO:0003676;GO:0003676;GO:0003677;GO:0003677;GO:0003677;GO:0005515;GO:0005634;GO:0003677;GO:0003677;GO:0003677;GO:0005634;	-	-	NOG71546	-	tigger transposable element derived 7 [Source:HGNCSymbol;Acc:HGNC:18331]	91151	Q6NT04
MSTRG.12378	ENSG00000232196	MSTRG.12378.1	99429	16[+]3270555-3271550	16[-]3370979-3372740	MTRNR2L4	GO:0005576;GO:0005737;GO:0048019;GO:1900118;GO:2000272;	-	-	-	-	MT-RNR2 like 4 [Source:HGNC Symbol;Acc:HGNC:37161]"	100463285	P0CJ71
MSTRG.12378	ENSG00000010539	MSTRG.12378.1	34334	16[+]3270555-3271550	16[-]3222325-3236221	ZNF200	GO:0000981;GO:0003674;GO:0003676;GO:0003676;GO:0005634;GO:0006357;GO:0008150;GO:0046872;GO:0000981;GO:0003674;GO:0003676;GO:0003676;GO:0005634;GO:0006357;GO:0008150;GO:0046872;GO:0000981;GO:0003674;GO:0003676;GO:0003676;GO:0005634;GO:0006357;GO:0008150;GO:0046872;GO:0000981;GO:0003674;GO:0003676;GO:0003676;GO:0005634;GO:0006357;GO:0008150;GO:0046872;GO:0000981;GO:0003674;GO:0003676;GO:0003676;GO:…	K09228	-	COG5048	R	zinc finger protein 200 [Source:HGNCSymbol;Acc:HGNC:12993]	7752	P98182;B3KP91
MSTRG.12378	ENSG00000168158	MSTRG.12378.1	84339	16[+]3270555-3271550	16[+]3355889-3357294	OR2C1	GO:0004930;GO:0004930;GO:0004930;GO:0004984;GO:0004984;GO:0004984;GO:0004984;GO:0004984;GO:0005549;GO:0005886;GO:0005886;GO:0005938;GO:0007165;GO:0007186;GO:0007186;GO:0007186;GO:0007608;GO:0016020;GO:0016021;GO:0016021;GO:0016021;GO:0016021;GO:0050896;GO:0050907;GO:0050911;	K04257	-	NOG115807	S	olfactory receptor family 2 subfamily C member 1[Source:HGNC Symbol;Acc:HGNC:8242]	4993	O95371
MSTRG.12378	ENSG00000285329	MSTRG.12378.1	93549	16[+]3270555-3271550	16[+]3365099-3479550	AC025283.3	GO:0000122;GO:0003700;	-	-	-	-	novel transcript"	-	-
MSTRG.12378	ENSG00000006194	MSTRG.12378.1	0	16[+]3270555-3271550	16[+]3263800-3301401	ZNF263	GO:0003676;GO:0003676;GO:0003700;GO:0003700;GO:0005634;GO:0006355;GO:0006355;GO:0000122;GO:0000981;GO:0001227;GO:0003676;GO:0003676;GO:0003677;GO:0003700;GO:0003700;GO:0003700;GO:0005515;GO:0005622;GO:0005634;GO:0006355;GO:0006355;GO:0006355;GO:0043565;GO:0045892;GO:0046872;GO:0003700;GO:0003700;GO:0005634;GO:0006355;GO:0006355;GO:0003700;GO:0003700;GO:0005634;GO:0006355;GO:0006355;GO:0003700;GO:…	K09229	-	COG5048	R	zinc finger protein 263 [Source:HGNCSymbol;Acc:HGNC:13056]	10127	O14978
MSTRG.12378	ENSG00000168124	MSTRG.12378.1	65367	16[+]3270555-3271550	16[+]3204247-3205188	OR1F1	GO:0004930;GO:0004930;GO:0004930;GO:0004984;GO:0004984;GO:0005886;GO:0005886;GO:0007165;GO:0007165;GO:0007186;GO:0007186;GO:0007186;GO:0007186;GO:0007608;GO:0016020;GO:0016021;GO:0016021;GO:0016021;GO:0050896;GO:0050911;	K04257	-	NOG150110	S	olfactory receptor family 1 subfamily F member 1[Source:HGNC Symbol;Acc:HGNC:8194]	4992	O43749
MSTRG.12378	ENSG00000103313	MSTRG.12378.1	13928	16[+]3270555-3271550	16[-]3242028-3256627	MEFV	GO:0001726;GO:0002376;GO:0003779;GO:0003779;GO:0005515;GO:0005515;GO:0005515;GO:0005634;GO:0005737;GO:0005737;GO:0005776;GO:0005829;GO:0005856;GO:0005874;GO:0005875;GO:0005875;GO:0006954;GO:0006954;GO:0008270;GO:0008270;GO:0008270;GO:0010508;GO:0010508;GO:0030027;GO:0031410;GO:0032691;GO:0032695;GO:0034341;GO:0034341;GO:0042802;GO:0042995;GO:0045087;GO:0046872;GO:0050728;GO:0071641;GO:1900016;GO:…	K12803	-	NOG328286	-	MEFV, pyrin innate immunity regulator [Source:HGNCSymbol;Acc:HGNC:6998]	4210	O15553
MSTRG.12378	ENSG00000162086	MSTRG.12378.1	33856	16[+]3270555-3271550	16[+]3305406-3318852	ZNF75A	GO:0000981;GO:0003674;GO:0003676;GO:0003676;GO:0003677;GO:0005622;GO:0005634;GO:0005634;GO:0006355;GO:0006355;GO:0006357;GO:0008150;GO:0046872;GO:0003700;GO:0003700;GO:0005634;GO:0006355;GO:0006355;GO:0003676;GO:0003676;GO:0005622;GO:0006355;GO:0006355;GO:0000981;GO:0003674;GO:0003676;GO:0003676;GO:0003677;GO:0005622;GO:0005634;GO:0005634;GO:0006355;GO:0006355;GO:0006357;GO:0008150;GO:0046872;	K09229	-	COG5048	R	zinc finger protein 75a [Source:HGNCSymbol;Acc:HGNC:13146]	7627	Q96N20;Q68CU0
MSTRG.12402	ENSG00000126602	MSTRG.12402.1	0	16[-]3700307-3707201	16[-]3651639-3717553	TRAP1	GO:0005524;GO:0006457;GO:0051082;GO:0000166;GO:0003723;GO:0005164;GO:0005515;GO:0005515;GO:0005524;GO:0005524;GO:0005524;GO:0005654;GO:0005739;GO:0005739;GO:0005739;GO:0005739;GO:0005743;GO:0005743;GO:0005743;GO:0005758;GO:0005758;GO:0005759;GO:0006457;GO:0006457;GO:0009386;GO:0016020;GO:0019901;GO:0019901;GO:0019901;GO:0051082;GO:0051082;GO:0061077;GO:1901856;GO:1903427;GO:1903751;GO:1903751;GO:…	K09488	-	COG0326	O	TNF receptor associated protein 1 [Source:HGNCSymbol;Acc:HGNC:16264]	10131	Q12931;A0A140VJY2
MSTRG.12402	ENSG00000188827	MSTRG.12402.1	88701	16[-]3700307-3707201	16[-]3581181-3611606	SLX4	GO:0000706;GO:0000712;GO:0000724;GO:0000781;GO:0000784;GO:0000790;GO:0005515;GO:0005515;GO:0005515;GO:0005515;GO:0005634;GO:0005634;GO:0005634;GO:0005654;GO:0005654;GO:0005829;GO:0006260;GO:0006260;GO:0006281;GO:0006281;GO:0006281;GO:0006289;GO:0006310;GO:0006974;GO:0008047;GO:0008821;GO:0008821;GO:0010792;GO:0017108;GO:0017108;GO:0017108;GO:0017108;GO:0030054;GO:0033557;GO:0033557;GO:0033557;GO:…	K10484	-	NOG44550	-	SLX4 structure-specific endonuclease subunit[Source:HGNC Symbol;Acc:HGNC:23845]	84464	Q8IY92
MSTRG.12402	ENSG00000005339	MSTRG.12402.1	17853	16[-]3700307-3707201	16[-]3725054-3880726	CREBBP	GO:0000122;GO:0000123;GO:0000123;GO:0000790;GO:0000987;GO:0001085;GO:0001102;GO:0001666;GO:0002039;GO:0002223;GO:0003682;GO:0003684;GO:0003712;GO:0003712;GO:0003713;GO:0003713;GO:0003713;GO:0003713;GO:0003713;GO:0003713;GO:0003713;GO:0003714;GO:0004402;GO:0004402;GO:0004402;GO:0004402;GO:0005515;GO:0005515;GO:0005515;GO:0005515;GO:0005515;GO:0005634;GO:0005634;GO:0005634;GO:0005634;GO:0005634;GO:…	K04498	EC:2.3.1.48	COG5076	BK	CREB binding protein [Source:HGNCSymbol;Acc:HGNC:2348]	1387	Q92793
MSTRG.12402	ENSG00000213918	MSTRG.12402.1	20164	16[-]3700307-3707201	16[+]3611728-3680143	DNASE1	GO:0004536;GO:0006308;GO:0000737;GO:0000737;GO:0000737;GO:0002283;GO:0002283;GO:0002673;GO:0002673;GO:0003677;GO:0003779;GO:0004518;GO:0004519;GO:0004530;GO:0004530;GO:0004530;GO:0004530;GO:0004536;GO:0004536;GO:0004536;GO:0004536;GO:0005515;GO:0005576;GO:0005576;GO:0005634;GO:0005634;GO:0005635;GO:0006308;GO:0006308;GO:0006308;GO:0006915;GO:0016787;GO:0070062;GO:0070948;GO:0070948;GO:0000737;GO:…	K11994	EC:3.1.21.1	NOG46375	-	deoxyribonuclease 1 [Source:HGNCSymbol;Acc:HGNC:2956]	1773	P24855
MSTRG.12410	ENSG00000162104	MSTRG.12410.1	0	16[-]4066025-4070699	16[-]3953387-4116442	ADCY9	GO:0016020;GO:0016021;GO:0000166;GO:0003091;GO:0004016;GO:0004016;GO:0004016;GO:0004016;GO:0005524;GO:0005886;GO:0005886;GO:0005887;GO:0005887;GO:0005887;GO:0006171;GO:0006171;GO:0006171;GO:0007165;GO:0007186;GO:0007189;GO:0007189;GO:0007189;GO:0007189;GO:0007190;GO:0007193;GO:0009190;GO:0009190;GO:0016020;GO:0016020;GO:0016021;GO:0016829;GO:0016849;GO:0016849;GO:0030424;GO:0030425;GO:0034199;GO:…	K08049	EC:4.6.1.1	COG2114	T	adenylate cyclase 9 [Source:HGNCSymbol;Acc:HGNC:240]	115	O60503
MSTRG.12411	ENSG00000185739	MSTRG.12411.1	95388	16[-]4087399-4093986	16[-]4189374-4242080	SRL	GO:0005525;GO:0005525;GO:0016529;GO:0033018;GO:0005525;GO:0005525;GO:0016529;GO:0033018;	-	-	NOG136252	T	sarcalumenin [Source:HGNC Symbol;Acc:HGNC:11295]"	6345	Q86TD4;B3KPP4
MSTRG.12411	ENSG00000162104	MSTRG.12411.1	0	16[-]4087399-4093986	16[-]3953387-4116442	ADCY9	GO:0016020;GO:0016021;GO:0000166;GO:0003091;GO:0004016;GO:0004016;GO:0004016;GO:0004016;GO:0005524;GO:0005886;GO:0005886;GO:0005887;GO:0005887;GO:0005887;GO:0006171;GO:0006171;GO:0006171;GO:0007165;GO:0007186;GO:0007189;GO:0007189;GO:0007189;GO:0007189;GO:0007190;GO:0007193;GO:0009190;GO:0009190;GO:0016020;GO:0016020;GO:0016021;GO:0016829;GO:0016849;GO:0016849;GO:0030424;GO:0030425;GO:0034199;GO:…	K08049	EC:4.6.1.1	COG2114	T	adenylate cyclase 9 [Source:HGNCSymbol;Acc:HGNC:240]	115	O60503
MSTRG.12420	ENSG00000217930	MSTRG.12420.1	16506	16[-]4372113-4379875	16[-]4331549-4355607	PAM16	GO:0005744;GO:0005744;GO:0030150;GO:0030150;GO:0001405;GO:0001503;GO:0005515;GO:0005515;GO:0005739;GO:0005743;GO:0005744;GO:0005744;GO:0005744;GO:0005759;GO:0015031;GO:0016020;GO:0030150;GO:0030150;GO:0030150;GO:0031314;GO:0032780;GO:0032991;GO:0043066;GO:0090201;GO:1902511;GO:0005744;GO:0005744;GO:0030150;GO:0030150;GO:0005744;GO:0005744;GO:0030150;GO:0030150;GO:0005744;GO:0005744;GO:0030150;GO:…	K17805	-	NOG309665	-	presequence translocase associated motor 16[Source:HGNC Symbol;Acc:HGNC:29679]	51025	Q9Y3D7
MSTRG.12420	ENSG00000103426	MSTRG.12420.1	0	16[-]4372113-4379875	16[-]4340251-4420494	CORO7-PAM16	GO:0005515;GO:0005794;GO:0005794;GO:0005794;	K18619	-	-	-	CORO7-PAM16 readthrough [Source:HGNCSymbol;Acc:HGNC:44424]	100529144	A0A0A6YYL4
MSTRG.12420	ENSG00000168140	MSTRG.12420.1	0	16[-]4372113-4379875	16[+]4371848-4383538	VASN	GO:0005515;GO:0005515;GO:0005576;GO:0005615;GO:0005615;GO:0005739;GO:0005765;GO:0005886;GO:0005886;GO:0009986;GO:0010719;GO:0016020;GO:0016021;GO:0030512;GO:0030512;GO:0031012;GO:0045296;GO:0050431;GO:0050431;GO:0070062;GO:0071456;GO:0071461;	-	-	NOG273568	-	vasorin [Source:HGNC Symbol;Acc:HGNC:18517]"	114990	Q6EMK4
MSTRG.12420	ENSG00000153406	MSTRG.12420.1	81805	16[-]4372113-4379875	16[-]4461680-4495763	NMRAL1	GO:0000050;GO:0005515;GO:0005634;GO:0005634;GO:0005737;GO:0005829;GO:0042802;GO:0048471;GO:0000050;GO:0005515;GO:0005634;GO:0005634;GO:0005737;GO:0005829;GO:0042802;GO:0048471;GO:0005634;GO:0000050;GO:0005515;GO:0005634;GO:0005634;GO:0005737;GO:0005829;GO:0042802;GO:0048471;GO:0000050;GO:0005515;GO:0005634;GO:0005634;GO:0005737;GO:0005829;GO:0042802;GO:0048471;GO:0005634;GO:0005634;	-	-	COG0702	GM	NmrA like redox sensor 1 [Source:HGNCSymbol;Acc:HGNC:24987]	57407	Q9HBL8;A0A384P622
MSTRG.12420	ENSG00000262246	MSTRG.12420.1	0	16[-]4372113-4379875	16[-]4354542-4425705	CORO7	GO:0000139;GO:0003779;GO:0005515;GO:0005515;GO:0005515;GO:0005737;GO:0005794;GO:0005794;GO:0005794;GO:0005802;GO:0005829;GO:0006895;GO:0015031;GO:0016020;GO:0016021;GO:0030041;GO:0031410;GO:0000139;GO:0003779;GO:0005515;GO:0005515;GO:0005515;GO:0005737;GO:0005794;GO:0005794;GO:0005794;GO:0005802;GO:0005829;GO:0006895;GO:0015031;GO:0016020;GO:0016021;GO:0030041;GO:0031410;GO:0000139;GO:0003779;GO:…	K18619	-	COG2319	R	coronin 7 [Source:HGNC Symbol;Acc:HGNC:26161]"	79585	P57737
MSTRG.12420	ENSG00000103415	MSTRG.12420.1	94815	16[-]4372113-4379875	16[+]4474690-4510347	HMOX2	GO:0004392;GO:0004392;GO:0006788;GO:0006788;GO:0046872;GO:0055114;GO:0055114;GO:0001666;GO:0004392;GO:0004392;GO:0004392;GO:0004392;GO:0005515;GO:0005783;GO:0005789;GO:0005886;GO:0005886;GO:0006788;GO:0006788;GO:0006788;GO:0006879;GO:0006979;GO:0016020;GO:0016020;GO:0016491;GO:0020037;GO:0035579;GO:0042167;GO:0042167;GO:0043231;GO:0043312;GO:0046872;GO:0055072;GO:0055114;GO:0055114;GO:0055114;GO:…	K21418	EC:1.14.14.18	COG5398	P	heme oxygenase 2 [Source:HGNCSymbol;Acc:HGNC:5014]	3163	P30519
MSTRG.12420	ENSG00000090447	MSTRG.12420.1	99038	16[-]4372113-4379875	16[-]4257186-4273075	TFAP4	GO:0000978;GO:0000981;GO:0000981;GO:0001228;GO:0003677;GO:0003700;GO:0005515;GO:0005515;GO:0005634;GO:0005634;GO:0005634;GO:0005634;GO:0005739;GO:0006357;GO:0006978;GO:0008285;GO:0010629;GO:0017053;GO:0017053;GO:0042803;GO:0042826;GO:0042826;GO:0043065;GO:0043392;GO:0043565;GO:0043922;GO:0043923;GO:0044212;GO:0044212;GO:0045736;GO:0045892;GO:0045892;GO:0045893;GO:0045944;GO:0046983;GO:0046983;GO:…	K09108	-	NOG270566	-	transcription factor AP-4 [Source:HGNCSymbol;Acc:HGNC:11745]	7023	Q01664
MSTRG.12420	ENSG00000103423	MSTRG.12420.1	45930	16[-]4372113-4379875	16[+]4425805-4456775	DNAJA3	GO:0000122;GO:0005515;GO:0005515;GO:0005524;GO:0005737;GO:0005739;GO:0005739;GO:0005739;GO:0005759;GO:0005829;GO:0005884;GO:0005886;GO:0006457;GO:0006457;GO:0006915;GO:0007005;GO:0008285;GO:0009408;GO:0016020;GO:0019897;GO:0030054;GO:0031072;GO:0031072;GO:0031594;GO:0043231;GO:0045202;GO:0045211;GO:0046872;GO:0050790;GO:0051082;GO:0051082;GO:0071340;GO:0000122;GO:0005515;GO:0005515;GO:0005524;GO:…	K09504	-	COG0484	O	DnaJ heat shock protein family (Hsp40) member A3[Source:HGNC Symbol;Acc:HGNC:11808]	9093	Q96EY1;Q53G26;Q59E88
MSTRG.12420	ENSG00000126603	MSTRG.12420.1	32516	16[-]4372113-4379875	16[+]4314761-4339597	GLIS2	GO:0000122;GO:0000122;GO:0000122;GO:0000977;GO:0000977;GO:0000981;GO:0000981;GO:0001228;GO:0001228;GO:0001822;GO:0003676;GO:0003676;GO:0003677;GO:0003677;GO:0005515;GO:0005634;GO:0005634;GO:0005634;GO:0005634;GO:0005737;GO:0005737;GO:0007275;GO:0007399;GO:0007417;GO:0016607;GO:0016607;GO:0030154;GO:0043433;GO:0043433;GO:0044212;GO:0044212;GO:0045879;GO:0045879;GO:0045892;GO:0045892;GO:0045893;GO:…	K09233	-	COG5048	R	GLIS family zinc finger 2 [Source:HGNCSymbol;Acc:HGNC:29450]	84662	Q9BZE0;B3KTH4
MSTRG.12421	ENSG00000217930	MSTRG.12421.1	37363	16[-]4392970-4400419	16[-]4331549-4355607	PAM16	GO:0005744;GO:0005744;GO:0030150;GO:0030150;GO:0001405;GO:0001503;GO:0005515;GO:0005515;GO:0005739;GO:0005743;GO:0005744;GO:0005744;GO:0005744;GO:0005759;GO:0015031;GO:0016020;GO:0030150;GO:0030150;GO:0030150;GO:0031314;GO:0032780;GO:0032991;GO:0043066;GO:0090201;GO:1902511;GO:0005744;GO:0005744;GO:0030150;GO:0030150;GO:0005744;GO:0005744;GO:0030150;GO:0030150;GO:0005744;GO:0005744;GO:0030150;GO:…	K17805	-	NOG309665	-	presequence translocase associated motor 16[Source:HGNC Symbol;Acc:HGNC:29679]	51025	Q9Y3D7
MSTRG.12421	ENSG00000103426	MSTRG.12421.1	0	16[-]4392970-4400419	16[-]4340251-4420494	CORO7-PAM16	GO:0005515;GO:0005794;GO:0005794;GO:0005794;	K18619	-	-	-	CORO7-PAM16 readthrough [Source:HGNCSymbol;Acc:HGNC:44424]	100529144	A0A0A6YYL4
MSTRG.12421	ENSG00000168140	MSTRG.12421.1	9432	16[-]4392970-4400419	16[+]4371848-4383538	VASN	GO:0005515;GO:0005515;GO:0005576;GO:0005615;GO:0005615;GO:0005739;GO:0005765;GO:0005886;GO:0005886;GO:0009986;GO:0010719;GO:0016020;GO:0016021;GO:0030512;GO:0030512;GO:0031012;GO:0045296;GO:0050431;GO:0050431;GO:0070062;GO:0071456;GO:0071461;	-	-	NOG273568	-	vasorin [Source:HGNC Symbol;Acc:HGNC:18517]"	114990	Q6EMK4
MSTRG.12421	ENSG00000153406	MSTRG.12421.1	61261	16[-]4392970-4400419	16[-]4461680-4495763	NMRAL1	GO:0000050;GO:0005515;GO:0005634;GO:0005634;GO:0005737;GO:0005829;GO:0042802;GO:0048471;GO:0000050;GO:0005515;GO:0005634;GO:0005634;GO:0005737;GO:0005829;GO:0042802;GO:0048471;GO:0005634;GO:0000050;GO:0005515;GO:0005634;GO:0005634;GO:0005737;GO:0005829;GO:0042802;GO:0048471;GO:0000050;GO:0005515;GO:0005634;GO:0005634;GO:0005737;GO:0005829;GO:0042802;GO:0048471;GO:0005634;GO:0005634;	-	-	COG0702	GM	NmrA like redox sensor 1 [Source:HGNCSymbol;Acc:HGNC:24987]	57407	Q9HBL8;A0A384P622
MSTRG.12421	ENSG00000262246	MSTRG.12421.1	0	16[-]4392970-4400419	16[-]4354542-4425705	CORO7	GO:0000139;GO:0003779;GO:0005515;GO:0005515;GO:0005515;GO:0005737;GO:0005794;GO:0005794;GO:0005794;GO:0005802;GO:0005829;GO:0006895;GO:0015031;GO:0016020;GO:0016021;GO:0030041;GO:0031410;GO:0000139;GO:0003779;GO:0005515;GO:0005515;GO:0005515;GO:0005737;GO:0005794;GO:0005794;GO:0005794;GO:0005802;GO:0005829;GO:0006895;GO:0015031;GO:0016020;GO:0016021;GO:0030041;GO:0031410;GO:0000139;GO:0003779;GO:…	K18619	-	COG2319	R	coronin 7 [Source:HGNC Symbol;Acc:HGNC:26161]"	79585	P57737
MSTRG.12421	ENSG00000103415	MSTRG.12421.1	74271	16[-]4392970-4400419	16[+]4474690-4510347	HMOX2	GO:0004392;GO:0004392;GO:0006788;GO:0006788;GO:0046872;GO:0055114;GO:0055114;GO:0001666;GO:0004392;GO:0004392;GO:0004392;GO:0004392;GO:0005515;GO:0005783;GO:0005789;GO:0005886;GO:0005886;GO:0006788;GO:0006788;GO:0006788;GO:0006879;GO:0006979;GO:0016020;GO:0016020;GO:0016491;GO:0020037;GO:0035579;GO:0042167;GO:0042167;GO:0043231;GO:0043312;GO:0046872;GO:0055072;GO:0055114;GO:0055114;GO:0055114;GO:…	K21418	EC:1.14.14.18	COG5398	P	heme oxygenase 2 [Source:HGNCSymbol;Acc:HGNC:5014]	3163	P30519
MSTRG.12421	ENSG00000103423	MSTRG.12421.1	25386	16[-]4392970-4400419	16[+]4425805-4456775	DNAJA3	GO:0000122;GO:0005515;GO:0005515;GO:0005524;GO:0005737;GO:0005739;GO:0005739;GO:0005739;GO:0005759;GO:0005829;GO:0005884;GO:0005886;GO:0006457;GO:0006457;GO:0006915;GO:0007005;GO:0008285;GO:0009408;GO:0016020;GO:0019897;GO:0030054;GO:0031072;GO:0031072;GO:0031594;GO:0043231;GO:0045202;GO:0045211;GO:0046872;GO:0050790;GO:0051082;GO:0051082;GO:0071340;GO:0000122;GO:0005515;GO:0005515;GO:0005524;GO:…	K09504	-	COG0484	O	DnaJ heat shock protein family (Hsp40) member A3[Source:HGNC Symbol;Acc:HGNC:11808]	9093	Q96EY1;Q53G26;Q59E88
MSTRG.12421	ENSG00000126603	MSTRG.12421.1	53373	16[-]4392970-4400419	16[+]4314761-4339597	GLIS2	GO:0000122;GO:0000122;GO:0000122;GO:0000977;GO:0000977;GO:0000981;GO:0000981;GO:0001228;GO:0001228;GO:0001822;GO:0003676;GO:0003676;GO:0003677;GO:0003677;GO:0005515;GO:0005634;GO:0005634;GO:0005634;GO:0005634;GO:0005737;GO:0005737;GO:0007275;GO:0007399;GO:0007417;GO:0016607;GO:0016607;GO:0030154;GO:0043433;GO:0043433;GO:0044212;GO:0044212;GO:0045879;GO:0045879;GO:0045892;GO:0045892;GO:0045893;GO:…	K09233	-	COG5048	R	GLIS family zinc finger 2 [Source:HGNCSymbol;Acc:HGNC:29450]	84662	Q9BZE0;B3KTH4
MSTRG.12433	ENSG00000267795	MSTRG.12433.1,MSTRG.12433.2	78458	16[+]4562451-4709939	16[+]4788397-4796491	SMIM22	GO:0016020;GO:0016021;GO:0016020;GO:0016021;GO:0016020;GO:0016021;GO:0016020;GO:0016021;GO:0016020;GO:0016021;GO:0016020;GO:0016021;GO:0016020;GO:0016021;GO:0016020;GO:0016021;GO:0016020;GO:0016021;	-	-	-	-	small integral membrane protein 22 [Source:HGNCSymbol;Acc:HGNC:48329]	440335	K7EJ46
MSTRG.12433	ENSG00000102858	MSTRG.12433.1,MSTRG.12433.2	0	16[+]4562451-4709939	16[+]4616493-4690974	MGRN1	GO:0004842;GO:0005515;GO:0005515;GO:0005634;GO:0005737;GO:0005768;GO:0005769;GO:0005829;GO:0005886;GO:0006513;GO:0008333;GO:0016020;GO:0016567;GO:0016740;GO:0043951;GO:0045744;GO:0045879;GO:0046872;GO:0070062;GO:0000209;GO:0004842;GO:0005515;GO:0005515;GO:0005634;GO:0005737;GO:0005768;GO:0005769;GO:0005829;GO:0005886;GO:0006513;GO:0008333;GO:0016020;GO:0016567;GO:0016740;GO:0043951;GO:0045744;GO:…	K10604	EC:2.3.2.27	NOG332026	-	mahogunin ring finger 1 [Source:HGNCSymbol;Acc:HGNC:20254]	23295	O60291
MSTRG.12433	ENSG00000168096	MSTRG.12433.1,MSTRG.12433.2	0	16[+]4562451-4709939	16[-]4696510-4734378	ANKS3	GO:0005515;GO:0005515;GO:0005515;GO:0005515;GO:0005515;GO:0005515;GO:0005515;GO:0005515;GO:0005515;GO:0005515;GO:0005515;GO:0005515;GO:0005515;GO:0005515;GO:0005515;	-	-	COG0666	R	ankyrin repeat and sterile alpha motif domaincontaining 3 [Source:HGNC Symbol;Acc:HGNC:29422]	124401	Q6ZW76
MSTRG.12433	ENSG00000153406	MSTRG.12433.1,MSTRG.12433.2	66688	16[+]4562451-4709939	16[-]4461680-4495763	NMRAL1	GO:0000050;GO:0005515;GO:0005634;GO:0005634;GO:0005737;GO:0005829;GO:0042802;GO:0048471;GO:0000050;GO:0005515;GO:0005634;GO:0005634;GO:0005737;GO:0005829;GO:0042802;GO:0048471;GO:0005634;GO:0000050;GO:0005515;GO:0005634;GO:0005634;GO:0005737;GO:0005829;GO:0042802;GO:0048471;GO:0000050;GO:0005515;GO:0005634;GO:0005634;GO:0005737;GO:0005829;GO:0042802;GO:0048471;GO:0005634;GO:0005634;	-	-	COG0702	GM	NmrA like redox sensor 1 [Source:HGNCSymbol;Acc:HGNC:24987]	57407	Q9HBL8;A0A384P622
MSTRG.12433	ENSG00000153443	MSTRG.12433.1,MSTRG.12433.2	0	16[+]4562451-4709939	16[-]4608883-4615027	UBALD1	GO:0005515;GO:0005515;	-	-	NOG252354	-	UBA like domain containing 1 [Source:HGNCSymbol;Acc:HGNC:29576]	124402	Q8TB05
MSTRG.12433	ENSG00000168101	MSTRG.12433.1,MSTRG.12433.2	0	16[+]4562451-4709939	16[+]4693694-4695859	NUDT16L1	GO:0003723;GO:0005515;GO:0005515;GO:0005634;GO:0016787;GO:0016787;GO:0030515;GO:2001033;GO:0016787;GO:0016787;GO:0016787;GO:0016787;GO:0003723;GO:0005515;GO:0005515;GO:0005634;GO:0016787;GO:0016787;GO:0030515;GO:2001033;GO:0016787;GO:0016787;	K16867	-	NOG38933	-	nudix hydrolase 16 like 1 [Source:HGNCSymbol;Acc:HGNC:28154]	84309	Q9BRJ7;B2RD96
MSTRG.12433	ENSG00000205832	MSTRG.12433.1,MSTRG.12433.2	0	16[+]4562451-4709939	16[+]4556490-4600714	C16orf96	-	-	-	NOG127335	S	chromosome 16 open reading frame 96 [Source:HGNCSymbol;Acc:HGNC:40031]	342346	A6NNT2
MSTRG.12433	ENSG00000067836	MSTRG.12433.1,MSTRG.12433.2	87029	16[+]4562451-4709939	16[-]4796968-4802950	ROGDI	GO:0005622;GO:0005634;GO:0005634;GO:0005635;GO:0005635;GO:0005886;GO:0007035;GO:0007420;GO:0008021;GO:0008284;GO:0016020;GO:0022008;GO:0030054;GO:0030097;GO:0030424;GO:0030425;GO:0031410;GO:0032502;GO:0042475;GO:0042734;GO:0042995;GO:0043204;GO:0043291;GO:0045202;GO:0098793;	-	-	NOG321602	-	rogdi atypical leucine zipper [Source:HGNCSymbol;Acc:HGNC:29478]	79641	Q9GZN7
MSTRG.12433	ENSG00000089486	MSTRG.12433.1,MSTRG.12433.2	23623	16[+]4562451-4709939	16[-]4510669-4538828	CDIP1	GO:0003674;GO:0005515;GO:0005634;GO:0005634;GO:0005764;GO:0005765;GO:0005768;GO:0006915;GO:0006915;GO:0016020;GO:0031902;GO:0033209;GO:0042771;GO:0046872;GO:0098560;GO:0098574;GO:0003674;GO:0005515;GO:0005634;GO:0005634;GO:0005764;GO:0005765;GO:0005768;GO:0006915;GO:0006915;GO:0016020;GO:0031902;GO:0033209;GO:0042771;GO:0046872;GO:0098560;GO:0098574;GO:0003674;GO:0005515;GO:0005634;GO:0005634;GO:…	-	-	NOG82337	S	cell death inducing p53 target 1 [Source:HGNCSymbol;Acc:HGNC:13234]	29965	Q9H305
MSTRG.12433	ENSG00000103415	MSTRG.12433.1,MSTRG.12433.2	52104	16[+]4562451-4709939	16[+]4474690-4510347	HMOX2	GO:0004392;GO:0004392;GO:0006788;GO:0006788;GO:0046872;GO:0055114;GO:0055114;GO:0001666;GO:0004392;GO:0004392;GO:0004392;GO:0004392;GO:0005515;GO:0005783;GO:0005789;GO:0005886;GO:0005886;GO:0006788;GO:0006788;GO:0006788;GO:0006879;GO:0006979;GO:0016020;GO:0016020;GO:0016491;GO:0020037;GO:0035579;GO:0042167;GO:0042167;GO:0043231;GO:0043312;GO:0046872;GO:0055072;GO:0055114;GO:0055114;GO:0055114;GO:…	K21418	EC:1.14.14.18	COG5398	P	heme oxygenase 2 [Source:HGNCSymbol;Acc:HGNC:5014]	3163	P30519
MSTRG.12433	ENSG00000166246	MSTRG.12433.1,MSTRG.12433.2	24405	16[+]4562451-4709939	16[+]4734344-4749396	C16orf71	-	-	-	NOG27472	S	chromosome 16 open reading frame 71 [Source:HGNCSymbol;Acc:HGNC:25081]	146562	Q8IYS4
MSTRG.12433	ENSG00000140623	MSTRG.12433.1,MSTRG.12433.2	67730	16[+]4562451-4709939	16[-]4777669-4788521	SEPT12	GO:0000166;GO:0001725;GO:0003924;GO:0005515;GO:0005515;GO:0005525;GO:0005525;GO:0005525;GO:0005634;GO:0005737;GO:0005819;GO:0005856;GO:0005929;GO:0005940;GO:0007049;GO:0007283;GO:0015630;GO:0015630;GO:0019003;GO:0030154;GO:0030496;GO:0031105;GO:0031105;GO:0031514;GO:0032154;GO:0032947;GO:0035091;GO:0042802;GO:0042803;GO:0042995;GO:0048471;GO:0051301;GO:0061640;GO:0097227;GO:0000166;GO:0001725;GO:…	K16938	-	COG5019	DZ	septin 12 [Source:HGNC Symbol;Acc:HGNC:26348]"	124404	Q8IYM1
MSTRG.12433	ENSG00000103199	MSTRG.12433.1,MSTRG.12433.2	38300	16[+]4562451-4709939	16[-]4748239-4767624	ZNF500	GO:0000981;GO:0003676;GO:0003676;GO:0003677;GO:0003700;GO:0003700;GO:0005622;GO:0005634;GO:0005634;GO:0005654;GO:0005829;GO:0006355;GO:0006355;GO:0006357;GO:0046872;GO:0000981;GO:0003676;GO:0003676;GO:0003677;GO:0003700;GO:0003700;GO:0005622;GO:0005634;GO:0005634;GO:0005654;GO:0005829;GO:0006355;GO:0006355;GO:0006357;GO:0046872;GO:0003700;GO:0005634;GO:0006355;GO:0003676;GO:0003676;GO:0003700;GO:…	K09229	-	COG5048	R	zinc finger protein 500 [Source:HGNCSymbol;Acc:HGNC:23716]	26048	O60304
MSTRG.12433	ENSG00000140632	MSTRG.12433.1,MSTRG.12433.2	93264	16[+]4562451-4709939	16[-]4803203-4847288	GLYR1	GO:0005654;GO:0005794;GO:0005829;GO:0016491;GO:0016491;GO:0016607;GO:0050661;GO:0050661;GO:0051287;GO:0051287;GO:0055114;GO:0055114;GO:0000786;GO:0003677;GO:0005515;GO:0005515;GO:0005634;GO:0005654;GO:0005794;GO:0005829;GO:0016491;GO:0016491;GO:0016491;GO:0016607;GO:0016607;GO:0035064;GO:0035064;GO:0042393;GO:0050661;GO:0050661;GO:0051287;GO:0051287;GO:0055114;GO:0055114;GO:0055114;GO:0000786;GO:…	-	-	COG2084	I	glyoxylate reductase 1 homolog [Source:HGNCSymbol;Acc:HGNC:24434]	84656	Q49A26
MSTRG.12483	ENSG00000166669	MSTRG.12483.19,MSTRG.12483.22,MSTRG.12483.20,MSTRG.12483.18,MSTRG.12483.21	0	16[+]10388056-10405988	16[+]10326434-10483638	ATF7IP2	GO:0005515;GO:0005634;GO:0005634;GO:0005515;GO:0005634;GO:0005515;GO:0005634;	-	-	NOG80129	S	activating transcription factor 7 interactingprotein 2 [Source:HGNC Symbol;Acc:HGNC:20397]	80063	Q5U623
MSTRG.12498	ENSG00000188897	MSTRG.12498.1	39461	16[-]11566706-11569330	16[-]11359845-11527245	AC099489.1	GO:0005319;GO:0005319;GO:0005319;GO:0006869;GO:0006869;GO:0032355;GO:0071391;	-	-	-	-	vitellogenin [Source:NCBI gene;Acc:400499]"	400499	-
MSTRG.12498	ENSG00000189067	MSTRG.12498.1	0	16[-]11566706-11569330	16[-]11547722-11636381	LITAF	GO:0000139;GO:0000978;GO:0001228;GO:0001817;GO:0003677;GO:0005515;GO:0005634;GO:0005654;GO:0005737;GO:0005764;GO:0005765;GO:0005765;GO:0005768;GO:0005794;GO:0005829;GO:0005886;GO:0006357;GO:0007568;GO:0008270;GO:0009898;GO:0010008;GO:0016020;GO:0031901;GO:0031902;GO:0032496;GO:0043123;GO:0043231;GO:0045944;GO:0046872;GO:0050699;GO:0071222;GO:0098559;GO:0098560;GO:0098574;GO:1901223;GO:0000139;GO:…	K19363	-	NOG41852	-	lipopolysaccharide induced TNF factor [Source:HGNCSymbol;Acc:HGNC:16841]	9516	Q99732
MSTRG.12498	ENSG00000184602	MSTRG.12498.1	99125	16[-]11566706-11569330	16[+]11668455-11679152	SNN	GO:0005737;GO:0005739;GO:0005741;GO:0005741;GO:0005741;GO:0009636;GO:0016020;GO:0016021;GO:0016021;GO:0016021;GO:0016021;GO:0046872;	-	-	NOG47301	R	stannin [Source:HGNC Symbol;Acc:HGNC:11149]"	8303	O75324
MSTRG.12510	ENSG00000122299	MSTRG.12510.1	56633	16[+]11853891-11858670	16[-]11750586-11797258	ZC3H7A	GO:0003723;GO:0005515;GO:0005634;GO:0010608;GO:0035196;GO:0035198;GO:0035198;GO:0035198;GO:0046872;GO:0046872;GO:0046872;GO:0003723;GO:0005634;GO:0010608;GO:0035196;GO:0035198;GO:0035198;GO:0035198;GO:0046872;GO:0046872;GO:0046872;GO:0035198;GO:0046872;GO:0046872;GO:0003723;GO:0005515;GO:0005634;GO:0010608;GO:0035196;GO:0035198;GO:0035198;GO:0035198;GO:0046872;GO:0046872;GO:0046872;GO:0005515;GO:…	-	-	NOG78762	-	zinc finger CCCH-type containing 7A [Source:HGNCSymbol;Acc:HGNC:30959]	29066	Q8IWR0
MSTRG.12510	ENSG00000171490	MSTRG.12510.1	2311	16[+]11853891-11858670	16[-]11833850-11851580	RSL1D1	GO:0000470;GO:0001649;GO:0003723;GO:0003723;GO:0003730;GO:0005634;GO:0005730;GO:0005730;GO:0005730;GO:0016020;GO:0030686;GO:0032880;GO:0042981;GO:0045296;GO:0048027;GO:2000772;GO:0005730;	K14775	-	NOG247516	-	ribosomal L1 domain containing 1 [Source:HGNCSymbol;Acc:HGNC:24534]	26156	O76021
MSTRG.12510	ENSG00000234719	MSTRG.12510.1	68703	16[+]11853891-11858670	16[-]11927373-11976643	NPIPB2	GO:0005634;GO:0005654;GO:0005654;	-	-	-	-	nuclear pore complex interacting protein family,member B2 [Source:HGNC Symbol;Acc:HGNC:37451]	729978	-
MSTRG.12510	ENSG00000103342	MSTRG.12510.1	9458	16[+]11853891-11858670	16[-]11868128-11916082	GSPT1	GO:0000082;GO:0000166;GO:0000184;GO:0000184;GO:0002184;GO:0003723;GO:0003747;GO:0003747;GO:0003924;GO:0003924;GO:0003924;GO:0003924;GO:0005515;GO:0005515;GO:0005525;GO:0005525;GO:0005525;GO:0005829;GO:0006412;GO:0006412;GO:0006479;GO:0018444;GO:0000082;GO:0000166;GO:0000184;GO:0000184;GO:0002184;GO:0003723;GO:0003747;GO:0003747;GO:0003924;GO:0003924;GO:0003924;GO:0003924;GO:0005515;GO:0005515;GO:…	K03267	-	COG5256	J	G1 to S phase transition 1 [Source:HGNCSymbol;Acc:HGNC:4621]	2935	P15170;Q7KZX8;B2RCT6
MSTRG.12513	ENSG00000122299	MSTRG.12513.11	81319	16[-]11878577-11902062	16[-]11750586-11797258	ZC3H7A	GO:0003723;GO:0005515;GO:0005634;GO:0010608;GO:0035196;GO:0035198;GO:0035198;GO:0035198;GO:0046872;GO:0046872;GO:0046872;GO:0003723;GO:0005634;GO:0010608;GO:0035196;GO:0035198;GO:0035198;GO:0035198;GO:0046872;GO:0046872;GO:0046872;GO:0035198;GO:0046872;GO:0046872;GO:0003723;GO:0005515;GO:0005634;GO:0010608;GO:0035196;GO:0035198;GO:0035198;GO:0035198;GO:0046872;GO:0046872;GO:0046872;GO:0005515;GO:…	-	-	NOG78762	-	zinc finger CCCH-type containing 7A [Source:HGNCSymbol;Acc:HGNC:30959]	29066	Q8IWR0
MSTRG.12513	ENSG00000048462	MSTRG.12513.11	63148	16[-]11878577-11902062	16[+]11965210-11968068	TNFRSF17	GO:0002250;GO:0002260;GO:0002376;GO:0005886;GO:0005886;GO:0005886;GO:0007165;GO:0007165;GO:0007165;GO:0007275;GO:0008283;GO:0012505;GO:0016020;GO:0016021;GO:0016021;GO:0033209;GO:0038023;GO:0038023;GO:0038023;GO:0002250;GO:0002376;GO:0005886;GO:0005886;GO:0005886;GO:0007165;GO:0007165;GO:0007275;GO:0008283;GO:0012505;GO:0016020;GO:0016021;GO:0016021;GO:0033209;GO:0038023;GO:0038023;GO:0016020;GO:…	K05153	-	NOG46220	S	TNF receptor superfamily member 17 [Source:HGNCSymbol;Acc:HGNC:11913]	608	Q02223
MSTRG.12513	ENSG00000171490	MSTRG.12513.11	26997	16[-]11878577-11902062	16[-]11833850-11851580	RSL1D1	GO:0000470;GO:0001649;GO:0003723;GO:0003723;GO:0003730;GO:0005634;GO:0005730;GO:0005730;GO:0005730;GO:0016020;GO:0030686;GO:0032880;GO:0042981;GO:0045296;GO:0048027;GO:2000772;GO:0005730;	K14775	-	NOG247516	-	ribosomal L1 domain containing 1 [Source:HGNCSymbol;Acc:HGNC:24534]	26156	O76021
MSTRG.12513	ENSG00000234719	MSTRG.12513.11	25311	16[-]11878577-11902062	16[-]11927373-11976643	NPIPB2	GO:0005634;GO:0005654;GO:0005654;	-	-	-	-	nuclear pore complex interacting protein family,member B2 [Source:HGNC Symbol;Acc:HGNC:37451]	729978	-
MSTRG.12513	ENSG00000048471	MSTRG.12513.11	74672	16[-]11878577-11902062	16[+]11976734-12574287	SNX29	GO:0035091;GO:0035091;GO:0035091;GO:0035091;	K17935	-	NOG86473	O	sorting nexin 29 [Source:HGNCSymbol;Acc:HGNC:30542]	92017	Q8TEQ0
MSTRG.12513	ENSG00000103342	MSTRG.12513.11	0	16[-]11878577-11902062	16[-]11868128-11916082	GSPT1	GO:0000082;GO:0000166;GO:0000184;GO:0000184;GO:0002184;GO:0003723;GO:0003747;GO:0003747;GO:0003924;GO:0003924;GO:0003924;GO:0003924;GO:0005515;GO:0005515;GO:0005525;GO:0005525;GO:0005525;GO:0005829;GO:0006412;GO:0006412;GO:0006479;GO:0018444;GO:0000082;GO:0000166;GO:0000184;GO:0000184;GO:0002184;GO:0003723;GO:0003747;GO:0003747;GO:0003924;GO:0003924;GO:0003924;GO:0003924;GO:0005515;GO:0005515;GO:…	K03267	-	COG5256	J	G1 to S phase transition 1 [Source:HGNCSymbol;Acc:HGNC:4621]	2935	P15170;Q7KZX8;B2RCT6
MSTRG.12571	ENSG00000085721	MSTRG.12571.1,MSTRG.12571.2	0	16[-]15020709-15141052	16[-]15060022-15094317	RRN3	GO:0001042;GO:0001164;GO:0001181;GO:0001188;GO:0001701;GO:0005634;GO:0005634;GO:0005634;GO:0005654;GO:0005730;GO:0005730;GO:0006352;GO:0006361;GO:0006361;GO:0006361;GO:0007000;GO:0007028;GO:0008283;GO:0010976;GO:0042254;GO:0045893;GO:0048872;GO:0070063;GO:1902254;GO:2000142;GO:0005634;GO:0005730;GO:0005634;GO:0005730;GO:0001042;GO:0001164;GO:0001181;GO:0001188;GO:0005634;GO:0005634;GO:0005634;GO:…	K15216	-	NOG275643	-	RRN3 homolog, RNA polymerase I transcription factor[Source:HGNC Symbol;Acc:HGNC:30346]	54700	Q9NYV6
MSTRG.12571	ENSG00000179889	MSTRG.12571.1,MSTRG.12571.2	0	16[-]15020709-15141052	16[+]14974591-15139339	PDXDC1	GO:0003824;GO:0003824;GO:0005794;GO:0016831;GO:0016831;GO:0019752;GO:0019752;GO:0030170;GO:0030170;GO:0043231;GO:0005794;GO:0043231;GO:0005794;GO:0043231;GO:0003824;GO:0003824;GO:0005794;GO:0016829;GO:0016831;GO:0016831;GO:0019752;GO:0019752;GO:0030170;GO:0030170;GO:0043231;GO:0001667;GO:0003824;GO:0003824;GO:0005783;GO:0005794;GO:0006665;GO:0008117;GO:0016829;GO:0016831;GO:0016831;GO:0016831;GO:…	-	-	COG0076	E	pyridoxal dependent decarboxylase domain containing1 [Source:HGNC Symbol;Acc:HGNC:28995]	23042	Q6P996;Q6XYB5
MSTRG.12571	ENSG00000157045	MSTRG.12571.1,MSTRG.12571.2	0	16[-]15020709-15141052	16[-]15037854-15056079	NTAN1	GO:0008418;GO:0008418;GO:0008418;GO:0008418;GO:0005634;GO:0005737;GO:0005737;GO:0006511;GO:0007613;GO:0008344;GO:0008418;GO:0008418;GO:0008418;GO:0008418;GO:0016787;GO:0008418;GO:0008418;GO:0008418;GO:0008418;	K14662	EC:3.5.1.121	NOG76939	-	N-terminal asparagine amidase [Source:HGNCSymbol;Acc:HGNC:29909]	123803	Q96AB6
MSTRG.12571	ENSG00000183426	MSTRG.12571.1,MSTRG.12571.2	68649	16[-]15020709-15141052	16[+]14922802-14952060	NPIPA1	GO:0005634;GO:0005643;GO:0005654;GO:0015031;GO:0016020;GO:0031965;GO:0051028;GO:0016020;GO:0016021;	-	-	NOG113495	S	nuclear pore complex interacting protein familymember A1 [Source:HGNC Symbol;Acc:HGNC:7909]	9284	Q9UND3
MSTRG.12576	ENSG00000183793	MSTRG.12576.1	0	16[-]15122807-15378000	16[-]15363624-15381047	NPIPA5	GO:0005654;GO:0005654;	-	-	-	-	nuclear pore complex interacting protein familymember A5 [Source:HGNC Symbol;Acc:HGNC:41980]	100288332	E9PKD4
MSTRG.12576	ENSG00000085721	MSTRG.12576.1	28490	16[-]15122807-15378000	16[-]15060022-15094317	RRN3	GO:0001042;GO:0001164;GO:0001181;GO:0001188;GO:0001701;GO:0005634;GO:0005634;GO:0005634;GO:0005654;GO:0005730;GO:0005730;GO:0006352;GO:0006361;GO:0006361;GO:0006361;GO:0007000;GO:0007028;GO:0008283;GO:0010976;GO:0042254;GO:0045893;GO:0048872;GO:0070063;GO:1902254;GO:2000142;GO:0005634;GO:0005730;GO:0005634;GO:0005730;GO:0001042;GO:0001164;GO:0001181;GO:0001188;GO:0005634;GO:0005634;GO:0005634;GO:…	K15216	-	NOG275643	-	RRN3 homolog, RNA polymerase I transcription factor[Source:HGNC Symbol;Acc:HGNC:30346]	54700	Q9NYV6
MSTRG.12576	ENSG00000156968	MSTRG.12576.1	17754	16[-]15122807-15378000	16[+]15395754-15413271	MPV17L	GO:0003674;GO:0005102;GO:0005737;GO:0005739;GO:0005777;GO:0005778;GO:0010730;GO:0016020;GO:0016021;GO:0016021;GO:0016021;GO:0043231;GO:1901029;GO:0003674;GO:0005102;GO:0005737;GO:0005739;GO:0005777;GO:0005778;GO:0010730;GO:0016020;GO:0016021;GO:0016021;GO:0016021;GO:0043231;GO:1901029;GO:0016021;	K13349	-	NOG120856	S	MPV17 mitochondrial inner membrane protein like[Source:HGNC Symbol;Acc:HGNC:26827]	255027	Q2QL34
MSTRG.12576	ENSG00000179889	MSTRG.12576.1	0	16[-]15122807-15378000	16[+]14974591-15139339	PDXDC1	GO:0003824;GO:0003824;GO:0005794;GO:0016831;GO:0016831;GO:0019752;GO:0019752;GO:0030170;GO:0030170;GO:0043231;GO:0005794;GO:0043231;GO:0005794;GO:0043231;GO:0003824;GO:0003824;GO:0005794;GO:0016829;GO:0016831;GO:0016831;GO:0019752;GO:0019752;GO:0030170;GO:0030170;GO:0043231;GO:0001667;GO:0003824;GO:0003824;GO:0005783;GO:0005794;GO:0006665;GO:0008117;GO:0016829;GO:0016831;GO:0016831;GO:0016831;GO:…	-	-	COG0076	E	pyridoxal dependent decarboxylase domain containing1 [Source:HGNC Symbol;Acc:HGNC:28995]	23042	Q6P996;Q6XYB5
MSTRG.12576	ENSG00000166780	MSTRG.12576.1	56475	16[-]15122807-15378000	16[+]15434475-15625028	C16orf45	GO:0005515;GO:0007026;GO:0015630;GO:0021822;GO:0005515;	-	-	NOG40871	S	chromosome 16 open reading frame 45 [Source:HGNCSymbol;Acc:HGNC:19213]	89927	Q96MC5;A0A024QZI8
MSTRG.12576	ENSG00000157045	MSTRG.12576.1	66728	16[-]15122807-15378000	16[-]15037854-15056079	NTAN1	GO:0008418;GO:0008418;GO:0008418;GO:0008418;GO:0005634;GO:0005737;GO:0005737;GO:0006511;GO:0007613;GO:0008344;GO:0008418;GO:0008418;GO:0008418;GO:0008418;GO:0016787;GO:0008418;GO:0008418;GO:0008418;GO:0008418;	K14662	EC:3.5.1.121	NOG76939	-	N-terminal asparagine amidase [Source:HGNCSymbol;Acc:HGNC:29909]	123803	Q96AB6
MSTRG.12576	ENSG00000261130	MSTRG.12576.1	17754	16[-]15122807-15378000	16[+]15395754-15515348	AC140504.1	GO:0016021;GO:0016021;GO:0005737;GO:0016021;GO:0016021;	-	-	-	-	MPV17 mitochondrial inner membrane protein like[Source:NCBI gene;Acc:255027]	-	-
MSTRG.12594	ENSG00000103222	MSTRG.12594.17	0	16[+]16126690-16129202	16[+]15949577-16143074	ABCC1	GO:0000166;GO:0005524;GO:0005524;GO:0005524;GO:0005886;GO:0016020;GO:0016021;GO:0016021;GO:0016021;GO:0016887;GO:0016887;GO:0022857;GO:0022857;GO:0042626;GO:0042626;GO:0055085;GO:0055085;GO:0000166;GO:0004012;GO:0005215;GO:0005524;GO:0005524;GO:0005524;GO:0005524;GO:0005774;GO:0005886;GO:0005886;GO:0005886;GO:0005886;GO:0005887;GO:0005887;GO:0006691;GO:0006855;GO:0008559;GO:0009235;GO:0015420;GO:…	K05665	EC:7.6.2.3	COG1132	V	ATP binding cassette subfamily C member 1[Source:HGNC Symbol;Acc:HGNC:51]	4363	P33527
MSTRG.12594	ENSG00000091262	MSTRG.12594.17	19726	16[+]16126690-16129202	16[-]16148928-16223522	ABCC6	GO:0000166;GO:0005215;GO:0005524;GO:0005524;GO:0005524;GO:0005524;GO:0005524;GO:0005634;GO:0005774;GO:0005783;GO:0005789;GO:0005886;GO:0005886;GO:0005886;GO:0005886;GO:0007601;GO:0016020;GO:0016020;GO:0016020;GO:0016021;GO:0016021;GO:0016021;GO:0016323;GO:0016323;GO:0016323;GO:0016324;GO:0016328;GO:0016887;GO:0016887;GO:0016887;GO:0022857;GO:0022857;GO:0042493;GO:0042626;GO:0042626;GO:0042626;GO:…	K05669	-	COG1132	V	ATP binding cassette subfamily C member 6[Source:HGNC Symbol;Acc:HGNC:57]	368	O95255
MSTRG.12595	ENSG00000103222	MSTRG.12595.1	0	16[+]15955277-15958293	16[+]15949577-16143074	ABCC1	GO:0000166;GO:0005524;GO:0005524;GO:0005524;GO:0005886;GO:0016020;GO:0016021;GO:0016021;GO:0016021;GO:0016887;GO:0016887;GO:0022857;GO:0022857;GO:0042626;GO:0042626;GO:0055085;GO:0055085;GO:0000166;GO:0004012;GO:0005215;GO:0005524;GO:0005524;GO:0005524;GO:0005524;GO:0005774;GO:0005886;GO:0005886;GO:0005886;GO:0005886;GO:0005887;GO:0005887;GO:0006691;GO:0006855;GO:0008559;GO:0009235;GO:0015420;GO:…	K05665	EC:7.6.2.3	COG1132	V	ATP binding cassette subfamily C member 1[Source:HGNC Symbol;Acc:HGNC:51]	4363	P33527
MSTRG.12595	ENSG00000133393	MSTRG.12595.1	66652	16[+]15955277-15958293	16[-]15865719-15888625	FOPNL	GO:0005515;GO:0005634;GO:0005737;GO:0005813;GO:0005813;GO:0005814;GO:0005815;GO:0005815;GO:0005815;GO:0005856;GO:0005929;GO:0030030;GO:0031514;GO:0034451;GO:0034453;GO:0034453;GO:0036064;GO:0042995;GO:0060271;GO:0005515;GO:0005634;GO:0005737;GO:0005813;GO:0005813;GO:0005814;GO:0005815;GO:0005815;GO:0005815;GO:0005856;GO:0005929;GO:0030030;GO:0031514;GO:0034451;GO:0034453;GO:0034453;GO:0036064;GO:…	K16535	-	NOG41150	S	FGFR1OP N-terminal like [Source:HGNCSymbol;Acc:HGNC:26435]	123811	Q96NB1
MSTRG.12595	ENSG00000133392	MSTRG.12595.1	98249	16[+]15955277-15958293	16[-]15703135-15857028	MYH11	GO:0000166;GO:0003774;GO:0003774;GO:0003774;GO:0003779;GO:0005515;GO:0005515;GO:0005516;GO:0005524;GO:0005524;GO:0005524;GO:0005829;GO:0005859;GO:0006936;GO:0006939;GO:0008307;GO:0016459;GO:0016459;GO:0016459;GO:0030241;GO:0032982;GO:0042470;GO:0048251;GO:0048739;GO:0051015;GO:0051015;GO:0070062;GO:0000166;GO:0003774;GO:0003774;GO:0003779;GO:0005515;GO:0005515;GO:0005516;GO:0005524;GO:0005524;GO:…	K10352	-	COG5022	Z	myosin heavy chain 11 [Source:HGNCSymbol;Acc:HGNC:7569]	4629	P35749;A0A024QZJ4
MSTRG.12596	ENSG00000103222	MSTRG.12596.1	0	16[+]15959583-15966101	16[+]15949577-16143074	ABCC1	GO:0000166;GO:0005524;GO:0005524;GO:0005524;GO:0005886;GO:0016020;GO:0016021;GO:0016021;GO:0016021;GO:0016887;GO:0016887;GO:0022857;GO:0022857;GO:0042626;GO:0042626;GO:0055085;GO:0055085;GO:0000166;GO:0004012;GO:0005215;GO:0005524;GO:0005524;GO:0005524;GO:0005524;GO:0005774;GO:0005886;GO:0005886;GO:0005886;GO:0005886;GO:0005887;GO:0005887;GO:0006691;GO:0006855;GO:0008559;GO:0009235;GO:0015420;GO:…	K05665	EC:7.6.2.3	COG1132	V	ATP binding cassette subfamily C member 1[Source:HGNC Symbol;Acc:HGNC:51]	4363	P33527
MSTRG.12596	ENSG00000133393	MSTRG.12596.1	70958	16[+]15959583-15966101	16[-]15865719-15888625	FOPNL	GO:0005515;GO:0005634;GO:0005737;GO:0005813;GO:0005813;GO:0005814;GO:0005815;GO:0005815;GO:0005815;GO:0005856;GO:0005929;GO:0030030;GO:0031514;GO:0034451;GO:0034453;GO:0034453;GO:0036064;GO:0042995;GO:0060271;GO:0005515;GO:0005634;GO:0005737;GO:0005813;GO:0005813;GO:0005814;GO:0005815;GO:0005815;GO:0005815;GO:0005856;GO:0005929;GO:0030030;GO:0031514;GO:0034451;GO:0034453;GO:0034453;GO:0036064;GO:…	K16535	-	NOG41150	S	FGFR1OP N-terminal like [Source:HGNCSymbol;Acc:HGNC:26435]	123811	Q96NB1
MSTRG.12597	ENSG00000103222	MSTRG.12597.1	0	16[+]15973910-15994734	16[+]15949577-16143074	ABCC1	GO:0000166;GO:0005524;GO:0005524;GO:0005524;GO:0005886;GO:0016020;GO:0016021;GO:0016021;GO:0016021;GO:0016887;GO:0016887;GO:0022857;GO:0022857;GO:0042626;GO:0042626;GO:0055085;GO:0055085;GO:0000166;GO:0004012;GO:0005215;GO:0005524;GO:0005524;GO:0005524;GO:0005524;GO:0005774;GO:0005886;GO:0005886;GO:0005886;GO:0005886;GO:0005887;GO:0005887;GO:0006691;GO:0006855;GO:0008559;GO:0009235;GO:0015420;GO:…	K05665	EC:7.6.2.3	COG1132	V	ATP binding cassette subfamily C member 1[Source:HGNC Symbol;Acc:HGNC:51]	4363	P33527
MSTRG.12597	ENSG00000133393	MSTRG.12597.1	85285	16[+]15973910-15994734	16[-]15865719-15888625	FOPNL	GO:0005515;GO:0005634;GO:0005737;GO:0005813;GO:0005813;GO:0005814;GO:0005815;GO:0005815;GO:0005815;GO:0005856;GO:0005929;GO:0030030;GO:0031514;GO:0034451;GO:0034453;GO:0034453;GO:0036064;GO:0042995;GO:0060271;GO:0005515;GO:0005634;GO:0005737;GO:0005813;GO:0005813;GO:0005814;GO:0005815;GO:0005815;GO:0005815;GO:0005856;GO:0005929;GO:0030030;GO:0031514;GO:0034451;GO:0034453;GO:0034453;GO:0036064;GO:…	K16535	-	NOG41150	S	FGFR1OP N-terminal like [Source:HGNCSymbol;Acc:HGNC:26435]	123811	Q96NB1
MSTRG.12601	ENSG00000103222	MSTRG.12601.2	0	16[+]16059861-16156040	16[+]15949577-16143074	ABCC1	GO:0000166;GO:0005524;GO:0005524;GO:0005524;GO:0005886;GO:0016020;GO:0016021;GO:0016021;GO:0016021;GO:0016887;GO:0016887;GO:0022857;GO:0022857;GO:0042626;GO:0042626;GO:0055085;GO:0055085;GO:0000166;GO:0004012;GO:0005215;GO:0005524;GO:0005524;GO:0005524;GO:0005524;GO:0005774;GO:0005886;GO:0005886;GO:0005886;GO:0005886;GO:0005887;GO:0005887;GO:0006691;GO:0006855;GO:0008559;GO:0009235;GO:0015420;GO:…	K05665	EC:7.6.2.3	COG1132	V	ATP binding cassette subfamily C member 1[Source:HGNC Symbol;Acc:HGNC:51]	4363	P33527
MSTRG.12601	ENSG00000091262	MSTRG.12601.2	0	16[+]16059861-16156040	16[-]16148928-16223522	ABCC6	GO:0000166;GO:0005215;GO:0005524;GO:0005524;GO:0005524;GO:0005524;GO:0005524;GO:0005634;GO:0005774;GO:0005783;GO:0005789;GO:0005886;GO:0005886;GO:0005886;GO:0005886;GO:0007601;GO:0016020;GO:0016020;GO:0016020;GO:0016021;GO:0016021;GO:0016021;GO:0016323;GO:0016323;GO:0016323;GO:0016324;GO:0016328;GO:0016887;GO:0016887;GO:0016887;GO:0022857;GO:0022857;GO:0042493;GO:0042626;GO:0042626;GO:0042626;GO:…	K05669	-	COG1132	V	ATP binding cassette subfamily C member 6[Source:HGNC Symbol;Acc:HGNC:57]	368	O95255
MSTRG.12601	ENSG00000103226	MSTRG.12601.2	76488	16[+]16059861-16156040	16[+]16232528-16294811	NOMO3	GO:0003674;GO:0005575;GO:0005789;GO:0008150;GO:0016020;GO:0016021;GO:0030246;GO:0030246;GO:0030246;GO:0030246;	-	-	-	-	NODAL modulator 3 [Source:HGNCSymbol;Acc:HGNC:25242]	408050	P69849;Q1LZN2
MSTRG.12606	ENSG00000091262	MSTRG.12606.1	26996	16[-]16250518-16442726	16[-]16148928-16223522	ABCC6	GO:0000166;GO:0005215;GO:0005524;GO:0005524;GO:0005524;GO:0005524;GO:0005524;GO:0005634;GO:0005774;GO:0005783;GO:0005789;GO:0005886;GO:0005886;GO:0005886;GO:0005886;GO:0007601;GO:0016020;GO:0016020;GO:0016020;GO:0016021;GO:0016021;GO:0016021;GO:0016323;GO:0016323;GO:0016323;GO:0016324;GO:0016328;GO:0016887;GO:0016887;GO:0016887;GO:0022857;GO:0022857;GO:0042493;GO:0042626;GO:0042626;GO:0042626;GO:…	K05669	-	COG1132	V	ATP binding cassette subfamily C member 6[Source:HGNC Symbol;Acc:HGNC:57]	368	O95255
MSTRG.12606	ENSG00000214967	MSTRG.12606.1	0	16[-]16250518-16442726	16[+]16379055-16393954	NPIPA7	GO:0005515;GO:0005654;	-	-	NOG113495	S	nuclear pore complex interacting protein familymember A7 [Source:HGNC Symbol;Acc:HGNC:41982]	101059938	E9PJI5;P0DM63
MSTRG.12606	ENSG00000183889	MSTRG.12606.1	0	16[-]16250518-16442726	16[+]16317444-16350590	AC138969.1	GO:0005654;GO:0005654;	-	-	-	-	novel member of the nuclear pore complexinteracting protein NPIP gene family	-	-
MSTRG.12606	ENSG00000103226	MSTRG.12606.1	0	16[-]16250518-16442726	16[+]16232528-16294811	NOMO3	GO:0003674;GO:0005575;GO:0005789;GO:0008150;GO:0016020;GO:0016021;GO:0030246;GO:0030246;GO:0030246;GO:0030246;	-	-	-	-	NODAL modulator 3 [Source:HGNCSymbol;Acc:HGNC:25242]	408050	P69849;Q1LZN2
MSTRG.12621	ENSG00000103489	MSTRG.12621.10	0	16[-]17374768-17465142	16[-]17101769-17470881	XYLT1	GO:0000137;GO:0000139;GO:0000139;GO:0005576;GO:0005615;GO:0005794;GO:0006024;GO:0006024;GO:0006024;GO:0008375;GO:0008375;GO:0015012;GO:0016020;GO:0016020;GO:0016020;GO:0016021;GO:0016740;GO:0016757;GO:0030158;GO:0030158;GO:0030158;GO:0030166;GO:0030203;GO:0030206;GO:0043931;GO:0046872;GO:0048706;GO:0050650;	K00771	EC:2.4.2.26	NOG314872	-	xylosyltransferase 1 [Source:HGNCSymbol;Acc:HGNC:15516]	64131	Q86Y38
MSTRG.12624	ENSG00000103489	MSTRG.12624.1	0	16[-]17150773-17153819	16[-]17101769-17470881	XYLT1	GO:0000137;GO:0000139;GO:0000139;GO:0005576;GO:0005615;GO:0005794;GO:0006024;GO:0006024;GO:0006024;GO:0008375;GO:0008375;GO:0015012;GO:0016020;GO:0016020;GO:0016020;GO:0016021;GO:0016740;GO:0016757;GO:0030158;GO:0030158;GO:0030158;GO:0030166;GO:0030203;GO:0030206;GO:0043931;GO:0046872;GO:0048706;GO:0050650;	K00771	EC:2.4.2.26	NOG314872	-	xylosyltransferase 1 [Source:HGNCSymbol;Acc:HGNC:15516]	64131	Q86Y38
MSTRG.12625	ENSG00000103489	MSTRG.12625.1	0	16[-]17174579-17186329	16[-]17101769-17470881	XYLT1	GO:0000137;GO:0000139;GO:0000139;GO:0005576;GO:0005615;GO:0005794;GO:0006024;GO:0006024;GO:0006024;GO:0008375;GO:0008375;GO:0015012;GO:0016020;GO:0016020;GO:0016020;GO:0016021;GO:0016740;GO:0016757;GO:0030158;GO:0030158;GO:0030158;GO:0030166;GO:0030203;GO:0030206;GO:0043931;GO:0046872;GO:0048706;GO:0050650;	K00771	EC:2.4.2.26	NOG314872	-	xylosyltransferase 1 [Source:HGNCSymbol;Acc:HGNC:15516]	64131	Q86Y38
MSTRG.12626	ENSG00000103489	MSTRG.12626.1	0	16[-]17186492-17187578	16[-]17101769-17470881	XYLT1	GO:0000137;GO:0000139;GO:0000139;GO:0005576;GO:0005615;GO:0005794;GO:0006024;GO:0006024;GO:0006024;GO:0008375;GO:0008375;GO:0015012;GO:0016020;GO:0016020;GO:0016020;GO:0016021;GO:0016740;GO:0016757;GO:0030158;GO:0030158;GO:0030158;GO:0030166;GO:0030203;GO:0030206;GO:0043931;GO:0046872;GO:0048706;GO:0050650;	K00771	EC:2.4.2.26	NOG314872	-	xylosyltransferase 1 [Source:HGNCSymbol;Acc:HGNC:15516]	64131	Q86Y38
MSTRG.12629	ENSG00000103489	MSTRG.12629.1	0	16[-]17210483-17220585	16[-]17101769-17470881	XYLT1	GO:0000137;GO:0000139;GO:0000139;GO:0005576;GO:0005615;GO:0005794;GO:0006024;GO:0006024;GO:0006024;GO:0008375;GO:0008375;GO:0015012;GO:0016020;GO:0016020;GO:0016020;GO:0016021;GO:0016740;GO:0016757;GO:0030158;GO:0030158;GO:0030158;GO:0030166;GO:0030203;GO:0030206;GO:0043931;GO:0046872;GO:0048706;GO:0050650;	K00771	EC:2.4.2.26	NOG314872	-	xylosyltransferase 1 [Source:HGNCSymbol;Acc:HGNC:15516]	64131	Q86Y38
MSTRG.12636	ENSG00000103489	MSTRG.12636.4,MSTRG.12636.2,MSTRG.12636.3	0	16[-]17380970-17415296	16[-]17101769-17470881	XYLT1	GO:0000137;GO:0000139;GO:0000139;GO:0005576;GO:0005615;GO:0005794;GO:0006024;GO:0006024;GO:0006024;GO:0008375;GO:0008375;GO:0015012;GO:0016020;GO:0016020;GO:0016020;GO:0016021;GO:0016740;GO:0016757;GO:0030158;GO:0030158;GO:0030158;GO:0030166;GO:0030203;GO:0030206;GO:0043931;GO:0046872;GO:0048706;GO:0050650;	K00771	EC:2.4.2.26	NOG314872	-	xylosyltransferase 1 [Source:HGNCSymbol;Acc:HGNC:15516]	64131	Q86Y38
MSTRG.12637	ENSG00000103489	MSTRG.12637.1	0	16[-]17338135-17342564	16[-]17101769-17470881	XYLT1	GO:0000137;GO:0000139;GO:0000139;GO:0005576;GO:0005615;GO:0005794;GO:0006024;GO:0006024;GO:0006024;GO:0008375;GO:0008375;GO:0015012;GO:0016020;GO:0016020;GO:0016020;GO:0016021;GO:0016740;GO:0016757;GO:0030158;GO:0030158;GO:0030158;GO:0030166;GO:0030203;GO:0030206;GO:0043931;GO:0046872;GO:0048706;GO:0050650;	K00771	EC:2.4.2.26	NOG314872	-	xylosyltransferase 1 [Source:HGNCSymbol;Acc:HGNC:15516]	64131	Q86Y38
MSTRG.12639	ENSG00000103489	MSTRG.12639.2	0	16[-]17416832-17424597	16[-]17101769-17470881	XYLT1	GO:0000137;GO:0000139;GO:0000139;GO:0005576;GO:0005615;GO:0005794;GO:0006024;GO:0006024;GO:0006024;GO:0008375;GO:0008375;GO:0015012;GO:0016020;GO:0016020;GO:0016020;GO:0016021;GO:0016740;GO:0016757;GO:0030158;GO:0030158;GO:0030158;GO:0030166;GO:0030203;GO:0030206;GO:0043931;GO:0046872;GO:0048706;GO:0050650;	K00771	EC:2.4.2.26	NOG314872	-	xylosyltransferase 1 [Source:HGNCSymbol;Acc:HGNC:15516]	64131	Q86Y38
MSTRG.1264	ENSG00000162384	MSTRG.1264.17	91004	1[-]53311638-53326245	1[-]53214099-53220634	CZIB	GO:0008150;GO:0008270;GO:0046872;	-	-	NOG238543	-	CXXC motif containing zinc binding protein[Source:HGNC Symbol;Acc:HGNC:26059]	54987	Q9NWV4
MSTRG.1264	ENSG00000162385	MSTRG.1264.17	73120	1[-]53311638-53326245	1[-]53226900-53238518	MAGOH	GO:0000184;GO:0000184;GO:0000184;GO:0000381;GO:0000398;GO:0000398;GO:0003723;GO:0005515;GO:0005515;GO:0005634;GO:0005634;GO:0005634;GO:0005654;GO:0005681;GO:0005737;GO:0006397;GO:0006405;GO:0006406;GO:0006417;GO:0008380;GO:0008380;GO:0008380;GO:0008380;GO:0016607;GO:0031124;GO:0035145;GO:0035145;GO:0035145;GO:0035145;GO:0035145;GO:0051028;GO:0071013;GO:0071013;GO:0000184;GO:0000184;GO:0000184;GO:…	K12877	-	NOG255527	-	mago homolog, exon junction complex subunit[Source:HGNC Symbol;Acc:HGNC:6815]	4116	P61326
MSTRG.1264	ENSG00000157184	MSTRG.1264.17	97441	1[-]53311638-53326245	1[+]53196792-53214197	CPT2	GO:0005654;GO:0005730;GO:0005739;GO:0016740;GO:0016746;GO:0016746;GO:0016746;GO:0016746;GO:0005654;GO:0005730;GO:0005739;GO:0016740;GO:0016746;GO:0016746;GO:0016746;GO:0005654;GO:0005730;GO:0005739;GO:0016740;GO:0016746;GO:0016746;GO:0016746;GO:0016746;GO:0016746;GO:0005654;GO:0005730;GO:0005739;GO:0016740;GO:0016746;GO:0016746;GO:0016746;GO:0016746;GO:0004095;GO:0004095;GO:0004095;GO:0005654;GO:…	K08766	EC:2.3.1.21	NOG70127	S	carnitine palmitoyltransferase 2 [Source:HGNCSymbol;Acc:HGNC:2330]	1376	P23786;A0A140VK13
MSTRG.1264	ENSG00000157193	MSTRG.1264.17	0	1[-]53311638-53326245	1[-]53242364-53328070	LRP8	GO:0000122;GO:0001523;GO:0004888;GO:0005041;GO:0005509;GO:0005509;GO:0005515;GO:0005515;GO:0005515;GO:0005576;GO:0005875;GO:0005886;GO:0005886;GO:0005886;GO:0005901;GO:0006508;GO:0006629;GO:0006629;GO:0006897;GO:0006898;GO:0007165;GO:0008035;GO:0014069;GO:0016020;GO:0016020;GO:0016021;GO:0019221;GO:0019894;GO:0021541;GO:0021987;GO:0030229;GO:0030424;GO:0030425;GO:0032793;GO:0034185;GO:0038025;GO:…	K20052	-	NOG255913	-	LDL receptor related protein 8 [Source:HGNCSymbol;Acc:HGNC:6700]	7804	Q14114
MSTRG.12658	ENSG00000157106	MSTRG.12658.32,MSTRG.12658.33,MSTRG.12658.30,MSTRG.12658.31	0	16[-]18904906-18952491	16[-]18804853-18926454	SMG1	GO:0000166;GO:0000184;GO:0000184;GO:0000184;GO:0000184;GO:0000184;GO:0003723;GO:0004672;GO:0004674;GO:0004674;GO:0004674;GO:0004674;GO:0004674;GO:0005515;GO:0005515;GO:0005515;GO:0005524;GO:0005634;GO:0005634;GO:0005654;GO:0005737;GO:0005829;GO:0006281;GO:0006406;GO:0006974;GO:0016301;GO:0016301;GO:0016301;GO:0016310;GO:0016310;GO:0016310;GO:0016740;GO:0018105;GO:0032204;GO:0042162;GO:0046777;GO:…	K08873	EC:2.7.11.1	COG5032	BDLTU	SMG1, nonsense mediated mRNA decay associated PI3Krelated kinase [Source:HGNC Symbol;Acc:HGNC:30045]	23049	Q96Q15
MSTRG.12658	ENSG00000170537	MSTRG.12658.32,MSTRG.12658.33,MSTRG.12658.30,MSTRG.12658.31	31443	16[-]18904906-18952491	16[+]18983934-19063942	TMC7	GO:0005887;GO:0005887;GO:0016020;GO:0016021;GO:0016021;GO:0016021;GO:0005216;GO:0005887;GO:0005887;GO:0006811;GO:0008381;GO:0016020;GO:0016021;GO:0016021;GO:0016021;GO:0034220;GO:0055085;GO:0005216;GO:0005887;GO:0005887;GO:0006811;GO:0008381;GO:0016020;GO:0016021;GO:0016021;GO:0016021;GO:0034220;GO:0055085;	K21988	-	NOG70493	-	transmembrane channel like 7 [Source:HGNCSymbol;Acc:HGNC:23000]	79905	Q7Z402
MSTRG.12659	ENSG00000157106	MSTRG.12659.1	0	16[-]18914177-18919528	16[-]18804853-18926454	SMG1	GO:0000166;GO:0000184;GO:0000184;GO:0000184;GO:0000184;GO:0000184;GO:0003723;GO:0004672;GO:0004674;GO:0004674;GO:0004674;GO:0004674;GO:0004674;GO:0005515;GO:0005515;GO:0005515;GO:0005524;GO:0005634;GO:0005634;GO:0005654;GO:0005737;GO:0005829;GO:0006281;GO:0006406;GO:0006974;GO:0016301;GO:0016301;GO:0016301;GO:0016310;GO:0016310;GO:0016310;GO:0016740;GO:0018105;GO:0032204;GO:0042162;GO:0046777;GO:…	K08873	EC:2.7.11.1	COG5032	BDLTU	SMG1, nonsense mediated mRNA decay associated PI3Krelated kinase [Source:HGNC Symbol;Acc:HGNC:30045]	23049	Q96Q15
MSTRG.12659	ENSG00000170537	MSTRG.12659.1	64406	16[-]18914177-18919528	16[+]18983934-19063942	TMC7	GO:0005887;GO:0005887;GO:0016020;GO:0016021;GO:0016021;GO:0016021;GO:0005216;GO:0005887;GO:0005887;GO:0006811;GO:0008381;GO:0016020;GO:0016021;GO:0016021;GO:0016021;GO:0034220;GO:0055085;GO:0005216;GO:0005887;GO:0005887;GO:0006811;GO:0008381;GO:0016020;GO:0016021;GO:0016021;GO:0016021;GO:0034220;GO:0055085;	K21988	-	NOG70493	-	transmembrane channel like 7 [Source:HGNCSymbol;Acc:HGNC:23000]	79905	Q7Z402
MSTRG.12671	ENSG00000103550	MSTRG.12671.1	88965	16[+]19611965-19612972	16[-]19701937-19718235	KNOP1	GO:0003723;GO:0005634;GO:0005730;	-	-	NOG134036	S	lysine rich nucleolar protein 1 [Source:HGNCSymbol;Acc:HGNC:34404]	400506	Q1ED39
MSTRG.12671	ENSG00000103540	MSTRG.12671.1	58557	16[+]19611965-19612972	16[+]19523811-19553408	CCP110	GO:0000086;GO:0005515;GO:0005515;GO:0005515;GO:0005737;GO:0005813;GO:0005813;GO:0005813;GO:0005813;GO:0005814;GO:0005814;GO:0005814;GO:0005815;GO:0005829;GO:0005856;GO:0005929;GO:0007099;GO:0007099;GO:0007099;GO:0010389;GO:0016579;GO:0030030;GO:0032053;GO:0032465;GO:0032465;GO:0032465;GO:0032991;GO:0042995;GO:0045724;GO:0051298;GO:0051298;GO:0051298;GO:0051298;GO:0097711;GO:1902018;GO:0000086;GO:…	K16453	-	NOG82086	S	centriolar coiled-coil protein 110 [Source:HGNCSymbol;Acc:HGNC:24342]	9738	O43303
MSTRG.12671	ENSG00000103544	MSTRG.12671.1	0	16[+]19611965-19612972	16[+]19555240-19706793	VPS35L	GO:0005515;GO:0005623;GO:0005768;GO:0005769;GO:0005886;GO:0006893;GO:0015031;GO:0016020;GO:0016021;GO:0032456;GO:0043312;GO:0101003;GO:1990126;	-	-	NOG327943	-	VPS35 endosomal protein sorting factor like[Source:HGNC Symbol;Acc:HGNC:24641]	57020	Q7Z3J2;E7EWW0
MSTRG.12671	ENSG00000006007	MSTRG.12671.1	89842	16[+]19611965-19612972	16[-]19501693-19522123	GDE1	GO:0004622;GO:0004622;GO:0005886;GO:0005886;GO:0006629;GO:0006629;GO:0006629;GO:0006644;GO:0006644;GO:0008081;GO:0008081;GO:0008081;GO:0008889;GO:0008889;GO:0008889;GO:0016020;GO:0016020;GO:0016021;GO:0016787;GO:0030659;GO:0031410;GO:0046475;GO:0046872;GO:0047395;GO:0047395;GO:0047395;GO:0070291;GO:0070291;GO:0006629;GO:0008081;GO:0008889;GO:0006629;GO:0006629;GO:0008081;GO:0008081;GO:0008889;GO:…	K19179	EC:3.1.4.44	COG0584	C	glycerophosphodiester phosphodiesterase 1[Source:HGNC Symbol;Acc:HGNC:29644]	51573	Q9NZC3
MSTRG.12676	ENSG00000066654	MSTRG.12676.2,MSTRG.12676.4,MSTRG.12676.3,MSTRG.12676.8	0	16[+]20672440-20703291	16[-]20702816-20742084	THUMPD1	GO:0000154;GO:0003723;GO:0003723;GO:0003723;GO:0005515;GO:0005654;GO:0006400;GO:0006400;GO:0000154;GO:0003723;GO:0003723;GO:0003723;GO:0003723;GO:0005515;GO:0005654;GO:0006400;GO:0006400;GO:0006400;GO:0000154;GO:0003723;GO:0003723;GO:0003723;GO:0003723;GO:0005515;GO:0005654;GO:0006400;GO:0006400;GO:0006400;GO:0003723;GO:0006400;	K06963	-	COG1818	R	THUMP domain containing 1 [Source:HGNCSymbol;Acc:HGNC:23807]	55623	Q9NXG2;A0A024R388;Q6MZT3
MSTRG.12676	ENSG00000066813	MSTRG.12676.2,MSTRG.12676.4,MSTRG.12676.3,MSTRG.12676.8	96013	16[+]20672440-20703291	16[-]20536226-20576427	ACSM2B	GO:0000166;GO:0003674;GO:0003824;GO:0003824;GO:0003996;GO:0004321;GO:0005524;GO:0005739;GO:0005739;GO:0005759;GO:0005759;GO:0005759;GO:0006629;GO:0006631;GO:0006633;GO:0006637;GO:0006805;GO:0015645;GO:0016874;GO:0046872;GO:0047760;GO:0000166;GO:0003674;GO:0003824;GO:0003824;GO:0003996;GO:0004321;GO:0005524;GO:0005739;GO:0005739;GO:0005759;GO:0005759;GO:0005759;GO:0006629;GO:0006631;GO:0006633;GO:…	K01896	EC:6.2.1.2	COG0365	I	acyl-CoA synthetase medium chain family member 2B[Source:HGNC Symbol;Acc:HGNC:30931]	348158	Q68CK6
MSTRG.12676	ENSG00000005187	MSTRG.12676.2,MSTRG.12676.4,MSTRG.12676.3,MSTRG.12676.8	0	16[+]20672440-20703291	16[+]20610243-20797581	ACSM3	GO:0000166;GO:0003674;GO:0003824;GO:0003824;GO:0003996;GO:0004321;GO:0005524;GO:0005575;GO:0005739;GO:0005759;GO:0005759;GO:0005759;GO:0006629;GO:0006631;GO:0006633;GO:0006633;GO:0006637;GO:0008217;GO:0008217;GO:0015645;GO:0015645;GO:0016874;GO:0042632;GO:0046872;GO:0047760;GO:0000166;GO:0003674;GO:0003824;GO:0003824;GO:0003996;GO:0004321;GO:0005524;GO:0005575;GO:0005739;GO:0005759;GO:0005759;GO:…	K01896	EC:6.2.1.2	COG0365	I	acyl-CoA synthetase medium chain family member 3[Source:HGNC Symbol;Acc:HGNC:10522]	6296	Q53FZ2
MSTRG.12676	ENSG00000196678	MSTRG.12676.2,MSTRG.12676.4,MSTRG.12676.3,MSTRG.12676.8	76902	16[+]20672440-20703291	16[-]20780193-20900349	ERI2	GO:0000175;GO:0003676;GO:0003676;GO:0004518;GO:0004527;GO:0006259;GO:0008270;GO:0008310;GO:0016787;GO:0046872;GO:0090305;GO:0090503;GO:0000175;GO:0003676;GO:0003676;GO:0004518;GO:0004527;GO:0006259;GO:0008270;GO:0008270;GO:0008310;GO:0016787;GO:0046872;GO:0090305;GO:0090503;GO:0000175;GO:0003676;GO:0003676;GO:0004518;GO:0004527;GO:0006259;GO:0008270;GO:0008270;GO:0008310;GO:0016787;GO:0046872;GO:…	K18417	EC:3.1.-.-	COG5018	R	ERI1 exoribonuclease family member 2 [Source:HGNCSymbol;Acc:HGNC:30541]	112479	A8K979
MSTRG.12676	ENSG00000166743	MSTRG.12676.2,MSTRG.12676.4,MSTRG.12676.3,MSTRG.12676.8	0	16[+]20672440-20703291	16[-]20623237-20698890	ACSM1	GO:0000166;GO:0003824;GO:0003824;GO:0003996;GO:0003996;GO:0004321;GO:0005524;GO:0005525;GO:0005739;GO:0005759;GO:0005759;GO:0005759;GO:0006629;GO:0006631;GO:0006633;GO:0006633;GO:0006637;GO:0006805;GO:0015645;GO:0015645;GO:0015980;GO:0016874;GO:0018874;GO:0019395;GO:0019605;GO:0042632;GO:0046872;GO:0047760;GO:0070062;GO:0072562;GO:0000166;GO:0003824;GO:0003996;GO:0003996;GO:0004321;GO:0005524;GO:…	K01896	EC:6.2.1.2	COG0365	I	acyl-CoA synthetase medium chain family member 1[Source:HGNC Symbol;Acc:HGNC:18049]	116285	Q08AH1;B2RAP4
MSTRG.12701	ENSG00000185716	MSTRG.12701.80,MSTRG.12701.76,MSTRG.12701.66,MSTRG.12701.34,MSTRG.12701.72,MSTRG.12701.67,MSTRG.12701.65	93751	16[-]21435086-21913887	16[+]22007638-22087534	MOSMO	GO:0016020;GO:0016021;GO:0005794;GO:0005794;GO:0005886;GO:0005886;GO:0016020;GO:0016021;GO:0030154;GO:0031647;GO:0031647;GO:0042995;GO:0045664;GO:0045664;GO:0045879;GO:0045879;GO:0060170;GO:0060170;GO:0005794;GO:0005886;GO:0016020;GO:0016021;GO:0030154;GO:0031647;GO:0042995;GO:0045664;GO:0045879;GO:0060170;GO:0016020;GO:0016021;GO:0016020;GO:0016021;	-	-	-	-	modulator of smoothened [Source:HGNCSymbol;Acc:HGNC:27087]	730094	Q8NHV5
MSTRG.12701	ENSG00000169246	MSTRG.12701.80,MSTRG.12701.76,MSTRG.12701.66,MSTRG.12701.34,MSTRG.12701.72,MSTRG.12701.67,MSTRG.12701.65	0	16[-]21435086-21913887	16[-]21402237-21448567	NPIPB3	GO:0003674;GO:0005654;GO:0008150;GO:0016020;GO:0016021;GO:0005654;GO:0016020;GO:0016021;GO:0016020;GO:0016021;GO:0016020;GO:0016021;GO:0016020;GO:0016021;	-	-	NOG12793	-	nuclear pore complex interacting protein familymember B3 [Source:HGNC Symbol;Acc:HGNC:28989]	-	-
MSTRG.12701	ENSG00000140749	MSTRG.12701.80,MSTRG.12701.76,MSTRG.12701.66,MSTRG.12701.34,MSTRG.12701.72,MSTRG.12701.67,MSTRG.12701.65	0	16[-]21435086-21913887	16[-]21639550-21652608	IGSF6	GO:0004888;GO:0005887;GO:0006955;GO:0007166;GO:0016020;GO:0016021;GO:0016020;GO:0016021;	-	-	NOG25986	S	immunoglobulin superfamily member 6 [Source:HGNCSymbol;Acc:HGNC:5953]	10261	O95976
MSTRG.12701	ENSG00000155714	MSTRG.12701.80,MSTRG.12701.76,MSTRG.12701.66,MSTRG.12701.34,MSTRG.12701.72,MSTRG.12701.67,MSTRG.12701.65	69978	16[-]21435086-21913887	16[-]21983865-22001110	PDZD9	GO:0005515;GO:0005515;	-	-	NOG26031	-	PDZ domain containing 9 [Source:HGNCSymbol;Acc:HGNC:28740]	255762	Q8IXQ8
MSTRG.12701	ENSG00000185864	MSTRG.12701.80,MSTRG.12701.76,MSTRG.12701.66,MSTRG.12701.34,MSTRG.12701.72,MSTRG.12701.67,MSTRG.12701.65	0	16[-]21435086-21913887	16[-]21834569-21880827	NPIPB4	GO:0005654;GO:0016020;GO:0016021;GO:0005654;GO:0016020;GO:0016021;GO:0016020;GO:0016021;GO:0016020;GO:0016021;GO:0016020;GO:0016021;	-	-	-	-	nuclear pore complex interacting protein familymember B4 [Source:HGNC Symbol;Acc:HGNC:41985]	440345	-
MSTRG.12701	ENSG00000140740	MSTRG.12701.80,MSTRG.12701.76,MSTRG.12701.66,MSTRG.12701.34,MSTRG.12701.72,MSTRG.12701.67,MSTRG.12701.65	38773	16[-]21435086-21913887	16[+]21952660-21983660	UQCRC2	GO:0003824;GO:0003824;GO:0004175;GO:0004222;GO:0004222;GO:0005515;GO:0005654;GO:0005739;GO:0005739;GO:0005739;GO:0005739;GO:0005739;GO:0005743;GO:0005743;GO:0005743;GO:0005743;GO:0005750;GO:0005750;GO:0005750;GO:0005751;GO:0006119;GO:0006122;GO:0006508;GO:0006508;GO:0006627;GO:0009060;GO:0016020;GO:0017087;GO:0042493;GO:0044877;GO:0046872;GO:0046872;GO:0055114;GO:0070469;GO:0003824;GO:0003824;GO:…	K00415	-	COG0612	O	ubiquinol-cytochrome c reductase core protein 2[Source:HGNC Symbol;Acc:HGNC:12586]	7385	P22695
MSTRG.12701	ENSG00000197006	MSTRG.12701.80,MSTRG.12701.76,MSTRG.12701.66,MSTRG.12701.34,MSTRG.12701.72,MSTRG.12701.67,MSTRG.12701.65	0	16[-]21435086-21913887	16[+]21597218-21657473	METTL9	GO:0005515;GO:0005515;	-	-	NOG255968	-	methyltransferase like 9 [Source:HGNCSymbol;Acc:HGNC:24586]	51108	Q9H1A3
MSTRG.12701	ENSG00000155719	MSTRG.12701.80,MSTRG.12701.76,MSTRG.12701.66,MSTRG.12701.34,MSTRG.12701.72,MSTRG.12701.67,MSTRG.12701.65	0	16[-]21435086-21913887	16[+]21663971-21761935	OTOA	GO:0005576;GO:0005576;GO:0005886;GO:0005886;GO:0007160;GO:0007160;GO:0007605;GO:0007605;GO:0009986;GO:0016020;GO:0016324;GO:0016324;GO:0019226;GO:0031225;GO:0005576;GO:0005576;GO:0005886;GO:0005886;GO:0007160;GO:0007605;GO:0009986;GO:0016020;GO:0016324;GO:0031225;GO:0005576;GO:0005576;GO:0005886;GO:0005886;GO:0007160;GO:0007605;GO:0009986;GO:0016020;GO:0016324;GO:0031225;GO:0005576;GO:0005576;GO:…	-	-	NOG27847	O	otoancorin [Source:HGNC Symbol;Acc:HGNC:16378]"	146183	Q7RTW8;Q05BM7
MSTRG.12708	ENSG00000140749	MSTRG.12708.1	11007	16[+]21625848-21628543	16[-]21639550-21652608	IGSF6	GO:0004888;GO:0005887;GO:0006955;GO:0007166;GO:0016020;GO:0016021;GO:0016020;GO:0016021;	-	-	NOG25986	S	immunoglobulin superfamily member 6 [Source:HGNCSymbol;Acc:HGNC:5953]	10261	O95976
MSTRG.12708	ENSG00000197006	MSTRG.12708.1	0	16[+]21625848-21628543	16[+]21597218-21657473	METTL9	GO:0005515;GO:0005515;	-	-	NOG255968	-	methyltransferase like 9 [Source:HGNCSymbol;Acc:HGNC:24586]	51108	Q9H1A3
MSTRG.12708	ENSG00000155719	MSTRG.12708.1	35428	16[+]21625848-21628543	16[+]21663971-21761935	OTOA	GO:0005576;GO:0005576;GO:0005886;GO:0005886;GO:0007160;GO:0007160;GO:0007605;GO:0007605;GO:0009986;GO:0016020;GO:0016324;GO:0016324;GO:0019226;GO:0031225;GO:0005576;GO:0005576;GO:0005886;GO:0005886;GO:0007160;GO:0007605;GO:0009986;GO:0016020;GO:0016324;GO:0031225;GO:0005576;GO:0005576;GO:0005886;GO:0005886;GO:0007160;GO:0007605;GO:0009986;GO:0016020;GO:0016324;GO:0031225;GO:0005576;GO:0005576;GO:…	-	-	NOG27847	O	otoancorin [Source:HGNC Symbol;Acc:HGNC:16378]"	146183	Q7RTW8;Q05BM7
MSTRG.1271	ENSG00000174332	MSTRG.1271.13	90665	1[-]53828771-53892402	1[-]53506237-53738106	GLIS1	GO:0000122;GO:0000122;GO:0000977;GO:0000977;GO:0000977;GO:0000981;GO:0001227;GO:0001228;GO:0001649;GO:0003676;GO:0003676;GO:0003677;GO:0003677;GO:0005634;GO:0005634;GO:0005634;GO:0005634;GO:0006357;GO:0006357;GO:0006357;GO:0010454;GO:0045444;GO:0045893;GO:0045944;GO:0045944;GO:0046872;GO:0000977;GO:0000977;GO:0003676;GO:0003676;GO:0005634;GO:0005634;GO:0006357;GO:0006357;	K09232	-	COG5048	R	GLIS family zinc finger 1 [Source:HGNCSymbol;Acc:HGNC:29525]	148979	Q8NBF1
MSTRG.1271	ENSG00000116212	MSTRG.1271.13	53683	1[-]53828771-53892402	1[+]53946085-53968168	LRRC42	GO:0005515;GO:0005515;GO:0005515;	-	-	NOG41808	S	leucine rich repeat containing 42 [Source:HGNCSymbol;Acc:HGNC:28792]	115353	Q9Y546
MSTRG.1271	ENSG00000211452	MSTRG.1271.13	0	1[-]53828771-53892402	1[+]53891239-53911086	DIO1	GO:0004800;GO:0004800;GO:0016491;GO:0042446;GO:0055114;GO:0055114;GO:0055114;GO:0004800;GO:0004800;GO:0004800;GO:0004800;GO:0005783;GO:0005789;GO:0005886;GO:0006590;GO:0006590;GO:0008430;GO:0016020;GO:0016021;GO:0016491;GO:0042403;GO:0042446;GO:0055114;GO:0055114;GO:0055114;GO:0004800;GO:0004800;GO:0004800;GO:0004800;GO:0005783;GO:0005789;GO:0005886;GO:0006590;GO:0006590;GO:0008430;GO:0016020;GO:…	K01562	EC:1.21.99.4	NOG67608	S	iodothyronine deiodinase 1 [Source:HGNCSymbol;Acc:HGNC:2883]	1733	P49895;A8K415
MSTRG.1271	ENSG00000058799	MSTRG.1271.13	0	1[-]53828771-53892402	1[-]53851719-53889798	YIPF1	GO:0000138;GO:0005515;GO:0005515;GO:0005768;GO:0005794;GO:0005794;GO:0005794;GO:0005797;GO:0005802;GO:0016020;GO:0016020;GO:0016021;GO:0016192;GO:0017137;GO:0030133;GO:0031902;GO:0000138;GO:0005515;GO:0005515;GO:0005768;GO:0005794;GO:0005794;GO:0005794;GO:0005794;GO:0005797;GO:0005802;GO:0016020;GO:0016020;GO:0016021;GO:0016192;GO:0016192;GO:0017137;GO:0030133;GO:0031902;GO:0000138;GO:0005515;GO:…	K22940	-	NOG326970	-	Yip1 domain family member 1 [Source:HGNCSymbol;Acc:HGNC:25231]	54432	Q9Y548
MSTRG.1271	ENSG00000081870	MSTRG.1271.13	24172	1[-]53828771-53892402	1[-]53916574-53945929	HSPB11	GO:0005929;GO:0030992;GO:0030992;GO:0042073;GO:0042073;GO:0001501;GO:0001822;GO:0001822;GO:0005515;GO:0005813;GO:0005813;GO:0005929;GO:0005929;GO:0005929;GO:0005929;GO:0007224;GO:0007283;GO:0007283;GO:0007507;GO:0015031;GO:0030154;GO:0030324;GO:0030992;GO:0030992;GO:0030992;GO:0030992;GO:0030992;GO:0035735;GO:0042073;GO:0042073;GO:0042995;GO:0046872;GO:0070986;GO:0097542;GO:0005929;GO:0030992;GO:…	K19369	-	NOG123282	S	heat shock protein family B (small) member 11[Source:HGNC Symbol;Acc:HGNC:25019]	51668	Q9Y547
MSTRG.1271	ENSG00000058804	MSTRG.1271.13	0	1[-]53828771-53892402	1[-]53765478-53838463	NDC1	GO:0005634;GO:0005635;GO:0005643;GO:0005643;GO:0005737;GO:0005886;GO:0006110;GO:0006406;GO:0006409;GO:0006999;GO:0007129;GO:0007283;GO:0015031;GO:0015629;GO:0016020;GO:0016021;GO:0016032;GO:0016925;GO:0017056;GO:0017056;GO:0019083;GO:0031081;GO:0031965;GO:0031965;GO:0043657;GO:0051028;GO:0051292;GO:0060964;GO:0070762;GO:0075733;GO:1900034;	K14315	-	NOG298560	-	NDC1 transmembrane nucleoporin [Source:HGNCSymbol;Acc:HGNC:25525]	55706	Q9BTX1
MSTRG.12725	ENSG00000185716	MSTRG.12725.1	0	16[+]22024506-22046053	16[+]22007638-22087534	MOSMO	GO:0016020;GO:0016021;GO:0005794;GO:0005794;GO:0005886;GO:0005886;GO:0016020;GO:0016021;GO:0030154;GO:0031647;GO:0031647;GO:0042995;GO:0045664;GO:0045664;GO:0045879;GO:0045879;GO:0060170;GO:0060170;GO:0005794;GO:0005886;GO:0016020;GO:0016021;GO:0030154;GO:0031647;GO:0042995;GO:0045664;GO:0045879;GO:0060170;GO:0016020;GO:0016021;GO:0016020;GO:0016021;	-	-	-	-	modulator of smoothened [Source:HGNCSymbol;Acc:HGNC:27087]	730094	Q8NHV5
MSTRG.12725	ENSG00000155714	MSTRG.12725.1	23396	16[+]22024506-22046053	16[-]21983865-22001110	PDZD9	GO:0005515;GO:0005515;	-	-	NOG26031	-	PDZ domain containing 9 [Source:HGNCSymbol;Acc:HGNC:28740]	255762	Q8IXQ8
MSTRG.12725	ENSG00000175267	MSTRG.12725.1	46485	16[+]22024506-22046053	16[+]22092538-22156964	VWA3A	GO:0005576;GO:0005576;	-	-	NOG125710	S	von Willebrand factor A domain containing 3A[Source:HGNC Symbol;Acc:HGNC:27088]	146177	A6NCI4
MSTRG.12725	ENSG00000140740	MSTRG.12725.1	40846	16[+]22024506-22046053	16[+]21952660-21983660	UQCRC2	GO:0003824;GO:0003824;GO:0004175;GO:0004222;GO:0004222;GO:0005515;GO:0005654;GO:0005739;GO:0005739;GO:0005739;GO:0005739;GO:0005739;GO:0005743;GO:0005743;GO:0005743;GO:0005743;GO:0005750;GO:0005750;GO:0005750;GO:0005751;GO:0006119;GO:0006122;GO:0006508;GO:0006508;GO:0006627;GO:0009060;GO:0016020;GO:0017087;GO:0042493;GO:0044877;GO:0046872;GO:0046872;GO:0055114;GO:0070469;GO:0003824;GO:0003824;GO:…	K00415	-	COG0612	O	ubiquinol-cytochrome c reductase core protein 2[Source:HGNC Symbol;Acc:HGNC:12586]	7385	P22695
MSTRG.12737	ENSG00000140743	MSTRG.12737.49,MSTRG.12737.32,MSTRG.12737.45,MSTRG.12737.47,MSTRG.12737.27,MSTRG.12737.48,MSTRG.12737.46	3613	16[+]22440778-22545205	16[-]22345936-22437165	AC092338.1	GO:0003674;GO:0005515;GO:0005737;	-	-	NOG80525	U	cerebellar degeneration related protein 2[Source:NCBI gene;Acc:1039]	1039	Q01850
MSTRG.12737	ENSG00000243716	MSTRG.12737.49,MSTRG.12737.32,MSTRG.12737.45,MSTRG.12737.47,MSTRG.12737.27,MSTRG.12737.48,MSTRG.12737.46	0	16[+]22440778-22545205	16[+]22479121-22536521	NPIPB5	GO:0005654;GO:0016020;GO:0016021;GO:0016020;GO:0016021;GO:0005654;GO:0016020;GO:0016021;GO:0005654;GO:0005654;GO:0016020;GO:0016021;GO:0005654;GO:0016020;GO:0016021;GO:0016020;GO:0016021;	-	-	NOG12793	-	nuclear pore complex interacting protein familymember B5 [Source:HGNC Symbol;Acc:HGNC:37233]	100132247	A8MRT5;B4E0Y1
MSTRG.12739	ENSG00000140743	MSTRG.12739.1	0	16[-]22403706-22406648	16[-]22345936-22437165	AC092338.1	GO:0003674;GO:0005515;GO:0005737;	-	-	NOG80525	U	cerebellar degeneration related protein 2[Source:NCBI gene;Acc:1039]	1039	Q01850
MSTRG.12739	ENSG00000243716	MSTRG.12739.1	72473	16[-]22403706-22406648	16[+]22479121-22536521	NPIPB5	GO:0005654;GO:0016020;GO:0016021;GO:0016020;GO:0016021;GO:0005654;GO:0016020;GO:0016021;GO:0005654;GO:0005654;GO:0016020;GO:0016021;GO:0005654;GO:0016020;GO:0016021;GO:0016020;GO:0016021;	-	-	NOG12793	-	nuclear pore complex interacting protein familymember B5 [Source:HGNC Symbol;Acc:HGNC:37233]	100132247	A8MRT5;B4E0Y1
MSTRG.12739	ENSG00000058600	MSTRG.12739.1	68605	16[-]22403706-22406648	16[+]22297375-22335101	POLR3E	GO:0003899;GO:0003899;GO:0005634;GO:0005634;GO:0005634;GO:0005654;GO:0006351;GO:0006351;GO:0001056;GO:0002376;GO:0003899;GO:0003899;GO:0003899;GO:0005634;GO:0005634;GO:0005634;GO:0005634;GO:0005654;GO:0005654;GO:0005666;GO:0005666;GO:0005829;GO:0006351;GO:0006351;GO:0006383;GO:0032481;GO:0045087;GO:0051607;GO:0001056;GO:0002376;GO:0003899;GO:0003899;GO:0003899;GO:0005634;GO:0005634;GO:0005634;GO:…	K14721	-	NOG327905	-	RNA polymerase III subunit E [Source:HGNCSymbol;Acc:HGNC:30347]	55718	Q9NVU0
MSTRG.12741	ENSG00000140743	MSTRG.12741.1	0	16[+]22416622-22464459	16[-]22345936-22437165	AC092338.1	GO:0003674;GO:0005515;GO:0005737;	-	-	NOG80525	U	cerebellar degeneration related protein 2[Source:NCBI gene;Acc:1039]	1039	Q01850
MSTRG.12741	ENSG00000243716	MSTRG.12741.1	14662	16[+]22416622-22464459	16[+]22479121-22536521	NPIPB5	GO:0005654;GO:0016020;GO:0016021;GO:0016020;GO:0016021;GO:0005654;GO:0016020;GO:0016021;GO:0005654;GO:0005654;GO:0016020;GO:0016021;GO:0005654;GO:0016020;GO:0016021;GO:0016020;GO:0016021;	-	-	NOG12793	-	nuclear pore complex interacting protein familymember B5 [Source:HGNC Symbol;Acc:HGNC:37233]	100132247	A8MRT5;B4E0Y1
MSTRG.12741	ENSG00000058600	MSTRG.12741.1	81521	16[+]22416622-22464459	16[+]22297375-22335101	POLR3E	GO:0003899;GO:0003899;GO:0005634;GO:0005634;GO:0005634;GO:0005654;GO:0006351;GO:0006351;GO:0001056;GO:0002376;GO:0003899;GO:0003899;GO:0003899;GO:0005634;GO:0005634;GO:0005634;GO:0005634;GO:0005654;GO:0005654;GO:0005666;GO:0005666;GO:0005829;GO:0006351;GO:0006351;GO:0006383;GO:0032481;GO:0045087;GO:0051607;GO:0001056;GO:0002376;GO:0003899;GO:0003899;GO:0003899;GO:0005634;GO:0005634;GO:0005634;GO:…	K14721	-	NOG327905	-	RNA polymerase III subunit E [Source:HGNCSymbol;Acc:HGNC:30347]	55718	Q9NVU0
MSTRG.12755	ENSG00000004779	MSTRG.12755.24	30237	16[-]23496227-23550777	16[-]23581014-23596316	NDUFAB1	GO:0000035;GO:0000036;GO:0000036;GO:0005504;GO:0005509;GO:0005515;GO:0005654;GO:0005739;GO:0005739;GO:0005739;GO:0005743;GO:0005747;GO:0005747;GO:0005759;GO:0005762;GO:0006120;GO:0006120;GO:0006629;GO:0006631;GO:0006633;GO:0006633;GO:0006633;GO:0008137;GO:0009249;GO:0031966;GO:0032981;GO:0032981;GO:0055114;GO:0070469;GO:0006633;GO:0006633;GO:0006633;GO:0000035;GO:0000036;GO:0000036;GO:0005504;GO:…	K03955	-	COG0236	I	NADH:ubiquinone oxidoreductase subunit AB1[Source:HGNC Symbol;Acc:HGNC:7694]	4706	O14561
MSTRG.12755	ENSG00000083093	MSTRG.12755.24	52383	16[-]23496227-23550777	16[-]23603160-23641310	PALB2	GO:0005515;GO:0005515;GO:0000724;GO:0000724;GO:0001701;GO:0001756;GO:0001833;GO:0003677;GO:0005515;GO:0005515;GO:0005515;GO:0005634;GO:0005654;GO:0005654;GO:0006281;GO:0006310;GO:0006974;GO:0007498;GO:0009887;GO:0035264;GO:0036342;GO:0043066;GO:0048568;	K10897	-	NOG73403	-	partner and localizer of BRCA2 [Source:HGNCSymbol;Acc:HGNC:26144]	79728	Q86YC2
MSTRG.12755	ENSG00000166847	MSTRG.12755.24	90689	16[-]23496227-23550777	16[+]23641466-23677472	DCTN5	GO:0000775;GO:0000776;GO:0000777;GO:0003281;GO:0005515;GO:0005654;GO:0005694;GO:0005737;GO:0005813;GO:0005829;GO:0005856;GO:0006888;GO:0019886;GO:0031965;GO:0035904;GO:0060976;GO:0000775;GO:0000776;GO:0000777;GO:0005515;GO:0005654;GO:0005694;GO:0005737;GO:0005813;GO:0005829;GO:0005856;GO:0006888;GO:0019886;GO:0031965;GO:0000775;GO:0000776;GO:0000777;GO:0005515;GO:0005654;GO:0005694;GO:0005737;GO:…	K10427	-	NOG282896	-	dynactin subunit 5 [Source:HGNCSymbol;Acc:HGNC:24594]	84516	Q9BTE1
MSTRG.12755	ENSG00000168434	MSTRG.12755.24	43038	16[-]23496227-23550777	16[-]23388493-23453189	COG7	GO:0000139;GO:0000139;GO:0005515;GO:0005515;GO:0005730;GO:0005794;GO:0005794;GO:0006486;GO:0006886;GO:0006886;GO:0006886;GO:0006888;GO:0006890;GO:0006890;GO:0007030;GO:0015031;GO:0016020;GO:0017119;GO:0017119;GO:0017119;GO:0017119;GO:0032588;GO:0033365;GO:0034067;GO:0050821;GO:0006886;GO:0017119;GO:0006886;GO:0006886;GO:0017119;GO:0017119;	K20294	-	NOG288194	-	component of oligomeric golgi complex 7[Source:HGNC Symbol;Acc:HGNC:18622]	91949	P83436;A0A0S2Z652
MSTRG.12755	ENSG00000103356	MSTRG.12755.24	0	16[-]23496227-23550777	16[-]23522014-23557731	EARS2	GO:0000049;GO:0000049;GO:0000166;GO:0000166;GO:0000166;GO:0003723;GO:0004812;GO:0004812;GO:0004812;GO:0004818;GO:0004818;GO:0004818;GO:0004818;GO:0005524;GO:0005524;GO:0005524;GO:0005739;GO:0005759;GO:0006412;GO:0006418;GO:0006418;GO:0006424;GO:0006424;GO:0006424;GO:0006424;GO:0008270;GO:0008270;GO:0016874;GO:0043039;GO:0043039;GO:0050561;GO:0070127;GO:0000049;GO:0000049;GO:0000166;GO:0000166;GO:…	K01885	EC:6.1.1.17	COG0008	J	glutamyl-tRNA synthetase 2, mitochondrial[Source:HGNC Symbol;Acc:HGNC:29419]	124454	Q5JPH6
MSTRG.12755	ENSG00000103365	MSTRG.12755.24	0	16[-]23496227-23550777	16[-]23463542-23521995	GGA2	GO:0005515;GO:0005515;GO:0005515;GO:0005622;GO:0005768;GO:0005794;GO:0005794;GO:0005802;GO:0006886;GO:0006886;GO:0006886;GO:0010008;GO:0010008;GO:0015031;GO:0016020;GO:0016192;GO:0016192;GO:0030136;GO:0030306;GO:0031901;GO:0031901;GO:0034394;GO:0043001;GO:0044267;GO:0005622;GO:0005623;GO:0006886;GO:0006886;GO:0005623;GO:0006886;GO:0005623;GO:0006886;GO:0005623;GO:0006886;GO:0006886;GO:0005623;GO:…	K12404	-	NOG321636	-	golgi associated, gamma adaptin ear containing, ARFbinding protein 2 [Source:HGNC Symbol;Acc:HGNC:16064]	23062	Q9UJY4
MSTRG.12755	ENSG00000103353	MSTRG.12755.24	6944	16[-]23496227-23550777	16[+]23557721-23574389	UBFD1	GO:0005515;GO:0003723;GO:0005515;GO:0045296;GO:0005515;	-	-	NOG303482	-	ubiquitin family domain containing 1 [Source:HGNCSymbol;Acc:HGNC:30565]	56061	O14562
MSTRG.12756	ENSG00000168434	MSTRG.12756.1	18032	16[-]23471221-23472737	16[-]23388493-23453189	COG7	GO:0000139;GO:0000139;GO:0005515;GO:0005515;GO:0005730;GO:0005794;GO:0005794;GO:0006486;GO:0006886;GO:0006886;GO:0006886;GO:0006888;GO:0006890;GO:0006890;GO:0007030;GO:0015031;GO:0016020;GO:0017119;GO:0017119;GO:0017119;GO:0017119;GO:0032588;GO:0033365;GO:0034067;GO:0050821;GO:0006886;GO:0017119;GO:0006886;GO:0006886;GO:0017119;GO:0017119;	K20294	-	NOG288194	-	component of oligomeric golgi complex 7[Source:HGNC Symbol;Acc:HGNC:18622]	91949	P83436;A0A0S2Z652
MSTRG.12756	ENSG00000103356	MSTRG.12756.1	49277	16[-]23471221-23472737	16[-]23522014-23557731	EARS2	GO:0000049;GO:0000049;GO:0000166;GO:0000166;GO:0000166;GO:0003723;GO:0004812;GO:0004812;GO:0004812;GO:0004818;GO:0004818;GO:0004818;GO:0004818;GO:0005524;GO:0005524;GO:0005524;GO:0005739;GO:0005759;GO:0006412;GO:0006418;GO:0006418;GO:0006424;GO:0006424;GO:0006424;GO:0006424;GO:0008270;GO:0008270;GO:0016874;GO:0043039;GO:0043039;GO:0050561;GO:0070127;GO:0000049;GO:0000049;GO:0000166;GO:0000166;GO:…	K01885	EC:6.1.1.17	COG0008	J	glutamyl-tRNA synthetase 2, mitochondrial[Source:HGNC Symbol;Acc:HGNC:29419]	124454	Q5JPH6
MSTRG.12756	ENSG00000168447	MSTRG.12756.1	89927	16[-]23471221-23472737	16[+]23278231-23381294	SCNN1B	GO:0005272;GO:0005272;GO:0005272;GO:0005272;GO:0005515;GO:0005515;GO:0005886;GO:0005886;GO:0005887;GO:0006811;GO:0006814;GO:0006814;GO:0006814;GO:0006814;GO:0006814;GO:0007588;GO:0009897;GO:0015280;GO:0015280;GO:0015280;GO:0015280;GO:0015280;GO:0016020;GO:0016020;GO:0016020;GO:0016020;GO:0016021;GO:0016021;GO:0016021;GO:0016021;GO:0016324;GO:0030659;GO:0031410;GO:0034220;GO:0034706;GO:0034706;GO:…	K04825	-	NOG294559	-	sodium channel epithelial 1 beta subunit[Source:HGNC Symbol;Acc:HGNC:10600]	6338	P51168;B2R812
MSTRG.12756	ENSG00000103365	MSTRG.12756.1	0	16[-]23471221-23472737	16[-]23463542-23521995	GGA2	GO:0005515;GO:0005515;GO:0005515;GO:0005622;GO:0005768;GO:0005794;GO:0005794;GO:0005802;GO:0006886;GO:0006886;GO:0006886;GO:0010008;GO:0010008;GO:0015031;GO:0016020;GO:0016192;GO:0016192;GO:0030136;GO:0030306;GO:0031901;GO:0031901;GO:0034394;GO:0043001;GO:0044267;GO:0005622;GO:0005623;GO:0006886;GO:0006886;GO:0005623;GO:0006886;GO:0005623;GO:0006886;GO:0005623;GO:0006886;GO:0006886;GO:0005623;GO:…	K12404	-	NOG321636	-	golgi associated, gamma adaptin ear containing, ARFbinding protein 2 [Source:HGNC Symbol;Acc:HGNC:16064]	23062	Q9UJY4
MSTRG.12756	ENSG00000103353	MSTRG.12756.1	84984	16[-]23471221-23472737	16[+]23557721-23574389	UBFD1	GO:0005515;GO:0003723;GO:0005515;GO:0045296;GO:0005515;	-	-	NOG303482	-	ubiquitin family domain containing 1 [Source:HGNCSymbol;Acc:HGNC:30565]	56061	O14562
MSTRG.12765	ENSG00000004779	MSTRG.12765.14	52059	16[+]23648375-23652765	16[-]23581014-23596316	NDUFAB1	GO:0000035;GO:0000036;GO:0000036;GO:0005504;GO:0005509;GO:0005515;GO:0005654;GO:0005739;GO:0005739;GO:0005739;GO:0005743;GO:0005747;GO:0005747;GO:0005759;GO:0005762;GO:0006120;GO:0006120;GO:0006629;GO:0006631;GO:0006633;GO:0006633;GO:0006633;GO:0008137;GO:0009249;GO:0031966;GO:0032981;GO:0032981;GO:0055114;GO:0070469;GO:0006633;GO:0006633;GO:0006633;GO:0000035;GO:0000036;GO:0000036;GO:0005504;GO:…	K03955	-	COG0236	I	NADH:ubiquinone oxidoreductase subunit AB1[Source:HGNC Symbol;Acc:HGNC:7694]	4706	O14561
MSTRG.12765	ENSG00000083093	MSTRG.12765.14	7065	16[+]23648375-23652765	16[-]23603160-23641310	PALB2	GO:0005515;GO:0005515;GO:0000724;GO:0000724;GO:0001701;GO:0001756;GO:0001833;GO:0003677;GO:0005515;GO:0005515;GO:0005515;GO:0005634;GO:0005654;GO:0005654;GO:0006281;GO:0006310;GO:0006974;GO:0007498;GO:0009887;GO:0035264;GO:0036342;GO:0043066;GO:0048568;	K10897	-	NOG73403	-	partner and localizer of BRCA2 [Source:HGNCSymbol;Acc:HGNC:26144]	79728	Q86YC2
MSTRG.12765	ENSG00000166847	MSTRG.12765.14	0	16[+]23648375-23652765	16[+]23641466-23677472	DCTN5	GO:0000775;GO:0000776;GO:0000777;GO:0003281;GO:0005515;GO:0005654;GO:0005694;GO:0005737;GO:0005813;GO:0005829;GO:0005856;GO:0006888;GO:0019886;GO:0031965;GO:0035904;GO:0060976;GO:0000775;GO:0000776;GO:0000777;GO:0005515;GO:0005654;GO:0005694;GO:0005737;GO:0005813;GO:0005829;GO:0005856;GO:0006888;GO:0019886;GO:0031965;GO:0000775;GO:0000776;GO:0000777;GO:0005515;GO:0005654;GO:0005694;GO:0005737;GO:…	K10427	-	NOG282896	-	dynactin subunit 5 [Source:HGNCSymbol;Acc:HGNC:24594]	84516	Q9BTE1
MSTRG.12765	ENSG00000103356	MSTRG.12765.14	90644	16[+]23648375-23652765	16[-]23522014-23557731	EARS2	GO:0000049;GO:0000049;GO:0000166;GO:0000166;GO:0000166;GO:0003723;GO:0004812;GO:0004812;GO:0004812;GO:0004818;GO:0004818;GO:0004818;GO:0004818;GO:0005524;GO:0005524;GO:0005524;GO:0005739;GO:0005759;GO:0006412;GO:0006418;GO:0006418;GO:0006424;GO:0006424;GO:0006424;GO:0006424;GO:0008270;GO:0008270;GO:0016874;GO:0043039;GO:0043039;GO:0050561;GO:0070127;GO:0000049;GO:0000049;GO:0000166;GO:0000166;GO:…	K01885	EC:6.1.1.17	COG0008	J	glutamyl-tRNA synthetase 2, mitochondrial[Source:HGNC Symbol;Acc:HGNC:29419]	124454	Q5JPH6
MSTRG.12765	ENSG00000134398	MSTRG.12765.14	37545	16[+]23648375-23652765	16[-]23690310-23713226	ERN2	GO:0000166;GO:0000287;GO:0003824;GO:0004519;GO:0004521;GO:0004540;GO:0004540;GO:0004672;GO:0004672;GO:0004672;GO:0004674;GO:0004674;GO:0005515;GO:0005524;GO:0005524;GO:0005524;GO:0005783;GO:0005789;GO:0005789;GO:0006355;GO:0006397;GO:0006397;GO:0006468;GO:0006468;GO:0006468;GO:0006915;GO:0007050;GO:0007257;GO:0008152;GO:0016020;GO:0016021;GO:0016075;GO:0016301;GO:0016310;GO:0016740;GO:0016787;GO:…	K11715	-	COG0515	T	endoplasmic reticulum to nucleus signaling 2[Source:HGNC Symbol;Acc:HGNC:16942]	10595	Q76MJ5;A5YM46;A5YM65
MSTRG.12765	ENSG00000103353	MSTRG.12765.14	73986	16[+]23648375-23652765	16[+]23557721-23574389	UBFD1	GO:0005515;GO:0003723;GO:0005515;GO:0045296;GO:0005515;	-	-	NOG303482	-	ubiquitin family domain containing 1 [Source:HGNCSymbol;Acc:HGNC:30565]	56061	O14562
MSTRG.12765	ENSG00000166851	MSTRG.12765.14	24891	16[+]23648375-23652765	16[+]23677656-23690367	PLK1	GO:0004672;GO:0004674;GO:0005524;GO:0006468;GO:0000070;GO:0000086;GO:0000086;GO:0000122;GO:0000166;GO:0000278;GO:0000278;GO:0000278;GO:0000281;GO:0000287;GO:0000775;GO:0000776;GO:0000776;GO:0000776;GO:0000777;GO:0000780;GO:0000785;GO:0000795;GO:0000922;GO:0000922;GO:0000922;GO:0000942;GO:0001578;GO:0004672;GO:0004672;GO:0004672;GO:0004672;GO:0004672;GO:0004672;GO:0004672;GO:0004674;GO:0004674;GO:…	K06631	EC:2.7.11.21	COG0515	T	polo like kinase 1 [Source:HGNCSymbol;Acc:HGNC:9077]	5347	P53350
MSTRG.12770	ENSG00000166869	MSTRG.12770.24,MSTRG.12770.22,MSTRG.12770.17,MSTRG.12770.25,MSTRG.12770.23	82857	16[+]23841792-23951592	16[+]23755026-23758935	CHP2	GO:0005509;GO:0005509;GO:0005509;GO:0005515;GO:0005634;GO:0005634;GO:0005737;GO:0005737;GO:0005886;GO:0005886;GO:0008284;GO:0010922;GO:0015031;GO:0016020;GO:0042307;GO:0045944;GO:0046872;GO:0070886;GO:0071277;	K17611	-	COG5126	DTZ	calcineurin like EF-hand protein 2 [Source:HGNCSymbol;Acc:HGNC:24927]	63928	O43745
MSTRG.12770	ENSG00000166501	MSTRG.12770.24,MSTRG.12770.22,MSTRG.12770.17,MSTRG.12770.25,MSTRG.12770.23	0	16[+]23841792-23951592	16[+]23835946-24220611	PRKCB	GO:0000166;GO:0002250;GO:0002376;GO:0003682;GO:0004672;GO:0004672;GO:0004674;GO:0004674;GO:0004674;GO:0004674;GO:0004674;GO:0004697;GO:0004697;GO:0004697;GO:0004697;GO:0005080;GO:0005515;GO:0005515;GO:0005524;GO:0005524;GO:0005524;GO:0005634;GO:0005654;GO:0005654;GO:0005737;GO:0005829;GO:0005829;GO:0005886;GO:0005886;GO:0006325;GO:0006357;GO:0006468;GO:0006468;GO:0006468;GO:0006915;GO:0007077;GO:…	K19662	EC:2.7.11.13	COG0515	T	protein kinase C beta [Source:HGNCSymbol;Acc:HGNC:9395]	5579	P05771
MSTRG.12771	ENSG00000166501	MSTRG.12771.1,MSTRG.12771.2	0	16[+]23907005-23926411	16[+]23835946-24220611	PRKCB	GO:0000166;GO:0002250;GO:0002376;GO:0003682;GO:0004672;GO:0004672;GO:0004674;GO:0004674;GO:0004674;GO:0004674;GO:0004674;GO:0004697;GO:0004697;GO:0004697;GO:0004697;GO:0005080;GO:0005515;GO:0005515;GO:0005524;GO:0005524;GO:0005524;GO:0005634;GO:0005654;GO:0005654;GO:0005737;GO:0005829;GO:0005829;GO:0005886;GO:0005886;GO:0006325;GO:0006357;GO:0006468;GO:0006468;GO:0006468;GO:0006915;GO:0007077;GO:…	K19662	EC:2.7.11.13	COG0515	T	protein kinase C beta [Source:HGNCSymbol;Acc:HGNC:9395]	5579	P05771
MSTRG.12774	ENSG00000166501	MSTRG.12774.1	0	16[+]24015113-24035069	16[+]23835946-24220611	PRKCB	GO:0000166;GO:0002250;GO:0002376;GO:0003682;GO:0004672;GO:0004672;GO:0004674;GO:0004674;GO:0004674;GO:0004674;GO:0004674;GO:0004697;GO:0004697;GO:0004697;GO:0004697;GO:0005080;GO:0005515;GO:0005515;GO:0005524;GO:0005524;GO:0005524;GO:0005634;GO:0005654;GO:0005654;GO:0005737;GO:0005829;GO:0005829;GO:0005886;GO:0005886;GO:0006325;GO:0006357;GO:0006468;GO:0006468;GO:0006468;GO:0006915;GO:0007077;GO:…	K19662	EC:2.7.11.13	COG0515	T	protein kinase C beta [Source:HGNCSymbol;Acc:HGNC:9395]	5579	P05771
MSTRG.12776	ENSG00000006116	MSTRG.12776.2	41681	16[+]24194067-24213872	16[+]24255553-24362801	CACNG3	GO:0005244;GO:0005245;GO:0005245;GO:0005262;GO:0005886;GO:0005891;GO:0006605;GO:0006605;GO:0006811;GO:0006816;GO:0006816;GO:0006816;GO:0008104;GO:0008104;GO:0016020;GO:0016020;GO:0016020;GO:0016021;GO:0016021;GO:0016021;GO:0016247;GO:0019226;GO:0030165;GO:0030425;GO:0030666;GO:0032281;GO:0032281;GO:0032281;GO:0032281;GO:0034765;GO:0035255;GO:0036477;GO:0036477;GO:0051968;GO:0060076;GO:0061337;GO:…	K04868	-	NOG48125	U	calcium voltage-gated channel auxiliary subunitgamma 3 [Source:HGNC Symbol;Acc:HGNC:1407]	10368	O60359
MSTRG.12776	ENSG00000166501	MSTRG.12776.2	0	16[+]24194067-24213872	16[+]23835946-24220611	PRKCB	GO:0000166;GO:0002250;GO:0002376;GO:0003682;GO:0004672;GO:0004672;GO:0004674;GO:0004674;GO:0004674;GO:0004674;GO:0004674;GO:0004697;GO:0004697;GO:0004697;GO:0004697;GO:0005080;GO:0005515;GO:0005515;GO:0005524;GO:0005524;GO:0005524;GO:0005634;GO:0005654;GO:0005654;GO:0005737;GO:0005829;GO:0005829;GO:0005886;GO:0005886;GO:0006325;GO:0006357;GO:0006468;GO:0006468;GO:0006468;GO:0006915;GO:0007077;GO:…	K19662	EC:2.7.11.13	COG0515	T	protein kinase C beta [Source:HGNCSymbol;Acc:HGNC:9395]	5579	P05771
MSTRG.12783	ENSG00000158865	MSTRG.12783.27	75052	16[-]24986680-25089442	16[+]24845841-24911628	SLC5A11	GO:0005412;GO:0005515;GO:0005886;GO:0005886;GO:0006811;GO:0006814;GO:0006915;GO:0008643;GO:0015166;GO:0015293;GO:0015798;GO:0016020;GO:0016020;GO:0016020;GO:0016021;GO:0016021;GO:0022857;GO:0022857;GO:0055085;GO:0055085;GO:1904659;GO:0016020;GO:0016021;GO:0005412;GO:0005515;GO:0005886;GO:0005886;GO:0006811;GO:0006814;GO:0006915;GO:0008643;GO:0015166;GO:0015293;GO:0015798;GO:0016020;GO:0016020;GO:…	K14391	-	COG4146	R	solute carrier family 5 member 11 [Source:HGNCSymbol;Acc:HGNC:23091]	115584	Q8WWX8
MSTRG.12783	ENSG00000140750	MSTRG.12783.27	0	16[-]24986680-25089442	16[-]24919389-25015666	ARHGAP17	GO:0005096;GO:0005096;GO:0005515;GO:0005515;GO:0005634;GO:0005634;GO:0005737;GO:0005737;GO:0005737;GO:0005737;GO:0005829;GO:0005829;GO:0005829;GO:0005886;GO:0005923;GO:0007015;GO:0007165;GO:0007165;GO:0016020;GO:0017124;GO:0017156;GO:0030054;GO:0032956;GO:0043547;GO:0048365;GO:0051056;GO:0005096;GO:0005096;GO:0005515;GO:0005515;GO:0005634;GO:0005634;GO:0005737;GO:0005737;GO:0005737;GO:0005737;GO:…	K20638	-	NOG329716	-	Rho GTPase activating protein 17 [Source:HGNCSymbol;Acc:HGNC:18239]	55114	Q68EM7
MSTRG.12783	ENSG00000205629	MSTRG.12783.27	22289	16[-]24986680-25089442	16[+]25111731-25178231	LCMT1	GO:0000086;GO:0003880;GO:0003880;GO:0005515;GO:0005654;GO:0005829;GO:0006464;GO:0006479;GO:0006481;GO:0006481;GO:0008168;GO:0008168;GO:0008168;GO:0008757;GO:0016740;GO:0018423;GO:0018423;GO:0018423;GO:0018423;GO:0031333;GO:0032259;GO:0032259;GO:0032259;GO:0042981;GO:0090266;GO:0006481;GO:0018423;GO:0000086;GO:0003880;GO:0003880;GO:0005515;GO:0005654;GO:0005829;GO:0005829;GO:0006464;GO:0006479;GO:…	K18203	EC:2.1.1.233	NOG329644	-	leucine carboxyl methyltransferase 1 [Source:HGNCSymbol;Acc:HGNC:17557]	51451	Q9UIC8
MSTRG.12801	ENSG00000182601	MSTRG.12801.1	0	16[-]26023103-26032455	16[+]25691959-26137685	HS3ST4	GO:0000139;GO:0005794;GO:0008146;GO:0008146;GO:0008467;GO:0008467;GO:0015012;GO:0016020;GO:0016021;GO:0016740;GO:0030201;GO:0034483;	K09678	EC:2.8.2.-	NOG120551	S	heparan sulfate-glucosamine 3-sulfotransferase 4[Source:HGNC Symbol;Acc:HGNC:5200]	9951	Q9Y661
MSTRG.12815	ENSG00000047578	MSTRG.12815.1	25098	16[-]27519071-27525035	16[+]27550133-27780369	KIAA0556	GO:0005615;GO:0005737;GO:0005856;GO:0042995;	K22858	-	NOG67545	S	KIAA0556 [Source:HGNC Symbol;Acc:HGNC:29068]"	23247	O60303
MSTRG.12815	ENSG00000103522	MSTRG.12815.1	67029	16[-]27519071-27525035	16[+]27402174-27452042	IL21R	GO:0001532;GO:0004888;GO:0004896;GO:0004896;GO:0004896;GO:0004896;GO:0005515;GO:0005886;GO:0016020;GO:0016020;GO:0016020;GO:0016021;GO:0030101;GO:0038114;GO:0001532;GO:0004888;GO:0004896;GO:0004896;GO:0004896;GO:0005515;GO:0005886;GO:0016020;GO:0016020;GO:0016020;GO:0016021;GO:0030101;GO:0038114;GO:0001532;GO:0004888;GO:0004896;GO:0004896;GO:0004896;GO:0005515;GO:0005886;GO:0016020;GO:0016020;GO:…	K05075	-	NOG40447	S	interleukin 21 receptor [Source:HGNCSymbol;Acc:HGNC:6006]	50615	Q9HBE5
[truncated: 59,180 more rows]
