# Supplementary material for: Whole transcriptome analysis reveals differential gene expression associated with Anaplasma phagocytophilum invading HL-60 cells
Source: Parasit Vectors. 2026 May 8;19:290. doi: 10.1186/s13071-026-07381-6 (PMC13366880; doi:10.1186/s13071-026-07381-6)
Supplement: Supplementary file 4 — Supplementary Material 4. Table S4. The target genes predicted for dif-miRNAs 24 hpi [file 13071_2026_7381_MOESM4_ESM.xlsx]

## Sheet: Sheet1
miRNA	Target
hsa-miR-7-5p	ENSG00000189241
hsa-miR-7-5p	ENSG00000180739
hsa-miR-7-5p	ENSG00000142185
hsa-miR-7-5p	ENSG00000112812
hsa-miR-7-5p	ENSG00000128595
hsa-miR-7-5p	ENSG00000186479
hsa-miR-7-5p	ENSG00000196220
hsa-miR-7-5p	ENSG00000121671
hsa-miR-7-5p	ENSG00000136026
hsa-miR-7-5p	ENSG00000169291
hsa-miR-7-5p	ENSG00000165905
hsa-miR-7-5p	ENSG00000181938
hsa-miR-7-5p	ENSG00000082258
hsa-miR-7-5p	ENSG00000116062
hsa-miR-7-5p	ENSG00000076344
hsa-miR-7-5p	ENSG00000170632
hsa-miR-7-5p	ENSG00000008710
hsa-miR-7-5p	ENSG00000130700
hsa-miR-7-5p	ENSG00000088766
hsa-miR-7-5p	ENSG00000143921
hsa-miR-7-5p	ENSG00000132612
hsa-miR-7-5p	ENSG00000214226
hsa-miR-7-5p	ENSG00000170876
hsa-miR-7-5p	ENSG00000180376
hsa-miR-7-5p	ENSG00000148229
hsa-miR-7-5p	ENSG00000115484
hsa-miR-7-5p	ENSG00000149328
hsa-miR-7-5p	ENSG00000164733
hsa-miR-7-5p	ENSG00000166974
hsa-miR-7-5p	ENSG00000140650
hsa-miR-7-5p	ENSG00000146223
hsa-miR-7-5p	ENSG00000066135
hsa-miR-7-5p	ENSG00000129595
hsa-miR-7-5p	ENSG00000206075
hsa-miR-7-5p	ENSG00000047188
hsa-miR-7-5p	ENSG00000169122
hsa-miR-7-5p	ENSG00000048740
hsa-miR-7-5p	ENSG00000164066
hsa-miR-7-5p	ENSG00000156113
hsa-miR-7-5p	ENSG00000080493
hsa-miR-7-5p	ENSG00000181781
hsa-miR-7-5p	ENSG00000204947
hsa-miR-7-5p	ENSG00000168772
hsa-miR-7-5p	ENSG00000015676
hsa-miR-7-5p	ENSG00000117519
hsa-miR-7-5p	ENSG00000139697
hsa-miR-7-5p	ENSG00000204120
hsa-miR-7-5p	ENSG00000180901
hsa-miR-7-5p	ENSG00000143333
hsa-miR-7-5p	ENSG00000205089
hsa-miR-7-5p	ENSG00000108523
hsa-miR-7-5p	ENSG00000132383
hsa-miR-7-5p	ENSG00000078328
hsa-miR-7-5p	ENSG00000283093
hsa-miR-7-5p	ENSG00000118217
hsa-miR-7-5p	ENSG00000197496
hsa-miR-7-5p	ENSG00000188051
hsa-miR-7-5p	ENSG00000264324
hsa-miR-7-5p	ENSG00000147475
hsa-miR-7-5p	ENSG00000167131
hsa-miR-7-5p	ENSG00000138964
hsa-miR-7-5p	ENSG00000185950
hsa-miR-7-5p	ENSG00000168813
hsa-miR-7-5p	ENSG00000134443
hsa-miR-7-5p	ENSG00000124226
hsa-miR-7-5p	ENSG00000136824
hsa-miR-7-5p	ENSG00000157600
hsa-miR-7-5p	ENSG00000146918
hsa-miR-7-5p	ENSG00000044524
hsa-miR-7-5p	ENSG00000177697
hsa-miR-7-5p	ENSG00000105339
hsa-miR-7-5p	ENSG00000180016
hsa-miR-7-5p	ENSG00000165023
hsa-miR-7-5p	ENSG00000130962
hsa-miR-7-5p	ENSG00000093072
hsa-miR-7-5p	ENSG00000091513
hsa-miR-7-5p	ENSG00000284874
hsa-miR-7-5p	ENSG00000170264
hsa-miR-7-5p	ENSG00000134245
hsa-miR-7-5p	ENSG00000167081
hsa-miR-7-5p	ENSG00000087077
hsa-miR-7-5p	ENSG00000083844
hsa-miR-7-5p	ENSG00000114805
hsa-miR-7-5p	ENSG00000154127
hsa-miR-7-5p	ENSG00000075891
hsa-miR-7-5p	ENSG00000249115
hsa-miR-7-5p	ENSG00000182405
hsa-miR-7-5p	ENSG00000167964
hsa-miR-7-5p	ENSG00000157450
hsa-miR-7-5p	ENSG00000226979
hsa-miR-7-5p	ENSG00000186818
hsa-miR-7-5p	ENSG00000113328
hsa-miR-7-5p	ENSG00000167601
hsa-miR-7-5p	ENSG00000267618
hsa-miR-7-5p	ENSG00000125170
hsa-miR-7-5p	ENSG00000167085
hsa-miR-7-5p	ENSG00000285589
hsa-miR-7-5p	ENSG00000101452
hsa-miR-7-5p	ENSG00000156313
hsa-miR-7-5p	ENSG00000143157
hsa-miR-7-5p	ENSG00000168872
hsa-miR-7-5p	ENSG00000114904
hsa-miR-7-5p	ENSG00000166272
hsa-miR-7-5p	ENSG00000180440
hsa-miR-7-5p	ENSG00000126803
hsa-miR-7-5p	ENSG00000168118
hsa-miR-7-5p	ENSG00000162664
hsa-miR-7-5p	ENSG00000112655
hsa-miR-7-5p	ENSG00000184208
hsa-miR-7-5p	ENSG00000176953
hsa-miR-7-5p	ENSG00000183726
hsa-miR-7-5p	ENSG00000170776
hsa-miR-7-5p	ENSG00000183186
hsa-miR-7-5p	ENSG00000139684
hsa-miR-7-5p	ENSG00000128510
hsa-miR-7-5p	ENSG00000145982
hsa-miR-7-5p	ENSG00000164796
hsa-miR-7-5p	ENSG00000121879
hsa-miR-7-5p	ENSG00000065970
hsa-miR-7-5p	ENSG00000161649
hsa-miR-7-5p	ENSG00000248905
hsa-miR-7-5p	ENSG00000175137
hsa-miR-7-5p	ENSG00000144161
hsa-miR-7-5p	ENSG00000118596
hsa-miR-7-5p	ENSG00000167565
hsa-miR-7-5p	ENSG00000107651
hsa-miR-7-5p	ENSG00000022355
hsa-miR-7-5p	ENSG00000188818
hsa-miR-7-5p	ENSG00000144642
hsa-miR-7-5p	ENSG00000163444
hsa-miR-7-5p	ENSG00000115461
hsa-miR-7-5p	ENSG00000115657
hsa-miR-7-5p	ENSG00000112164
hsa-miR-7-5p	ENSG00000121417
hsa-miR-7-5p	ENSG00000007062
hsa-miR-7-5p	ENSG00000197283
hsa-miR-7-5p	ENSG00000188828
hsa-miR-7-5p	ENSG00000140320
hsa-miR-7-5p	ENSG00000133063
hsa-miR-7-5p	ENSG00000156374
hsa-miR-7-5p	ENSG00000148483
hsa-miR-7-5p	ENSG00000143641
hsa-miR-7-5p	ENSG00000166436
hsa-miR-7-5p	ENSG00000167483
hsa-miR-7-5p	ENSG00000121957
hsa-miR-7-5p	ENSG00000103067
hsa-miR-7-5p	ENSG00000188984
hsa-miR-7-5p	ENSG00000154146
hsa-miR-7-5p	ENSG00000113300
hsa-miR-7-5p	ENSG00000176293
hsa-miR-7-5p	ENSG00000100580
hsa-miR-7-5p	ENSG00000111581
hsa-miR-7-5p	ENSG00000163701
hsa-miR-7-5p	ENSG00000214336
hsa-miR-7-5p	ENSG00000141627
hsa-miR-7-5p	ENSG00000132932
hsa-miR-7-5p	ENSG00000111530
hsa-miR-7-5p	ENSG00000149596
hsa-miR-7-5p	ENSG00000171475
hsa-miR-7-5p	ENSG00000181785
hsa-miR-7-5p	ENSG00000269113
hsa-miR-7-5p	ENSG00000155975
hsa-miR-7-5p	ENSG00000189167
hsa-miR-7-5p	ENSG00000155893
hsa-miR-7-5p	ENSG00000092964
hsa-miR-7-5p	ENSG00000198523
hsa-miR-7-5p	ENSG00000109084
hsa-miR-7-5p	ENSG00000127903
hsa-miR-7-5p	ENSG00000103522
hsa-miR-7-5p	ENSG00000131508
hsa-miR-7-5p	ENSG00000101003
hsa-miR-7-5p	ENSG00000198060
hsa-miR-7-5p	ENSG00000283361
hsa-miR-7-5p	ENSG00000205038
hsa-miR-7-5p	ENSG00000183475
hsa-miR-7-5p	ENSG00000120903
hsa-miR-7-5p	ENSG00000197620
hsa-miR-7-5p	ENSG00000145217
hsa-miR-7-5p	ENSG00000176542
hsa-miR-7-5p	ENSG00000148053
hsa-miR-7-5p	ENSG00000103018
hsa-miR-7-5p	ENSG00000178980
hsa-miR-7-5p	ENSG00000184840
hsa-miR-7-5p	ENSG00000139648
hsa-miR-7-5p	ENSG00000107643
hsa-miR-7-5p	ENSG00000117069
hsa-miR-7-5p	ENSG00000187559
hsa-miR-7-5p	ENSG00000044446
hsa-miR-7-5p	ENSG00000136213
hsa-miR-7-5p	ENSG00000186439
hsa-miR-7-5p	ENSG00000167842
hsa-miR-7-5p	ENSG00000157985
hsa-miR-7-5p	ENSG00000235173
hsa-miR-7-5p	ENSG00000139641
hsa-miR-7-5p	ENSG00000186265
hsa-miR-7-5p	ENSG00000101343
hsa-miR-7-5p	ENSG00000115919
hsa-miR-7-5p	ENSG00000188133
hsa-miR-7-5p	ENSG00000175894
hsa-miR-7-5p	ENSG00000152767
hsa-miR-7-5p	ENSG00000188677
hsa-miR-7-5p	ENSG00000171435
hsa-miR-7-5p	ENSG00000158863
hsa-miR-7-5p	ENSG00000204267
hsa-miR-7-5p	ENSG00000165188
hsa-miR-7-5p	ENSG00000153558
hsa-miR-7-5p	ENSG00000114021
hsa-miR-7-5p	ENSG00000140807
hsa-miR-7-5p	ENSG00000107679
hsa-miR-7-5p	ENSG00000165443
hsa-miR-7-5p	ENSG00000119986
hsa-miR-7-5p	ENSG00000280537
hsa-miR-7-5p	ENSG00000140497
hsa-miR-7-5p	ENSG00000164684
hsa-miR-7-5p	ENSG00000101752
hsa-miR-7-5p	ENSG00000019485
hsa-miR-7-5p	ENSG00000113368
hsa-miR-7-5p	ENSG00000171236
hsa-miR-7-5p	ENSG00000196734
hsa-miR-7-5p	ENSG00000183172
hsa-miR-7-5p	ENSG00000205236
hsa-miR-7-5p	ENSG00000150893
hsa-miR-7-5p	ENSG00000183035
hsa-miR-7-5p	ENSG00000136828
hsa-miR-7-5p	ENSG00000006747
hsa-miR-7-5p	ENSG00000102221
hsa-miR-7-5p	ENSG00000137269
hsa-miR-7-5p	ENSG00000121644
hsa-miR-7-5p	ENSG00000239887
hsa-miR-7-5p	ENSG00000125637
hsa-miR-7-5p	ENSG00000224051
hsa-miR-7-5p	ENSG00000214097
hsa-miR-7-5p	ENSG00000148154
hsa-miR-7-5p	ENSG00000178401
hsa-miR-7-5p	ENSG00000173542
hsa-miR-7-5p	ENSG00000176253
hsa-miR-7-5p	ENSG00000150455
hsa-miR-7-5p	ENSG00000071205
hsa-miR-7-5p	ENSG00000184588
hsa-miR-7-5p	ENSG00000151338
hsa-miR-7-5p	ENSG00000179165
hsa-miR-7-5p	ENSG00000062598
hsa-miR-7-5p	ENSG00000170260
hsa-miR-7-5p	ENSG00000124782
hsa-miR-7-5p	ENSG00000272949
hsa-miR-7-5p	ENSG00000159596
hsa-miR-7-5p	ENSG00000166913
hsa-miR-7-5p	ENSG00000032219
hsa-miR-7-5p	ENSG00000166391
hsa-miR-7-5p	ENSG00000002834
hsa-miR-7-5p	ENSG00000136169
hsa-miR-7-5p	ENSG00000114541
hsa-miR-7-5p	ENSG00000261832
hsa-miR-7-5p	ENSG00000109586
hsa-miR-7-5p	ENSG00000146197
hsa-miR-7-5p	ENSG00000176485
hsa-miR-7-5p	ENSG00000084710
hsa-miR-7-5p	ENSG00000138101
hsa-miR-7-5p	ENSG00000164638
hsa-miR-7-5p	ENSG00000128536
hsa-miR-7-5p	ENSG00000158747
hsa-miR-7-5p	ENSG00000169085
hsa-miR-7-5p	ENSG00000009335
hsa-miR-7-5p	ENSG00000180708
hsa-miR-7-5p	ENSG00000255346
hsa-miR-7-5p	ENSG00000166401
hsa-miR-7-5p	ENSG00000095574
hsa-miR-7-5p	ENSG00000138942
hsa-miR-7-5p	ENSG00000058804
hsa-miR-7-5p	ENSG00000180044
hsa-miR-7-5p	ENSG00000003989
hsa-miR-7-5p	ENSG00000163251
hsa-miR-7-5p	ENSG00000145907
hsa-miR-7-5p	ENSG00000268193
hsa-miR-7-5p	ENSG00000100739
hsa-miR-7-5p	ENSG00000215372
hsa-miR-7-5p	ENSG00000142530
hsa-miR-7-5p	ENSG00000189433
hsa-miR-7-5p	ENSG00000213064
hsa-miR-7-5p	ENSG00000188283
hsa-miR-7-5p	ENSG00000003137
hsa-miR-7-5p	ENSG00000162772
hsa-miR-7-5p	ENSG00000285901
hsa-miR-7-5p	ENSG00000010295
hsa-miR-7-5p	ENSG00000261115
hsa-miR-7-5p	ENSG00000158813
hsa-miR-7-5p	ENSG00000152954
hsa-miR-7-5p	ENSG00000119508
hsa-miR-7-5p	ENSG00000155816
hsa-miR-7-5p	ENSG00000188981
hsa-miR-7-5p	ENSG00000107341
hsa-miR-7-5p	ENSG00000168385
hsa-miR-7-5p	ENSG00000085449
hsa-miR-7-5p	ENSG00000231192
hsa-miR-7-5p	ENSG00000234444
hsa-miR-7-5p	ENSG00000197037
hsa-miR-7-5p	ENSG00000072041
hsa-miR-7-5p	ENSG00000065802
hsa-miR-7-5p	ENSG00000180638
hsa-miR-7-5p	ENSG00000130368
hsa-miR-7-5p	ENSG00000106799
hsa-miR-7-5p	ENSG00000185022
hsa-miR-7-5p	ENSG00000113722
hsa-miR-7-5p	ENSG00000179104
hsa-miR-7-5p	ENSG00000122359
hsa-miR-7-5p	ENSG00000140505
hsa-miR-7-5p	ENSG00000188803
hsa-miR-7-5p	ENSG00000128585
hsa-miR-7-5p	ENSG00000100003
hsa-miR-7-5p	ENSG00000064309
hsa-miR-7-5p	ENSG00000103150
hsa-miR-7-5p	ENSG00000164100
hsa-miR-7-5p	ENSG00000166816
hsa-miR-7-5p	ENSG00000114554
hsa-miR-7-5p	ENSG00000142515
hsa-miR-7-5p	ENSG00000160202
hsa-miR-7-5p	ENSG00000140443
hsa-miR-7-5p	ENSG00000164080
hsa-miR-7-5p	ENSG00000100614
hsa-miR-7-5p	ENSG00000265491
hsa-miR-7-5p	ENSG00000133056
hsa-miR-7-5p	ENSG00000136950
hsa-miR-7-5p	ENSG00000188921
hsa-miR-7-5p	ENSG00000122863
hsa-miR-7-5p	ENSG00000173237
hsa-miR-7-5p	ENSG00000123405
hsa-miR-7-5p	ENSG00000108515
hsa-miR-7-5p	ENSG00000180537
hsa-miR-7-5p	ENSG00000101152
hsa-miR-7-5p	ENSG00000101745
hsa-miR-7-5p	ENSG00000146648
hsa-miR-7-5p	ENSG00000183808
hsa-miR-7-5p	ENSG00000063601
hsa-miR-7-5p	ENSG00000135439
hsa-miR-7-5p	ENSG00000011376
hsa-miR-7-5p	ENSG00000145725
hsa-miR-7-5p	ENSG00000159640
hsa-miR-7-5p	ENSG00000163082
hsa-miR-7-5p	ENSG00000130544
hsa-miR-7-5p	ENSG00000102007
hsa-miR-7-5p	ENSG00000108830
hsa-miR-7-5p	ENSG00000105427
hsa-miR-7-5p	ENSG00000243279
hsa-miR-7-5p	ENSG00000152332
hsa-miR-7-5p	ENSG00000160310
hsa-miR-7-5p	ENSG00000273079
hsa-miR-7-5p	ENSG00000101596
hsa-miR-7-5p	ENSG00000166762
hsa-miR-7-5p	ENSG00000159840
hsa-miR-7-5p	ENSG00000181467
hsa-miR-7-5p	ENSG00000002919
hsa-miR-7-5p	ENSG00000086200
hsa-miR-7-5p	ENSG00000171115
hsa-miR-7-5p	ENSG00000164610
hsa-miR-7-5p	ENSG00000261678
hsa-miR-7-5p	ENSG00000065135
hsa-miR-7-5p	ENSG00000131389
hsa-miR-7-5p	ENSG00000246705
hsa-miR-7-5p	ENSG00000125454
hsa-miR-7-5p	ENSG00000104154
hsa-miR-7-5p	ENSG00000066422
hsa-miR-7-5p	ENSG00000196329
hsa-miR-7-5p	ENSG00000149575
hsa-miR-7-5p	ENSG00000178732
hsa-miR-7-5p	ENSG00000178295
hsa-miR-7-5p	ENSG00000122420
hsa-miR-7-5p	ENSG00000204084
hsa-miR-7-5p	ENSG00000169189
hsa-miR-7-5p	ENSG00000160877
hsa-miR-7-5p	ENSG00000064225
hsa-miR-7-5p	ENSG00000221813
hsa-miR-7-5p	ENSG00000267795
hsa-miR-7-5p	ENSG00000128602
hsa-miR-7-5p	ENSG00000106780
hsa-miR-7-5p	ENSG00000104059
hsa-miR-7-5p	ENSG00000213901
hsa-miR-7-5p	ENSG00000184497
hsa-miR-7-5p	ENSG00000172519
hsa-miR-7-5p	ENSG00000099864
hsa-miR-7-5p	ENSG00000183624
hsa-miR-7-5p	ENSG00000071282
hsa-miR-7-5p	ENSG00000159579
hsa-miR-7-5p	ENSG00000107338
hsa-miR-7-5p	ENSG00000089169
hsa-miR-7-5p	ENSG00000158186
hsa-miR-7-5p	ENSG00000176381
hsa-miR-7-5p	ENSG00000178947
hsa-miR-7-5p	ENSG00000124486
hsa-miR-7-5p	ENSG00000286094
hsa-miR-7-5p	ENSG00000274049
hsa-miR-7-5p	ENSG00000118508
hsa-miR-7-5p	ENSG00000109158
hsa-miR-7-5p	ENSG00000273734
hsa-miR-7-5p	ENSG00000185070
hsa-miR-7-5p	ENSG00000237172
hsa-miR-7-5p	ENSG00000170191
hsa-miR-7-5p	ENSG00000101084
hsa-miR-7-5p	ENSG00000070614
hsa-miR-7-5p	ENSG00000213585
hsa-miR-7-5p	ENSG00000159792
hsa-miR-7-5p	ENSG00000061987
hsa-miR-7-5p	ENSG00000136279
hsa-miR-7-5p	ENSG00000255587
hsa-miR-7-5p	ENSG00000145819
hsa-miR-7-5p	ENSG00000139668
hsa-miR-7-5p	ENSG00000239264
hsa-miR-7-5p	ENSG00000162461
hsa-miR-7-5p	ENSG00000262179
hsa-miR-7-5p	ENSG00000058668
hsa-miR-7-5p	ENSG00000087263
hsa-miR-7-5p	ENSG00000152292
hsa-miR-7-5p	ENSG00000164830
hsa-miR-7-5p	ENSG00000157765
hsa-miR-7-5p	ENSG00000124788
hsa-miR-7-5p	ENSG00000166780
hsa-miR-7-5p	ENSG00000172508
hsa-miR-7-5p	ENSG00000198846
hsa-miR-7-5p	ENSG00000272636
hsa-miR-7-5p	ENSG00000102125
hsa-miR-7-5p	ENSG00000169105
hsa-miR-7-5p	ENSG00000137872
hsa-miR-7-5p	ENSG00000173214
hsa-miR-7-5p	ENSG00000114491
hsa-miR-7-5p	ENSG00000198908
hsa-miR-7-5p	ENSG00000173193
hsa-miR-7-5p	ENSG00000075391
hsa-miR-7-5p	ENSG00000175470
hsa-miR-7-5p	ENSG00000153066
hsa-miR-7-5p	ENSG00000115825
hsa-miR-7-5p	ENSG00000151948
hsa-miR-7-5p	ENSG00000018408
hsa-miR-7-5p	ENSG00000153404
hsa-miR-7-5p	ENSG00000111445
hsa-miR-7-5p	ENSG00000072315
hsa-miR-7-5p	ENSG00000153012
hsa-miR-7-5p	ENSG00000279073
hsa-miR-7-5p	ENSG00000111701
hsa-miR-7-5p	ENSG00000137496
hsa-miR-7-5p	ENSG00000171056
hsa-miR-7-5p	ENSG00000123411
hsa-miR-7-5p	ENSG00000198824
hsa-miR-7-5p	ENSG00000136869
hsa-miR-7-5p	ENSG00000203747
hsa-miR-7-5p	ENSG00000182378
hsa-miR-7-5p	ENSG00000256966
hsa-miR-7-5p	ENSG00000152779
hsa-miR-7-5p	ENSG00000185010
hsa-miR-7-5p	ENSG00000132164
hsa-miR-7-5p	ENSG00000165197
hsa-miR-7-5p	ENSG00000055163
hsa-miR-7-5p	ENSG00000176160
hsa-miR-7-5p	ENSG00000127311
hsa-miR-7-5p	ENSG00000196811
hsa-miR-7-5p	ENSG00000151148
hsa-miR-7-5p	ENSG00000169918
hsa-miR-7-5p	ENSG00000283930
hsa-miR-7-5p	ENSG00000161405
hsa-miR-7-5p	ENSG00000230989
hsa-miR-7-5p	ENSG00000285602
hsa-miR-7-5p	ENSG00000168303
hsa-miR-7-5p	ENSG00000138092
hsa-miR-7-5p	ENSG00000198015
hsa-miR-7-5p	ENSG00000147813
hsa-miR-7-5p	ENSG00000166159
hsa-miR-7-5p	ENSG00000173320
hsa-miR-7-5p	ENSG00000148730
hsa-miR-7-5p	ENSG00000138738
hsa-miR-7-5p	ENSG00000136874
hsa-miR-7-5p	ENSG00000132970
hsa-miR-7-5p	ENSG00000142611
hsa-miR-7-5p	ENSG00000146535
hsa-miR-7-5p	ENSG00000170160
hsa-miR-7-5p	ENSG00000175497
hsa-miR-7-5p	ENSG00000174502
hsa-miR-7-5p	ENSG00000171150
hsa-miR-7-5p	ENSG00000171443
hsa-miR-7-5p	ENSG00000116701
hsa-miR-7-5p	ENSG00000073803
hsa-miR-7-5p	ENSG00000184984
hsa-miR-7-5p	ENSG00000165714
hsa-miR-7-5p	ENSG00000275152
hsa-miR-7-5p	ENSG00000072840
hsa-miR-7-5p	ENSG00000160226
hsa-miR-7-5p	ENSG00000082458
hsa-miR-7-5p	ENSG00000155158
hsa-miR-7-5p	ENSG00000082512
hsa-miR-7-5p	ENSG00000077157
hsa-miR-7-5p	ENSG00000183145
hsa-miR-7-5p	ENSG00000102471
hsa-miR-7-5p	ENSG00000097033
hsa-miR-7-5p	ENSG00000109929
hsa-miR-7-5p	ENSG00000122958
hsa-miR-7-5p	ENSG00000179869
hsa-miR-7-5p	ENSG00000255274
hsa-miR-7-5p	ENSG00000049239
hsa-miR-7-5p	ENSG00000100038
hsa-miR-7-5p	ENSG00000261787
hsa-miR-7-5p	ENSG00000176749
hsa-miR-7-5p	ENSG00000134201
hsa-miR-7-5p	ENSG00000261371
hsa-miR-7-5p	ENSG00000198876
hsa-miR-7-5p	ENSG00000172888
hsa-miR-7-5p	ENSG00000186300
hsa-miR-7-5p	ENSG00000228474
hsa-miR-7-5p	ENSG00000198833
hsa-miR-7-5p	ENSG00000183955
hsa-miR-7-5p	ENSG00000156136
hsa-miR-7-5p	ENSG00000198585
hsa-miR-7-5p	ENSG00000111186
hsa-miR-7-5p	ENSG00000162924
hsa-miR-7-5p	ENSG00000152785
hsa-miR-7-5p	ENSG00000135686
hsa-miR-7-5p	ENSG00000214711
hsa-miR-7-5p	ENSG00000111110
hsa-miR-7-5p	ENSG00000126391
hsa-miR-7-5p	ENSG00000129749
hsa-miR-7-5p	ENSG00000074266
hsa-miR-7-5p	ENSG00000276043
hsa-miR-7-5p	ENSG00000137193
hsa-miR-7-5p	ENSG00000056736
hsa-miR-7-5p	ENSG00000157107
hsa-miR-7-5p	ENSG00000213588
hsa-miR-7-5p	ENSG00000255833
hsa-miR-7-5p	ENSG00000126804
hsa-miR-7-5p	ENSG00000172320
hsa-miR-7-5p	ENSG00000101290
hsa-miR-7-5p	ENSG00000165757
hsa-miR-7-5p	ENSG00000214534
hsa-miR-7-5p	ENSG00000156795
hsa-miR-7-5p	ENSG00000100139
hsa-miR-7-5p	ENSG00000219607
hsa-miR-7-5p	ENSG00000177311
hsa-miR-7-5p	ENSG00000174282
hsa-miR-7-5p	ENSG00000160753
hsa-miR-7-5p	ENSG00000124767
hsa-miR-7-5p	ENSG00000173818
hsa-miR-7-5p	ENSG00000278535
hsa-miR-7-5p	ENSG00000183741
hsa-miR-7-5p	ENSG00000223591
hsa-miR-7-5p	ENSG00000011021
hsa-miR-7-5p	ENSG00000126603
hsa-miR-7-5p	ENSG00000120675
hsa-miR-7-5p	ENSG00000055208
hsa-miR-7-5p	ENSG00000157578
hsa-miR-7-5p	ENSG00000132763
hsa-miR-7-5p	ENSG00000136383
hsa-miR-7-5p	ENSG00000141068
hsa-miR-7-5p	ENSG00000096060
hsa-miR-7-5p	ENSG00000185974
hsa-miR-7-5p	ENSG00000085433
hsa-miR-7-5p	ENSG00000089280
hsa-miR-7-5p	ENSG00000105989
hsa-miR-7-5p	ENSG00000115232
hsa-miR-7-5p	ENSG00000120333
hsa-miR-7-5p	ENSG00000136937
hsa-miR-7-5p	ENSG00000120289
hsa-miR-7-5p	ENSG00000067191
hsa-miR-7-5p	ENSG00000186026
hsa-miR-7-5p	ENSG00000178209
hsa-miR-7-5p	ENSG00000105855
hsa-miR-7-5p	ENSG00000112167
hsa-miR-7-5p	ENSG00000061455
hsa-miR-7-5p	ENSG00000155744
hsa-miR-7-5p	ENSG00000162738
hsa-miR-7-5p	ENSG00000177679
hsa-miR-7-5p	ENSG00000091157
hsa-miR-7-5p	ENSG00000183166
hsa-miR-7-5p	ENSG00000170465
hsa-miR-7-5p	ENSG00000126266
hsa-miR-7-5p	ENSG00000011114
hsa-miR-7-5p	ENSG00000005156
hsa-miR-7-5p	ENSG00000196778
hsa-miR-7-5p	ENSG00000011451
hsa-miR-7-5p	ENSG00000101193
hsa-miR-7-5p	ENSG00000081692
hsa-miR-7-5p	ENSG00000182952
hsa-miR-7-5p	ENSG00000141034
hsa-miR-7-5p	ENSG00000143954
hsa-miR-7-5p	ENSG00000165490
hsa-miR-7-5p	ENSG00000155508
hsa-miR-7-5p	ENSG00000176798
hsa-miR-7-5p	ENSG00000131037
hsa-miR-7-5p	ENSG00000080293
hsa-miR-7-5p	ENSG00000148985
hsa-miR-7-5p	ENSG00000125812
hsa-miR-7-5p	ENSG00000121741
hsa-miR-7-5p	ENSG00000137807
hsa-miR-7-5p	ENSG00000174469
hsa-miR-7-5p	ENSG00000158158
hsa-miR-7-5p	ENSG00000069275
hsa-miR-7-5p	ENSG00000266028
hsa-miR-7-5p	ENSG00000187151
hsa-miR-7-5p	ENSG00000165816
hsa-miR-7-5p	ENSG00000108556
hsa-miR-7-5p	ENSG00000163349
hsa-miR-7-5p	ENSG00000124942
hsa-miR-7-5p	ENSG00000180251
hsa-miR-7-5p	ENSG00000127220
hsa-miR-7-5p	ENSG00000176105
hsa-miR-7-5p	ENSG00000173335
hsa-miR-7-5p	ENSG00000253368
hsa-miR-7-5p	ENSG00000072042
hsa-miR-7-5p	ENSG00000131871
hsa-miR-7-5p	ENSG00000171867
hsa-miR-7-5p	ENSG00000196305
hsa-miR-7-5p	ENSG00000198010
hsa-miR-7-5p	ENSG00000116667
hsa-miR-7-5p	ENSG00000286237
hsa-miR-7-5p	ENSG00000168795
hsa-miR-7-5p	ENSG00000205339
hsa-miR-7-5p	ENSG00000127554
hsa-miR-7-5p	ENSG00000079134
hsa-miR-7-5p	ENSG00000173548
hsa-miR-7-5p	ENSG00000187955
hsa-miR-7-5p	ENSG00000102466
hsa-miR-7-5p	ENSG00000187918
hsa-miR-7-5p	ENSG00000162729
hsa-miR-7-5p	ENSG00000105649
hsa-miR-7-5p	ENSG00000139567
hsa-miR-7-5p	ENSG00000129250
hsa-miR-7-5p	ENSG00000183208
hsa-miR-7-5p	ENSG00000124243
hsa-miR-7-5p	ENSG00000131471
hsa-miR-7-5p	ENSG00000177374
hsa-miR-7-5p	ENSG00000079691
hsa-miR-7-5p	ENSG00000116678
hsa-miR-7-5p	ENSG00000172939
hsa-miR-7-5p	ENSG00000203786
hsa-miR-7-5p	ENSG00000249459
hsa-miR-7-5p	ENSG00000148842
hsa-miR-7-5p	ENSG00000197150
hsa-miR-7-5p	ENSG00000081277
hsa-miR-7-5p	ENSG00000187792
hsa-miR-7-5p	ENSG00000130559
hsa-miR-7-5p	ENSG00000127585
hsa-miR-7-5p	ENSG00000116962
hsa-miR-7-5p	ENSG00000162946
hsa-miR-7-5p	ENSG00000215475
hsa-miR-7-5p	ENSG00000189114
hsa-miR-7-5p	ENSG00000188312
hsa-miR-7-5p	ENSG00000055483
hsa-miR-7-5p	ENSG00000204583
hsa-miR-7-5p	ENSG00000144468
hsa-miR-7-5p	ENSG00000122557
hsa-miR-7-5p	ENSG00000248483
hsa-miR-7-5p	ENSG00000243444
hsa-miR-7-5p	ENSG00000108384
hsa-miR-7-5p	ENSG00000141965
hsa-miR-7-5p	ENSG00000169490
hsa-miR-7-5p	ENSG00000108179
hsa-miR-7-5p	ENSG00000077684
hsa-miR-7-5p	ENSG00000138459
hsa-miR-7-5p	ENSG00000120438
hsa-miR-7-5p	ENSG00000198793
hsa-miR-7-5p	ENSG00000211460
hsa-miR-7-5p	ENSG00000166069
hsa-miR-7-5p	ENSG00000120733
hsa-miR-7-5p	ENSG00000186908
hsa-miR-7-5p	ENSG00000173894
hsa-miR-7-5p	ENSG00000066117
hsa-miR-7-5p	ENSG00000136521
hsa-miR-7-5p	ENSG00000102606
hsa-miR-7-5p	ENSG00000088899
hsa-miR-7-5p	ENSG00000107882
hsa-miR-7-5p	ENSG00000135631
hsa-miR-7-5p	ENSG00000104290
hsa-miR-7-5p	ENSG00000205085
hsa-miR-7-5p	ENSG00000170484
hsa-miR-7-5p	ENSG00000170122
hsa-miR-7-5p	ENSG00000005379
hsa-miR-7-5p	ENSG00000023318
hsa-miR-7-5p	ENSG00000162365
hsa-miR-7-5p	ENSG00000164935
hsa-miR-7-5p	ENSG00000095464
hsa-miR-7-5p	ENSG00000110057
hsa-miR-7-5p	ENSG00000148734
hsa-miR-7-5p	ENSG00000179796
hsa-miR-7-5p	ENSG00000144567
hsa-miR-7-5p	ENSG00000065308
hsa-miR-7-5p	ENSG00000041357
hsa-miR-7-5p	ENSG00000180758
hsa-miR-7-5p	ENSG00000158292
hsa-miR-7-5p	ENSG00000160216
hsa-miR-7-5p	ENSG00000285458
hsa-miR-7-5p	ENSG00000071575
hsa-miR-7-5p	ENSG00000104321
hsa-miR-7-5p	ENSG00000198216
hsa-miR-7-5p	ENSG00000182218
hsa-miR-7-5p	ENSG00000148110
hsa-miR-7-5p	ENSG00000157540
hsa-miR-7-5p	ENSG00000171501
hsa-miR-7-5p	ENSG00000101844
hsa-miR-7-5p	ENSG00000091317
hsa-miR-7-5p	ENSG00000100077
hsa-miR-7-5p	ENSG00000151576
hsa-miR-7-5p	ENSG00000164134
hsa-miR-7-5p	ENSG00000136731
hsa-miR-7-5p	ENSG00000157954
hsa-miR-7-5p	ENSG00000232119
hsa-miR-7-5p	ENSG00000137770
hsa-miR-7-5p	ENSG00000168421
hsa-miR-7-5p	ENSG00000179588
hsa-miR-7-5p	ENSG00000065615
hsa-miR-7-5p	ENSG00000162409
hsa-miR-7-5p	ENSG00000117597
hsa-miR-7-5p	ENSG00000042493
hsa-miR-7-5p	ENSG00000259040
hsa-miR-7-5p	ENSG00000253710
hsa-miR-7-5p	ENSG00000102743
hsa-miR-7-5p	ENSG00000138136
hsa-miR-7-5p	ENSG00000067533
hsa-miR-7-5p	ENSG00000183580
hsa-miR-7-5p	ENSG00000065060
hsa-miR-7-5p	ENSG00000197506
hsa-miR-7-5p	ENSG00000106868
hsa-miR-7-5p	ENSG00000186326
hsa-miR-7-5p	ENSG00000155827
hsa-miR-7-5p	ENSG00000029725
hsa-miR-7-5p	ENSG00000185352
hsa-miR-7-5p	ENSG00000132768
hsa-miR-7-5p	ENSG00000197408
hsa-miR-7-5p	ENSG00000111490
hsa-miR-7-5p	ENSG00000162981
hsa-miR-7-5p	ENSG00000160991
hsa-miR-7-5p	ENSG00000132693
hsa-miR-7-5p	ENSG00000185811
hsa-miR-7-5p	ENSG00000215114
hsa-miR-7-5p	ENSG00000114978
hsa-miR-7-5p	ENSG00000116641
hsa-miR-7-5p	ENSG00000065911
hsa-miR-7-5p	ENSG00000115107
hsa-miR-7-5p	ENSG00000183354
hsa-miR-7-5p	ENSG00000116489
hsa-miR-7-5p	ENSG00000144455
hsa-miR-7-5p	ENSG00000162722
hsa-miR-7-5p	ENSG00000165584
hsa-miR-7-5p	ENSG00000120899
hsa-miR-7-5p	ENSG00000175073
hsa-miR-7-5p	ENSG00000164983
hsa-miR-7-5p	ENSG00000214562
hsa-miR-7-5p	ENSG00000103047
hsa-miR-7-5p	ENSG00000175573
hsa-miR-7-5p	ENSG00000189043
hsa-miR-7-5p	ENSG00000138336
hsa-miR-7-5p	ENSG00000116985
hsa-miR-7-5p	ENSG00000186815
hsa-miR-7-5p	ENSG00000184571
hsa-miR-7-5p	ENSG00000113615
hsa-miR-7-5p	ENSG00000182253
hsa-miR-7-5p	ENSG00000152093
hsa-miR-7-5p	ENSG00000152382
hsa-miR-7-5p	ENSG00000160094
hsa-miR-7-5p	ENSG00000125879
hsa-miR-7-5p	ENSG00000004468
hsa-miR-7-5p	ENSG00000253148
hsa-miR-7-5p	ENSG00000251322
hsa-miR-7-5p	ENSG00000181220
hsa-miR-7-5p	ENSG00000052723
hsa-miR-7-5p	ENSG00000139687
hsa-miR-7-5p	ENSG00000215218
hsa-miR-7-5p	ENSG00000168003
hsa-miR-7-5p	ENSG00000162783
hsa-miR-7-5p	ENSG00000241106
hsa-miR-7-5p	ENSG00000075790
hsa-miR-7-5p	ENSG00000152818
hsa-miR-7-5p	ENSG00000123144
hsa-miR-7-5p	ENSG00000169504
hsa-miR-7-5p	ENSG00000162069
hsa-miR-7-5p	ENSG00000172377
hsa-miR-7-5p	ENSG00000274211
hsa-miR-7-5p	ENSG00000154175
hsa-miR-7-5p	ENSG00000124374
hsa-miR-7-5p	ENSG00000157933
hsa-miR-7-5p	ENSG00000184185
hsa-miR-7-5p	ENSG00000110047
hsa-miR-7-5p	ENSG00000166167
hsa-miR-7-5p	ENSG00000181827
hsa-miR-7-5p	ENSG00000139209
hsa-miR-7-5p	ENSG00000168675
hsa-miR-7-5p	ENSG00000197969
hsa-miR-7-5p	ENSG00000138443
hsa-miR-7-5p	ENSG00000163602
hsa-miR-7-5p	ENSG00000186628
hsa-miR-7-5p	ENSG00000125755
hsa-miR-7-5p	ENSG00000081138
hsa-miR-7-5p	ENSG00000099337
hsa-miR-7-5p	ENSG00000090376
hsa-miR-7-5p	ENSG00000134873
hsa-miR-7-5p	ENSG00000142784
hsa-miR-7-5p	ENSG00000078124
hsa-miR-7-5p	ENSG00000144791
hsa-miR-7-5p	ENSG00000151079
hsa-miR-7-5p	ENSG00000174332
hsa-miR-7-5p	ENSG00000180979
hsa-miR-7-5p	ENSG00000145012
hsa-miR-7-5p	ENSG00000115112
hsa-miR-7-5p	ENSG00000131408
hsa-miR-7-5p	ENSG00000125885
hsa-miR-7-5p	ENSG00000258405
hsa-miR-7-5p	ENSG00000258873
hsa-miR-7-5p	ENSG00000114859
hsa-miR-7-5p	ENSG00000184478
hsa-miR-7-5p	ENSG00000117505
hsa-miR-7-5p	ENSG00000177728
hsa-miR-7-5p	ENSG00000204231
hsa-miR-7-5p	ENSG00000110427
hsa-miR-7-5p	ENSG00000146830
hsa-miR-7-5p	ENSG00000146005
hsa-miR-7-5p	ENSG00000172238
hsa-miR-7-5p	ENSG00000224109
hsa-miR-7-5p	ENSG00000149600
hsa-miR-7-5p	ENSG00000170921
hsa-miR-7-5p	ENSG00000047579
hsa-miR-7-5p	ENSG00000165671
hsa-miR-7-5p	ENSG00000116106
hsa-miR-7-5p	ENSG00000177951
hsa-miR-7-5p	ENSG00000164168
hsa-miR-7-5p	ENSG00000146247
hsa-miR-7-5p	ENSG00000101265
hsa-miR-7-5p	ENSG00000272442
hsa-miR-7-5p	ENSG00000198967
hsa-miR-7-5p	ENSG00000168952
hsa-miR-7-5p	ENSG00000061337
hsa-miR-7-5p	ENSG00000134265
hsa-miR-7-5p	ENSG00000184492
hsa-miR-7-5p	ENSG00000283189
hsa-miR-7-5p	ENSG00000138386
hsa-miR-7-5p	ENSG00000121578
hsa-miR-7-5p	ENSG00000125485
hsa-miR-7-5p	ENSG00000165661
hsa-miR-7-5p	ENSG00000121068
hsa-miR-7-5p	ENSG00000198336
hsa-miR-7-5p	ENSG00000188782
hsa-miR-7-5p	ENSG00000140548
hsa-miR-7-5p	ENSG00000140326
hsa-miR-7-5p	ENSG00000013374
hsa-miR-7-5p	ENSG00000143469
hsa-miR-7-5p	ENSG00000167202
hsa-miR-7-5p	ENSG00000130749
hsa-miR-7-5p	ENSG00000125375
hsa-miR-7-5p	ENSG00000160014
hsa-miR-7-5p	ENSG00000104714
hsa-miR-7-5p	ENSG00000073670
hsa-miR-7-5p	ENSG00000157330
hsa-miR-7-5p	ENSG00000166106
hsa-miR-7-5p	ENSG00000204147
hsa-miR-7-5p	ENSG00000101888
hsa-miR-7-5p	ENSG00000257524
hsa-miR-7-5p	ENSG00000144891
hsa-miR-7-5p	ENSG00000156398
hsa-miR-7-5p	ENSG00000083812
hsa-miR-7-5p	ENSG00000103249
hsa-miR-7-5p	ENSG00000162804
hsa-miR-7-5p	ENSG00000234857
hsa-miR-7-5p	ENSG00000160803
hsa-miR-7-5p	ENSG00000132801
hsa-miR-7-5p	ENSG00000151532
hsa-miR-7-5p	ENSG00000153563
hsa-miR-7-5p	ENSG00000146433
hsa-miR-7-5p	ENSG00000154856
hsa-miR-7-5p	ENSG00000213983
hsa-miR-7-5p	ENSG00000166716
hsa-miR-7-5p	ENSG00000171956
hsa-miR-7-5p	ENSG00000221840
hsa-miR-7-5p	ENSG00000186480
hsa-miR-7-5p	ENSG00000113248
hsa-miR-7-5p	ENSG00000170471
hsa-miR-7-5p	ENSG00000168758
hsa-miR-7-5p	ENSG00000162073
hsa-miR-7-5p	ENSG00000159184
hsa-miR-7-5p	ENSG00000240432
hsa-miR-7-5p	ENSG00000173786
hsa-miR-7-5p	ENSG00000162367
hsa-miR-7-5p	ENSG00000137871
hsa-miR-7-5p	ENSG00000151725
hsa-miR-7-5p	ENSG00000259120
hsa-miR-7-5p	ENSG00000183775
hsa-miR-7-5p	ENSG00000152217
hsa-miR-7-5p	ENSG00000197603
hsa-miR-7-5p	ENSG00000156735
hsa-miR-7-5p	ENSG00000145863
hsa-miR-7-5p	ENSG00000185518
hsa-miR-7-5p	ENSG00000274847
hsa-miR-7-5p	ENSG00000115073
hsa-miR-7-5p	ENSG00000179627
hsa-miR-7-5p	ENSG00000198001
hsa-miR-7-5p	ENSG00000141905
hsa-miR-7-5p	ENSG00000134982
hsa-miR-7-5p	ENSG00000184923
hsa-miR-7-5p	ENSG00000142330
hsa-miR-7-5p	ENSG00000144724
hsa-miR-7-5p	ENSG00000204511
hsa-miR-7-5p	ENSG00000179119
hsa-miR-7-5p	ENSG00000214517
hsa-miR-7-5p	ENSG00000153896
hsa-miR-7-5p	ENSG00000160959
hsa-miR-7-5p	ENSG00000162604
hsa-miR-7-5p	ENSG00000179046
hsa-miR-7-5p	ENSG00000186222
hsa-miR-7-5p	ENSG00000148655
hsa-miR-7-5p	ENSG00000174010
hsa-miR-7-5p	ENSG00000106351
hsa-miR-7-5p	ENSG00000114416
hsa-miR-7-5p	ENSG00000174106
hsa-miR-7-5p	ENSG00000249853
hsa-miR-7-5p	ENSG00000204619
hsa-miR-7-5p	ENSG00000117523
hsa-miR-7-5p	ENSG00000108984
hsa-miR-7-5p	ENSG00000215595
hsa-miR-7-5p	ENSG00000168748
hsa-miR-7-5p	ENSG00000104938
hsa-miR-7-5p	ENSG00000162706
hsa-miR-7-5p	ENSG00000273274
hsa-miR-7-5p	ENSG00000186642
hsa-miR-7-5p	ENSG00000187240
hsa-miR-7-5p	ENSG00000147113
hsa-miR-7-5p	ENSG00000170509
hsa-miR-7-5p	ENSG00000163684
hsa-miR-7-5p	ENSG00000160223
hsa-miR-7-5p	ENSG00000137760
hsa-miR-7-5p	ENSG00000124772
hsa-miR-7-5p	ENSG00000260729
hsa-miR-7-5p	ENSG00000110921
hsa-miR-7-5p	ENSG00000116539
hsa-miR-7-5p	ENSG00000123407
hsa-miR-7-5p	ENSG00000173805
hsa-miR-7-5p	ENSG00000083444
hsa-miR-7-5p	ENSG00000117245
hsa-miR-7-5p	ENSG00000198807
hsa-miR-7-5p	ENSG00000120137
hsa-miR-7-5p	ENSG00000160613
hsa-miR-7-5p	ENSG00000166086
hsa-miR-7-5p	ENSG00000102359
hsa-miR-7-5p	ENSG00000277224
hsa-miR-7-5p	ENSG00000134109
hsa-miR-7-5p	ENSG00000169047
hsa-miR-7-5p	ENSG00000172116
hsa-miR-7-5p	ENSG00000146809
hsa-miR-7-5p	ENSG00000174945
hsa-miR-7-5p	ENSG00000007171
hsa-miR-7-5p	ENSG00000100014
hsa-miR-7-5p	ENSG00000255508
hsa-miR-7-5p	ENSG00000001461
hsa-miR-7-5p	ENSG00000148296
hsa-miR-7-5p	ENSG00000146676
hsa-miR-7-5p	ENSG00000178719
hsa-miR-7-5p	ENSG00000179909
hsa-miR-7-5p	ENSG00000131069
hsa-miR-7-5p	ENSG00000163738
hsa-miR-7-5p	ENSG00000123119
hsa-miR-7-5p	ENSG00000101935
hsa-miR-7-5p	ENSG00000077943
hsa-miR-7-5p	ENSG00000112658
hsa-miR-7-5p	ENSG00000069956
hsa-miR-7-5p	ENSG00000116329
hsa-miR-7-5p	ENSG00000139517
hsa-miR-7-5p	ENSG00000171130
hsa-miR-7-5p	ENSG00000070814
hsa-miR-7-5p	ENSG00000163792
hsa-miR-7-5p	ENSG00000005339
hsa-miR-7-5p	ENSG00000255730
hsa-miR-7-5p	ENSG00000105447
hsa-miR-7-5p	ENSG00000215012
hsa-miR-7-5p	ENSG00000166135
hsa-miR-7-5p	ENSG00000122180
hsa-miR-7-5p	ENSG00000100968
hsa-miR-7-5p	ENSG00000141527
hsa-miR-7-5p	ENSG00000176495
hsa-miR-7-5p	ENSG00000126070
hsa-miR-7-5p	ENSG00000188167
hsa-miR-7-5p	ENSG00000021776
hsa-miR-7-5p	ENSG00000183423
hsa-miR-7-5p	ENSG00000104967
hsa-miR-7-5p	ENSG00000100678
hsa-miR-7-5p	ENSG00000131323
hsa-miR-7-5p	ENSG00000120709
hsa-miR-7-5p	ENSG00000113318
hsa-miR-7-5p	ENSG00000103222
hsa-miR-7-5p	ENSG00000144820
hsa-miR-7-5p	ENSG00000150967
hsa-miR-7-5p	ENSG00000090581
hsa-miR-7-5p	ENSG00000166233
hsa-miR-7-5p	ENSG00000183496
hsa-miR-7-5p	ENSG00000145113
hsa-miR-7-5p	ENSG00000126261
hsa-miR-7-5p	ENSG00000168769
hsa-miR-7-5p	ENSG00000123999
hsa-miR-7-5p	ENSG00000111912
hsa-miR-7-5p	ENSG00000147202
hsa-miR-7-5p	ENSG00000166923
hsa-miR-7-5p	ENSG00000122986
hsa-miR-7-5p	ENSG00000130830
hsa-miR-7-5p	ENSG00000214013
hsa-miR-7-5p	ENSG00000174744
hsa-miR-7-5p	ENSG00000205269
hsa-miR-7-5p	ENSG00000117899
hsa-miR-7-5p	ENSG00000272325
hsa-miR-7-5p	ENSG00000144857
hsa-miR-7-5p	ENSG00000135632
hsa-miR-7-5p	ENSG00000198399
hsa-miR-7-5p	ENSG00000119772
hsa-miR-7-5p	ENSG00000139364
hsa-miR-7-5p	ENSG00000142166
hsa-miR-7-5p	ENSG00000121454
hsa-miR-7-5p	ENSG00000028839
hsa-miR-7-5p	ENSG00000100083
hsa-miR-7-5p	ENSG00000118526
hsa-miR-7-5p	ENSG00000166908
hsa-miR-7-5p	ENSG00000179270
hsa-miR-7-5p	ENSG00000168672
hsa-miR-7-5p	ENSG00000180370
hsa-miR-7-5p	ENSG00000100346
hsa-miR-7-5p	ENSG00000075618
hsa-miR-7-5p	ENSG00000187210
hsa-miR-7-5p	ENSG00000133114
hsa-miR-7-5p	ENSG00000135299
hsa-miR-7-5p	ENSG00000286001
hsa-miR-7-5p	ENSG00000248767
hsa-miR-7-5p	ENSG00000139433
hsa-miR-7-5p	ENSG00000189350
hsa-miR-7-5p	ENSG00000116191
hsa-miR-7-5p	ENSG00000160293
hsa-miR-7-5p	ENSG00000108417
hsa-miR-7-5p	ENSG00000205726
hsa-miR-7-5p	ENSG00000184226
hsa-miR-7-5p	ENSG00000203730
hsa-miR-7-5p	ENSG00000259060
hsa-miR-7-5p	ENSG00000198062
hsa-miR-7-5p	ENSG00000198092
hsa-miR-7-5p	ENSG00000131242
hsa-miR-7-5p	ENSG00000274286
hsa-miR-7-5p	ENSG00000112137
hsa-miR-7-5p	ENSG00000181873
hsa-miR-7-5p	ENSG00000158480
hsa-miR-7-5p	ENSG00000284820
hsa-miR-7-5p	ENSG00000173011
hsa-miR-7-5p	ENSG00000106460
hsa-miR-7-5p	ENSG00000132510
hsa-miR-7-5p	ENSG00000167216
hsa-miR-7-5p	ENSG00000131019
hsa-miR-7-5p	ENSG00000126878
hsa-miR-7-5p	ENSG00000143740
hsa-miR-7-5p	ENSG00000008256
hsa-miR-7-5p	ENSG00000084733
hsa-miR-7-5p	ENSG00000285258
hsa-miR-7-5p	ENSG00000136110
hsa-miR-7-5p	ENSG00000186907
hsa-miR-7-5p	ENSG00000264522
hsa-miR-7-5p	ENSG00000274749
hsa-miR-7-5p	ENSG00000105974
hsa-miR-7-5p	ENSG00000101825
hsa-miR-7-5p	ENSG00000221963
hsa-miR-7-5p	ENSG00000160075
hsa-miR-7-5p	ENSG00000145920
hsa-miR-7-5p	ENSG00000166220
hsa-miR-7-5p	ENSG00000175344
hsa-miR-7-5p	ENSG00000078674
hsa-miR-7-5p	ENSG00000154429
hsa-miR-7-5p	ENSG00000166889
hsa-miR-7-5p	ENSG00000185274
hsa-miR-7-5p	ENSG00000197147
hsa-miR-7-5p	ENSG00000078967
hsa-miR-7-5p	ENSG00000198198
hsa-miR-7-5p	ENSG00000169826
hsa-miR-7-5p	ENSG00000133069
hsa-miR-7-5p	ENSG00000205758
hsa-miR-7-5p	ENSG00000162062
hsa-miR-7-5p	ENSG00000204033
hsa-miR-7-5p	ENSG00000143751
hsa-miR-7-5p	ENSG00000178021
hsa-miR-7-5p	ENSG00000185483
hsa-miR-7-5p	ENSG00000106588
hsa-miR-7-5p	ENSG00000071537
hsa-miR-7-5p	ENSG00000197217
hsa-miR-7-5p	ENSG00000250486
hsa-miR-7-5p	ENSG00000171612
hsa-miR-7-5p	ENSG00000089050
hsa-miR-7-5p	ENSG00000198663
hsa-miR-7-5p	ENSG00000125910
hsa-miR-7-5p	ENSG00000089057
hsa-miR-7-5p	ENSG00000263528
hsa-miR-7-5p	ENSG00000119636
hsa-miR-7-5p	ENSG00000169926
hsa-miR-7-5p	ENSG00000123643
hsa-miR-7-5p	ENSG00000158092
hsa-miR-7-5p	ENSG00000137497
hsa-miR-7-5p	ENSG00000221858
hsa-miR-7-5p	ENSG00000168374
hsa-miR-7-5p	ENSG00000012232
hsa-miR-7-5p	ENSG00000283199
hsa-miR-7-5p	ENSG00000204613
hsa-miR-7-5p	ENSG00000140319
hsa-miR-7-5p	ENSG00000215912
hsa-miR-7-5p	ENSG00000236104
hsa-miR-7-5p	ENSG00000169992
hsa-miR-7-5p	ENSG00000122435
hsa-miR-7-5p	ENSG00000179023
hsa-miR-7-5p	ENSG00000140873
hsa-miR-7-5p	ENSG00000076003
hsa-miR-7-5p	ENSG00000113327
hsa-miR-7-5p	ENSG00000128313
hsa-miR-7-5p	ENSG00000248871
hsa-miR-7-5p	ENSG00000162419
hsa-miR-7-5p	ENSG00000126003
hsa-miR-7-5p	ENSG00000167257
hsa-miR-7-5p	ENSG00000142634
hsa-miR-7-5p	ENSG00000243943
hsa-miR-7-5p	ENSG00000173575
hsa-miR-7-5p	ENSG00000166557
hsa-miR-7-5p	ENSG00000115350
hsa-miR-7-5p	ENSG00000260537
hsa-miR-7-5p	ENSG00000110801
hsa-miR-7-5p	ENSG00000272804
hsa-miR-7-5p	ENSG00000130713
hsa-miR-7-5p	ENSG00000187446
hsa-miR-7-5p	ENSG00000178802
hsa-miR-7-5p	ENSG00000145354
hsa-miR-7-5p	ENSG00000136928
hsa-miR-7-5p	ENSG00000186575
hsa-miR-7-5p	ENSG00000116984
hsa-miR-7-5p	ENSG00000101189
hsa-miR-7-5p	ENSG00000169239
hsa-miR-7-5p	ENSG00000186431
hsa-miR-7-5p	ENSG00000142549
hsa-miR-7-5p	ENSG00000162889
hsa-miR-7-5p	ENSG00000151176
hsa-miR-7-5p	ENSG00000139797
hsa-miR-7-5p	ENSG00000156162
hsa-miR-7-5p	ENSG00000198018
hsa-miR-7-5p	ENSG00000180628
hsa-miR-7-5p	ENSG00000286112
hsa-miR-7-5p	ENSG00000086544
hsa-miR-7-5p	ENSG00000281887
hsa-miR-7-5p	ENSG00000179626
hsa-miR-7-5p	ENSG00000158874
hsa-miR-7-5p	ENSG00000114735
hsa-miR-7-5p	ENSG00000136802
hsa-miR-7-5p	ENSG00000163462
hsa-miR-7-5p	ENSG00000066739
hsa-miR-7-5p	ENSG00000113749
hsa-miR-7-5p	ENSG00000100647
hsa-miR-7-5p	ENSG00000141639
hsa-miR-7-5p	ENSG00000109107
hsa-miR-7-5p	ENSG00000164654
hsa-miR-7-5p	ENSG00000103021
hsa-miR-7-5p	ENSG00000136826
hsa-miR-7-5p	ENSG00000082213
hsa-miR-7-5p	ENSG00000120457
hsa-miR-7-5p	ENSG00000185561
hsa-miR-7-5p	ENSG00000164161
hsa-miR-7-5p	ENSG00000198354
hsa-miR-7-5p	ENSG00000119720
hsa-miR-7-5p	ENSG00000264364
hsa-miR-7-5p	ENSG00000272047
hsa-miR-7-5p	ENSG00000126453
hsa-miR-7-5p	ENSG00000152409
hsa-miR-7-5p	ENSG00000185129
hsa-miR-7-5p	ENSG00000033800
hsa-miR-7-5p	ENSG00000102543
hsa-miR-7-5p	ENSG00000239998
hsa-miR-7-5p	ENSG00000213918
hsa-miR-7-5p	ENSG00000124701
hsa-miR-7-5p	ENSG00000130227
hsa-miR-7-5p	ENSG00000063587
hsa-miR-7-5p	ENSG00000133138
hsa-miR-7-5p	ENSG00000169087
hsa-miR-7-5p	ENSG00000251380
hsa-miR-7-5p	ENSG00000114650
hsa-miR-7-5p	ENSG00000165566
hsa-miR-7-5p	ENSG00000182149
hsa-miR-7-5p	ENSG00000080815
hsa-miR-7-5p	ENSG00000168924
hsa-miR-7-5p	ENSG00000180096
hsa-miR-7-5p	ENSG00000189046
hsa-miR-7-5p	ENSG00000104369
hsa-miR-7-5p	ENSG00000064999
hsa-miR-7-5p	ENSG00000213762
hsa-miR-7-5p	ENSG00000140534
hsa-miR-7-5p	ENSG00000130741
hsa-miR-7-5p	ENSG00000211455
hsa-miR-7-5p	ENSG00000166411
hsa-miR-7-5p	ENSG00000185344
hsa-miR-7-5p	ENSG00000007168
hsa-miR-7-5p	ENSG00000134760
hsa-miR-7-5p	ENSG00000176715
hsa-miR-7-5p	ENSG00000138592
hsa-miR-7-5p	ENSG00000185278
hsa-miR-7-5p	ENSG00000172350
hsa-miR-7-5p	ENSG00000139998
hsa-miR-7-5p	ENSG00000164440
hsa-miR-7-5p	ENSG00000055332
hsa-miR-7-5p	ENSG00000285791
hsa-miR-7-5p	ENSG00000147162
hsa-miR-7-5p	ENSG00000259417
hsa-miR-7-5p	ENSG00000155858
hsa-miR-7-5p	ENSG00000169814
hsa-miR-7-5p	ENSG00000105605
hsa-miR-7-5p	ENSG00000148358
hsa-miR-7-5p	ENSG00000143093
hsa-miR-7-5p	ENSG00000175595
hsa-miR-7-5p	ENSG00000124466
hsa-miR-7-5p	ENSG00000105643
hsa-miR-7-5p	ENSG00000213203
hsa-miR-7-5p	ENSG00000140382
hsa-miR-7-5p	ENSG00000105948
hsa-miR-7-5p	ENSG00000170374
hsa-miR-7-5p	ENSG00000143379
hsa-miR-7-5p	ENSG00000244242
hsa-miR-7-5p	ENSG00000138593
hsa-miR-7-5p	ENSG00000118473
hsa-miR-7-5p	ENSG00000181894
hsa-miR-7-5p	ENSG00000167981
hsa-miR-7-5p	ENSG00000075234
hsa-miR-7-5p	ENSG00000009709
hsa-miR-7-5p	ENSG00000184221
hsa-miR-7-5p	ENSG00000271254
hsa-miR-7-5p	ENSG00000285188
hsa-miR-7-5p	ENSG00000153201
hsa-miR-7-5p	ENSG00000197386
hsa-miR-7-5p	ENSG00000271698
hsa-miR-7-5p	ENSG00000133678
hsa-miR-7-5p	ENSG00000241598
hsa-miR-7-5p	ENSG00000136045
hsa-miR-7-5p	ENSG00000164366
hsa-miR-7-5p	ENSG00000161021
hsa-miR-7-5p	ENSG00000143869
hsa-miR-7-5p	ENSG00000171621
hsa-miR-7-5p	ENSG00000135960
hsa-miR-7-5p	ENSG00000159166
hsa-miR-7-5p	ENSG00000070886
hsa-miR-7-5p	ENSG00000185591
hsa-miR-7-5p	ENSG00000132613
hsa-miR-7-5p	ENSG00000110400
hsa-miR-7-5p	ENSG00000136848
hsa-miR-7-5p	ENSG00000055070
hsa-miR-7-5p	ENSG00000074660
hsa-miR-7-5p	ENSG00000174748
hsa-miR-7-5p	ENSG00000187607
hsa-miR-7-5p	ENSG00000163032
hsa-miR-7-5p	ENSG00000183508
hsa-miR-7-5p	ENSG00000145779
hsa-miR-7-5p	ENSG00000066923
hsa-miR-7-5p	ENSG00000187118
hsa-miR-7-5p	ENSG00000162520
hsa-miR-7-5p	ENSG00000187778
hsa-miR-7-5p	ENSG00000270765
hsa-miR-7-5p	ENSG00000139865
hsa-miR-7-5p	ENSG00000079112
hsa-miR-7-5p	ENSG00000130775
hsa-miR-7-5p	ENSG00000116473
hsa-miR-7-5p	ENSG00000165733
hsa-miR-7-5p	ENSG00000130147
hsa-miR-7-5p	ENSG00000128342
hsa-miR-7-5p	ENSG00000111846
hsa-miR-7-5p	ENSG00000087448
hsa-miR-7-5p	ENSG00000166897
hsa-miR-7-5p	ENSG00000106246
hsa-miR-7-5p	ENSG00000002330
hsa-miR-7-5p	ENSG00000198625
hsa-miR-7-5p	ENSG00000143387
hsa-miR-7-5p	ENSG00000137574
hsa-miR-7-5p	ENSG00000111540
hsa-miR-7-5p	ENSG00000214753
hsa-miR-7-5p	ENSG00000134028
hsa-miR-7-5p	ENSG00000183751
hsa-miR-7-5p	ENSG00000278704
hsa-miR-7-5p	ENSG00000205057
hsa-miR-7-5p	ENSG00000111203
hsa-miR-7-5p	ENSG00000104047
hsa-miR-7-5p	ENSG00000247746
hsa-miR-7-5p	ENSG00000143067
hsa-miR-7-5p	ENSG00000170790
hsa-miR-7-5p	ENSG00000187676
hsa-miR-7-5p	ENSG00000025708
hsa-miR-7-5p	ENSG00000188340
hsa-miR-7-5p	ENSG00000135373
hsa-miR-7-5p	ENSG00000183695
hsa-miR-7-5p	ENSG00000283267
hsa-miR-7-5p	ENSG00000013561
hsa-miR-7-5p	ENSG00000152102
hsa-miR-7-5p	ENSG00000125827
hsa-miR-7-5p	ENSG00000166501
hsa-miR-7-5p	ENSG00000119547
hsa-miR-7-5p	ENSG00000179715
hsa-miR-7-5p	ENSG00000184254
hsa-miR-7-5p	ENSG00000136237
hsa-miR-7-5p	ENSG00000152683
hsa-miR-7-5p	ENSG00000180787
hsa-miR-7-5p	ENSG00000171823
hsa-miR-7-5p	ENSG00000183654
hsa-miR-7-5p	ENSG00000156486
hsa-miR-7-5p	ENSG00000186806
hsa-miR-7-5p	ENSG00000005844
hsa-miR-7-5p	ENSG00000183287
hsa-miR-7-5p	ENSG00000125703
hsa-miR-7-5p	ENSG00000105784
hsa-miR-7-5p	ENSG00000151834
hsa-miR-7-5p	ENSG00000111674
hsa-miR-7-5p	ENSG00000180329
hsa-miR-7-5p	ENSG00000163909
hsa-miR-7-5p	ENSG00000276293
hsa-miR-7-5p	ENSG00000036672
hsa-miR-7-5p	ENSG00000101333
hsa-miR-7-5p	ENSG00000182704
hsa-miR-7-5p	ENSG00000125965
hsa-miR-7-5p	ENSG00000142207
hsa-miR-7-5p	ENSG00000263956
hsa-miR-7-5p	ENSG00000187189
hsa-miR-7-5p	ENSG00000153208
hsa-miR-7-5p	ENSG00000258947
hsa-miR-7-5p	ENSG00000112343
hsa-miR-7-5p	ENSG00000188910
hsa-miR-7-5p	ENSG00000159251
hsa-miR-7-5p	ENSG00000204070
hsa-miR-7-5p	ENSG00000079999
hsa-miR-7-5p	ENSG00000123243
hsa-miR-7-5p	ENSG00000068724
hsa-miR-7-5p	ENSG00000105617
hsa-miR-7-5p	ENSG00000148158
hsa-miR-7-5p	ENSG00000167580
hsa-miR-7-5p	ENSG00000139219
hsa-miR-7-5p	ENSG00000183570
hsa-miR-7-5p	ENSG00000174804
hsa-miR-7-5p	ENSG00000165091
hsa-miR-7-5p	ENSG00000103966
hsa-miR-7-5p	ENSG00000167799
hsa-miR-7-5p	ENSG00000110448
hsa-miR-7-5p	ENSG00000181029
hsa-miR-7-5p	ENSG00000178568
hsa-miR-7-5p	ENSG00000184731
hsa-miR-7-5p	ENSG00000144909
hsa-miR-7-5p	ENSG00000005889
hsa-miR-7-5p	ENSG00000119718
hsa-miR-7-5p	ENSG00000026103
hsa-miR-7-5p	ENSG00000101856
hsa-miR-7-5p	ENSG00000168209
hsa-miR-7-5p	ENSG00000169891
hsa-miR-7-5p	ENSG00000186952
hsa-miR-7-5p	ENSG00000129933
hsa-miR-7-5p	ENSG00000110063
hsa-miR-7-5p	ENSG00000147394
hsa-miR-7-5p	ENSG00000135823
hsa-miR-7-5p	ENSG00000163904
hsa-miR-7-5p	ENSG00000181090
hsa-miR-7-5p	ENSG00000198794
hsa-miR-7-5p	ENSG00000163714
hsa-miR-7-5p	ENSG00000166266
hsa-miR-7-5p	ENSG00000104885
hsa-miR-7-5p	ENSG00000135953
hsa-miR-7-5p	ENSG00000009954
hsa-miR-7-5p	ENSG00000177380
hsa-miR-7-5p	ENSG00000166825
hsa-miR-7-5p	ENSG00000197587
hsa-miR-7-5p	ENSG00000258691
hsa-miR-7-5p	ENSG00000172456
hsa-miR-7-5p	ENSG00000123700
hsa-miR-7-5p	ENSG00000178425
hsa-miR-7-5p	ENSG00000111981
hsa-miR-7-5p	ENSG00000087302
hsa-miR-7-5p	ENSG00000213190
hsa-miR-7-5p	ENSG00000203870
hsa-miR-7-5p	ENSG00000108219
hsa-miR-7-5p	ENSG00000178878
hsa-miR-7-5p	ENSG00000198743
hsa-miR-7-5p	ENSG00000160208
hsa-miR-7-5p	ENSG00000126822
hsa-miR-7-5p	ENSG00000148019
hsa-miR-7-5p	ENSG00000171017
hsa-miR-7-5p	ENSG00000189091
hsa-miR-7-5p	ENSG00000184702
hsa-miR-7-5p	ENSG00000087266
hsa-miR-7-5p	ENSG00000197102
hsa-miR-7-5p	ENSG00000092847
hsa-miR-7-5p	ENSG00000118640
hsa-miR-7-5p	ENSG00000092969
hsa-miR-7-5p	ENSG00000128534
hsa-miR-7-5p	ENSG00000139973
hsa-miR-7-5p	ENSG00000160131
hsa-miR-7-5p	ENSG00000154144
hsa-miR-7-5p	ENSG00000138018
hsa-miR-7-5p	ENSG00000167207
hsa-miR-7-5p	ENSG00000130520
hsa-miR-7-5p	ENSG00000273514
hsa-miR-7-5p	ENSG00000188735
hsa-miR-7-5p	ENSG00000165934
hsa-miR-7-5p	ENSG00000128045
hsa-miR-7-5p	ENSG00000164929
hsa-miR-7-5p	ENSG00000170759
hsa-miR-7-5p	ENSG00000221818
hsa-miR-7-5p	ENSG00000158714
hsa-miR-7-5p	ENSG00000131467
hsa-miR-7-5p	ENSG00000049883
hsa-miR-7-5p	ENSG00000067225
hsa-miR-7-5p	ENSG00000175764
hsa-miR-7-5p	ENSG00000165300
hsa-miR-7-5p	ENSG00000141404
hsa-miR-7-5p	ENSG00000185246
hsa-miR-7-5p	ENSG00000228049
hsa-miR-7-5p	ENSG00000186716
hsa-miR-7-5p	ENSG00000100418
hsa-miR-7-5p	ENSG00000101204
hsa-miR-7-5p	ENSG00000187166
hsa-miR-7-5p	ENSG00000164828
hsa-miR-7-5p	ENSG00000186660
hsa-miR-7-5p	ENSG00000135473
hsa-miR-7-5p	ENSG00000162086
hsa-miR-7-5p	ENSG00000104856
hsa-miR-7-5p	ENSG00000175155
hsa-miR-7-5p	ENSG00000205330
hsa-miR-7-5p	ENSG00000144036
hsa-miR-7-5p	ENSG00000078747
hsa-miR-7-5p	ENSG00000118922
hsa-miR-7-5p	ENSG00000127955
hsa-miR-7-5p	ENSG00000157551
hsa-miR-7-5p	ENSG00000108443
hsa-miR-7-5p	ENSG00000148484
hsa-miR-7-5p	ENSG00000182472
hsa-miR-7-5p	ENSG00000175785
hsa-miR-7-5p	ENSG00000100170
hsa-miR-7-5p	ENSG00000100362
hsa-miR-7-5p	ENSG00000116983
hsa-miR-7-5p	ENSG00000127328
hsa-miR-7-5p	ENSG00000158270
hsa-miR-7-5p	ENSG00000214694
hsa-miR-7-5p	ENSG00000135324
hsa-miR-7-5p	ENSG00000159784
hsa-miR-7-5p	ENSG00000265107
hsa-miR-7-5p	ENSG00000203867
hsa-miR-7-5p	ENSG00000115468
hsa-miR-7-5p	ENSG00000203685
hsa-miR-7-5p	ENSG00000214688
hsa-miR-7-5p	ENSG00000198108
hsa-miR-7-5p	ENSG00000140406
hsa-miR-7-5p	ENSG00000065989
hsa-miR-7-5p	ENSG00000119661
hsa-miR-7-5p	ENSG00000166147
hsa-miR-7-5p	ENSG00000198855
hsa-miR-7-5p	ENSG00000189410
hsa-miR-7-5p	ENSG00000118557
hsa-miR-7-5p	ENSG00000103089
hsa-miR-7-5p	ENSG00000130590
hsa-miR-7-5p	ENSG00000196233
hsa-miR-7-5p	ENSG00000138613
hsa-miR-7-5p	ENSG00000171608
hsa-miR-7-5p	ENSG00000204538
hsa-miR-7-5p	ENSG00000156052
hsa-miR-7-5p	ENSG00000162398
hsa-miR-7-5p	ENSG00000135912
hsa-miR-7-5p	ENSG00000166482
hsa-miR-7-5p	ENSG00000077232
hsa-miR-7-5p	ENSG00000115827
hsa-miR-7-5p	ENSG00000270885
hsa-miR-7-5p	ENSG00000188177
hsa-miR-7-5p	ENSG00000118046
hsa-miR-7-5p	ENSG00000135945
hsa-miR-7-5p	ENSG00000152749
hsa-miR-7-5p	ENSG00000100412
hsa-miR-7-5p	ENSG00000172466
hsa-miR-7-5p	ENSG00000103489
hsa-miR-7-5p	ENSG00000005100
hsa-miR-7-5p	ENSG00000089820
hsa-miR-7-5p	ENSG00000170379
hsa-miR-7-5p	ENSG00000179242
hsa-miR-7-5p	ENSG00000174669
hsa-miR-7-5p	ENSG00000136297
hsa-miR-7-5p	ENSG00000171552
hsa-miR-7-5p	ENSG00000141314
hsa-miR-7-5p	ENSG00000187699
hsa-miR-7-5p	ENSG00000005108
hsa-miR-7-5p	ENSG00000171045
hsa-miR-7-5p	ENSG00000164332
hsa-miR-7-5p	ENSG00000180357
hsa-miR-7-5p	ENSG00000128016
hsa-miR-7-5p	ENSG00000163807
hsa-miR-7-5p	ENSG00000170275
hsa-miR-7-5p	ENSG00000189007
hsa-miR-7-5p	ENSG00000213463
hsa-miR-7-5p	ENSG00000187257
hsa-miR-7-5p	ENSG00000129654
hsa-miR-7-5p	ENSG00000076067
hsa-miR-7-5p	ENSG00000284987
hsa-miR-7-5p	ENSG00000105197
hsa-miR-7-5p	ENSG00000215717
hsa-miR-7-5p	ENSG00000106261
hsa-miR-7-5p	ENSG00000143756
hsa-miR-7-5p	ENSG00000172795
hsa-miR-7-5p	ENSG00000137038
hsa-miR-7-5p	ENSG00000173597
hsa-miR-7-5p	ENSG00000186998
hsa-miR-7-5p	ENSG00000099940
hsa-miR-7-5p	ENSG00000283528
hsa-miR-7-5p	ENSG00000063169
hsa-miR-7-5p	ENSG00000276076
hsa-miR-7-5p	ENSG00000173867
hsa-miR-7-5p	ENSG00000137975
hsa-miR-7-5p	ENSG00000215397
hsa-miR-7-5p	ENSG00000133985
hsa-miR-7-5p	ENSG00000197712
hsa-miR-7-5p	ENSG00000147144
hsa-miR-7-5p	ENSG00000084652
hsa-miR-7-5p	ENSG00000140022
hsa-miR-7-5p	ENSG00000108239
hsa-miR-7-5p	ENSG00000131149
hsa-miR-7-5p	ENSG00000120075
hsa-miR-7-5p	ENSG00000140044
hsa-miR-7-5p	ENSG00000119283
hsa-miR-7-5p	ENSG00000196263
hsa-miR-7-5p	ENSG00000119402
hsa-miR-7-5p	ENSG00000197446
hsa-miR-7-5p	ENSG00000171681
hsa-miR-7-5p	ENSG00000172901
hsa-miR-7-5p	ENSG00000186350
hsa-miR-7-5p	ENSG00000177181
hsa-miR-7-5p	ENSG00000156232
hsa-miR-7-5p	ENSG00000196391
hsa-miR-7-5p	ENSG00000185215
hsa-miR-7-5p	ENSG00000113430
hsa-miR-7-5p	ENSG00000065183
hsa-miR-7-5p	ENSG00000176624
hsa-miR-7-5p	ENSG00000124251
hsa-miR-7-5p	ENSG00000173578
hsa-miR-7-5p	ENSG00000171860
hsa-miR-7-5p	ENSG00000137720
hsa-miR-7-5p	ENSG00000234469
hsa-miR-7-5p	ENSG00000237412
hsa-miR-7-5p	ENSG00000186951
hsa-miR-7-5p	ENSG00000212710
hsa-miR-7-5p	ENSG00000286235
hsa-miR-7-5p	ENSG00000164091
hsa-miR-7-5p	ENSG00000107282
hsa-miR-7-5p	ENSG00000140853
hsa-miR-7-5p	ENSG00000286219
hsa-miR-7-5p	ENSG00000119703
hsa-miR-7-5p	ENSG00000044574
hsa-miR-7-5p	ENSG00000274810
hsa-miR-7-5p	ENSG00000164236
hsa-miR-7-5p	ENSG00000174837
hsa-miR-7-5p	ENSG00000180509
hsa-miR-7-5p	ENSG00000138794
hsa-miR-7-5p	ENSG00000148634
hsa-miR-7-5p	ENSG00000115226
hsa-miR-7-5p	ENSG00000188730
hsa-miR-7-5p	ENSG00000137942
hsa-miR-7-5p	ENSG00000124203
hsa-miR-7-5p	ENSG00000112238
hsa-miR-7-5p	ENSG00000160712
hsa-miR-7-5p	ENSG00000204524
hsa-miR-7-5p	ENSG00000141086
hsa-miR-7-5p	ENSG00000168566
hsa-miR-7-5p	ENSG00000124731
hsa-miR-7-5p	ENSG00000141161
hsa-miR-7-5p	ENSG00000172339
hsa-miR-7-5p	ENSG00000151615
hsa-miR-7-5p	ENSG00000181392
hsa-miR-7-5p	ENSG00000196834
hsa-miR-7-5p	ENSG00000171451
hsa-miR-7-5p	ENSG00000112584
hsa-miR-7-5p	ENSG00000174013
hsa-miR-7-5p	ENSG00000163635
hsa-miR-7-5p	ENSG00000153561
hsa-miR-7-5p	ENSG00000146963
hsa-miR-573	ENSG00000256574
hsa-miR-573	ENSG00000143376
hsa-miR-573	ENSG00000136531
hsa-miR-573	ENSG00000167536
hsa-miR-573	ENSG00000107185
hsa-miR-573	ENSG00000159259
hsa-miR-573	ENSG00000176566
hsa-miR-573	ENSG00000133665
hsa-miR-573	ENSG00000082258
hsa-miR-573	ENSG00000116062
hsa-miR-573	ENSG00000197943
hsa-miR-573	ENSG00000130270
hsa-miR-573	ENSG00000196169
hsa-miR-573	ENSG00000204160
hsa-miR-573	ENSG00000154710
hsa-miR-573	ENSG00000108381
hsa-miR-573	ENSG00000165959
hsa-miR-573	ENSG00000130856
hsa-miR-573	ENSG00000167104
hsa-miR-573	ENSG00000180694
hsa-miR-573	ENSG00000107566
hsa-miR-573	ENSG00000064042
hsa-miR-573	ENSG00000116030
hsa-miR-573	ENSG00000146223
hsa-miR-573	ENSG00000110841
hsa-miR-573	ENSG00000198380
hsa-miR-573	ENSG00000125355
hsa-miR-573	ENSG00000197181
hsa-miR-573	ENSG00000040933
hsa-miR-573	ENSG00000155886
hsa-miR-573	ENSG00000198797
hsa-miR-573	ENSG00000168268
hsa-miR-573	ENSG00000014216
hsa-miR-573	ENSG00000119714
hsa-miR-573	ENSG00000186310
hsa-miR-573	ENSG00000179195
hsa-miR-573	ENSG00000144824
hsa-miR-573	ENSG00000197312
hsa-miR-573	ENSG00000161526
hsa-miR-573	ENSG00000172292
hsa-miR-573	ENSG00000145040
hsa-miR-573	ENSG00000105205
hsa-miR-573	ENSG00000143315
hsa-miR-573	ENSG00000076356
hsa-miR-573	ENSG00000139697
hsa-miR-573	ENSG00000205356
hsa-miR-573	ENSG00000105298
hsa-miR-573	ENSG00000132383
hsa-miR-573	ENSG00000165219
hsa-miR-573	ENSG00000153064
hsa-miR-573	ENSG00000078328
hsa-miR-573	ENSG00000170482
hsa-miR-573	ENSG00000164972
hsa-miR-573	ENSG00000142867
hsa-miR-573	ENSG00000198650
hsa-miR-573	ENSG00000134121
hsa-miR-573	ENSG00000285635
hsa-miR-573	ENSG00000196123
hsa-miR-573	ENSG00000179097
hsa-miR-573	ENSG00000100836
hsa-miR-573	ENSG00000205846
hsa-miR-573	ENSG00000188993
hsa-miR-573	ENSG00000108759
hsa-miR-573	ENSG00000184012
hsa-miR-573	ENSG00000107147
hsa-miR-573	ENSG00000044524
hsa-miR-573	ENSG00000197965
hsa-miR-573	ENSG00000189221
hsa-miR-573	ENSG00000214113
hsa-miR-573	ENSG00000196236
hsa-miR-573	ENSG00000168958
hsa-miR-573	ENSG00000104848
hsa-miR-573	ENSG00000144227
hsa-miR-573	ENSG00000130962
hsa-miR-573	ENSG00000130054
hsa-miR-573	ENSG00000185567
hsa-miR-573	ENSG00000087253
hsa-miR-573	ENSG00000120256
hsa-miR-573	ENSG00000091513
hsa-miR-573	ENSG00000117174
hsa-miR-573	ENSG00000270188
hsa-miR-573	ENSG00000163026
hsa-miR-573	ENSG00000170929
hsa-miR-573	ENSG00000083844
hsa-miR-573	ENSG00000215305
hsa-miR-573	ENSG00000178691
hsa-miR-573	ENSG00000154065
hsa-miR-573	ENSG00000112304
hsa-miR-573	ENSG00000183682
hsa-miR-573	ENSG00000132823
hsa-miR-573	ENSG00000188505
hsa-miR-573	ENSG00000196935
hsa-miR-573	ENSG00000101670
hsa-miR-573	ENSG00000157450
hsa-miR-573	ENSG00000164916
hsa-miR-573	ENSG00000012124
hsa-miR-573	ENSG00000137393
hsa-miR-573	ENSG00000186818
hsa-miR-573	ENSG00000198718
hsa-miR-573	ENSG00000047644
hsa-miR-573	ENSG00000167085
hsa-miR-573	ENSG00000285589
hsa-miR-573	ENSG00000143157
hsa-miR-573	ENSG00000168872
hsa-miR-573	ENSG00000014123
hsa-miR-573	ENSG00000101017
hsa-miR-573	ENSG00000172742
hsa-miR-573	ENSG00000078900
hsa-miR-573	ENSG00000180440
hsa-miR-573	ENSG00000119321
hsa-miR-573	ENSG00000126803
hsa-miR-573	ENSG00000174948
hsa-miR-573	ENSG00000147255
hsa-miR-573	ENSG00000270168
hsa-miR-573	ENSG00000188385
hsa-miR-573	ENSG00000134548
hsa-miR-573	ENSG00000122852
hsa-miR-573	ENSG00000025800
hsa-miR-573	ENSG00000184992
hsa-miR-573	ENSG00000117010
hsa-miR-573	ENSG00000128510
hsa-miR-573	ENSG00000099785
hsa-miR-573	ENSG00000198680
hsa-miR-573	ENSG00000228672
hsa-miR-573	ENSG00000185414
hsa-miR-573	ENSG00000173950
hsa-miR-573	ENSG00000204442
hsa-miR-573	ENSG00000157851
hsa-miR-573	ENSG00000081014
hsa-miR-573	ENSG00000260092
hsa-miR-573	ENSG00000089685
hsa-miR-573	ENSG00000248905
hsa-miR-573	ENSG00000119685
hsa-miR-573	ENSG00000174586
hsa-miR-573	ENSG00000144642
hsa-miR-573	ENSG00000130340
hsa-miR-573	ENSG00000165782
hsa-miR-573	ENSG00000121749
hsa-miR-573	ENSG00000186564
hsa-miR-573	ENSG00000116977
hsa-miR-573	ENSG00000119121
hsa-miR-573	ENSG00000151778
hsa-miR-573	ENSG00000140522
hsa-miR-573	ENSG00000168807
hsa-miR-573	ENSG00000170345
hsa-miR-573	ENSG00000197779
hsa-miR-573	ENSG00000139324
hsa-miR-573	ENSG00000213221
hsa-miR-573	ENSG00000058063
hsa-miR-573	ENSG00000204138
hsa-miR-573	ENSG00000166436
hsa-miR-573	ENSG00000143363
hsa-miR-573	ENSG00000138660
hsa-miR-573	ENSG00000167483
hsa-miR-573	ENSG00000179271
hsa-miR-573	ENSG00000121957
hsa-miR-573	ENSG00000258881
hsa-miR-573	ENSG00000150627
hsa-miR-573	ENSG00000133477
hsa-miR-573	ENSG00000049246
hsa-miR-573	ENSG00000110422
hsa-miR-573	ENSG00000112242
hsa-miR-573	ENSG00000153147
hsa-miR-573	ENSG00000179335
hsa-miR-573	ENSG00000198839
hsa-miR-573	ENSG00000175591
hsa-miR-573	ENSG00000197977
hsa-miR-573	ENSG00000057019
hsa-miR-573	ENSG00000174370
hsa-miR-573	ENSG00000157349
hsa-miR-573	ENSG00000197134
hsa-miR-573	ENSG00000169213
hsa-miR-573	ENSG00000203950
hsa-miR-573	ENSG00000175087
hsa-miR-573	ENSG00000133895
hsa-miR-573	ENSG00000155975
hsa-miR-573	ENSG00000105993
hsa-miR-573	ENSG00000165288
hsa-miR-573	ENSG00000198523
hsa-miR-573	ENSG00000166199
hsa-miR-573	ENSG00000166946
hsa-miR-573	ENSG00000198642
hsa-miR-573	ENSG00000139921
hsa-miR-573	ENSG00000140557
hsa-miR-573	ENSG00000052850
hsa-miR-573	ENSG00000119707
hsa-miR-573	ENSG00000124766
hsa-miR-573	ENSG00000090857
hsa-miR-573	ENSG00000149968
hsa-miR-573	ENSG00000174990
hsa-miR-573	ENSG00000101811
hsa-miR-573	ENSG00000172985
hsa-miR-573	ENSG00000181965
hsa-miR-573	ENSG00000117069
hsa-miR-573	ENSG00000179476
hsa-miR-573	ENSG00000254995
hsa-miR-573	ENSG00000162631
hsa-miR-573	ENSG00000115919
hsa-miR-573	ENSG00000153006
hsa-miR-573	ENSG00000143578
hsa-miR-573	ENSG00000173013
hsa-miR-573	ENSG00000021461
hsa-miR-573	ENSG00000177733
hsa-miR-573	ENSG00000149380
hsa-miR-573	ENSG00000171815
hsa-miR-573	ENSG00000186684
hsa-miR-573	ENSG00000152767
hsa-miR-573	ENSG00000171435
hsa-miR-573	ENSG00000124608
hsa-miR-573	ENSG00000073417
hsa-miR-573	ENSG00000168264
hsa-miR-573	ENSG00000278384
hsa-miR-573	ENSG00000248771
hsa-miR-573	ENSG00000144426
hsa-miR-573	ENSG00000006459
hsa-miR-573	ENSG00000172578
hsa-miR-573	ENSG00000148719
hsa-miR-573	ENSG00000205111
hsa-miR-573	ENSG00000143858
hsa-miR-573	ENSG00000160460
hsa-miR-573	ENSG00000114021
hsa-miR-573	ENSG00000006016
hsa-miR-573	ENSG00000140807
hsa-miR-573	ENSG00000197594
hsa-miR-573	ENSG00000132911
hsa-miR-573	ENSG00000161277
hsa-miR-573	ENSG00000064218
hsa-miR-573	ENSG00000144802
hsa-miR-573	ENSG00000172315
hsa-miR-573	ENSG00000184076
hsa-miR-573	ENSG00000001561
hsa-miR-573	ENSG00000197302
hsa-miR-573	ENSG00000112379
hsa-miR-573	ENSG00000187715
hsa-miR-573	ENSG00000118058
hsa-miR-573	ENSG00000154370
hsa-miR-573	ENSG00000171126
hsa-miR-573	ENSG00000172296
hsa-miR-573	ENSG00000136451
hsa-miR-573	ENSG00000150893
hsa-miR-573	ENSG00000173598
hsa-miR-573	ENSG00000176209
hsa-miR-573	ENSG00000168495
hsa-miR-573	ENSG00000130377
hsa-miR-573	ENSG00000136828
hsa-miR-573	ENSG00000162139
hsa-miR-573	ENSG00000142408
hsa-miR-573	ENSG00000006747
hsa-miR-573	ENSG00000111962
hsa-miR-573	ENSG00000113441
hsa-miR-573	ENSG00000144792
hsa-miR-573	ENSG00000176444
hsa-miR-573	ENSG00000114742
hsa-miR-573	ENSG00000105085
hsa-miR-573	ENSG00000284461
hsa-miR-573	ENSG00000239887
hsa-miR-573	ENSG00000080224
hsa-miR-573	ENSG00000214097
hsa-miR-573	ENSG00000173542
hsa-miR-573	ENSG00000105520
hsa-miR-573	ENSG00000166582
hsa-miR-573	ENSG00000176253
hsa-miR-573	ENSG00000132109
hsa-miR-573	ENSG00000150455
hsa-miR-573	ENSG00000133019
hsa-miR-573	ENSG00000164331
hsa-miR-573	ENSG00000119608
hsa-miR-573	ENSG00000196547
hsa-miR-573	ENSG00000132205
hsa-miR-573	ENSG00000256618
hsa-miR-573	ENSG00000035499
hsa-miR-573	ENSG00000087128
hsa-miR-573	ENSG00000170324
hsa-miR-573	ENSG00000124782
hsa-miR-573	ENSG00000196663
hsa-miR-573	ENSG00000256222
hsa-miR-573	ENSG00000188783
hsa-miR-573	ENSG00000118160
hsa-miR-573	ENSG00000112851
hsa-miR-573	ENSG00000105220
hsa-miR-573	ENSG00000160336
hsa-miR-573	ENSG00000176244
hsa-miR-573	ENSG00000166391
hsa-miR-573	ENSG00000188729
hsa-miR-573	ENSG00000083312
hsa-miR-573	ENSG00000121621
hsa-miR-573	ENSG00000267127
hsa-miR-573	ENSG00000283703
hsa-miR-573	ENSG00000114541
hsa-miR-573	ENSG00000181634
hsa-miR-573	ENSG00000117472
hsa-miR-573	ENSG00000164715
hsa-miR-573	ENSG00000204669
hsa-miR-573	ENSG00000160305
hsa-miR-573	ENSG00000084710
hsa-miR-573	ENSG00000159202
hsa-miR-573	ENSG00000188293
hsa-miR-573	ENSG00000166902
hsa-miR-573	ENSG00000112116
hsa-miR-573	ENSG00000007933
hsa-miR-573	ENSG00000112837
hsa-miR-573	ENSG00000152527
hsa-miR-573	ENSG00000236032
hsa-miR-573	ENSG00000196188
hsa-miR-573	ENSG00000259956
hsa-miR-573	ENSG00000198466
hsa-miR-573	ENSG00000128536
hsa-miR-573	ENSG00000080371
hsa-miR-573	ENSG00000167637
hsa-miR-573	ENSG00000106100
hsa-miR-573	ENSG00000103319
hsa-miR-573	ENSG00000197702
hsa-miR-573	ENSG00000170558
hsa-miR-573	ENSG00000163251
hsa-miR-573	ENSG00000135407
hsa-miR-573	ENSG00000139132
hsa-miR-573	ENSG00000172534
hsa-miR-573	ENSG00000165383
hsa-miR-573	ENSG00000214827
hsa-miR-573	ENSG00000131634
hsa-miR-573	ENSG00000253626
hsa-miR-573	ENSG00000196576
hsa-miR-573	ENSG00000146950
hsa-miR-573	ENSG00000261115
hsa-miR-573	ENSG00000165898
hsa-miR-573	ENSG00000117335
hsa-miR-573	ENSG00000151025
hsa-miR-573	ENSG00000101203
hsa-miR-573	ENSG00000085449
hsa-miR-573	ENSG00000123561
hsa-miR-573	ENSG00000130695
hsa-miR-573	ENSG00000161677
hsa-miR-573	ENSG00000188171
hsa-miR-573	ENSG00000072041
hsa-miR-573	ENSG00000166828
hsa-miR-573	ENSG00000171241
hsa-miR-573	ENSG00000163075
hsa-miR-573	ENSG00000166800
hsa-miR-573	ENSG00000065802
hsa-miR-573	ENSG00000130368
hsa-miR-573	ENSG00000140945
hsa-miR-573	ENSG00000140505
hsa-miR-573	ENSG00000198203
hsa-miR-573	ENSG00000176225
hsa-miR-573	ENSG00000072657
hsa-miR-573	ENSG00000100003
hsa-miR-573	ENSG00000103150
hsa-miR-573	ENSG00000164100
hsa-miR-573	ENSG00000204852
hsa-miR-573	ENSG00000144010
hsa-miR-573	ENSG00000154736
hsa-miR-573	ENSG00000178104
hsa-miR-573	ENSG00000116690
hsa-miR-573	ENSG00000178921
hsa-miR-573	ENSG00000148735
hsa-miR-573	ENSG00000136783
hsa-miR-573	ENSG00000100614
hsa-miR-573	ENSG00000065243
hsa-miR-573	ENSG00000162892
hsa-miR-573	ENSG00000155008
hsa-miR-573	ENSG00000136872
hsa-miR-573	ENSG00000133243
hsa-miR-573	ENSG00000156804
hsa-miR-573	ENSG00000116688
hsa-miR-573	ENSG00000102081
hsa-miR-573	ENSG00000087995
hsa-miR-573	ENSG00000111832
hsa-miR-573	ENSG00000189367
hsa-miR-573	ENSG00000145358
hsa-miR-573	ENSG00000105676
hsa-miR-573	ENSG00000180537
hsa-miR-573	ENSG00000180616
hsa-miR-573	ENSG00000133216
hsa-miR-573	ENSG00000132640
hsa-miR-573	ENSG00000112697
hsa-miR-573	ENSG00000132561
hsa-miR-573	ENSG00000146648
hsa-miR-573	ENSG00000177873
hsa-miR-573	ENSG00000119946
hsa-miR-573	ENSG00000183808
hsa-miR-573	ENSG00000177272
hsa-miR-573	ENSG00000063601
hsa-miR-573	ENSG00000011376
hsa-miR-573	ENSG00000158006
hsa-miR-573	ENSG00000171016
hsa-miR-573	ENSG00000029363
hsa-miR-573	ENSG00000130544
hsa-miR-573	ENSG00000103494
hsa-miR-573	ENSG00000012822
hsa-miR-573	ENSG00000068878
hsa-miR-573	ENSG00000137265
hsa-miR-573	ENSG00000122729
hsa-miR-573	ENSG00000273079
hsa-miR-573	ENSG00000175224
hsa-miR-573	ENSG00000188487
hsa-miR-573	ENSG00000198081
hsa-miR-573	ENSG00000164251
hsa-miR-573	ENSG00000188483
hsa-miR-573	ENSG00000086200
hsa-miR-573	ENSG00000067208
hsa-miR-573	ENSG00000065135
hsa-miR-573	ENSG00000131389
hsa-miR-573	ENSG00000205795
hsa-miR-573	ENSG00000113645
hsa-miR-573	ENSG00000272899
hsa-miR-573	ENSG00000105793
hsa-miR-573	ENSG00000178295
hsa-miR-573	ENSG00000174473
hsa-miR-573	ENSG00000013588
hsa-miR-573	ENSG00000176422
hsa-miR-573	ENSG00000125843
hsa-miR-573	ENSG00000112210
hsa-miR-573	ENSG00000125384
hsa-miR-573	ENSG00000124104
hsa-miR-573	ENSG00000163171
hsa-miR-573	ENSG00000204084
hsa-miR-573	ENSG00000204128
hsa-miR-573	ENSG00000136897
hsa-miR-573	ENSG00000185220
hsa-miR-573	ENSG00000064225
hsa-miR-573	ENSG00000078804
hsa-miR-573	ENSG00000106780
hsa-miR-573	ENSG00000141367
hsa-miR-573	ENSG00000186432
hsa-miR-573	ENSG00000269466
hsa-miR-573	ENSG00000164663
hsa-miR-573	ENSG00000158186
hsa-miR-573	ENSG00000122378
hsa-miR-573	ENSG00000278500
hsa-miR-573	ENSG00000101323
hsa-miR-573	ENSG00000085872
hsa-miR-573	ENSG00000118508
hsa-miR-573	ENSG00000164742
hsa-miR-573	ENSG00000156968
hsa-miR-573	ENSG00000137968
hsa-miR-573	ENSG00000118513
hsa-miR-573	ENSG00000185070
hsa-miR-573	ENSG00000142920
[truncated: 32,314 more rows]
