# Supplementary material for: Whole transcriptome analysis reveals differential gene expression associated with Anaplasma phagocytophilum invading HL-60 cells
Source: Parasit Vectors. 2026 May 8;19:290. doi: 10.1186/s13071-026-07381-6 (PMC13366880; doi:10.1186/s13071-026-07381-6)
Supplement: Supplementary file 5 — Supplementary Material 5. Table S5. Functional Enrichment of cis-target genes for dif-lncRNAs at 24 hpi [file 13071_2026_7381_MOESM5_ESM.xlsx]

## Sheet: Sheet1
Category	GO.ID	Term	list	Total	Pvalue	FDR	Gene
CC	GO:0044428	nuclear part	122	4521	2.6e-07	0.00158834	ENSG00000002822(MAD1L1),ENSG00000003756(RBM5),ENSG00000005483(KMT2E),ENSG00000008988(RPS20),ENSG00000010803(SCMH1),ENSG00000039123(MTREX),ENSG00000049618(ARID1B),ENSG00000051382(PIK3CB),ENSG00000054267(ARID4B),ENSG00000068024(HDAC4),ENSG00000072609(CHFR),ENSG00000080608(PUM3),ENSG00000085224(ATRX),ENSG00000088833(NSFL1C),ENSG00000090565(RAB11FIP3),ENSG00000092853(CLSPN),ENSG00000099290(WASHC2A),E…
CC	GO:0031974	membrane-enclosed lumen	133	5292	3.4e-06	0.00519265	ENSG00000003756(RBM5),ENSG00000005483(KMT2E),ENSG00000008988(RPS20),ENSG00000010803(SCMH1),ENSG00000039123(MTREX),ENSG00000048544(MRPS10),ENSG00000049618(ARID1B),ENSG00000051382(PIK3CB),ENSG00000054267(ARID4B),ENSG00000067900(ROCK1),ENSG00000068024(HDAC4),ENSG00000069974(RAB27A),ENSG00000072506(HSD17B10),ENSG00000072609(CHFR),ENSG00000080608(PUM3),ENSG00000085224(ATRX),ENSG00000087008(ACOX3),ENSG…
CC	GO:0043233	organelle lumen	133	5292	3.4e-06	0.00519265	ENSG00000003756(RBM5),ENSG00000005483(KMT2E),ENSG00000008988(RPS20),ENSG00000010803(SCMH1),ENSG00000039123(MTREX),ENSG00000048544(MRPS10),ENSG00000049618(ARID1B),ENSG00000051382(PIK3CB),ENSG00000054267(ARID4B),ENSG00000067900(ROCK1),ENSG00000068024(HDAC4),ENSG00000069974(RAB27A),ENSG00000072506(HSD17B10),ENSG00000072609(CHFR),ENSG00000080608(PUM3),ENSG00000085224(ATRX),ENSG00000087008(ACOX3),ENSG…
CC	GO:0070013	intracellular organelle lumen	133	5292	3.4e-06	0.00519265	ENSG00000003756(RBM5),ENSG00000005483(KMT2E),ENSG00000008988(RPS20),ENSG00000010803(SCMH1),ENSG00000039123(MTREX),ENSG00000048544(MRPS10),ENSG00000049618(ARID1B),ENSG00000051382(PIK3CB),ENSG00000054267(ARID4B),ENSG00000067900(ROCK1),ENSG00000068024(HDAC4),ENSG00000069974(RAB27A),ENSG00000072506(HSD17B10),ENSG00000072609(CHFR),ENSG00000080608(PUM3),ENSG00000085224(ATRX),ENSG00000087008(ACOX3),ENSG…
CC	GO:0044446	intracellular organelle part	206	9283	5.5e-06	0.00557446	ENSG00000002822(MAD1L1),ENSG00000003756(RBM5),ENSG00000005483(KMT2E),ENSG00000008294(SPAG9),ENSG00000008988(RPS20),ENSG00000010803(SCMH1),ENSG00000015133(CCDC88C),ENSG00000025796(SEC63),ENSG00000039123(MTREX),ENSG00000048544(MRPS10),ENSG00000049618(ARID1B),ENSG00000051382(PIK3CB),ENSG00000054267(ARID4B),ENSG00000060642(PIGV),ENSG00000067900(ROCK1),ENSG00000068024(HDAC4),ENSG00000068650(ATP11A),EN…
CC	GO:0044422	organelle part	211	9587	6.5e-06	0.00557446	ENSG00000002822(MAD1L1),ENSG00000003756(RBM5),ENSG00000005483(KMT2E),ENSG00000008294(SPAG9),ENSG00000008988(RPS20),ENSG00000010803(SCMH1),ENSG00000015133(CCDC88C),ENSG00000025796(SEC63),ENSG00000039123(MTREX),ENSG00000048544(MRPS10),ENSG00000049618(ARID1B),ENSG00000051382(PIK3CB),ENSG00000054267(ARID4B),ENSG00000060642(PIGV),ENSG00000067900(ROCK1),ENSG00000068024(HDAC4),ENSG00000068650(ATP11A),EN…
CC	GO:0031981	nuclear lumen	109	4153	6.7e-06	0.00557446	ENSG00000003756(RBM5),ENSG00000005483(KMT2E),ENSG00000008988(RPS20),ENSG00000010803(SCMH1),ENSG00000039123(MTREX),ENSG00000049618(ARID1B),ENSG00000051382(PIK3CB),ENSG00000054267(ARID4B),ENSG00000068024(HDAC4),ENSG00000072609(CHFR),ENSG00000080608(PUM3),ENSG00000085224(ATRX),ENSG00000088833(NSFL1C),ENSG00000090565(RAB11FIP3),ENSG00000092853(CLSPN),ENSG00000099290(WASHC2A),ENSG00000100030(MAPK1),EN…
CC	GO:0005622	intracellular	290	14505	7.3e-06	0.00557446	ENSG00000002822(MAD1L1),ENSG00000003756(RBM5),ENSG00000005483(KMT2E),ENSG00000008294(SPAG9),ENSG00000008988(RPS20),ENSG00000010803(SCMH1),ENSG00000011566(MAP4K3),ENSG00000015133(CCDC88C),ENSG00000025796(SEC63),ENSG00000033327(GAB2),ENSG00000039123(MTREX),ENSG00000048544(MRPS10),ENSG00000049618(ARID1B),ENSG00000051382(PIK3CB),ENSG00000053747(LAMA3),ENSG00000054267(ARID4B),ENSG00000058866(DGKG),ENS…
CC	GO:0044424	intracellular part	289	14460	9.3e-06	0.00631263	ENSG00000002822(MAD1L1),ENSG00000003756(RBM5),ENSG00000005483(KMT2E),ENSG00000008294(SPAG9),ENSG00000008988(RPS20),ENSG00000010803(SCMH1),ENSG00000011566(MAP4K3),ENSG00000015133(CCDC88C),ENSG00000025796(SEC63),ENSG00000033327(GAB2),ENSG00000039123(MTREX),ENSG00000048544(MRPS10),ENSG00000049618(ARID1B),ENSG00000051382(PIK3CB),ENSG00000053747(LAMA3),ENSG00000054267(ARID4B),ENSG00000058866(DGKG),ENS…
CC	GO:0005654	nucleoplasm	95	3532	1.3e-05	0.0079417	ENSG00000003756(RBM5),ENSG00000005483(KMT2E),ENSG00000008988(RPS20),ENSG00000010803(SCMH1),ENSG00000039123(MTREX),ENSG00000049618(ARID1B),ENSG00000054267(ARID4B),ENSG00000068024(HDAC4),ENSG00000072609(CHFR),ENSG00000080608(PUM3),ENSG00000085224(ATRX),ENSG00000088833(NSFL1C),ENSG00000090565(RAB11FIP3),ENSG00000092853(CLSPN),ENSG00000100030(MAPK1),ENSG00000100162(CENPM),ENSG00000102921(AC026470.1),…
CC	GO:1990246	uniplex complex	3	5	5.5e-05	0.030545	ENSG00000107745(MICU1),ENSG00000156026(MCU),ENSG00000165487(MICU2)
CC	GO:0043231	intracellular membrane-bounded organelle	230	10955	6e-05	0.030545	ENSG00000002822(MAD1L1),ENSG00000003756(RBM5),ENSG00000005483(KMT2E),ENSG00000008988(RPS20),ENSG00000010803(SCMH1),ENSG00000025796(SEC63),ENSG00000039123(MTREX),ENSG00000048544(MRPS10),ENSG00000049618(ARID1B),ENSG00000051382(PIK3CB),ENSG00000053747(LAMA3),ENSG00000054267(ARID4B),ENSG00000060642(PIGV),ENSG00000066827(ZFAT),ENSG00000067900(ROCK1),ENSG00000068024(HDAC4),ENSG00000068650(ATP11A),ENSG0…
BP	GO:0018205	peptidyl-lysine modification	19	399	0.0001	0.0469923	ENSG00000005483(KMT2E),ENSG00000054267(ARID4B),ENSG00000068024(HDAC4),ENSG00000085224(ATRX),ENSG00000103037(SETD6),ENSG00000106462(EZH2),ENSG00000116539(ASH1L),ENSG00000124422(USP22),ENSG00000135999(EPC2),ENSG00000141867(BRD4),ENSG00000155561(NUP205),ENSG00000156650(KAT6B),ENSG00000160294(MCM3AP),ENSG00000162961(DPY30),ENSG00000172534(HCFC1),ENSG00000182512(GLRX5),ENSG00000187605(TET3),ENSG000001…
BP	GO:0034243	regulation of transcription elongation from RNA polymerase II promoter	5	29	0.00014	0.06109	ENSG00000106462(EZH2),ENSG00000141867(BRD4),ENSG00000154582(ELOC),ENSG00000167258(CDK12),ENSG00000213246(SUPT4H1)
BP	GO:0010629	negative regulation of gene expression	54	1871	0.00022	0.0862447	ENSG00000008988(RPS20),ENSG00000010803(SCMH1),ENSG00000067900(ROCK1),ENSG00000068024(HDAC4),ENSG00000085224(ATRX),ENSG00000105258(POLR2I),ENSG00000106462(EZH2),ENSG00000111642(CHD4),ENSG00000112242(E2F3),ENSG00000113360(DROSHA),ENSG00000114126(TFDP2),ENSG00000114861(FOXP1),ENSG00000117569(PTBP2),ENSG00000118260(CREB1),ENSG00000121390(PSPC1),ENSG00000124782(RREB1),ENSG00000125107(CNOT1),ENSG000001…
CC	GO:0044444	cytoplasmic part	204	9620	0.00023	0.0862447	ENSG00000002822(MAD1L1),ENSG00000008294(SPAG9),ENSG00000008988(RPS20),ENSG00000025796(SEC63),ENSG00000033327(GAB2),ENSG00000048544(MRPS10),ENSG00000049618(ARID1B),ENSG00000051382(PIK3CB),ENSG00000053747(LAMA3),ENSG00000060642(PIGV),ENSG00000065357(DGKA),ENSG00000066827(ZFAT),ENSG00000067900(ROCK1),ENSG00000068024(HDAC4),ENSG00000068650(ATP11A),ENSG00000069974(RAB27A),ENSG00000072506(HSD17B10),ENS…
BP	GO:0034968	histone lysine methylation	9	117	0.00024	0.0862447	ENSG00000005483(KMT2E),ENSG00000054267(ARID4B),ENSG00000085224(ATRX),ENSG00000103037(SETD6),ENSG00000106462(EZH2),ENSG00000116539(ASH1L),ENSG00000141867(BRD4),ENSG00000162961(DPY30),ENSG00000187605(TET3)
CC	GO:0043227	membrane-bounded organelle	251	12410	0.00028	0.0946895	ENSG00000002822(MAD1L1),ENSG00000003756(RBM5),ENSG00000005483(KMT2E),ENSG00000008294(SPAG9),ENSG00000008988(RPS20),ENSG00000010803(SCMH1),ENSG00000025796(SEC63),ENSG00000039123(MTREX),ENSG00000048544(MRPS10),ENSG00000049618(ARID1B),ENSG00000051382(PIK3CB),ENSG00000053747(LAMA3),ENSG00000054267(ARID4B),ENSG00000060642(PIGV),ENSG00000064651(SLC12A2),ENSG00000066827(ZFAT),ENSG00000067900(ROCK1),ENSG…
BP	GO:0006864	pyrimidine nucleotide transport	2	2	0.00031	0.0946895	ENSG00000114120(SLC25A36),ENSG00000171612(SLC25A33)
BP	GO:1990519	mitochondrial pyrimidine nucleotide import	2	2	0.00031	0.0946895	ENSG00000114120(SLC25A36),ENSG00000171612(SLC25A33)
MF	GO:0015218	pyrimidine nucleotide transmembrane transporter activity	2	2	0.00034	0.0989076	ENSG00000114120(SLC25A36),ENSG00000171612(SLC25A33)
CC	GO:0005737	cytoplasm	235	11509	0.00044	0.12088	ENSG00000002822(MAD1L1),ENSG00000005483(KMT2E),ENSG00000008294(SPAG9),ENSG00000008988(RPS20),ENSG00000011566(MAP4K3),ENSG00000015133(CCDC88C),ENSG00000025796(SEC63),ENSG00000033327(GAB2),ENSG00000048544(MRPS10),ENSG00000049618(ARID1B),ENSG00000051382(PIK3CB),ENSG00000053747(LAMA3),ENSG00000054267(ARID4B),ENSG00000058866(DGKG),ENSG00000060642(PIGV),ENSG00000065357(DGKA),ENSG00000066827(ZFAT),ENSG0…
BP	GO:0051726	regulation of cell cycle	37	1171	0.00047	0.12088	ENSG00000002822(MAD1L1),ENSG00000005483(KMT2E),ENSG00000072609(CHFR),ENSG00000074054(CLASP1),ENSG00000085224(ATRX),ENSG00000088833(NSFL1C),ENSG00000090565(RAB11FIP3),ENSG00000092853(CLSPN),ENSG00000106462(EZH2),ENSG00000106617(PRKAG2),ENSG00000112242(E2F3),ENSG00000114126(TFDP2),ENSG00000115241(PPM1G),ENSG00000122545(SEPT7),ENSG00000124422(USP22),ENSG00000125107(CNOT1),ENSG00000134644(PUM1),ENSG0…
BP	GO:0018022	peptidyl-lysine methylation	9	131	0.00056	0.12088	ENSG00000005483(KMT2E),ENSG00000054267(ARID4B),ENSG00000085224(ATRX),ENSG00000103037(SETD6),ENSG00000106462(EZH2),ENSG00000116539(ASH1L),ENSG00000141867(BRD4),ENSG00000162961(DPY30),ENSG00000187605(TET3)
BP	GO:1900542	regulation of purine nucleotide metabolic process	11	189	0.00058	0.12088	ENSG00000068024(HDAC4),ENSG00000106617(PRKAG2),ENSG00000155561(NUP205),ENSG00000167323(STIM1),ENSG00000171509(RXFP1),ENSG00000171612(SLC25A33),ENSG00000174840(PDE12),ENSG00000176533(GNG7),ENSG00000186951(PPARA),ENSG00000196313(POM121),ENSG00000272391(POM121C)
BP	GO:0036444	mitochondrial calcium uptake	3	10	0.00061	0.12088	ENSG00000107745(MICU1),ENSG00000156026(MCU),ENSG00000165487(MICU2)
CC	GO:0005829	cytosol	118	5080	0.00063	0.12088	ENSG00000002822(MAD1L1),ENSG00000008294(SPAG9),ENSG00000008988(RPS20),ENSG00000025796(SEC63),ENSG00000033327(GAB2),ENSG00000049618(ARID1B),ENSG00000051382(PIK3CB),ENSG00000065357(DGKA),ENSG00000066827(ZFAT),ENSG00000067900(ROCK1),ENSG00000068024(HDAC4),ENSG00000069974(RAB27A),ENSG00000074054(CLASP1),ENSG00000082074(FYB1),ENSG00000087008(ACOX3),ENSG00000088833(NSFL1C),ENSG00000089154(GCN1),ENSG000…
BP	GO:0002433	immune response-regulating cell surface receptor signaling pathway involved in phagocytosis	7	82	0.00064	0.12088	ENSG00000051382(PIK3CB),ENSG00000100030(MAPK1),ENSG00000107263(RAPGEF1),ENSG00000122574(WIPF3),ENSG00000123338(NCKAP1L),ENSG00000158195(WASF2),ENSG00000176105(YES1)
BP	GO:0003300	cardiac muscle hypertrophy	7	82	0.00064	0.12088	ENSG00000067900(ROCK1),ENSG00000068024(HDAC4),ENSG00000106462(EZH2),ENSG00000138735(PDE5A),ENSG00000154229(PRKCA),ENSG00000175206(NPPA),ENSG00000186951(PPARA)
BP	GO:0038096	Fc-gamma receptor signaling pathway involved in phagocytosis	7	82	0.00064	0.12088	ENSG00000051382(PIK3CB),ENSG00000100030(MAPK1),ENSG00000107263(RAPGEF1),ENSG00000122574(WIPF3),ENSG00000123338(NCKAP1L),ENSG00000158195(WASF2),ENSG00000176105(YES1)
CC	GO:0043226	organelle	267	13509	0.00067	0.12088	ENSG00000002822(MAD1L1),ENSG00000003756(RBM5),ENSG00000005483(KMT2E),ENSG00000008294(SPAG9),ENSG00000008988(RPS20),ENSG00000010803(SCMH1),ENSG00000015133(CCDC88C),ENSG00000025796(SEC63),ENSG00000039123(MTREX),ENSG00000048544(MRPS10),ENSG00000049618(ARID1B),ENSG00000051382(PIK3CB),ENSG00000053747(LAMA3),ENSG00000054267(ARID4B),ENSG00000060642(PIGV),ENSG00000064651(SLC12A2),ENSG00000066827(ZFAT),EN…
CC	GO:0043229	intracellular organelle	254	12711	0.00068	0.12088	ENSG00000002822(MAD1L1),ENSG00000003756(RBM5),ENSG00000005483(KMT2E),ENSG00000008294(SPAG9),ENSG00000008988(RPS20),ENSG00000010803(SCMH1),ENSG00000015133(CCDC88C),ENSG00000025796(SEC63),ENSG00000039123(MTREX),ENSG00000048544(MRPS10),ENSG00000049618(ARID1B),ENSG00000051382(PIK3CB),ENSG00000053747(LAMA3),ENSG00000054267(ARID4B),ENSG00000060642(PIGV),ENSG00000066827(ZFAT),ENSG00000067900(ROCK1),ENSG…
BP	GO:0006140	regulation of nucleotide metabolic process	11	193	0.00069	0.12088	ENSG00000068024(HDAC4),ENSG00000106617(PRKAG2),ENSG00000155561(NUP205),ENSG00000167323(STIM1),ENSG00000171509(RXFP1),ENSG00000171612(SLC25A33),ENSG00000174840(PDE12),ENSG00000176533(GNG7),ENSG00000186951(PPARA),ENSG00000196313(POM121),ENSG00000272391(POM121C)
MF	GO:0005515	protein binding	257	12539	0.0007	0.12088	ENSG00000002822(MAD1L1),ENSG00000003756(RBM5),ENSG00000005483(KMT2E),ENSG00000008294(SPAG9),ENSG00000008382(MPND),ENSG00000008988(RPS20),ENSG00000010803(SCMH1),ENSG00000011566(MAP4K3),ENSG00000015133(CCDC88C),ENSG00000018699(TTC27),ENSG00000025796(SEC63),ENSG00000033327(GAB2),ENSG00000039123(MTREX),ENSG00000049618(ARID1B),ENSG00000051382(PIK3CB),ENSG00000053747(LAMA3),ENSG00000054267(ARID4B),ENSG…
BP	GO:0000959	mitochondrial RNA metabolic process	5	41	0.00076	0.12088	ENSG00000072506(HSD17B10),ENSG00000138095(LRPPRC),ENSG00000171103(TRMT61B),ENSG00000171612(SLC25A33),ENSG00000174840(PDE12)
BP	GO:0014897	striated muscle hypertrophy	7	85	0.00079	0.12088	ENSG00000067900(ROCK1),ENSG00000068024(HDAC4),ENSG00000106462(EZH2),ENSG00000138735(PDE5A),ENSG00000154229(PRKCA),ENSG00000175206(NPPA),ENSG00000186951(PPARA)
CC	GO:0005635	nuclear envelope	19	466	0.00079	0.12088	ENSG00000002822(MAD1L1),ENSG00000138095(LRPPRC),ENSG00000138279(ANXA7),ENSG00000139174(PRICKLE1),ENSG00000139505(MTMR6),ENSG00000147649(MTDH),ENSG00000148719(DNAJB12),ENSG00000155561(NUP205),ENSG00000156052(GNAQ),ENSG00000157895(C12orf43),ENSG00000160294(MCM3AP),ENSG00000160539(PLPP7),ENSG00000164828(SUN1),ENSG00000169905(TOR1AIP2),ENSG00000171791(BCL2),ENSG00000182621(PLCB1),ENSG00000196313(POM1…
CC	GO:0044451	nucleoplasm part	36	1150	0.0008	0.12088	ENSG00000005483(KMT2E),ENSG00000068024(HDAC4),ENSG00000072609(CHFR),ENSG00000085224(ATRX),ENSG00000102921(AC026470.1),ENSG00000103671(TRIP4),ENSG00000105258(POLR2I),ENSG00000106462(EZH2),ENSG00000108510(MED13),ENSG00000111642(CHD4),ENSG00000121390(PSPC1),ENSG00000123066(MED13L),ENSG00000124422(USP22),ENSG00000124782(RREB1),ENSG00000134644(PUM1),ENSG00000135999(EPC2),ENSG00000137776(SLTM),ENSG0000…
BP	GO:1903578	regulation of ATP metabolic process	8	111	0.00082	0.12088	ENSG00000068024(HDAC4),ENSG00000106617(PRKAG2),ENSG00000155561(NUP205),ENSG00000171612(SLC25A33),ENSG00000174840(PDE12),ENSG00000186951(PPARA),ENSG00000196313(POM121),ENSG00000272391(POM121C)
BP	GO:0051561	positive regulation of mitochondrial calcium ion concentration	3	11	0.00082	0.12088	ENSG00000107745(MICU1),ENSG00000156026(MCU),ENSG00000165487(MICU2)
BP	GO:0006401	RNA catabolic process	17	399	0.00083	0.12088	ENSG00000008988(RPS20),ENSG00000039123(MTREX),ENSG00000067900(ROCK1),ENSG00000113360(DROSHA),ENSG00000125107(CNOT1),ENSG00000134644(PUM1),ENSG00000138095(LRPPRC),ENSG00000151014(NOCT),ENSG00000154229(PRKCA),ENSG00000154760(SLFN13),ENSG00000158435(CNOT11),ENSG00000165916(PSMC3),ENSG00000171858(RPS21),ENSG00000172346(CSDC2),ENSG00000174840(PDE12),ENSG00000197170(PSMD12),ENSG00000265303(AC099850.2)
BP	GO:0038094	Fc-gamma receptor signaling pathway	7	86	0.00085	0.12088	ENSG00000051382(PIK3CB),ENSG00000100030(MAPK1),ENSG00000107263(RAPGEF1),ENSG00000122574(WIPF3),ENSG00000123338(NCKAP1L),ENSG00000158195(WASF2),ENSG00000176105(YES1)
BP	GO:0002431	Fc receptor mediated stimulatory signaling pathway	7	87	0.00091	0.12088	ENSG00000051382(PIK3CB),ENSG00000100030(MAPK1),ENSG00000107263(RAPGEF1),ENSG00000122574(WIPF3),ENSG00000123338(NCKAP1L),ENSG00000158195(WASF2),ENSG00000176105(YES1)
BP	GO:0014896	muscle hypertrophy	7	87	0.00091	0.12088	ENSG00000067900(ROCK1),ENSG00000068024(HDAC4),ENSG00000106462(EZH2),ENSG00000138735(PDE5A),ENSG00000154229(PRKCA),ENSG00000175206(NPPA),ENSG00000186951(PPARA)
BP	GO:0016476	regulation of embryonic cell shape	2	3	0.00093	0.12088	ENSG00000122545(SEPT7),ENSG00000143951(WDPCP)
BP	GO:1902304	positive regulation of potassium ion export	2	3	0.00093	0.12088	ENSG00000120049(KCNIP2),ENSG00000175206(NPPA)
BP	GO:1903766	positive regulation of potassium ion export across plasma membrane	2	3	0.00093	0.12088	ENSG00000120049(KCNIP2),ENSG00000175206(NPPA)
MF	GO:0005250	A-type (transient outward) potassium channel activity	2	3	0.001	0.124673	ENSG00000120049(KCNIP2),ENSG00000171385(KCND3)
BP	GO:0016571	histone methylation	9	142	0.001	0.124673	ENSG00000005483(KMT2E),ENSG00000054267(ARID4B),ENSG00000085224(ATRX),ENSG00000103037(SETD6),ENSG00000106462(EZH2),ENSG00000116539(ASH1L),ENSG00000141867(BRD4),ENSG00000162961(DPY30),ENSG00000187605(TET3)
BP	GO:0007346	regulation of mitotic cell cycle	23	637	0.00107	0.130565	ENSG00000002822(MAD1L1),ENSG00000005483(KMT2E),ENSG00000072609(CHFR),ENSG00000074054(CLASP1),ENSG00000085224(ATRX),ENSG00000088833(NSFL1C),ENSG00000092853(CLSPN),ENSG00000106462(EZH2),ENSG00000114126(TFDP2),ENSG00000122545(SEPT7),ENSG00000124422(USP22),ENSG00000125107(CNOT1),ENSG00000141867(BRD4),ENSG00000154229(PRKCA),ENSG00000158435(CNOT11),ENSG00000165730(STOX1),ENSG00000165916(PSMC3),ENSG0000…
BP	GO:1901990	regulation of mitotic cell cycle phase transition	17	409	0.00109	0.130565	ENSG00000002822(MAD1L1),ENSG00000005483(KMT2E),ENSG00000074054(CLASP1),ENSG00000092853(CLSPN),ENSG00000106462(EZH2),ENSG00000114126(TFDP2),ENSG00000122545(SEPT7),ENSG00000125107(CNOT1),ENSG00000141867(BRD4),ENSG00000158435(CNOT11),ENSG00000165730(STOX1),ENSG00000165916(PSMC3),ENSG00000166295(ANAPC16),ENSG00000171791(BCL2),ENSG00000175203(DCTN2),ENSG00000182621(PLCB1),ENSG00000197170(PSMD12)
BP	GO:0018023	peptidyl-lysine trimethylation	5	45	0.00117	0.137453	ENSG00000005483(KMT2E),ENSG00000054267(ARID4B),ENSG00000085224(ATRX),ENSG00000141867(BRD4),ENSG00000187605(TET3)
BP	GO:0032784	regulation of DNA-templated transcription, elongation	5	47	0.00143	0.164828	ENSG00000106462(EZH2),ENSG00000141867(BRD4),ENSG00000154582(ELOC),ENSG00000167258(CDK12),ENSG00000213246(SUPT4H1)
MF	GO:0004535	poly(A)-specific ribonuclease activity	3	13	0.00155	0.173791	ENSG00000125107(CNOT1),ENSG00000151014(NOCT),ENSG00000174840(PDE12)
BP	GO:0032786	positive regulation of DNA-templated transcription, elongation	4	29	0.00164	0.173791	ENSG00000141867(BRD4),ENSG00000154582(ELOC),ENSG00000167258(CDK12),ENSG00000213246(SUPT4H1)
BP	GO:0095500	acetylcholine receptor signaling pathway	4	29	0.00164	0.173791	ENSG00000112038(OPRM1),ENSG00000156052(GNAQ),ENSG00000160716(CHRNB2),ENSG00000182621(PLCB1)
BP	GO:1903831	signal transduction involved in cellular response to ammonium ion	4	29	0.00164	0.173791	ENSG00000112038(OPRM1),ENSG00000156052(GNAQ),ENSG00000160716(CHRNB2),ENSG00000182621(PLCB1)
BP	GO:0044270	cellular nitrogen compound catabolic process	21	579	0.00165	0.173791	ENSG00000008988(RPS20),ENSG00000039123(MTREX),ENSG00000067900(ROCK1),ENSG00000113360(DROSHA),ENSG00000125107(CNOT1),ENSG00000132837(DMGDH),ENSG00000134644(PUM1),ENSG00000138095(LRPPRC),ENSG00000138735(PDE5A),ENSG00000151014(NOCT),ENSG00000154229(PRKCA),ENSG00000154760(SLFN13),ENSG00000158435(CNOT11),ENSG00000165916(PSMC3),ENSG00000171858(RPS21),ENSG00000172346(CSDC2),ENSG00000174840(PDE12),ENSG00…
BP	GO:0038093	Fc receptor signaling pathway	10	185	0.00178	0.181234	ENSG00000033327(GAB2),ENSG00000051382(PIK3CB),ENSG00000100030(MAPK1),ENSG00000107263(RAPGEF1),ENSG00000122574(WIPF3),ENSG00000123338(NCKAP1L),ENSG00000158195(WASF2),ENSG00000165916(PSMC3),ENSG00000176105(YES1),ENSG00000197170(PSMD12)
BP	GO:0051147	regulation of muscle cell differentiation	10	185	0.00178	0.181234	ENSG00000008294(SPAG9),ENSG00000068024(HDAC4),ENSG00000103671(TRIP4),ENSG00000106462(EZH2),ENSG00000139174(PRICKLE1),ENSG00000160539(PLPP7),ENSG00000168214(RBPJ),ENSG00000171791(BCL2),ENSG00000182621(PLCB1),ENSG00000186951(PPARA)
CC	GO:0097444	spine apparatus	2	4	0.00187	0.18609	ENSG00000112038(OPRM1),ENSG00000171603(CLSTN1)
BP	GO:0035094	response to nicotine	5	50	0.00189	0.18609	ENSG00000100030(MAPK1),ENSG00000118260(CREB1),ENSG00000160716(CHRNB2),ENSG00000171791(BCL2),ENSG00000186951(PPARA)
BP	GO:0010605	negative regulation of macromolecule metabolic process	68	2728	0.00195	0.18609	ENSG00000008988(RPS20),ENSG00000010803(SCMH1),ENSG00000067900(ROCK1),ENSG00000068024(HDAC4),ENSG00000085224(ATRX),ENSG00000102265(TIMP1),ENSG00000102921(AC026470.1),ENSG00000105258(POLR2I),ENSG00000106462(EZH2),ENSG00000106617(PRKAG2),ENSG00000107263(RAPGEF1),ENSG00000111642(CHD4),ENSG00000112242(E2F3),ENSG00000113360(DROSHA),ENSG00000114126(TFDP2),ENSG00000114861(FOXP1),ENSG00000116539(ASH1L),EN…
BP	GO:0045995	regulation of embryonic development	8	127	0.00196	0.18609	ENSG00000053747(LAMA3),ENSG00000074054(CLASP1),ENSG00000122545(SEPT7),ENSG00000143951(WDPCP),ENSG00000151014(NOCT),ENSG00000162552(WNT4),ENSG00000165730(STOX1),ENSG00000182621(PLCB1)
MF	GO:0004127	cytidylate kinase activity	2	4	0.00198	0.18609	ENSG00000140057(AK7),ENSG00000162368(CMPK1)
BP	GO:1905144	response to acetylcholine	4	31	0.00211	0.192388	ENSG00000112038(OPRM1),ENSG00000156052(GNAQ),ENSG00000160716(CHRNB2),ENSG00000182621(PLCB1)
BP	GO:1905145	cellular response to acetylcholine	4	31	0.00211	0.192388	ENSG00000112038(OPRM1),ENSG00000156052(GNAQ),ENSG00000160716(CHRNB2),ENSG00000182621(PLCB1)
BP	GO:0019637	organophosphate metabolic process	34	1144	0.00225	0.195316	ENSG00000051382(PIK3CB),ENSG00000060642(PIGV),ENSG00000065357(DGKA),ENSG00000068024(HDAC4),ENSG00000073060(SCARB1),ENSG00000087253(LPCAT2),ENSG00000100030(MAPK1),ENSG00000100504(PYGL),ENSG00000106617(PRKAG2),ENSG00000123684(LPGAT1),ENSG00000138735(PDE5A),ENSG00000139505(MTMR6),ENSG00000140057(AK7),ENSG00000143772(ITPKB),ENSG00000143797(MBOAT2),ENSG00000148377(IDI2),ENSG00000154889(MPPE1),ENSG0000…
CC	GO:0016607	nuclear speck	16	397	0.00225	0.195316	ENSG00000005483(KMT2E),ENSG00000121390(PSPC1),ENSG00000124422(USP22),ENSG00000124782(RREB1),ENSG00000134644(PUM1),ENSG00000138756(BMP2K),ENSG00000140262(TCF12),ENSG00000140632(GLYR1),ENSG00000146963(LUC7L2),ENSG00000153046(CDYL),ENSG00000163072(NOSTRIN),ENSG00000167258(CDK12),ENSG00000169564(PCBP1),ENSG00000182621(PLCB1),ENSG00000183648(NDUFB1),ENSG00000184937(WT1)
BP	GO:0006165	nucleoside diphosphate phosphorylation	8	130	0.00227	0.195316	ENSG00000068024(HDAC4),ENSG00000106617(PRKAG2),ENSG00000140057(AK7),ENSG00000155561(NUP205),ENSG00000162368(CMPK1),ENSG00000186951(PPARA),ENSG00000196313(POM121),ENSG00000272391(POM121C)
BP	GO:0010564	regulation of cell cycle process	25	758	0.00227	0.195316	ENSG00000002822(MAD1L1),ENSG00000005483(KMT2E),ENSG00000074054(CLASP1),ENSG00000085224(ATRX),ENSG00000088833(NSFL1C),ENSG00000090565(RAB11FIP3),ENSG00000092853(CLSPN),ENSG00000106462(EZH2),ENSG00000114126(TFDP2),ENSG00000122545(SEPT7),ENSG00000125107(CNOT1),ENSG00000141867(BRD4),ENSG00000156374(PCGF6),ENSG00000158435(CNOT11),ENSG00000162552(WNT4),ENSG00000164953(TMEM67),ENSG00000165730(STOX1),ENS…
BP	GO:0006110	regulation of glycolytic process	6	76	0.00231	0.195997	ENSG00000068024(HDAC4),ENSG00000106617(PRKAG2),ENSG00000155561(NUP205),ENSG00000186951(PPARA),ENSG00000196313(POM121),ENSG00000272391(POM121C)
BP	GO:0030010	establishment of cell polarity	8	131	0.00238	0.197551	ENSG00000067900(ROCK1),ENSG00000074054(CLASP1),ENSG00000088833(NSFL1C),ENSG00000105738(SIPA1L3),ENSG00000107099(DOCK8),ENSG00000108669(CYTH1),ENSG00000143951(WDPCP),ENSG00000174672(BRSK2)
MF	GO:0003841	1-acylglycerol-3-phosphate O-acyltransferase activity	3	15	0.0024	0.197551	ENSG00000087253(LPCAT2),ENSG00000123684(LPGAT1),ENSG00000143797(MBOAT2)
BP	GO:1901987	regulation of cell cycle phase transition	17	442	0.00247	0.197551	ENSG00000002822(MAD1L1),ENSG00000005483(KMT2E),ENSG00000074054(CLASP1),ENSG00000092853(CLSPN),ENSG00000106462(EZH2),ENSG00000114126(TFDP2),ENSG00000122545(SEPT7),ENSG00000125107(CNOT1),ENSG00000141867(BRD4),ENSG00000158435(CNOT11),ENSG00000165730(STOX1),ENSG00000165916(PSMC3),ENSG00000166295(ANAPC16),ENSG00000171791(BCL2),ENSG00000175203(DCTN2),ENSG00000182621(PLCB1),ENSG00000197170(PSMD12)
BP	GO:0046939	nucleotide phosphorylation	8	132	0.00249	0.197551	ENSG00000068024(HDAC4),ENSG00000106617(PRKAG2),ENSG00000140057(AK7),ENSG00000155561(NUP205),ENSG00000162368(CMPK1),ENSG00000186951(PPARA),ENSG00000196313(POM121),ENSG00000272391(POM121C)
BP	GO:0051174	regulation of phosphorus metabolic process	48	1791	0.00249	0.197551	ENSG00000008294(SPAG9),ENSG00000011566(MAP4K3),ENSG00000015133(CCDC88C),ENSG00000051382(PIK3CB),ENSG00000067900(ROCK1),ENSG00000068024(HDAC4),ENSG00000073060(SCARB1),ENSG00000073711(PPP2R3A),ENSG00000085511(MAP3K4),ENSG00000089154(GCN1),ENSG00000092853(CLSPN),ENSG00000100030(MAPK1),ENSG00000106462(EZH2),ENSG00000106617(PRKAG2),ENSG00000107263(RAPGEF1),ENSG00000110075(PPP6R3),ENSG00000112038(OPRM1…
BP	GO:0090407	organophosphate biosynthetic process	21	600	0.00253	0.198151	ENSG00000051382(PIK3CB),ENSG00000060642(PIGV),ENSG00000065357(DGKA),ENSG00000087253(LPCAT2),ENSG00000100030(MAPK1),ENSG00000100504(PYGL),ENSG00000106617(PRKAG2),ENSG00000123684(LPGAT1),ENSG00000139505(MTMR6),ENSG00000140057(AK7),ENSG00000143772(ITPKB),ENSG00000143797(MBOAT2),ENSG00000148377(IDI2),ENSG00000154889(MPPE1),ENSG00000156110(ADK),ENSG00000162368(CMPK1),ENSG00000167323(STIM1),ENSG0000017…
BP	GO:1990868	response to chemokine	3	16	0.00262	0.199108	ENSG00000064651(SLC12A2),ENSG00000107099(DOCK8),ENSG00000136141(LRCH1)
BP	GO:1990869	cellular response to chemokine	3	16	0.00262	0.199108	ENSG00000064651(SLC12A2),ENSG00000107099(DOCK8),ENSG00000136141(LRCH1)
BP	GO:0010948	negative regulation of cell cycle process	14	333	0.00264	0.199108	ENSG00000002822(MAD1L1),ENSG00000085224(ATRX),ENSG00000092853(CLSPN),ENSG00000106462(EZH2),ENSG00000114126(TFDP2),ENSG00000122545(SEPT7),ENSG00000125107(CNOT1),ENSG00000156374(PCGF6),ENSG00000158435(CNOT11),ENSG00000164953(TMEM67),ENSG00000165916(PSMC3),ENSG00000171791(BCL2),ENSG00000173889(PHC3),ENSG00000197170(PSMD12)
BP	GO:2000026	regulation of multicellular organismal development	53	2034	0.00268	0.19966	ENSG00000005483(KMT2E),ENSG00000008294(SPAG9),ENSG00000053747(LAMA3),ENSG00000067900(ROCK1),ENSG00000068024(HDAC4),ENSG00000074054(CLASP1),ENSG00000100030(MAPK1),ENSG00000102265(TIMP1),ENSG00000105186(ANKRD27),ENSG00000106462(EZH2),ENSG00000107263(RAPGEF1),ENSG00000111344(RASAL1),ENSG00000112038(OPRM1),ENSG00000113360(DROSHA),ENSG00000114861(FOXP1),ENSG00000118260(CREB1),ENSG00000122545(SEPT7),EN…
BP	GO:0050793	regulation of developmental process	64	2571	0.00281	0.201863	ENSG00000005483(KMT2E),ENSG00000008294(SPAG9),ENSG00000053747(LAMA3),ENSG00000067900(ROCK1),ENSG00000068024(HDAC4),ENSG00000074054(CLASP1),ENSG00000100030(MAPK1),ENSG00000102265(TIMP1),ENSG00000103671(TRIP4),ENSG00000105186(ANKRD27),ENSG00000106462(EZH2),ENSG00000107263(RAPGEF1),ENSG00000111344(RASAL1),ENSG00000112038(OPRM1),ENSG00000113360(DROSHA),ENSG00000114861(FOXP1),ENSG00000118260(CREB1),EN…
MF	GO:0005521	lamin binding	3	16	0.00291	0.201863	ENSG00000141562(NARF),ENSG00000164828(SUN1),ENSG00000182621(PLCB1)
MF	GO:0042171	lysophosphatidic acid acyltransferase activity	3	16	0.00291	0.201863	ENSG00000087253(LPCAT2),ENSG00000123684(LPGAT1),ENSG00000143797(MBOAT2)
BP	GO:0050931	pigment cell differentiation	4	34	0.00298	0.201863	ENSG00000069974(RAB27A),ENSG00000105186(ANKRD27),ENSG00000148655(LRMDA),ENSG00000171791(BCL2)
BP	GO:0034655	nucleobase-containing compound catabolic process	19	529	0.00302	0.201863	ENSG00000008988(RPS20),ENSG00000039123(MTREX),ENSG00000067900(ROCK1),ENSG00000113360(DROSHA),ENSG00000125107(CNOT1),ENSG00000134644(PUM1),ENSG00000138095(LRPPRC),ENSG00000138735(PDE5A),ENSG00000151014(NOCT),ENSG00000154229(PRKCA),ENSG00000154760(SLFN13),ENSG00000158435(CNOT11),ENSG00000165916(PSMC3),ENSG00000171858(RPS21),ENSG00000172346(CSDC2),ENSG00000174840(PDE12),ENSG00000197170(PSMD12),ENSG0…
BP	GO:0000957	mitochondrial RNA catabolic process	2	5	0.00304	0.201863	ENSG00000138095(LRPPRC),ENSG00000174840(PDE12)
BP	GO:0021815	modulation of microtubule cytoskeleton involved in cerebral cortex radial glia guided migration	2	5	0.00304	0.201863	ENSG00000164828(SUN1),ENSG00000266028(SRGAP2)
BP	GO:0035509	negative regulation of myosin-light-chain-phosphatase activity	2	5	0.00304	0.201863	ENSG00000067900(ROCK1),ENSG00000123338(NCKAP1L)
BP	GO:0070901	mitochondrial tRNA methylation	2	5	0.00304	0.201863	ENSG00000072506(HSD17B10),ENSG00000171103(TRMT61B)
BP	GO:0099116	tRNA 5'-end processing	2	5	0.00304	0.201863	ENSG00000072506(HSD17B10),ENSG00000113272(THG1L)
BP	GO:0043500	muscle adaptation	7	109	0.00332	0.211552	ENSG00000067900(ROCK1),ENSG00000068024(HDAC4),ENSG00000106462(EZH2),ENSG00000138735(PDE5A),ENSG00000154229(PRKCA),ENSG00000175206(NPPA),ENSG00000186951(PPARA)
CC	GO:0031965	nuclear membrane	13	303	0.00335	0.211552	ENSG00000138095(LRPPRC),ENSG00000139174(PRICKLE1),ENSG00000147649(MTDH),ENSG00000148719(DNAJB12),ENSG00000155561(NUP205),ENSG00000156052(GNAQ),ENSG00000160294(MCM3AP),ENSG00000164828(SUN1),ENSG00000169905(TOR1AIP2),ENSG00000171791(BCL2),ENSG00000182621(PLCB1),ENSG00000196313(POM121),ENSG00000272391(POM121C)
MF	GO:0008353	RNA polymerase II carboxy-terminal domain kinase activity	3	17	0.00348	0.211552	ENSG00000100030(MAPK1),ENSG00000141867(BRD4),ENSG00000167258(CDK12)
MF	GO:0071617	lysophospholipid acyltransferase activity	3	17	0.00348	0.211552	ENSG00000087253(LPCAT2),ENSG00000123684(LPGAT1),ENSG00000143797(MBOAT2)
BP	GO:0006368	transcription elongation from RNA polymerase II promoter	6	83	0.0036	0.211552	ENSG00000105258(POLR2I),ENSG00000106462(EZH2),ENSG00000141867(BRD4),ENSG00000154582(ELOC),ENSG00000167258(CDK12),ENSG00000213246(SUPT4H1)
BP	GO:0016570	histone modification	17	459	0.00362	0.211552	ENSG00000005483(KMT2E),ENSG00000054267(ARID4B),ENSG00000068024(HDAC4),ENSG00000085224(ATRX),ENSG00000103037(SETD6),ENSG00000106462(EZH2),ENSG00000116539(ASH1L),ENSG00000124422(USP22),ENSG00000135999(EPC2),ENSG00000141867(BRD4),ENSG00000154229(PRKCA),ENSG00000156374(PCGF6),ENSG00000156650(KAT6B),ENSG00000160294(MCM3AP),ENSG00000162961(DPY30),ENSG00000172534(HCFC1),ENSG00000187605(TET3)
BP	GO:0006998	nuclear envelope organization	5	58	0.00364	0.211552	ENSG00000088833(NSFL1C),ENSG00000154229(PRKCA),ENSG00000164828(SUN1),ENSG00000165476(REEP3),ENSG00000169905(TOR1AIP2)
BP	GO:0040019	positive regulation of embryonic development	4	36	0.00368	0.211552	ENSG00000074054(CLASP1),ENSG00000162552(WNT4),ENSG00000165730(STOX1),ENSG00000182621(PLCB1)
BP	GO:0051154	negative regulation of striated muscle cell differentiation	4	36	0.00368	0.211552	ENSG00000068024(HDAC4),ENSG00000106462(EZH2),ENSG00000160539(PLPP7),ENSG00000186951(PPARA)
BP	GO:0046700	heterocycle catabolic process	20	579	0.00368	0.211552	ENSG00000008988(RPS20),ENSG00000039123(MTREX),ENSG00000067900(ROCK1),ENSG00000113360(DROSHA),ENSG00000125107(CNOT1),ENSG00000134644(PUM1),ENSG00000138095(LRPPRC),ENSG00000138735(PDE5A),ENSG00000151014(NOCT),ENSG00000154229(PRKCA),ENSG00000154760(SLFN13),ENSG00000158435(CNOT11),ENSG00000165916(PSMC3),ENSG00000171858(RPS21),ENSG00000172346(CSDC2),ENSG00000174840(PDE12),ENSG00000187605(TET3),ENSG000…
BP	GO:0019693	ribose phosphate metabolic process	19	539	0.0037	0.211552	ENSG00000068024(HDAC4),ENSG00000100504(PYGL),ENSG00000106617(PRKAG2),ENSG00000138735(PDE5A),ENSG00000155561(NUP205),ENSG00000156110(ADK),ENSG00000162368(CMPK1),ENSG00000167323(STIM1),ENSG00000171509(RXFP1),ENSG00000171612(SLC25A33),ENSG00000174840(PDE12),ENSG00000175206(NPPA),ENSG00000176533(GNG7),ENSG00000177706(FAM20C),ENSG00000183648(NDUFB1),ENSG00000186951(PPARA),ENSG00000196313(POM121),ENSG0…
BP	GO:0032968	positive regulation of transcription elongation from RNA polymerase II promoter	3	18	0.00372	0.211552	ENSG00000141867(BRD4),ENSG00000154582(ELOC),ENSG00000167258(CDK12)
BP	GO:0070166	enamel mineralization	3	18	0.00372	0.211552	ENSG00000167323(STIM1),ENSG00000177706(FAM20C),ENSG00000186951(PPARA)
BP	GO:0071435	potassium ion export	3	18	0.00372	0.211552	ENSG00000120049(KCNIP2),ENSG00000171385(KCND3),ENSG00000175206(NPPA)
BP	GO:0097623	potassium ion export across plasma membrane	3	18	0.00372	0.211552	ENSG00000120049(KCNIP2),ENSG00000171385(KCND3),ENSG00000175206(NPPA)
BP	GO:0019220	regulation of phosphate metabolic process	47	1781	0.00374	0.211552	ENSG00000008294(SPAG9),ENSG00000011566(MAP4K3),ENSG00000015133(CCDC88C),ENSG00000051382(PIK3CB),ENSG00000067900(ROCK1),ENSG00000068024(HDAC4),ENSG00000073060(SCARB1),ENSG00000073711(PPP2R3A),ENSG00000085511(MAP3K4),ENSG00000089154(GCN1),ENSG00000092853(CLSPN),ENSG00000100030(MAPK1),ENSG00000106462(EZH2),ENSG00000106617(PRKAG2),ENSG00000107263(RAPGEF1),ENSG00000110075(PPP6R3),ENSG00000112038(OPRM1…
BP	GO:0009892	negative regulation of metabolic process	71	2951	0.00378	0.211853	ENSG00000008988(RPS20),ENSG00000010803(SCMH1),ENSG00000067900(ROCK1),ENSG00000068024(HDAC4),ENSG00000085224(ATRX),ENSG00000102265(TIMP1),ENSG00000102921(AC026470.1),ENSG00000103657(HERC1),ENSG00000105258(POLR2I),ENSG00000106462(EZH2),ENSG00000106617(PRKAG2),ENSG00000107263(RAPGEF1),ENSG00000111642(CHD4),ENSG00000112242(E2F3),ENSG00000113360(DROSHA),ENSG00000114126(TFDP2),ENSG00000114861(FOXP1),EN…
BP	GO:0043470	regulation of carbohydrate catabolic process	6	84	0.00382	0.212149	ENSG00000068024(HDAC4),ENSG00000106617(PRKAG2),ENSG00000155561(NUP205),ENSG00000186951(PPARA),ENSG00000196313(POM121),ENSG00000272391(POM121C)
BP	GO:0031663	lipopolysaccharide-mediated signaling pathway	5	59	0.00392	0.215741	ENSG00000073060(SCARB1),ENSG00000100030(MAPK1),ENSG00000112799(LY86),ENSG00000147649(MTDH),ENSG00000154229(PRKCA)
BP	GO:0045787	positive regulation of cell cycle	15	387	0.00405	0.220032	ENSG00000005483(KMT2E),ENSG00000085224(ATRX),ENSG00000088833(NSFL1C),ENSG00000106462(EZH2),ENSG00000114126(TFDP2),ENSG00000124422(USP22),ENSG00000125107(CNOT1),ENSG00000141867(BRD4),ENSG00000154229(PRKCA),ENSG00000158435(CNOT11),ENSG00000162552(WNT4),ENSG00000164219(PGGT1B),ENSG00000165730(STOX1),ENSG00000172534(HCFC1),ENSG00000182621(PLCB1)
BP	GO:0006793	phosphorus metabolic process	79	3363	0.00407	0.220032	ENSG00000008294(SPAG9),ENSG00000011566(MAP4K3),ENSG00000015133(CCDC88C),ENSG00000051382(PIK3CB),ENSG00000058866(DGKG),ENSG00000060642(PIGV),ENSG00000065357(DGKA),ENSG00000067900(ROCK1),ENSG00000068024(HDAC4),ENSG00000073060(SCARB1),ENSG00000073711(PPP2R3A),ENSG00000085511(MAP3K4),ENSG00000087253(LPCAT2),ENSG00000089154(GCN1),ENSG00000092853(CLSPN),ENSG00000095380(NANS),ENSG00000100030(MAPK1),ENSG…
CC	GO:0005634	nucleus	156	7379	0.00423	0.223475	ENSG00000002822(MAD1L1),ENSG00000003756(RBM5),ENSG00000005483(KMT2E),ENSG00000008988(RPS20),ENSG00000010803(SCMH1),ENSG00000039123(MTREX),ENSG00000049618(ARID1B),ENSG00000051382(PIK3CB),ENSG00000054267(ARID4B),ENSG00000066827(ZFAT),ENSG00000068024(HDAC4),ENSG00000072609(CHFR),ENSG00000080608(PUM3),ENSG00000082074(FYB1),ENSG00000085224(ATRX),ENSG00000088833(NSFL1C),ENSG00000090565(RAB11FIP3),ENSG0…
BP	GO:0043467	regulation of generation of precursor metabolites and energy	8	144	0.00425	0.223475	ENSG00000068024(HDAC4),ENSG00000106617(PRKAG2),ENSG00000155561(NUP205),ENSG00000171612(SLC25A33),ENSG00000174840(PDE12),ENSG00000186951(PPARA),ENSG00000196313(POM121),ENSG00000272391(POM121C)
BP	GO:0042752	regulation of circadian rhythm	7	114	0.00426	0.223475	ENSG00000106462(EZH2),ENSG00000118260(CREB1),ENSG00000121390(PSPC1),ENSG00000151014(NOCT),ENSG00000156052(GNAQ),ENSG00000160716(CHRNB2),ENSG00000186951(PPARA)
BP	GO:1901361	organic cyclic compound catabolic process	21	628	0.00428	0.223475	ENSG00000008988(RPS20),ENSG00000039123(MTREX),ENSG00000067900(ROCK1),ENSG00000073060(SCARB1),ENSG00000113360(DROSHA),ENSG00000125107(CNOT1),ENSG00000134644(PUM1),ENSG00000138095(LRPPRC),ENSG00000138735(PDE5A),ENSG00000151014(NOCT),ENSG00000154229(PRKCA),ENSG00000154760(SLFN13),ENSG00000158435(CNOT11),ENSG00000165916(PSMC3),ENSG00000171858(RPS21),ENSG00000172346(CSDC2),ENSG00000174840(PDE12),ENSG0…
BP	GO:0007213	G-protein coupled acetylcholine receptor signaling pathway	3	19	0.00436	0.225332	ENSG00000112038(OPRM1),ENSG00000156052(GNAQ),ENSG00000182621(PLCB1)
BP	GO:0044772	mitotic cell cycle phase transition	19	548	0.00442	0.225332	ENSG00000002822(MAD1L1),ENSG00000005483(KMT2E),ENSG00000074054(CLASP1),ENSG00000092853(CLSPN),ENSG00000106462(EZH2),ENSG00000114126(TFDP2),ENSG00000122545(SEPT7),ENSG00000125107(CNOT1),ENSG00000141867(BRD4),ENSG00000158435(CNOT11),ENSG00000165730(STOX1),ENSG00000165916(PSMC3),ENSG00000166295(ANAPC16),ENSG00000171791(BCL2),ENSG00000174672(BRSK2),ENSG00000175203(DCTN2),ENSG00000175470(PPP2R2D),ENSG…
BP	GO:0007163	establishment or maintenance of cell polarity	10	210	0.00443	0.225332	ENSG00000067900(ROCK1),ENSG00000074054(CLASP1),ENSG00000088833(NSFL1C),ENSG00000105738(SIPA1L3),ENSG00000107099(DOCK8),ENSG00000108669(CYTH1),ENSG00000123338(NCKAP1L),ENSG00000134376(CRB1),ENSG00000143951(WDPCP),ENSG00000174672(BRSK2)
BP	GO:1903689	regulation of wound healing, spreading of epidermal cells	2	6	0.0045	0.225332	ENSG00000074054(CLASP1),ENSG00000124782(RREB1)
BP	GO:1905940	negative regulation of gonad development	2	6	0.0045	0.225332	ENSG00000162552(WNT4),ENSG00000184937(WT1)
MF	GO:1901363	heterocyclic compound binding	134	6032	0.0047	0.233433	ENSG00000003756(RBM5),ENSG00000008988(RPS20),ENSG00000011566(MAP4K3),ENSG00000025796(SEC63),ENSG00000039123(MTREX),ENSG00000048991(R3HDM1),ENSG00000049618(ARID1B),ENSG00000051382(PIK3CB),ENSG00000054267(ARID4B),ENSG00000058866(DGKG),ENSG00000065357(DGKA),ENSG00000066827(ZFAT),ENSG00000067900(ROCK1),ENSG00000068024(HDAC4),ENSG00000068650(ATP11A),ENSG00000069974(RAB27A),ENSG00000072506(HSD17B10),EN…
BP	GO:0019439	aromatic compound catabolic process	20	593	0.00479	0.235985	ENSG00000008988(RPS20),ENSG00000039123(MTREX),ENSG00000067900(ROCK1),ENSG00000113360(DROSHA),ENSG00000125107(CNOT1),ENSG00000134644(PUM1),ENSG00000138095(LRPPRC),ENSG00000138735(PDE5A),ENSG00000151014(NOCT),ENSG00000154229(PRKCA),ENSG00000154760(SLFN13),ENSG00000158435(CNOT11),ENSG00000165916(PSMC3),ENSG00000171858(RPS21),ENSG00000172346(CSDC2),ENSG00000174840(PDE12),ENSG00000187605(TET3),ENSG000…
BP	GO:0070317	negative regulation of G0 to G1 transition	4	39	0.00493	0.240793	ENSG00000106462(EZH2),ENSG00000114126(TFDP2),ENSG00000156374(PCGF6),ENSG00000173889(PHC3)
BP	GO:2000045	regulation of G1/S transition of mitotic cell cycle	8	148	0.005	0.240793	ENSG00000005483(KMT2E),ENSG00000106462(EZH2),ENSG00000114126(TFDP2),ENSG00000122545(SEPT7),ENSG00000125107(CNOT1),ENSG00000158435(CNOT11),ENSG00000171791(BCL2),ENSG00000182621(PLCB1)
BP	GO:0060419	heart growth	6	89	0.00507	0.240793	ENSG00000100030(MAPK1),ENSG00000168214(RBPJ),ENSG00000175206(NPPA),ENSG00000184937(WT1),ENSG00000186951(PPARA),ENSG00000189079(ARID2)
BP	GO:0043087	regulation of GTPase activity	17	475	0.00509	0.240793	ENSG00000084070(SMAP2),ENSG00000100852(ARHGAP5),ENSG00000105186(ANKRD27),ENSG00000105738(SIPA1L3),ENSG00000106462(EZH2),ENSG00000107099(DOCK8),ENSG00000107263(RAPGEF1),ENSG00000111344(RASAL1),ENSG00000123338(NCKAP1L),ENSG00000136141(LRCH1),ENSG00000139132(FGD4),ENSG00000156052(GNAQ),ENSG00000162552(WNT4),ENSG00000164506(STXBP5),ENSG00000182621(PLCB1),ENSG00000196935(SRGAP1),ENSG00000266028(SRGAP2)
BP	GO:0006479	protein methylation	9	181	0.00515	0.240793	ENSG00000005483(KMT2E),ENSG00000054267(ARID4B),ENSG00000085224(ATRX),ENSG00000103037(SETD6),ENSG00000106462(EZH2),ENSG00000116539(ASH1L),ENSG00000141867(BRD4),ENSG00000162961(DPY30),ENSG00000187605(TET3)
BP	GO:0008213	protein alkylation	9	181	0.00515	0.240793	ENSG00000005483(KMT2E),ENSG00000054267(ARID4B),ENSG00000085224(ATRX),ENSG00000103037(SETD6),ENSG00000106462(EZH2),ENSG00000116539(ASH1L),ENSG00000141867(BRD4),ENSG00000162961(DPY30),ENSG00000187605(TET3)
CC	GO:0016604	nuclear body	24	759	0.00523	0.240793	ENSG00000005483(KMT2E),ENSG00000072609(CHFR),ENSG00000085224(ATRX),ENSG00000102921(AC026470.1),ENSG00000103671(TRIP4),ENSG00000121390(PSPC1),ENSG00000124422(USP22),ENSG00000124782(RREB1),ENSG00000134644(PUM1),ENSG00000137776(SLTM),ENSG00000138756(BMP2K),ENSG00000140262(TCF12),ENSG00000140632(GLYR1),ENSG00000146963(LUC7L2),ENSG00000147649(MTDH),ENSG00000153046(CDYL),ENSG00000162585(FAAP20),ENSG000…
BP	GO:0010608	posttranscriptional regulation of gene expression	20	599	0.00534	0.240793	ENSG00000067900(ROCK1),ENSG00000089154(GCN1),ENSG00000100030(MAPK1),ENSG00000105258(POLR2I),ENSG00000113360(DROSHA),ENSG00000125107(CNOT1),ENSG00000125457(MIF4GD),ENSG00000134644(PUM1),ENSG00000138095(LRPPRC),ENSG00000151014(NOCT),ENSG00000154229(PRKCA),ENSG00000154813(DPH3),ENSG00000155561(NUP205),ENSG00000158435(CNOT11),ENSG00000165916(PSMC3),ENSG00000172346(CSDC2),ENSG00000174840(PDE12),ENSG00…
BP	GO:0042692	muscle cell differentiation	15	399	0.00534	0.240793	ENSG00000008294(SPAG9),ENSG00000068024(HDAC4),ENSG00000103671(TRIP4),ENSG00000106462(EZH2),ENSG00000139174(PRICKLE1),ENSG00000160539(PLPP7),ENSG00000162552(WNT4),ENSG00000167323(STIM1),ENSG00000168214(RBPJ),ENSG00000171791(BCL2),ENSG00000175206(NPPA),ENSG00000182621(PLCB1),ENSG00000184937(WT1),ENSG00000186951(PPARA),ENSG00000196588(MRTFA)
BP	GO:0051196	regulation of coenzyme metabolic process	6	90	0.00536	0.240793	ENSG00000068024(HDAC4),ENSG00000106617(PRKAG2),ENSG00000155561(NUP205),ENSG00000186951(PPARA),ENSG00000196313(POM121),ENSG00000272391(POM121C)
BP	GO:0018210	peptidyl-threonine modification	7	119	0.00538	0.240793	ENSG00000100030(MAPK1),ENSG00000106617(PRKAG2),ENSG00000143641(GALNT2),ENSG00000154229(PRKCA),ENSG00000165730(STOX1),ENSG00000171791(BCL2),ENSG00000198369(SPRED2)
CC	GO:0000779	condensed chromosome, centromeric region	7	118	0.00538	0.240793	ENSG00000002822(MAD1L1),ENSG00000074054(CLASP1),ENSG00000085224(ATRX),ENSG00000100162(CENPM),ENSG00000122545(SEPT7),ENSG00000143228(NUF2),ENSG00000166295(ANAPC16)
BP	GO:0048519	negative regulation of biological process	115	5278	0.0054	0.240793	ENSG00000002822(MAD1L1),ENSG00000003756(RBM5),ENSG00000005483(KMT2E),ENSG00000008988(RPS20),ENSG00000010803(SCMH1),ENSG00000067900(ROCK1),ENSG00000068024(HDAC4),ENSG00000072609(CHFR),ENSG00000074054(CLASP1),ENSG00000085224(ATRX),ENSG00000088833(NSFL1C),ENSG00000090565(RAB11FIP3),ENSG00000092853(CLSPN),ENSG00000100030(MAPK1),ENSG00000102265(TIMP1),ENSG00000102921(AC026470.1),ENSG00000103037(SETD6)…
BP	GO:0009259	ribonucleotide metabolic process	18	519	0.00551	0.241306	ENSG00000068024(HDAC4),ENSG00000106617(PRKAG2),ENSG00000138735(PDE5A),ENSG00000155561(NUP205),ENSG00000156110(ADK),ENSG00000162368(CMPK1),ENSG00000167323(STIM1),ENSG00000171509(RXFP1),ENSG00000171612(SLC25A33),ENSG00000174840(PDE12),ENSG00000175206(NPPA),ENSG00000176533(GNG7),ENSG00000177706(FAM20C),ENSG00000183648(NDUFB1),ENSG00000186951(PPARA),ENSG00000196313(POM121),ENSG00000213648(SULT1A4),EN…
BP	GO:0016569	covalent chromatin modification	17	479	0.00552	0.241306	ENSG00000005483(KMT2E),ENSG00000054267(ARID4B),ENSG00000068024(HDAC4),ENSG00000085224(ATRX),ENSG00000103037(SETD6),ENSG00000106462(EZH2),ENSG00000116539(ASH1L),ENSG00000124422(USP22),ENSG00000135999(EPC2),ENSG00000141867(BRD4),ENSG00000154229(PRKCA),ENSG00000156374(PCGF6),ENSG00000156650(KAT6B),ENSG00000160294(MCM3AP),ENSG00000162961(DPY30),ENSG00000172534(HCFC1),ENSG00000187605(TET3)
BP	GO:0043902	positive regulation of multi-organism process	9	183	0.00553	0.241306	ENSG00000068024(HDAC4),ENSG00000105258(POLR2I),ENSG00000112799(LY86),ENSG00000134644(PUM1),ENSG00000138735(PDE5A),ENSG00000154229(PRKCA),ENSG00000174840(PDE12),ENSG00000182621(PLCB1),ENSG00000213246(SUPT4H1)
BP	GO:0043618	regulation of transcription from RNA polymerase II promoter in response to stress	7	120	0.00563	0.242414	ENSG00000089154(GCN1),ENSG00000154582(ELOC),ENSG00000165730(STOX1),ENSG00000165916(PSMC3),ENSG00000168214(RBPJ),ENSG00000197170(PSMD12),ENSG00000283697(HSFX3)
MF	GO:0030145	manganese ion binding	5	62	0.00566	0.242414	ENSG00000108039(XPNPEP1),ENSG00000117305(HMGCL),ENSG00000143641(GALNT2),ENSG00000154889(MPPE1),ENSG00000177706(FAM20C)
BP	GO:2000114	regulation of establishment of cell polarity	3	21	0.00583	0.242414	ENSG00000067900(ROCK1),ENSG00000107099(DOCK8),ENSG00000143951(WDPCP)
BP	GO:2000737	negative regulation of stem cell differentiation	3	21	0.00583	0.242414	ENSG00000139174(PRICKLE1),ENSG00000167258(CDK12),ENSG00000244754(N4BP2L2)
BP	GO:0043547	positive regulation of GTPase activity	15	403	0.00584	0.242414	ENSG00000084070(SMAP2),ENSG00000100852(ARHGAP5),ENSG00000105186(ANKRD27),ENSG00000105738(SIPA1L3),ENSG00000106462(EZH2),ENSG00000107099(DOCK8),ENSG00000107263(RAPGEF1),ENSG00000111344(RASAL1),ENSG00000123338(NCKAP1L),ENSG00000156052(GNAQ),ENSG00000162552(WNT4),ENSG00000164506(STXBP5),ENSG00000182621(PLCB1),ENSG00000196935(SRGAP1),ENSG00000266028(SRGAP2)
BP	GO:0048863	stem cell differentiation	11	254	0.0059	0.242414	ENSG00000100030(MAPK1),ENSG00000103037(SETD6),ENSG00000134644(PUM1),ENSG00000139174(PRICKLE1),ENSG00000140262(TCF12),ENSG00000153944(MSI2),ENSG00000165916(PSMC3),ENSG00000167258(CDK12),ENSG00000168214(RBPJ),ENSG00000197170(PSMD12),ENSG00000244754(N4BP2L2)
BP	GO:0051193	regulation of cofactor metabolic process	6	92	0.00596	0.242414	ENSG00000068024(HDAC4),ENSG00000106617(PRKAG2),ENSG00000155561(NUP205),ENSG00000186951(PPARA),ENSG00000196313(POM121),ENSG00000272391(POM121C)
BP	GO:0040029	regulation of gene expression, epigenetic	13	328	0.00603	0.242414	ENSG00000049618(ARID1B),ENSG00000054267(ARID4B),ENSG00000068024(HDAC4),ENSG00000105258(POLR2I),ENSG00000106462(EZH2),ENSG00000113360(DROSHA),ENSG00000125107(CNOT1),ENSG00000134644(PUM1),ENSG00000153046(CDYL),ENSG00000155561(NUP205),ENSG00000156374(PCGF6),ENSG00000196313(POM121),ENSG00000272391(POM121C)
BP	GO:0051254	positive regulation of RNA metabolic process	44	1685	0.00607	0.242414	ENSG00000005483(KMT2E),ENSG00000049618(ARID1B),ENSG00000054267(ARID4B),ENSG00000066827(ZFAT),ENSG00000067900(ROCK1),ENSG00000068024(HDAC4),ENSG00000085224(ATRX),ENSG00000089154(GCN1),ENSG00000100030(MAPK1),ENSG00000103671(TRIP4),ENSG00000108510(MED13),ENSG00000112242(E2F3),ENSG00000114126(TFDP2),ENSG00000116539(ASH1L),ENSG00000118260(CREB1),ENSG00000124422(USP22),ENSG00000124782(RREB1),ENSG000001…
BP	GO:0009132	nucleoside diphosphate metabolic process	8	153	0.00609	0.242414	ENSG00000068024(HDAC4),ENSG00000106617(PRKAG2),ENSG00000140057(AK7),ENSG00000155561(NUP205),ENSG00000162368(CMPK1),ENSG00000186951(PPARA),ENSG00000196313(POM121),ENSG00000272391(POM121C)
MF	GO:0097159	organic cyclic compound binding	135	6127	0.00616	0.242414	ENSG00000003756(RBM5),ENSG00000008988(RPS20),ENSG00000011566(MAP4K3),ENSG00000025796(SEC63),ENSG00000039123(MTREX),ENSG00000048991(R3HDM1),ENSG00000049618(ARID1B),ENSG00000051382(PIK3CB),ENSG00000054267(ARID4B),ENSG00000058866(DGKG),ENSG00000065357(DGKA),ENSG00000066827(ZFAT),ENSG00000067900(ROCK1),ENSG00000068024(HDAC4),ENSG00000068650(ATP11A),ENSG00000069974(RAB27A),ENSG00000072506(HSD17B10),EN…
BP	GO:0033029	regulation of neutrophil apoptotic process	2	7	0.00623	0.242414	ENSG00000051382(PIK3CB),ENSG00000143772(ITPKB)
BP	GO:0035095	behavioral response to nicotine	2	7	0.00623	0.242414	ENSG00000160716(CHRNB2),ENSG00000186951(PPARA)
BP	GO:0035507	regulation of myosin-light-chain-phosphatase activity	2	7	0.00623	0.242414	ENSG00000067900(ROCK1),ENSG00000123338(NCKAP1L)
BP	GO:1901679	nucleotide transmembrane transport	2	7	0.00623	0.242414	ENSG00000114120(SLC25A36),ENSG00000171612(SLC25A33)
BP	GO:1902302	regulation of potassium ion export	2	7	0.00623	0.242414	ENSG00000120049(KCNIP2),ENSG00000175206(NPPA)
BP	GO:1903764	regulation of potassium ion export across plasma membrane	2	7	0.00623	0.242414	ENSG00000120049(KCNIP2),ENSG00000175206(NPPA)
MF	GO:0008134	transcription factor binding	20	587	0.00641	0.24529	ENSG00000068024(HDAC4),ENSG00000100030(MAPK1),ENSG00000103037(SETD6),ENSG00000108510(MED13),ENSG00000111642(CHD4),ENSG00000112242(E2F3),ENSG00000114126(TFDP2),ENSG00000118260(CREB1),ENSG00000125107(CNOT1),ENSG00000125820(NKX2-2),ENSG00000140262(TCF12),ENSG00000146676(PURB),ENSG00000147649(MTDH),ENSG00000156650(KAT6B),ENSG00000167258(CDK12),ENSG00000168214(RBPJ),ENSG00000171791(BCL2),ENSG000001723…
MF	GO:0010485	H4 histone acetyltransferase activity	3	21	0.00645	0.24529	ENSG00000124422(USP22),ENSG00000156650(KAT6B),ENSG00000172534(HCFC1)
MF	GO:0016411	acylglycerol O-acyltransferase activity	3	21	0.00645	0.24529	ENSG00000087253(LPCAT2),ENSG00000123684(LPGAT1),ENSG00000143797(MBOAT2)
BP	GO:0048732	gland development	16	448	0.0066	0.24529	ENSG00000002822(MAD1L1),ENSG00000025796(SEC63),ENSG00000100030(MAPK1),ENSG00000100852(ARHGAP5),ENSG00000106462(EZH2),ENSG00000116539(ASH1L),ENSG00000117305(HMGCL),ENSG00000118260(CREB1),ENSG00000124782(RREB1),ENSG00000162552(WNT4),ENSG00000168040(FADD),ENSG00000168214(RBPJ),ENSG00000171509(RXFP1),ENSG00000171791(BCL2),ENSG00000172845(SP3),ENSG00000184937(WT1)
BP	GO:0003299	muscle hypertrophy in response to stress	3	22	0.00666	0.24529	ENSG00000068024(HDAC4),ENSG00000106462(EZH2),ENSG00000175206(NPPA)
BP	GO:0006862	nucleotide transport	3	22	0.00666	0.24529	ENSG00000114120(SLC25A36),ENSG00000152223(EPG5),ENSG00000171612(SLC25A33)
BP	GO:0014887	cardiac muscle adaptation	3	22	0.00666	0.24529	ENSG00000068024(HDAC4),ENSG00000106462(EZH2),ENSG00000175206(NPPA)
BP	GO:0014898	cardiac muscle hypertrophy in response to stress	3	22	0.00666	0.24529	ENSG00000068024(HDAC4),ENSG00000106462(EZH2),ENSG00000175206(NPPA)
MF	GO:0043515	kinetochore binding	2	7	0.00669	0.24529	ENSG00000002822(MAD1L1),ENSG00000074054(CLASP1)
BP	GO:0001775	cell activation	37	1367	0.00678	0.24529	ENSG00000002822(MAD1L1),ENSG00000003989(SLC7A2),ENSG00000005483(KMT2E),ENSG00000033327(GAB2),ENSG00000051382(PIK3CB),ENSG00000058866(DGKG),ENSG00000065357(DGKA),ENSG00000067900(ROCK1),ENSG00000068024(HDAC4),ENSG00000068650(ATP11A),ENSG00000069974(RAB27A),ENSG00000100030(MAPK1),ENSG00000100504(PYGL),ENSG00000102265(TIMP1),ENSG00000107099(DOCK8),ENSG00000113360(DROSHA),ENSG00000114861(FOXP1),ENSG00…
BP	GO:0044248	cellular catabolic process	55	2227	0.0068	0.24529	ENSG00000008988(RPS20),ENSG00000039123(MTREX),ENSG00000051382(PIK3CB),ENSG00000067900(ROCK1),ENSG00000072506(HSD17B10),ENSG00000072609(CHFR),ENSG00000073060(SCARB1),ENSG00000087008(ACOX3),ENSG00000088833(NSFL1C),ENSG00000100504(PYGL),ENSG00000102265(TIMP1),ENSG00000102921(AC026470.1),ENSG00000103657(HERC1),ENSG00000106617(PRKAG2),ENSG00000108039(XPNPEP1),ENSG00000110075(PPP6R3),ENSG00000111671(SP…
BP	GO:0009117	nucleotide metabolic process	21	655	0.00684	0.24529	ENSG00000068024(HDAC4),ENSG00000100030(MAPK1),ENSG00000106617(PRKAG2),ENSG00000138735(PDE5A),ENSG00000140057(AK7),ENSG00000155561(NUP205),ENSG00000156110(ADK),ENSG00000162368(CMPK1),ENSG00000167323(STIM1),ENSG00000169093(ASMTL),ENSG00000171509(RXFP1),ENSG00000171612(SLC25A33),ENSG00000174840(PDE12),ENSG00000175206(NPPA),ENSG00000176533(GNG7),ENSG00000177706(FAM20C),ENSG00000183648(NDUFB1),ENSG000…
CC	GO:0005815	microtubule organizing center	23	734	0.00689	0.24529	ENSG00000002822(MAD1L1),ENSG00000005483(KMT2E),ENSG00000008294(SPAG9),ENSG00000015133(CCDC88C),ENSG00000067900(ROCK1),ENSG00000074054(CLASP1),ENSG00000088833(NSFL1C),ENSG00000090565(RAB11FIP3),ENSG00000100030(MAPK1),ENSG00000103671(TRIP4),ENSG00000111642(CHD4),ENSG00000132938(MTUS2),ENSG00000160401(CFAP157),ENSG00000164953(TMEM67),ENSG00000165730(STOX1),ENSG00000168297(PXK),ENSG00000169122(FAM110…
BP	GO:0010799	regulation of peptidyl-threonine phosphorylation	4	43	0.007	0.24529	ENSG00000100030(MAPK1),ENSG00000106617(PRKAG2),ENSG00000165730(STOX1),ENSG00000198369(SPRED2)
BP	GO:0070316	regulation of G0 to G1 transition	4	43	0.007	0.24529	ENSG00000106462(EZH2),ENSG00000114126(TFDP2),ENSG00000156374(PCGF6),ENSG00000173889(PHC3)
BP	GO:1901991	negative regulation of mitotic cell cycle phase transition	10	225	0.00712	0.24529	ENSG00000002822(MAD1L1),ENSG00000092853(CLSPN),ENSG00000106462(EZH2),ENSG00000114126(TFDP2),ENSG00000122545(SEPT7),ENSG00000125107(CNOT1),ENSG00000158435(CNOT11),ENSG00000165916(PSMC3),ENSG00000171791(BCL2),ENSG00000197170(PSMD12)
BP	GO:0006305	DNA alkylation	5	68	0.00717	0.24529	ENSG00000005483(KMT2E),ENSG00000085224(ATRX),ENSG00000106462(EZH2),ENSG00000184937(WT1),ENSG00000187605(TET3)
BP	GO:0006306	DNA methylation	5	68	0.00717	0.24529	ENSG00000005483(KMT2E),ENSG00000085224(ATRX),ENSG00000106462(EZH2),ENSG00000184937(WT1),ENSG00000187605(TET3)
BP	GO:2000243	positive regulation of reproductive process	5	68	0.00717	0.24529	ENSG00000068024(HDAC4),ENSG00000138735(PDE5A),ENSG00000162552(WNT4),ENSG00000182621(PLCB1),ENSG00000184937(WT1)
BP	GO:0035556	intracellular signal transduction	68	2879	0.00719	0.24529	ENSG00000008294(SPAG9),ENSG00000011566(MAP4K3),ENSG00000015133(CCDC88C),ENSG00000033327(GAB2),ENSG00000051382(PIK3CB),ENSG00000058866(DGKG),ENSG00000065357(DGKA),ENSG00000067900(ROCK1),ENSG00000068024(HDAC4),ENSG00000069974(RAB27A),ENSG00000085224(ATRX),ENSG00000085511(MAP3K4),ENSG00000100030(MAPK1),ENSG00000100852(ARHGAP5),ENSG00000102128(RAB40AL),ENSG00000103091(WDR59),ENSG00000105738(SIPA1L3),…
BP	GO:0043620	regulation of DNA-templated transcription in response to stress	7	126	0.00731	0.24529	ENSG00000089154(GCN1),ENSG00000154582(ELOC),ENSG00000165730(STOX1),ENSG00000165916(PSMC3),ENSG00000168214(RBPJ),ENSG00000197170(PSMD12),ENSG00000283697(HSFX3)
MF	GO:0004402	histone acetyltransferase activity	5	66	0.00737	0.24529	ENSG00000124422(USP22),ENSG00000135999(EPC2),ENSG00000156650(KAT6B),ENSG00000160294(MCM3AP),ENSG00000172534(HCFC1)
BP	GO:0007044	cell-substrate junction assembly	6	97	0.00767	0.24529	ENSG00000053747(LAMA3),ENSG00000067900(ROCK1),ENSG00000074054(CLASP1),ENSG00000143951(WDPCP),ENSG00000162552(WNT4),ENSG00000171791(BCL2)
BP	GO:0010558	negative regulation of macromolecule biosynthetic process	41	1566	0.00771	0.24529	ENSG00000010803(SCMH1),ENSG00000067900(ROCK1),ENSG00000068024(HDAC4),ENSG00000085224(ATRX),ENSG00000105258(POLR2I),ENSG00000106462(EZH2),ENSG00000111642(CHD4),ENSG00000112242(E2F3),ENSG00000113360(DROSHA),ENSG00000114126(TFDP2),ENSG00000114861(FOXP1),ENSG00000118260(CREB1),ENSG00000121390(PSPC1),ENSG00000124782(RREB1),ENSG00000125107(CNOT1),ENSG00000134644(PUM1),ENSG00000139174(PRICKLE1),ENSG0000…
BP	GO:0006753	nucleoside phosphate metabolic process	21	663	0.0078	0.24529	ENSG00000068024(HDAC4),ENSG00000100030(MAPK1),ENSG00000106617(PRKAG2),ENSG00000138735(PDE5A),ENSG00000140057(AK7),ENSG00000155561(NUP205),ENSG00000156110(ADK),ENSG00000162368(CMPK1),ENSG00000167323(STIM1),ENSG00000169093(ASMTL),ENSG00000171509(RXFP1),ENSG00000171612(SLC25A33),ENSG00000174840(PDE12),ENSG00000175206(NPPA),ENSG00000176533(GNG7),ENSG00000177706(FAM20C),ENSG00000183648(NDUFB1),ENSG000…
BP	GO:0006909	phagocytosis	11	265	0.00801	0.24529	ENSG00000051382(PIK3CB),ENSG00000069974(RAB27A),ENSG00000073060(SCARB1),ENSG00000100030(MAPK1),ENSG00000107263(RAPGEF1),ENSG00000122574(WIPF3),ENSG00000123338(NCKAP1L),ENSG00000158195(WASF2),ENSG00000158985(CDC42SE2),ENSG00000176105(YES1),ENSG00000179331(RAB39A)
BP	GO:1903047	mitotic cell cycle process	25	838	0.00807	0.24529	ENSG00000002822(MAD1L1),ENSG00000005483(KMT2E),ENSG00000072609(CHFR),ENSG00000074054(CLASP1),ENSG00000085224(ATRX),ENSG00000088833(NSFL1C),ENSG00000092853(CLSPN),ENSG00000106462(EZH2),ENSG00000114126(TFDP2),ENSG00000122545(SEPT7),ENSG00000125107(CNOT1),ENSG00000141867(BRD4),ENSG00000143228(NUF2),ENSG00000154229(PRKCA),ENSG00000158435(CNOT11),ENSG00000165476(REEP3),ENSG00000165730(STOX1),ENSG00000…
BP	GO:0051130	positive regulation of cellular component organization	34	1244	0.00813	0.24529	ENSG00000005483(KMT2E),ENSG00000067900(ROCK1),ENSG00000068024(HDAC4),ENSG00000069974(RAB27A),ENSG00000074054(CLASP1),ENSG00000085224(ATRX),ENSG00000085511(MAP3K4),ENSG00000088833(NSFL1C),ENSG00000100030(MAPK1),ENSG00000105186(ANKRD27),ENSG00000106462(EZH2),ENSG00000107263(RAPGEF1),ENSG00000111344(RASAL1),ENSG00000114126(TFDP2),ENSG00000118260(CREB1),ENSG00000122545(SEPT7),ENSG00000122574(WIPF3),E…
BP	GO:0001781	neutrophil apoptotic process	2	8	0.00821	0.24529	ENSG00000051382(PIK3CB),ENSG00000143772(ITPKB)
BP	GO:0021814	cell motility involved in cerebral cortex radial glia guided migration	2	8	0.00821	0.24529	ENSG00000164828(SUN1),ENSG00000266028(SRGAP2)
BP	GO:0031666	positive regulation of lipopolysaccharide-mediated signaling pathway	2	8	0.00821	0.24529	ENSG00000112799(LY86),ENSG00000154229(PRKCA)
BP	GO:0034471	ncRNA 5'-end processing	2	8	0.00821	0.24529	ENSG00000072506(HSD17B10),ENSG00000113272(THG1L)
BP	GO:0048733	sebaceous gland development	2	8	0.00821	0.24529	ENSG00000116539(ASH1L),ENSG00000168214(RBPJ)
BP	GO:0051045	negative regulation of membrane protein ectodomain proteolysis	2	8	0.00821	0.24529	ENSG00000067900(ROCK1),ENSG00000102265(TIMP1)
BP	GO:0060923	cardiac muscle cell fate commitment	2	8	0.00821	0.24529	ENSG00000168214(RBPJ),ENSG00000184937(WT1)
BP	GO:0048066	developmental pigmentation	4	45	0.00822	0.24529	ENSG00000069974(RAB27A),ENSG00000105186(ANKRD27),ENSG00000148655(LRMDA),ENSG00000171791(BCL2)
BP	GO:0010468	regulation of gene expression	99	4497	0.00831	0.24529	ENSG00000003756(RBM5),ENSG00000005483(KMT2E),ENSG00000008988(RPS20),ENSG00000010803(SCMH1),ENSG00000049618(ARID1B),ENSG00000051382(PIK3CB),ENSG00000054267(ARID4B),ENSG00000066827(ZFAT),ENSG00000067900(ROCK1),ENSG00000068024(HDAC4),ENSG00000069974(RAB27A),ENSG00000085224(ATRX),ENSG00000085511(MAP3K4),ENSG00000089154(GCN1),ENSG00000100030(MAPK1),ENSG00000103037(SETD6),ENSG00000103671(TRIP4),ENSG000…
MF	GO:0061733	peptide-lysine-N-acetyltransferase activity	5	68	0.00834	0.24529	ENSG00000124422(USP22),ENSG00000135999(EPC2),ENSG00000156650(KAT6B),ENSG00000160294(MCM3AP),ENSG00000172534(HCFC1)
CC	GO:0031209	SCAR complex	2	8	0.00834	0.24529	ENSG00000123338(NCKAP1L),ENSG00000158195(WASF2)
BP	GO:0043414	macromolecule methylation	12	304	0.00842	0.24529	ENSG00000005483(KMT2E),ENSG00000054267(ARID4B),ENSG00000072506(HSD17B10),ENSG00000085224(ATRX),ENSG00000103037(SETD6),ENSG00000106462(EZH2),ENSG00000116539(ASH1L),ENSG00000141867(BRD4),ENSG00000162961(DPY30),ENSG00000171103(TRMT61B),ENSG00000184937(WT1),ENSG00000187605(TET3)
BP	GO:0007530	sex determination	3	24	0.00853	0.24529	ENSG00000085511(MAP3K4),ENSG00000162552(WNT4),ENSG00000184937(WT1)
BP	GO:0034505	tooth mineralization	3	24	0.00853	0.24529	ENSG00000167323(STIM1),ENSG00000177706(FAM20C),ENSG00000186951(PPARA)
BP	GO:0022402	cell cycle process	36	1341	0.00854	0.24529	ENSG00000002822(MAD1L1),ENSG00000005483(KMT2E),ENSG00000072609(CHFR),ENSG00000074054(CLASP1),ENSG00000085224(ATRX),ENSG00000088833(NSFL1C),ENSG00000090565(RAB11FIP3),ENSG00000092853(CLSPN),ENSG00000106462(EZH2),ENSG00000106617(PRKAG2),ENSG00000114126(TFDP2),ENSG00000115241(PPM1G),ENSG00000122545(SEPT7),ENSG00000125107(CNOT1),ENSG00000141867(BRD4),ENSG00000143228(NUF2),ENSG00000154229(PRKCA),ENSG0…
BP	GO:0071242	cellular response to ammonium ion	5	71	0.00859	0.24529	ENSG00000100030(MAPK1),ENSG00000112038(OPRM1),ENSG00000156052(GNAQ),ENSG00000160716(CHRNB2),ENSG00000182621(PLCB1)
BP	GO:2000113	negative regulation of cellular macromolecule biosynthetic process	39	1482	0.00859	0.24529	ENSG00000010803(SCMH1),ENSG00000067900(ROCK1),ENSG00000068024(HDAC4),ENSG00000085224(ATRX),ENSG00000105258(POLR2I),ENSG00000106462(EZH2),ENSG00000111642(CHD4),ENSG00000112242(E2F3),ENSG00000113360(DROSHA),ENSG00000114126(TFDP2),ENSG00000114861(FOXP1),ENSG00000118260(CREB1),ENSG00000121390(PSPC1),ENSG00000124782(RREB1),ENSG00000125107(CNOT1),ENSG00000134644(PUM1),ENSG00000139174(PRICKLE1),ENSG0000…
MF	GO:0070878	primary miRNA binding	2	8	0.00881	0.24529	ENSG00000106462(EZH2),ENSG00000113360(DROSHA)
BP	GO:0031323	regulation of cellular metabolic process	131	6220	0.00883	0.24529	ENSG00000003756(RBM5),ENSG00000005483(KMT2E),ENSG00000008294(SPAG9),ENSG00000010803(SCMH1),ENSG00000011566(MAP4K3),ENSG00000015133(CCDC88C),ENSG00000049618(ARID1B),ENSG00000051382(PIK3CB),ENSG00000054267(ARID4B),ENSG00000066827(ZFAT),ENSG00000067900(ROCK1),ENSG00000068024(HDAC4),ENSG00000069974(RAB27A),ENSG00000072609(CHFR),ENSG00000073060(SCARB1),ENSG00000073711(PPP2R3A),ENSG00000080608(PUM3),EN…
BP	GO:0045023	G0 to G1 transition	4	46	0.00888	0.24529	ENSG00000106462(EZH2),ENSG00000114126(TFDP2),ENSG00000156374(PCGF6),ENSG00000173889(PHC3)
BP	GO:0045595	regulation of cell differentiation	46	1819	0.00889	0.24529	ENSG00000005483(KMT2E),ENSG00000008294(SPAG9),ENSG00000067900(ROCK1),ENSG00000068024(HDAC4),ENSG00000074054(CLASP1),ENSG00000100030(MAPK1),ENSG00000103671(TRIP4),ENSG00000105186(ANKRD27),ENSG00000106462(EZH2),ENSG00000107263(RAPGEF1),ENSG00000111344(RASAL1),ENSG00000112038(OPRM1),ENSG00000113360(DROSHA),ENSG00000114861(FOXP1),ENSG00000118260(CREB1),ENSG00000123338(NCKAP1L),ENSG00000124782(RREB1),…
BP	GO:0009150	purine ribonucleotide metabolic process	17	504	0.00896	0.24529	ENSG00000068024(HDAC4),ENSG00000106617(PRKAG2),ENSG00000138735(PDE5A),ENSG00000155561(NUP205),ENSG00000156110(ADK),ENSG00000167323(STIM1),ENSG00000171509(RXFP1),ENSG00000171612(SLC25A33),ENSG00000174840(PDE12),ENSG00000175206(NPPA),ENSG00000176533(GNG7),ENSG00000177706(FAM20C),ENSG00000183648(NDUFB1),ENSG00000186951(PPARA),ENSG00000196313(POM121),ENSG00000213648(SULT1A4),ENSG00000272391(POM121C)
BP	GO:0055086	nucleobase-containing small molecule metabolic process	22	715	0.00902	0.24529	ENSG00000068024(HDAC4),ENSG00000100030(MAPK1),ENSG00000106617(PRKAG2),ENSG00000120254(MTHFD1L),ENSG00000138735(PDE5A),ENSG00000140057(AK7),ENSG00000155561(NUP205),ENSG00000156110(ADK),ENSG00000162368(CMPK1),ENSG00000167323(STIM1),ENSG00000169093(ASMTL),ENSG00000171509(RXFP1),ENSG00000171612(SLC25A33),ENSG00000174840(PDE12),ENSG00000175206(NPPA),ENSG00000176533(GNG7),ENSG00000177706(FAM20C),ENSG00…
MF	GO:0043169	cation binding	98	4287	0.00907	0.24529	ENSG00000003756(RBM5),ENSG00000005483(KMT2E),ENSG00000008382(MPND),ENSG00000058866(DGKG),ENSG00000065357(DGKA),ENSG00000066827(ZFAT),ENSG00000067900(ROCK1),ENSG00000068024(HDAC4),ENSG00000068650(ATP11A),ENSG00000072609(CHFR),ENSG00000073711(PPP2R3A),ENSG00000084070(SMAP2),ENSG00000085224(ATRX),ENSG00000085511(MAP3K4),ENSG00000087253(LPCAT2),ENSG00000090565(RAB11FIP3),ENSG00000100504(PYGL),ENSG000…
BP	GO:0048534	hematopoietic or lymphoid organ development	27	935	0.00907	0.24529	ENSG00000002822(MAD1L1),ENSG00000005483(KMT2E),ENSG00000033327(GAB2),ENSG00000066827(ZFAT),ENSG00000068024(HDAC4),ENSG00000100030(MAPK1),ENSG00000105738(SIPA1L3),ENSG00000113360(DROSHA),ENSG00000114861(FOXP1),ENSG00000118260(CREB1),ENSG00000123338(NCKAP1L),ENSG00000140262(TCF12),ENSG00000143772(ITPKB),ENSG00000146676(PURB),ENSG00000154229(PRKCA),ENSG00000158195(WASF2),ENSG00000162552(WNT4),ENSG00…
BP	GO:1902806	regulation of cell cycle G1/S phase transition	8	164	0.00911	0.24529	ENSG00000005483(KMT2E),ENSG00000106462(EZH2),ENSG00000114126(TFDP2),ENSG00000122545(SEPT7),ENSG00000125107(CNOT1),ENSG00000158435(CNOT11),ENSG00000171791(BCL2),ENSG00000182621(PLCB1)
BP	GO:0044770	cell cycle phase transition	19	588	0.00912	0.24529	ENSG00000002822(MAD1L1),ENSG00000005483(KMT2E),ENSG00000074054(CLASP1),ENSG00000092853(CLSPN),ENSG00000106462(EZH2),ENSG00000114126(TFDP2),ENSG00000122545(SEPT7),ENSG00000125107(CNOT1),ENSG00000141867(BRD4),ENSG00000158435(CNOT11),ENSG00000165730(STOX1),ENSG00000165916(PSMC3),ENSG00000166295(ANAPC16),ENSG00000171791(BCL2),ENSG00000174672(BRSK2),ENSG00000175203(DCTN2),ENSG00000175470(PPP2R2D),ENSG…
BP	GO:0006325	chromatin organization	24	803	0.00917	0.24529	ENSG00000005483(KMT2E),ENSG00000010803(SCMH1),ENSG00000049618(ARID1B),ENSG00000054267(ARID4B),ENSG00000068024(HDAC4),ENSG00000085224(ATRX),ENSG00000100162(CENPM),ENSG00000103037(SETD6),ENSG00000106462(EZH2),ENSG00000111642(CHD4),ENSG00000116539(ASH1L),ENSG00000124422(USP22),ENSG00000135999(EPC2),ENSG00000141867(BRD4),ENSG00000154229(PRKCA),ENSG00000156374(PCGF6),ENSG00000156650(KAT6B),ENSG0000016…
BP	GO:0051253	negative regulation of RNA metabolic process	36	1348	0.00923	0.24529	ENSG00000010803(SCMH1),ENSG00000068024(HDAC4),ENSG00000085224(ATRX),ENSG00000106462(EZH2),ENSG00000111642(CHD4),ENSG00000112242(E2F3),ENSG00000114126(TFDP2),ENSG00000114861(FOXP1),ENSG00000117569(PTBP2),ENSG00000118260(CREB1),ENSG00000121390(PSPC1),ENSG00000124782(RREB1),ENSG00000125107(CNOT1),ENSG00000138095(LRPPRC),ENSG00000139174(PRICKLE1),ENSG00000146676(PURB),ENSG00000147649(MTDH),ENSG000001…
BP	GO:0051153	regulation of striated muscle cell differentiation	6	101	0.00928	0.24529	ENSG00000068024(HDAC4),ENSG00000106462(EZH2),ENSG00000160539(PLPP7),ENSG00000168214(RBPJ),ENSG00000171791(BCL2),ENSG00000186951(PPARA)
BP	GO:0002520	immune system development	28	983	0.00945	0.24529	ENSG00000002822(MAD1L1),ENSG00000005483(KMT2E),ENSG00000033327(GAB2),ENSG00000066827(ZFAT),ENSG00000068024(HDAC4),ENSG00000100030(MAPK1),ENSG00000105738(SIPA1L3),ENSG00000113360(DROSHA),ENSG00000114861(FOXP1),ENSG00000118260(CREB1),ENSG00000123338(NCKAP1L),ENSG00000140262(TCF12),ENSG00000143772(ITPKB),ENSG00000146676(PURB),ENSG00000154229(PRKCA),ENSG00000158195(WASF2),ENSG00000160294(MCM3AP),ENSG…
BP	GO:0030318	melanocyte differentiation	3	25	0.00957	0.24529	ENSG00000069974(RAB27A),ENSG00000148655(LRMDA),ENSG00000171791(BCL2)
BP	GO:0032878	regulation of establishment or maintenance of cell polarity	3	25	0.00957	0.24529	ENSG00000067900(ROCK1),ENSG00000107099(DOCK8),ENSG00000143951(WDPCP)
BP	GO:0051560	mitochondrial calcium ion homeostasis	3	25	0.00957	0.24529	ENSG00000107745(MICU1),ENSG00000156026(MCU),ENSG00000165487(MICU2)
BP	GO:1903579	negative regulation of ATP metabolic process	3	25	0.00957	0.24529	ENSG00000068024(HDAC4),ENSG00000174840(PDE12),ENSG00000186951(PPARA)
BP	GO:2000107	negative regulation of leukocyte apoptotic process	4	47	0.00957	0.24529	ENSG00000107099(DOCK8),ENSG00000114861(FOXP1),ENSG00000143772(ITPKB),ENSG00000168040(FADD)
BP	GO:0016458	gene silencing	11	272	0.00963	0.24529	ENSG00000010803(SCMH1),ENSG00000105258(POLR2I),ENSG00000106462(EZH2),ENSG00000113360(DROSHA),ENSG00000125107(CNOT1),ENSG00000134644(PUM1),ENSG00000155561(NUP205),ENSG00000158435(CNOT11),ENSG00000196313(POM121),ENSG00000272391(POM121C),ENSG00000282034(AC106886.5)
BP	GO:0061013	regulation of mRNA catabolic process	9	200	0.00967	0.24529	ENSG00000067900(ROCK1),ENSG00000125107(CNOT1),ENSG00000134644(PUM1),ENSG00000151014(NOCT),ENSG00000154229(PRKCA),ENSG00000165916(PSMC3),ENSG00000172346(CSDC2),ENSG00000174840(PDE12),ENSG00000197170(PSMD12)
BP	GO:2000134	negative regulation of G1/S transition of mitotic cell cycle	6	102	0.00972	0.24529	ENSG00000106462(EZH2),ENSG00000114126(TFDP2),ENSG00000122545(SEPT7),ENSG00000125107(CNOT1),ENSG00000158435(CNOT11),ENSG00000171791(BCL2)
BP	GO:0006367	transcription initiation from RNA polymerase II promoter	9	201	0.00997	0.24529	ENSG00000105258(POLR2I),ENSG00000108510(MED13),ENSG00000112242(E2F3),ENSG00000118260(CREB1),ENSG00000165916(PSMC3),ENSG00000168214(RBPJ),ENSG00000175206(NPPA),ENSG00000186951(PPARA),ENSG00000263001(GTF2I)
CC	GO:0032991	macromolecular complex	115	5321	0.01012	0.24529	ENSG00000002822(MAD1L1),ENSG00000003756(RBM5),ENSG00000005483(KMT2E),ENSG00000008988(RPS20),ENSG00000025796(SEC63),ENSG00000039123(MTREX),ENSG00000048544(MRPS10),ENSG00000049618(ARID1B),ENSG00000051382(PIK3CB),ENSG00000053747(LAMA3),ENSG00000060642(PIGV),ENSG00000067900(ROCK1),ENSG00000068024(HDAC4),ENSG00000072506(HSD17B10),ENSG00000073711(PPP2R3A),ENSG00000074054(CLASP1),ENSG00000088833(NSFL1C)…
BP	GO:0048538	thymus development	4	48	0.0103	0.24529	ENSG00000002822(MAD1L1),ENSG00000100030(MAPK1),ENSG00000168040(FADD),ENSG00000171791(BCL2)
BP	GO:0048387	negative regulation of retinoic acid receptor signaling pathway	2	9	0.01043	0.24529	ENSG00000106462(EZH2),ENSG00000125107(CNOT1)
BP	GO:0070900	mitochondrial tRNA modification	2	9	0.01043	0.24529	ENSG00000072506(HSD17B10),ENSG00000171103(TRMT61B)
BP	GO:0097709	connective tissue replacement	2	9	0.01043	0.24529	ENSG00000067900(ROCK1),ENSG00000102265(TIMP1)
BP	GO:1900864	mitochondrial RNA modification	2	9	0.01043	0.24529	ENSG00000072506(HSD17B10),ENSG00000171103(TRMT61B)
BP	GO:1990314	cellular response to insulin-like growth factor stimulus	2	9	0.01043	0.24529	ENSG00000118260(CREB1),ENSG00000171612(SLC25A33)
BP	GO:2000018	regulation of male gonad development	2	9	0.01043	0.24529	ENSG00000162552(WNT4),ENSG00000184937(WT1)
BP	GO:0045930	negative regulation of mitotic cell cycle	12	313	0.01046	0.24529	ENSG00000002822(MAD1L1),ENSG00000072609(CHFR),ENSG00000085224(ATRX),ENSG00000092853(CLSPN),ENSG00000106462(EZH2),ENSG00000114126(TFDP2),ENSG00000122545(SEPT7),ENSG00000125107(CNOT1),ENSG00000158435(CNOT11),ENSG00000165916(PSMC3),ENSG00000171791(BCL2),ENSG00000197170(PSMD12)
BP	GO:0006851	mitochondrial calcium ion transmembrane transport	3	26	0.01067	0.24529	ENSG00000107745(MICU1),ENSG00000156026(MCU),ENSG00000165487(MICU2)
BP	GO:0097186	amelogenesis	3	26	0.01067	0.24529	ENSG00000167323(STIM1),ENSG00000177706(FAM20C),ENSG00000186951(PPARA)
MF	GO:0060589	nucleoside-triphosphatase regulator activity	13	340	0.01075	0.24529	ENSG00000084070(SMAP2),ENSG00000100852(ARHGAP5),ENSG00000105186(ANKRD27),ENSG00000105738(SIPA1L3),ENSG00000111344(RASAL1),ENSG00000123338(NCKAP1L),ENSG00000156052(GNAQ),ENSG00000164506(STXBP5),ENSG00000169905(TOR1AIP2),ENSG00000174672(BRSK2),ENSG00000182621(PLCB1),ENSG00000196935(SRGAP1),ENSG00000266028(SRGAP2)
BP	GO:0051148	negative regulation of muscle cell differentiation	5	75	0.01075	0.24529	ENSG00000068024(HDAC4),ENSG00000106462(EZH2),ENSG00000139174(PRICKLE1),ENSG00000160539(PLPP7),ENSG00000186951(PPARA)
BP	GO:0009141	nucleoside triphosphate metabolic process	13	353	0.01079	0.24529	ENSG00000068024(HDAC4),ENSG00000106617(PRKAG2),ENSG00000140057(AK7),ENSG00000155561(NUP205),ENSG00000156110(ADK),ENSG00000162368(CMPK1),ENSG00000171612(SLC25A33),ENSG00000174840(PDE12),ENSG00000177706(FAM20C),ENSG00000183648(NDUFB1),ENSG00000186951(PPARA),ENSG00000196313(POM121),ENSG00000272391(POM121C)
MF	GO:0005488	binding	299	15479	0.01086	0.24529	ENSG00000002822(MAD1L1),ENSG00000003756(RBM5),ENSG00000005483(KMT2E),ENSG00000008294(SPAG9),ENSG00000008382(MPND),ENSG00000008988(RPS20),ENSG00000010803(SCMH1),ENSG00000011566(MAP4K3),ENSG00000015133(CCDC88C),ENSG00000018699(TTC27),ENSG00000025796(SEC63),ENSG00000033327(GAB2),ENSG00000039123(MTREX),ENSG00000048991(R3HDM1),ENSG00000049618(ARID1B),ENSG00000051382(PIK3CB),ENSG00000053747(LAMA3),ENSG…
CC	GO:0000776	kinetochore	7	135	0.01094	0.24529	ENSG00000002822(MAD1L1),ENSG00000074054(CLASP1),ENSG00000100162(CENPM),ENSG00000122545(SEPT7),ENSG00000143228(NUF2),ENSG00000166295(ANAPC16),ENSG00000175203(DCTN2)
BP	GO:1902807	negative regulation of cell cycle G1/S phase transition	6	105	0.01112	0.24529	ENSG00000106462(EZH2),ENSG00000114126(TFDP2),ENSG00000122545(SEPT7),ENSG00000125107(CNOT1),ENSG00000158435(CNOT11),ENSG00000171791(BCL2)
BP	GO:1901988	negative regulation of cell cycle phase transition	10	241	0.01123	0.24529	ENSG00000002822(MAD1L1),ENSG00000092853(CLSPN),ENSG00000106462(EZH2),ENSG00000114126(TFDP2),ENSG00000122545(SEPT7),ENSG00000125107(CNOT1),ENSG00000158435(CNOT11),ENSG00000165916(PSMC3),ENSG00000171791(BCL2),ENSG00000197170(PSMD12)
CC	GO:0000777	condensed chromosome kinetochore	6	105	0.01155	0.24529	ENSG00000002822(MAD1L1),ENSG00000074054(CLASP1),ENSG00000100162(CENPM),ENSG00000122545(SEPT7),ENSG00000143228(NUF2),ENSG00000166295(ANAPC16)
BP	GO:0019222	regulation of metabolic process	138	6651	0.01165	0.24529	ENSG00000003756(RBM5),ENSG00000005483(KMT2E),ENSG00000008294(SPAG9),ENSG00000008988(RPS20),ENSG00000010803(SCMH1),ENSG00000011566(MAP4K3),ENSG00000015133(CCDC88C),ENSG00000049618(ARID1B),ENSG00000051382(PIK3CB),ENSG00000054267(ARID4B),ENSG00000066827(ZFAT),ENSG00000067900(ROCK1),ENSG00000068024(HDAC4),ENSG00000069974(RAB27A),ENSG00000072609(CHFR),ENSG00000073060(SCARB1),ENSG00000073711(PPP2R3A),E…
BP	GO:0033059	cellular pigmentation	4	50	0.01185	0.24529	ENSG00000069974(RAB27A),ENSG00000105186(ANKRD27),ENSG00000171791(BCL2),ENSG00000175203(DCTN2)
BP	GO:0048639	positive regulation of developmental growth	8	172	0.01192	0.24529	ENSG00000100030(MAPK1),ENSG00000111344(RASAL1),ENSG00000118260(CREB1),ENSG00000168214(RBPJ),ENSG00000171791(BCL2),ENSG00000182621(PLCB1),ENSG00000184937(WT1),ENSG00000187688(TRPV2)
BP	GO:0045944	positive regulation of transcription from RNA polymerase II promoter	32	1186	0.01206	0.24529	ENSG00000054267(ARID4B),ENSG00000066827(ZFAT),ENSG00000068024(HDAC4),ENSG00000085224(ATRX),ENSG00000089154(GCN1),ENSG00000108510(MED13),ENSG00000112242(E2F3),ENSG00000114126(TFDP2),ENSG00000116539(ASH1L),ENSG00000118260(CREB1),ENSG00000124782(RREB1),ENSG00000125820(NKX2-2),ENSG00000140262(TCF12),ENSG00000141867(BRD4),ENSG00000154582(ELOC),ENSG00000156650(KAT6B),ENSG00000165916(PSMC3),ENSG00000167…
MF	GO:0005096	GTPase activator activity	11	271	0.01213	0.24529	ENSG00000084070(SMAP2),ENSG00000100852(ARHGAP5),ENSG00000105186(ANKRD27),ENSG00000105738(SIPA1L3),ENSG00000111344(RASAL1),ENSG00000123338(NCKAP1L),ENSG00000156052(GNAQ),ENSG00000164506(STXBP5),ENSG00000182621(PLCB1),ENSG00000196935(SRGAP1),ENSG00000266028(SRGAP2)
BP	GO:0010628	positive regulation of gene expression	48	1950	0.01215	0.24529	ENSG00000005483(KMT2E),ENSG00000049618(ARID1B),ENSG00000051382(PIK3CB),ENSG00000054267(ARID4B),ENSG00000066827(ZFAT),ENSG00000067900(ROCK1),ENSG00000068024(HDAC4),ENSG00000069974(RAB27A),ENSG00000085224(ATRX),ENSG00000089154(GCN1),ENSG00000100030(MAPK1),ENSG00000103671(TRIP4),ENSG00000108510(MED13),ENSG00000112242(E2F3),ENSG00000113360(DROSHA),ENSG00000114126(TFDP2),ENSG00000116539(ASH1L),ENSG000…
BP	GO:0045893	positive regulation of transcription, DNA-templated	39	1516	0.01219	0.24529	ENSG00000005483(KMT2E),ENSG00000049618(ARID1B),ENSG00000054267(ARID4B),ENSG00000066827(ZFAT),ENSG00000068024(HDAC4),ENSG00000085224(ATRX),ENSG00000089154(GCN1),ENSG00000100030(MAPK1),ENSG00000103671(TRIP4),ENSG00000108510(MED13),ENSG00000112242(E2F3),ENSG00000114126(TFDP2),ENSG00000116539(ASH1L),ENSG00000118260(CREB1),ENSG00000124422(USP22),ENSG00000124782(RREB1),ENSG00000125820(NKX2-2),ENSG00000…
BP	GO:0007049	cell cycle	45	1805	0.01226	0.24529	ENSG00000002822(MAD1L1),ENSG00000005483(KMT2E),ENSG00000072609(CHFR),ENSG00000074054(CLASP1),ENSG00000085224(ATRX),ENSG00000088833(NSFL1C),ENSG00000090565(RAB11FIP3),ENSG00000092853(CLSPN),ENSG00000100030(MAPK1),ENSG00000106462(EZH2),ENSG00000106617(PRKAG2),ENSG00000112242(E2F3),ENSG00000114126(TFDP2),ENSG00000115241(PPM1G),ENSG00000122545(SEPT7),ENSG00000124422(USP22),ENSG00000125107(CNOT1),ENSG…
BP	GO:0072521	purine-containing compound metabolic process	18	564	0.01236	0.24529	ENSG00000068024(HDAC4),ENSG00000106617(PRKAG2),ENSG00000120254(MTHFD1L),ENSG00000138735(PDE5A),ENSG00000155561(NUP205),ENSG00000156110(ADK),ENSG00000167323(STIM1),ENSG00000171509(RXFP1),ENSG00000171612(SLC25A33),ENSG00000174840(PDE12),ENSG00000175206(NPPA),ENSG00000176533(GNG7),ENSG00000177706(FAM20C),ENSG00000183648(NDUFB1),ENSG00000186951(PPARA),ENSG00000196313(POM121),ENSG00000213648(SULT1A4),…
CC	GO:1902494	catalytic complex	37	1410	0.01243	0.24529	ENSG00000039123(MTREX),ENSG00000049618(ARID1B),ENSG00000051382(PIK3CB),ENSG00000060642(PIGV),ENSG00000068024(HDAC4),ENSG00000072506(HSD17B10),ENSG00000073711(PPP2R3A),ENSG00000105258(POLR2I),ENSG00000106462(EZH2),ENSG00000106617(PRKAG2),ENSG00000111642(CHD4),ENSG00000111671(SPSB2),ENSG00000113360(DROSHA),ENSG00000115128(SF3B6),ENSG00000124422(USP22),ENSG00000128585(MKLN1),ENSG00000135999(EPC2),EN…
MF	GO:0051020	GTPase binding	18	544	0.01249	0.24529	ENSG00000067900(ROCK1),ENSG00000090565(RAB11FIP3),ENSG00000103657(HERC1),ENSG00000105186(ANKRD27),ENSG00000107099(DOCK8),ENSG00000107263(RAPGEF1),ENSG00000108669(CYTH1),ENSG00000123338(NCKAP1L),ENSG00000131725(WDR44),ENSG00000139132(FGD4),ENSG00000147202(DIAPH2),ENSG00000158985(CDC42SE2),ENSG00000164506(STXBP5),ENSG00000174485(DENND4A),ENSG00000188026(RILPL1),ENSG00000196792(STRN3),ENSG0000019693…
BP	GO:0071840	cellular component organization or biogenesis	135	6500	0.01254	0.24529	ENSG00000002822(MAD1L1),ENSG00000003756(RBM5),ENSG00000005483(KMT2E),ENSG00000008294(SPAG9),ENSG00000010803(SCMH1),ENSG00000015133(CCDC88C),ENSG00000033327(GAB2),ENSG00000039123(MTREX),ENSG00000048544(MRPS10),ENSG00000049618(ARID1B),ENSG00000051382(PIK3CB),ENSG00000053747(LAMA3),ENSG00000054267(ARID4B),ENSG00000064651(SLC12A2),ENSG00000067900(ROCK1),ENSG00000068024(HDAC4),ENSG00000068650(ATP11A),…
BP	GO:0061418	regulation of transcription from RNA polymerase II promoter in response to hypoxia	5	78	0.0126	0.24529	ENSG00000154582(ELOC),ENSG00000165730(STOX1),ENSG00000165916(PSMC3),ENSG00000168214(RBPJ),ENSG00000197170(PSMD12)
BP	GO:0030155	regulation of cell adhesion	21	694	0.01262	0.24529	ENSG00000002822(MAD1L1),ENSG00000051382(PIK3CB),ENSG00000053747(LAMA3),ENSG00000067900(ROCK1),ENSG00000074054(CLASP1),ENSG00000107099(DOCK8),ENSG00000108669(CYTH1),ENSG00000113360(DROSHA),ENSG00000123338(NCKAP1L),ENSG00000124782(RREB1),ENSG00000138735(PDE5A),ENSG00000143772(ITPKB),ENSG00000143951(WDPCP),ENSG00000153310(FAM49B),ENSG00000154229(PRKCA),ENSG00000155659(VSIG4),ENSG00000162552(WNT4),EN…
BP	GO:0060359	response to ammonium ion	7	140	0.01263	0.24529	ENSG00000100030(MAPK1),ENSG00000112038(OPRM1),ENSG00000156052(GNAQ),ENSG00000160716(CHRNB2),ENSG00000168040(FADD),ENSG00000182621(PLCB1),ENSG00000186881(OR13F1)
BP	GO:0090068	positive regulation of cell cycle process	11	283	0.01268	0.24529	ENSG00000005483(KMT2E),ENSG00000085224(ATRX),ENSG00000088833(NSFL1C),ENSG00000106462(EZH2),ENSG00000114126(TFDP2),ENSG00000125107(CNOT1),ENSG00000141867(BRD4),ENSG00000158435(CNOT11),ENSG00000162552(WNT4),ENSG00000165730(STOX1),ENSG00000182621(PLCB1)
BP	GO:0022603	regulation of anatomical structure morphogenesis	29	1053	0.01282	0.24529	ENSG00000067900(ROCK1),ENSG00000074054(CLASP1),ENSG00000105186(ANKRD27),ENSG00000111344(RASAL1),ENSG00000114861(FOXP1),ENSG00000122545(SEPT7),ENSG00000124782(RREB1),ENSG00000128585(MKLN1),ENSG00000138279(ANXA7),ENSG00000139132(FGD4),ENSG00000139174(PRICKLE1),ENSG00000143951(WDPCP),ENSG00000147649(MTDH),ENSG00000154229(PRKCA),ENSG00000158985(CDC42SE2),ENSG00000160716(CHRNB2),ENSG00000162552(WNT4),…
BP	GO:1903311	regulation of mRNA metabolic process	12	322	0.01287	0.24529	ENSG00000003756(RBM5),ENSG00000067900(ROCK1),ENSG00000125107(CNOT1),ENSG00000134644(PUM1),ENSG00000137776(SLTM),ENSG00000151014(NOCT),ENSG00000154229(PRKCA),ENSG00000164548(TRA2A),ENSG00000165916(PSMC3),ENSG00000172346(CSDC2),ENSG00000174840(PDE12),ENSG00000197170(PSMD12)
BP	GO:0000966	RNA 5'-end processing	2	10	0.01289	0.24529	ENSG00000072506(HSD17B10),ENSG00000113272(THG1L)
BP	GO:0034650	cortisol metabolic process	2	10	0.01289	0.24529	ENSG00000140459(CYP11A1),ENSG00000162552(WNT4)
BP	GO:0045899	positive regulation of RNA polymerase II transcriptional preinitiation complex assembly	2	10	0.01289	0.24529	ENSG00000118260(CREB1),ENSG00000165916(PSMC3)
BP	GO:0070816	phosphorylation of RNA polymerase II C-terminal domain	2	10	0.01289	0.24529	ENSG00000141867(BRD4),ENSG00000167258(CDK12)
BP	GO:0006163	purine nucleotide metabolic process	17	525	0.01302	0.24529	ENSG00000068024(HDAC4),ENSG00000106617(PRKAG2),ENSG00000138735(PDE5A),ENSG00000155561(NUP205),ENSG00000156110(ADK),ENSG00000167323(STIM1),ENSG00000171509(RXFP1),ENSG00000171612(SLC25A33),ENSG00000174840(PDE12),ENSG00000175206(NPPA),ENSG00000176533(GNG7),ENSG00000177706(FAM20C),ENSG00000183648(NDUFB1),ENSG00000186951(PPARA),ENSG00000196313(POM121),ENSG00000213648(SULT1A4),ENSG00000272391(POM121C)
BP	GO:1902745	positive regulation of lamellipodium organization	3	28	0.0131	0.24529	ENSG00000068024(HDAC4),ENSG00000124782(RREB1),ENSG00000158195(WASF2)
CC	GO:0043232	intracellular non-membrane-bounded organelle	94	4262	0.01317	0.24529	ENSG00000002822(MAD1L1),ENSG00000005483(KMT2E),ENSG00000008294(SPAG9),ENSG00000008988(RPS20),ENSG00000010803(SCMH1),ENSG00000015133(CCDC88C),ENSG00000039123(MTREX),ENSG00000048544(MRPS10),ENSG00000049618(ARID1B),ENSG00000051382(PIK3CB),ENSG00000067900(ROCK1),ENSG00000068024(HDAC4),ENSG00000074054(CLASP1),ENSG00000080608(PUM3),ENSG00000082074(FYB1),ENSG00000085224(ATRX),ENSG00000087253(LPCAT2),ENS…
BP	GO:0045786	negative regulation of cell cycle	19	611	0.01328	0.24529	ENSG00000002822(MAD1L1),ENSG00000005483(KMT2E),ENSG00000072609(CHFR),ENSG00000085224(ATRX),ENSG00000092853(CLSPN),ENSG00000106462(EZH2),ENSG00000106617(PRKAG2),ENSG00000114126(TFDP2),ENSG00000115241(PPM1G),ENSG00000122545(SEPT7),ENSG00000125107(CNOT1),ENSG00000156374(PCGF6),ENSG00000158435(CNOT11),ENSG00000164953(TMEM67),ENSG00000165916(PSMC3),ENSG00000171612(SLC25A33),ENSG00000171791(BCL2),ENSG0…
BP	GO:0006796	phosphate-containing compound metabolic process	74	3267	0.0133	0.24529	ENSG00000008294(SPAG9),ENSG00000011566(MAP4K3),ENSG00000015133(CCDC88C),ENSG00000051382(PIK3CB),ENSG00000058866(DGKG),ENSG00000060642(PIGV),ENSG00000065357(DGKA),ENSG00000067900(ROCK1),ENSG00000068024(HDAC4),ENSG00000073060(SCARB1),ENSG00000073711(PPP2R3A),ENSG00000085511(MAP3K4),ENSG00000087253(LPCAT2),ENSG00000089154(GCN1),ENSG00000092853(CLSPN),ENSG00000100030(MAPK1),ENSG00000100504(PYGL),ENSG…
BP	GO:0044237	cellular metabolic process	210	10751	0.01361	0.24529	ENSG00000003756(RBM5),ENSG00000003989(SLC7A2),ENSG00000005483(KMT2E),ENSG00000008294(SPAG9),ENSG00000008988(RPS20),ENSG00000010803(SCMH1),ENSG00000011566(MAP4K3),ENSG00000015133(CCDC88C),ENSG00000039123(MTREX),ENSG00000048544(MRPS10),ENSG00000049618(ARID1B),ENSG00000051382(PIK3CB),ENSG00000054267(ARID4B),ENSG00000058866(DGKG),ENSG00000060642(PIGV),ENSG00000065357(DGKA),ENSG00000066827(ZFAT),ENSG0…
BP	GO:0007264	small GTPase mediated signal transduction	18	570	0.01364	0.24529	ENSG00000067900(ROCK1),ENSG00000069974(RAB27A),ENSG00000100852(ARHGAP5),ENSG00000102128(RAB40AL),ENSG00000105738(SIPA1L3),ENSG00000107099(DOCK8),ENSG00000107263(RAPGEF1),ENSG00000108669(CYTH1),ENSG00000111344(RASAL1),ENSG00000121690(DEPDC7),ENSG00000124782(RREB1),ENSG00000139132(FGD4),ENSG00000143772(ITPKB),ENSG00000158195(WASF2),ENSG00000158985(CDC42SE2),ENSG00000179331(RAB39A),ENSG00000196935(S…
BP	GO:0006354	DNA-templated transcription, elongation	6	110	0.01376	0.24529	ENSG00000105258(POLR2I),ENSG00000106462(EZH2),ENSG00000141867(BRD4),ENSG00000154582(ELOC),ENSG00000167258(CDK12),ENSG00000213246(SUPT4H1)
MF	GO:0019206	nucleoside kinase activity	2	10	0.01383	0.24529	ENSG00000156110(ADK),ENSG00000162368(CMPK1)
MF	GO:0051400	BH domain binding	2	10	0.01383	0.24529	ENSG00000129473(BCL2L2),ENSG00000171791(BCL2)
MF	GO:0070016	armadillo repeat domain binding	2	10	0.01383	0.24529	ENSG00000125107(CNOT1),ENSG00000196792(STRN3)
MF	GO:0034212	peptide N-acetyltransferase activity	5	77	0.01384	0.24529	ENSG00000124422(USP22),ENSG00000135999(EPC2),ENSG00000156650(KAT6B),ENSG00000160294(MCM3AP),ENSG00000172534(HCFC1)
BP	GO:0006402	mRNA catabolic process	13	365	0.01393	0.24529	ENSG00000008988(RPS20),ENSG00000067900(ROCK1),ENSG00000125107(CNOT1),ENSG00000134644(PUM1),ENSG00000151014(NOCT),ENSG00000154229(PRKCA),ENSG00000158435(CNOT11),ENSG00000165916(PSMC3),ENSG00000171858(RPS21),ENSG00000172346(CSDC2),ENSG00000174840(PDE12),ENSG00000197170(PSMD12),ENSG00000265303(AC099850.2)
CC	GO:0043228	non-membrane-bounded organelle	94	4271	0.01393	0.24529	ENSG00000002822(MAD1L1),ENSG00000005483(KMT2E),ENSG00000008294(SPAG9),ENSG00000008988(RPS20),ENSG00000010803(SCMH1),ENSG00000015133(CCDC88C),ENSG00000039123(MTREX),ENSG00000048544(MRPS10),ENSG00000049618(ARID1B),ENSG00000051382(PIK3CB),ENSG00000067900(ROCK1),ENSG00000068024(HDAC4),ENSG00000074054(CLASP1),ENSG00000080608(PUM3),ENSG00000082074(FYB1),ENSG00000085224(ATRX),ENSG00000087253(LPCAT2),ENS…
BP	GO:0019083	viral transcription	8	177	0.01397	0.24529	ENSG00000008988(RPS20),ENSG00000105258(POLR2I),ENSG00000155561(NUP205),ENSG00000165916(PSMC3),ENSG00000171858(RPS21),ENSG00000196313(POM121),ENSG00000213246(SUPT4H1),ENSG00000272391(POM121C)
BP	GO:0007030	Golgi organization	7	143	0.01405	0.24529	ENSG00000074054(CLASP1),ENSG00000088833(NSFL1C),ENSG00000100030(MAPK1),ENSG00000115806(GORASP2),ENSG00000151532(VTI1A),ENSG00000175265(GOLGA8A),ENSG00000184743(ATL3)
BP	GO:0006096	glycolytic process	6	111	0.01434	0.24529	ENSG00000068024(HDAC4),ENSG00000106617(PRKAG2),ENSG00000155561(NUP205),ENSG00000186951(PPARA),ENSG00000196313(POM121),ENSG00000272391(POM121C)
BP	GO:0018107	peptidyl-threonine phosphorylation	6	111	0.01434	0.24529	ENSG00000100030(MAPK1),ENSG00000106617(PRKAG2),ENSG00000154229(PRKCA),ENSG00000165730(STOX1),ENSG00000171791(BCL2),ENSG00000198369(SPRED2)
MF	GO:0004702	signal transducer, downstream of receptor, with serine/threonine kinase activity	4	51	0.01435	0.24529	ENSG00000011566(MAP4K3),ENSG00000085511(MAP3K4),ENSG00000100030(MAPK1),ENSG00000168404(MLKL)
BP	GO:0043488	regulation of mRNA stability	8	178	0.01441	0.24529	ENSG00000067900(ROCK1),ENSG00000134644(PUM1),ENSG00000151014(NOCT),ENSG00000154229(PRKCA),ENSG00000165916(PSMC3),ENSG00000172346(CSDC2),ENSG00000174840(PDE12),ENSG00000197170(PSMD12)
BP	GO:1905330	regulation of morphogenesis of an epithelium	8	178	0.01441	0.24529	ENSG00000074054(CLASP1),ENSG00000114861(FOXP1),ENSG00000124782(RREB1),ENSG00000139174(PRICKLE1),ENSG00000162552(WNT4),ENSG00000165730(STOX1),ENSG00000165916(PSMC3),ENSG00000197170(PSMD12)
BP	GO:0010800	positive regulation of peptidyl-threonine phosphorylation	3	29	0.01443	0.24529	ENSG00000100030(MAPK1),ENSG00000106617(PRKAG2),ENSG00000165730(STOX1)
BP	GO:0033032	regulation of myeloid cell apoptotic process	3	29	0.01443	0.24529	ENSG00000051382(PIK3CB),ENSG00000143772(ITPKB),ENSG00000171791(BCL2)
BP	GO:0090162	establishment of epithelial cell polarity	3	29	0.01443	0.24529	ENSG00000074054(CLASP1),ENSG00000105738(SIPA1L3),ENSG00000108669(CYTH1)
MF	GO:0017056	structural constituent of nuclear pore	3	28	0.01446	0.24529	ENSG00000155561(NUP205),ENSG00000196313(POM121),ENSG00000272391(POM121C)
BP	GO:0051171	regulation of nitrogen compound metabolic process	124	5927	0.0145	0.24529	ENSG00000003756(RBM5),ENSG00000005483(KMT2E),ENSG00000008294(SPAG9),ENSG00000010803(SCMH1),ENSG00000011566(MAP4K3),ENSG00000015133(CCDC88C),ENSG00000049618(ARID1B),ENSG00000051382(PIK3CB),ENSG00000054267(ARID4B),ENSG00000066827(ZFAT),ENSG00000067900(ROCK1),ENSG00000068024(HDAC4),ENSG00000072609(CHFR),ENSG00000073060(SCARB1),ENSG00000073711(PPP2R3A),ENSG00000080608(PUM3),ENSG00000085224(ATRX),ENSG…
BP	GO:0007159	leukocyte cell-cell adhesion	13	367	0.01452	0.24529	ENSG00000002822(MAD1L1),ENSG00000067900(ROCK1),ENSG00000107099(DOCK8),ENSG00000113360(DROSHA),ENSG00000123338(NCKAP1L),ENSG00000138735(PDE5A),ENSG00000143772(ITPKB),ENSG00000153310(FAM49B),ENSG00000155659(VSIG4),ENSG00000168040(FADD),ENSG00000176105(YES1),ENSG00000186951(PPARA),ENSG00000187210(GCNT1)
BP	GO:0007045	cell-substrate adherens junction assembly	5	81	0.01465	0.24529	ENSG00000067900(ROCK1),ENSG00000074054(CLASP1),ENSG00000143951(WDPCP),ENSG00000162552(WNT4),ENSG00000171791(BCL2)
BP	GO:0048041	focal adhesion assembly	5	81	0.01465	0.24529	ENSG00000067900(ROCK1),ENSG00000074054(CLASP1),ENSG00000143951(WDPCP),ENSG00000162552(WNT4),ENSG00000171791(BCL2)
BP	GO:0045935	positive regulation of nucleobase-containing compound metabolic process	47	1923	0.01472	0.24529	ENSG00000005483(KMT2E),ENSG00000049618(ARID1B),ENSG00000054267(ARID4B),ENSG00000066827(ZFAT),ENSG00000067900(ROCK1),ENSG00000068024(HDAC4),ENSG00000085224(ATRX),ENSG00000085511(MAP3K4),ENSG00000089154(GCN1),ENSG00000100030(MAPK1),ENSG00000103671(TRIP4),ENSG00000108510(MED13),ENSG00000112242(E2F3),ENSG00000114126(TFDP2),ENSG00000116539(ASH1L),ENSG00000118260(CREB1),ENSG00000124422(USP22),ENSG00000…
BP	GO:0009123	nucleoside monophosphate metabolic process	13	368	0.01482	0.24529	ENSG00000068024(HDAC4),ENSG00000106617(PRKAG2),ENSG00000140057(AK7),ENSG00000155561(NUP205),ENSG00000156110(ADK),ENSG00000162368(CMPK1),ENSG00000171612(SLC25A33),ENSG00000174840(PDE12),ENSG00000177706(FAM20C),ENSG00000183648(NDUFB1),ENSG00000186951(PPARA),ENSG00000196313(POM121),ENSG00000272391(POM121C)
BP	GO:0006757	ATP generation from ADP	6	112	0.01493	0.24529	ENSG00000068024(HDAC4),ENSG00000106617(PRKAG2),ENSG00000155561(NUP205),ENSG00000186951(PPARA),ENSG00000196313(POM121),ENSG00000272391(POM121C)
BP	GO:0032259	methylation	13	369	0.01512	0.24529	ENSG00000005483(KMT2E),ENSG00000054267(ARID4B),ENSG00000072506(HSD17B10),ENSG00000085224(ATRX),ENSG00000103037(SETD6),ENSG00000106462(EZH2),ENSG00000116539(ASH1L),ENSG00000141867(BRD4),ENSG00000162961(DPY30),ENSG00000169093(ASMTL),ENSG00000171103(TRMT61B),ENSG00000184937(WT1),ENSG00000187605(TET3)
BP	GO:0044265	cellular macromolecule catabolic process	31	1160	0.01516	0.24529	ENSG00000008988(RPS20),ENSG00000039123(MTREX),ENSG00000067900(ROCK1),ENSG00000072609(CHFR),ENSG00000088833(NSFL1C),ENSG00000102921(AC026470.1),ENSG00000110075(PPP6R3),ENSG00000111671(SPSB2),ENSG00000113360(DROSHA),ENSG00000124422(USP22),ENSG00000125107(CNOT1),ENSG00000134644(PUM1),ENSG00000138095(LRPPRC),ENSG00000139174(PRICKLE1),ENSG00000148719(DNAJB12),ENSG00000151014(NOCT),ENSG00000154229(PRKC…
BP	GO:0031047	gene silencing by RNA	8	180	0.01532	0.24529	ENSG00000105258(POLR2I),ENSG00000113360(DROSHA),ENSG00000125107(CNOT1),ENSG00000134644(PUM1),ENSG00000155561(NUP205),ENSG00000158435(CNOT11),ENSG00000196313(POM121),ENSG00000272391(POM121C)
BP	GO:0045892	negative regulation of transcription, DNA-templated	32	1208	0.01538	0.24529	ENSG00000010803(SCMH1),ENSG00000068024(HDAC4),ENSG00000085224(ATRX),ENSG00000106462(EZH2),ENSG00000111642(CHD4),ENSG00000112242(E2F3),ENSG00000114126(TFDP2),ENSG00000114861(FOXP1),ENSG00000118260(CREB1),ENSG00000121390(PSPC1),ENSG00000124782(RREB1),ENSG00000125107(CNOT1),ENSG00000139174(PRICKLE1),ENSG00000146676(PURB),ENSG00000147649(MTDH),ENSG00000156374(PCGF6),ENSG00000156650(KAT6B),ENSG0000016…
BP	GO:0055017	cardiac muscle tissue growth	5	82	0.01539	0.24529	ENSG00000100030(MAPK1),ENSG00000168214(RBPJ),ENSG00000175206(NPPA),ENSG00000186951(PPARA),ENSG00000189079(ARID2)
BP	GO:0080134	regulation of response to stress	38	1493	0.01554	0.24529	ENSG00000003989(SLC7A2),ENSG00000008294(SPAG9),ENSG00000074054(CLASP1),ENSG00000085511(MAP3K4),ENSG00000100030(MAPK1),ENSG00000103037(SETD6),ENSG00000107263(RAPGEF1),ENSG00000107745(MICU1),ENSG00000112038(OPRM1),ENSG00000113360(DROSHA),ENSG00000114861(FOXP1),ENSG00000116539(ASH1L),ENSG00000121390(PSPC1),ENSG00000124782(RREB1),ENSG00000133112(TPT1),ENSG00000134644(PUM1),ENSG00000141867(BRD4),ENSG0…
BP	GO:0006702	androgen biosynthetic process	2	11	0.01557	0.24529	ENSG00000073060(SCARB1),ENSG00000162552(WNT4)
BP	GO:0006853	carnitine shuttle	2	11	0.01557	0.24529	ENSG00000106617(PRKAG2),ENSG00000278540(ACACA)
BP	GO:0007168	receptor guanylyl cyclase signaling pathway	2	11	0.01557	0.24529	ENSG00000175206(NPPA),ENSG00000176533(GNG7)
BP	GO:0034244	negative regulation of transcription elongation from RNA polymerase II promoter	2	11	0.01557	0.24529	ENSG00000106462(EZH2),ENSG00000213246(SUPT4H1)
BP	GO:0060379	cardiac muscle cell myoblast differentiation	2	11	0.01557	0.24529	ENSG00000139174(PRICKLE1),ENSG00000168214(RBPJ)
BP	GO:0035195	gene silencing by miRNA	7	146	0.0156	0.24529	ENSG00000105258(POLR2I),ENSG00000113360(DROSHA),ENSG00000125107(CNOT1),ENSG00000134644(PUM1),ENSG00000155561(NUP205),ENSG00000196313(POM121),ENSG00000272391(POM121C)
BP	GO:0043412	macromolecule modification	94	4335	0.01573	0.24529	ENSG00000005483(KMT2E),ENSG00000008294(SPAG9),ENSG00000011566(MAP4K3),ENSG00000015133(CCDC88C),ENSG00000051382(PIK3CB),ENSG00000054267(ARID4B),ENSG00000060642(PIGV),ENSG00000067900(ROCK1),ENSG00000068024(HDAC4),ENSG00000072506(HSD17B10),ENSG00000072609(CHFR),ENSG00000073711(PPP2R3A),ENSG00000080608(PUM3),ENSG00000085224(ATRX),ENSG00000085511(MAP3K4),ENSG00000089154(GCN1),ENSG00000092853(CLSPN),EN…
BP	GO:0000002	mitochondrial genome maintenance	3	30	0.01582	0.24529	ENSG00000114120(SLC25A36),ENSG00000165730(STOX1),ENSG00000171612(SLC25A33)
BP	GO:0010613	positive regulation of cardiac muscle hypertrophy	3	30	0.01582	0.24529	ENSG00000067900(ROCK1),ENSG00000138735(PDE5A),ENSG00000154229(PRKCA)
BP	GO:0070229	negative regulation of lymphocyte apoptotic process	3	30	0.01582	0.24529	ENSG00000107099(DOCK8),ENSG00000114861(FOXP1),ENSG00000168040(FADD)
CC	GO:0017053	transcriptional repressor complex	5	82	0.01589	0.24529	ENSG00000068024(HDAC4),ENSG00000111642(CHD4),ENSG00000168214(RBPJ),ENSG00000172845(SP3),ENSG00000244754(N4BP2L2)
MF	GO:0051959	dynein light intermediate chain binding	3	29	0.01591	0.24529	ENSG00000015133(CCDC88C),ENSG00000090565(RAB11FIP3),ENSG00000188026(RILPL1)
BP	GO:0006464	cellular protein modification process	90	4127	0.01599	0.24529	ENSG00000005483(KMT2E),ENSG00000008294(SPAG9),ENSG00000011566(MAP4K3),ENSG00000015133(CCDC88C),ENSG00000051382(PIK3CB),ENSG00000054267(ARID4B),ENSG00000060642(PIGV),ENSG00000067900(ROCK1),ENSG00000068024(HDAC4),ENSG00000072609(CHFR),ENSG00000073711(PPP2R3A),ENSG00000080608(PUM3),ENSG00000085224(ATRX),ENSG00000085511(MAP3K4),ENSG00000089154(GCN1),ENSG00000092853(CLSPN),ENSG00000100030(MAPK1),ENSG0…
BP	GO:0036211	protein modification process	90	4127	0.01599	0.24529	ENSG00000005483(KMT2E),ENSG00000008294(SPAG9),ENSG00000011566(MAP4K3),ENSG00000015133(CCDC88C),ENSG00000051382(PIK3CB),ENSG00000054267(ARID4B),ENSG00000060642(PIGV),ENSG00000067900(ROCK1),ENSG00000068024(HDAC4),ENSG00000072609(CHFR),ENSG00000073711(PPP2R3A),ENSG00000080608(PUM3),ENSG00000085224(ATRX),ENSG00000085511(MAP3K4),ENSG00000089154(GCN1),ENSG00000092853(CLSPN),ENSG00000100030(MAPK1),ENSG0…
BP	GO:0016043	cellular component organization	131	6327	0.01608	0.24529	ENSG00000002822(MAD1L1),ENSG00000003756(RBM5),ENSG00000005483(KMT2E),ENSG00000008294(SPAG9),ENSG00000010803(SCMH1),ENSG00000015133(CCDC88C),ENSG00000033327(GAB2),ENSG00000048544(MRPS10),ENSG00000049618(ARID1B),ENSG00000051382(PIK3CB),ENSG00000053747(LAMA3),ENSG00000054267(ARID4B),ENSG00000064651(SLC12A2),ENSG00000067900(ROCK1),ENSG00000068024(HDAC4),ENSG00000068650(ATP11A),ENSG00000069974(RAB27A)…
CC	GO:0005794	Golgi apparatus	40	1578	0.01608	0.24529	ENSG00000067900(ROCK1),ENSG00000068650(ATP11A),ENSG00000069974(RAB27A),ENSG00000074054(CLASP1),ENSG00000087253(LPCAT2),ENSG00000088833(NSFL1C),ENSG00000092853(CLSPN),ENSG00000100030(MAPK1),ENSG00000101236(RNF24),ENSG00000102128(RAB40AL),ENSG00000103657(HERC1),ENSG00000108666(C17orf75),ENSG00000108669(CYTH1),ENSG00000110075(PPP6R3),ENSG00000112038(OPRM1),ENSG00000115806(GORASP2),ENSG00000116539(AS…
BP	GO:0097581	lamellipodium organization	5	83	0.01614	0.24529	ENSG00000068024(HDAC4),ENSG00000124782(RREB1),ENSG00000139132(FGD4),ENSG00000158195(WASF2),ENSG00000266028(SRGAP2)
BP	GO:0006139	nucleobase-containing compound metabolic process	122	5838	0.01615	0.24529	ENSG00000003756(RBM5),ENSG00000005483(KMT2E),ENSG00000008988(RPS20),ENSG00000010803(SCMH1),ENSG00000039123(MTREX),ENSG00000049618(ARID1B),ENSG00000054267(ARID4B),ENSG00000066827(ZFAT),ENSG00000067900(ROCK1),ENSG00000068024(HDAC4),ENSG00000072506(HSD17B10),ENSG00000085224(ATRX),ENSG00000085511(MAP3K4),ENSG00000089154(GCN1),ENSG00000092853(CLSPN),ENSG00000095380(NANS),ENSG00000100030(MAPK1),ENSG000…
BP	GO:0043666	regulation of phosphoprotein phosphatase activity	6	114	0.01616	0.24529	ENSG00000067900(ROCK1),ENSG00000073711(PPP2R3A),ENSG00000110075(PPP6R3),ENSG00000123338(NCKAP1L),ENSG00000175470(PPP2R2D),ENSG00000196588(MRTFA)
BP	GO:0000278	mitotic cell cycle	27	981	0.01618	0.24529	ENSG00000002822(MAD1L1),ENSG00000005483(KMT2E),ENSG00000072609(CHFR),ENSG00000074054(CLASP1),ENSG00000085224(ATRX),ENSG00000088833(NSFL1C),ENSG00000092853(CLSPN),ENSG00000106462(EZH2),ENSG00000114126(TFDP2),ENSG00000122545(SEPT7),ENSG00000124422(USP22),ENSG00000125107(CNOT1),ENSG00000141867(BRD4),ENSG00000143228(NUF2),ENSG00000154229(PRKCA),ENSG00000158435(CNOT11),ENSG00000165476(REEP3),ENSG00000…
BP	GO:0030099	myeloid cell differentiation	14	413	0.01621	0.24529	ENSG00000005483(KMT2E),ENSG00000033327(GAB2),ENSG00000114861(FOXP1),ENSG00000118260(CREB1),ENSG00000123338(NCKAP1L),ENSG00000143772(ITPKB),ENSG00000146676(PURB),ENSG00000154229(PRKCA),ENSG00000158195(WASF2),ENSG00000162961(DPY30),ENSG00000168040(FADD),ENSG00000168214(RBPJ),ENSG00000172845(SP3),ENSG00000177706(FAM20C)
BP	GO:0006338	chromatin remodeling	8	182	0.01628	0.24529	ENSG00000010803(SCMH1),ENSG00000049618(ARID1B),ENSG00000068024(HDAC4),ENSG00000085224(ATRX),ENSG00000100162(CENPM),ENSG00000111642(CHD4),ENSG00000213246(SUPT4H1),ENSG00000282034(AC106886.5)
BP	GO:0000186	activation of MAPKK activity	4	55	0.01639	0.24529	ENSG00000085511(MAP3K4),ENSG00000100030(MAPK1),ENSG00000107263(RAPGEF1),ENSG00000168404(MLKL)
BP	GO:0042220	response to cocaine	4	55	0.01639	0.24529	ENSG00000112038(OPRM1),ENSG00000160716(CHRNB2),ENSG00000168040(FADD),ENSG00000186881(OR13F1)
MF	GO:0003676	nucleic acid binding	93	4126	0.0164	0.24529	ENSG00000003756(RBM5),ENSG00000008988(RPS20),ENSG00000025796(SEC63),ENSG00000039123(MTREX),ENSG00000048991(R3HDM1),ENSG00000049618(ARID1B),ENSG00000054267(ARID4B),ENSG00000066827(ZFAT),ENSG00000068024(HDAC4),ENSG00000072506(HSD17B10),ENSG00000080608(PUM3),ENSG00000085224(ATRX),ENSG00000089154(GCN1),ENSG00000092853(CLSPN),ENSG00000100030(MAPK1),ENSG00000105258(POLR2I),ENSG00000106462(EZH2),ENSG000…
BP	GO:1903507	negative regulation of nucleic acid-templated transcription	33	1261	0.01641	0.24529	ENSG00000010803(SCMH1),ENSG00000068024(HDAC4),ENSG00000085224(ATRX),ENSG00000106462(EZH2),ENSG00000111642(CHD4),ENSG00000112242(E2F3),ENSG00000114126(TFDP2),ENSG00000114861(FOXP1),ENSG00000118260(CREB1),ENSG00000121390(PSPC1),ENSG00000124782(RREB1),ENSG00000125107(CNOT1),ENSG00000139174(PRICKLE1),ENSG00000146676(PURB),ENSG00000147649(MTDH),ENSG00000153046(CDYL),ENSG00000156374(PCGF6),ENSG00000156…
BP	GO:0016071	mRNA metabolic process	24	846	0.01643	0.24529	ENSG00000003756(RBM5),ENSG00000008988(RPS20),ENSG00000039123(MTREX),ENSG00000067900(ROCK1),ENSG00000105258(POLR2I),ENSG00000115128(SF3B6),ENSG00000117569(PTBP2),ENSG00000125107(CNOT1),ENSG00000134644(PUM1),ENSG00000137776(SLTM),ENSG00000146963(LUC7L2),ENSG00000151014(NOCT),ENSG00000154229(PRKCA),ENSG00000158435(CNOT11),ENSG00000164548(TRA2A),ENSG00000165916(PSMC3),ENSG00000167258(CDK12),ENSG00000…
BP	GO:0030336	negative regulation of cell migration	10	256	0.01652	0.24529	ENSG00000074054(CLASP1),ENSG00000102265(TIMP1),ENSG00000122545(SEPT7),ENSG00000136141(LRCH1),ENSG00000162552(WNT4),ENSG00000171791(BCL2),ENSG00000182621(PLCB1),ENSG00000189079(ARID2),ENSG00000196935(SRGAP1),ENSG00000266028(SRGAP2)
MF	GO:0004143	diacylglycerol kinase activity	2	11	0.01669	0.24529	ENSG00000058866(DGKG),ENSG00000065357(DGKA)
BP	GO:1902679	negative regulation of RNA biosynthetic process	33	1263	0.01675	0.24529	ENSG00000010803(SCMH1),ENSG00000068024(HDAC4),ENSG00000085224(ATRX),ENSG00000106462(EZH2),ENSG00000111642(CHD4),ENSG00000112242(E2F3),ENSG00000114126(TFDP2),ENSG00000114861(FOXP1),ENSG00000118260(CREB1),ENSG00000121390(PSPC1),ENSG00000124782(RREB1),ENSG00000125107(CNOT1),ENSG00000139174(PRICKLE1),ENSG00000146676(PURB),ENSG00000147649(MTDH),ENSG00000153046(CDYL),ENSG00000156374(PCGF6),ENSG00000156…
BP	GO:0001952	regulation of cell-matrix adhesion	6	115	0.01681	0.24529	ENSG00000051382(PIK3CB),ENSG00000067900(ROCK1),ENSG00000074054(CLASP1),ENSG00000143951(WDPCP),ENSG00000162552(WNT4),ENSG00000171791(BCL2)
BP	GO:2000736	regulation of stem cell differentiation	6	115	0.01681	0.24529	ENSG00000139174(PRICKLE1),ENSG00000140262(TCF12),ENSG00000165916(PSMC3),ENSG00000167258(CDK12),ENSG00000197170(PSMD12),ENSG00000244754(N4BP2L2)
MF	GO:0016407	acetyltransferase activity	6	111	0.01689	0.24529	ENSG00000087253(LPCAT2),ENSG00000124422(USP22),ENSG00000135999(EPC2),ENSG00000156650(KAT6B),ENSG00000160294(MCM3AP),ENSG00000172534(HCFC1)
BP	GO:2000106	regulation of leukocyte apoptotic process	5	84	0.01692	0.24529	ENSG00000051382(PIK3CB),ENSG00000107099(DOCK8),ENSG00000114861(FOXP1),ENSG00000143772(ITPKB),ENSG00000168040(FADD)
BP	GO:0030097	hemopoiesis	25	894	0.01702	0.24529	ENSG00000005483(KMT2E),ENSG00000033327(GAB2),ENSG00000066827(ZFAT),ENSG00000068024(HDAC4),ENSG00000105738(SIPA1L3),ENSG00000113360(DROSHA),ENSG00000114861(FOXP1),ENSG00000118260(CREB1),ENSG00000123338(NCKAP1L),ENSG00000140262(TCF12),ENSG00000143772(ITPKB),ENSG00000146676(PURB),ENSG00000154229(PRKCA),ENSG00000158195(WASF2),ENSG00000162552(WNT4),ENSG00000162961(DPY30),ENSG00000165916(PSMC3),ENSG000…
BP	GO:1903508	positive regulation of nucleic acid-templated transcription	40	1600	0.01723	0.24529	ENSG00000005483(KMT2E),ENSG00000049618(ARID1B),ENSG00000054267(ARID4B),ENSG00000066827(ZFAT),ENSG00000068024(HDAC4),ENSG00000085224(ATRX),ENSG00000089154(GCN1),ENSG00000100030(MAPK1),ENSG00000103671(TRIP4),ENSG00000108510(MED13),ENSG00000112242(E2F3),ENSG00000114126(TFDP2),ENSG00000116539(ASH1L),ENSG00000118260(CREB1),ENSG00000124422(USP22),ENSG00000124782(RREB1),ENSG00000125820(NKX2-2),ENSG00000…
BP	GO:0090501	RNA phosphodiester bond hydrolysis	7	149	0.01725	0.24529	ENSG00000105258(POLR2I),ENSG00000113360(DROSHA),ENSG00000125107(CNOT1),ENSG00000151014(NOCT),ENSG00000154760(SLFN13),ENSG00000171858(RPS21),ENSG00000174840(PDE12)
BP	GO:0043487	regulation of RNA stability	8	184	0.01727	0.24529	ENSG00000067900(ROCK1),ENSG00000134644(PUM1),ENSG00000151014(NOCT),ENSG00000154229(PRKCA),ENSG00000165916(PSMC3),ENSG00000172346(CSDC2),ENSG00000174840(PDE12),ENSG00000197170(PSMD12)
BP	GO:0014742	positive regulation of muscle hypertrophy	3	31	0.01729	0.24529	ENSG00000067900(ROCK1),ENSG00000138735(PDE5A),ENSG00000154229(PRKCA)
BP	GO:0021799	cerebral cortex radially oriented cell migration	3	31	0.01729	0.24529	ENSG00000164828(SUN1),ENSG00000174013(FBXO45),ENSG00000266028(SRGAP2)
BP	GO:0034105	positive regulation of tissue remodeling	3	31	0.01729	0.24529	ENSG00000067900(ROCK1),ENSG00000154229(PRKCA),ENSG00000225190(PLEKHM1)
BP	GO:1902680	positive regulation of RNA biosynthetic process	40	1601	0.01739	0.24529	ENSG00000005483(KMT2E),ENSG00000049618(ARID1B),ENSG00000054267(ARID4B),ENSG00000066827(ZFAT),ENSG00000068024(HDAC4),ENSG00000085224(ATRX),ENSG00000089154(GCN1),ENSG00000100030(MAPK1),ENSG00000103671(TRIP4),ENSG00000108510(MED13),ENSG00000112242(E2F3),ENSG00000114126(TFDP2),ENSG00000116539(ASH1L),ENSG00000118260(CREB1),ENSG00000124422(USP22),ENSG00000124782(RREB1),ENSG00000125820(NKX2-2),ENSG00000…
BP	GO:0010611	regulation of cardiac muscle hypertrophy	4	56	0.01741	0.24529	ENSG00000067900(ROCK1),ENSG00000138735(PDE5A),ENSG00000154229(PRKCA),ENSG00000186951(PPARA)
BP	GO:0060563	neuroepithelial cell differentiation	4	56	0.01741	0.24529	ENSG00000143951(WDPCP),ENSG00000162552(WNT4),ENSG00000168214(RBPJ),ENSG00000177706(FAM20C)
MF	GO:0017048	Rho GTPase binding	8	178	0.01761	0.24529	ENSG00000067900(ROCK1),ENSG00000123338(NCKAP1L),ENSG00000139132(FGD4),ENSG00000147202(DIAPH2),ENSG00000158985(CDC42SE2),ENSG00000196792(STRN3),ENSG00000196935(SRGAP1),ENSG00000266028(SRGAP2)
MF	GO:0043167	ion binding	134	6257	0.01768	0.24529	ENSG00000003756(RBM5),ENSG00000005483(KMT2E),ENSG00000008382(MPND),ENSG00000011566(MAP4K3),ENSG00000033327(GAB2),ENSG00000039123(MTREX),ENSG00000051382(PIK3CB),ENSG00000058866(DGKG),ENSG00000065357(DGKA),ENSG00000066827(ZFAT),ENSG00000067900(ROCK1),ENSG00000068024(HDAC4),ENSG00000068650(ATP11A),ENSG00000069974(RAB27A),ENSG00000072609(CHFR),ENSG00000073060(SCARB1),ENSG00000073711(PPP2R3A),ENSG0000…
BP	GO:0043502	regulation of muscle adaptation	5	85	0.01772	0.24529	ENSG00000067900(ROCK1),ENSG00000068024(HDAC4),ENSG00000138735(PDE5A),ENSG00000154229(PRKCA),ENSG00000186951(PPARA)
BP	GO:0045921	positive regulation of exocytosis	5	85	0.01772	0.24529	ENSG00000033327(GAB2),ENSG00000069974(RAB27A),ENSG00000074054(CLASP1),ENSG00000164506(STXBP5),ENSG00000175206(NPPA)
BP	GO:0001192	maintenance of transcriptional fidelity during DNA-templated transcription elongation	1	1	0.01777	0.24529	ENSG00000105258(POLR2I)
BP	GO:0001193	maintenance of transcriptional fidelity during DNA-templated transcription elongation from RNA polymerase II promoter	1	1	0.01777	0.24529	ENSG00000105258(POLR2I)
BP	GO:0003327	type B pancreatic cell fate commitment	1	1	0.01777	0.24529	ENSG00000125820(NKX2-2)
BP	GO:0003363	lamellipodium assembly involved in ameboidal cell migration	1	1	0.01777	0.24529	ENSG00000266028(SRGAP2)
BP	GO:0006055	CMP-N-acetylneuraminate biosynthetic process	1	1	0.01777	0.24529	ENSG00000095380(NANS)
BP	GO:0006175	dATP biosynthetic process	1	1	0.01777	0.24529	ENSG00000156110(ADK)
BP	GO:0021771	lateral geniculate nucleus development	1	1	0.01777	0.24529	ENSG00000160716(CHRNB2)
BP	GO:0031945	positive regulation of glucocorticoid metabolic process	1	1	0.01777	0.24529	ENSG00000162552(WNT4)
BP	GO:0031948	positive regulation of glucocorticoid biosynthetic process	1	1	0.01777	0.24529	ENSG00000162552(WNT4)
BP	GO:0032625	interleukin-21 production	1	1	0.01777	0.24529	ENSG00000114861(FOXP1)
BP	GO:0032848	negative regulation of cellular pH reduction	1	1	0.01777	0.24529	ENSG00000171791(BCL2)
BP	GO:0034670	chemotaxis to arachidonic acid	1	1	0.01777	0.24529	ENSG00000118260(CREB1)
BP	GO:0035120	post-embryonic appendage morphogenesis	1	1	0.01777	0.24529	ENSG00000085224(ATRX)
BP	GO:0035127	post-embryonic limb morphogenesis	1	1	0.01777	0.24529	ENSG00000085224(ATRX)
BP	GO:0035128	post-embryonic forelimb morphogenesis	1	1	0.01777	0.24529	ENSG00000085224(ATRX)
BP	GO:0035724	CD24 biosynthetic process	1	1	0.01777	0.24529	ENSG00000182621(PLCB1)
BP	GO:0036179	osteoclast maturation	1	1	0.01777	0.24529	ENSG00000177706(FAM20C)
BP	GO:0036333	hepatocyte homeostasis	1	1	0.01777	0.24529	ENSG00000106462(EZH2)
BP	GO:0043375	CD8-positive, alpha-beta T cell lineage commitment	1	1	0.01777	0.24529	ENSG00000171791(BCL2)
BP	GO:0045795	positive regulation of cell volume	1	1	0.01777	0.24529	ENSG00000064651(SLC12A2)
BP	GO:0046381	CMP-N-acetylneuraminate metabolic process	1	1	0.01777	0.24529	ENSG00000095380(NANS)
BP	GO:0060386	synapse assembly involved in innervation	1	1	0.01777	0.24529	ENSG00000174013(FBXO45)
BP	GO:0060427	lung connective tissue development	1	1	0.01777	0.24529	ENSG00000171509(RXFP1)
BP	GO:0060466	activation of meiosis involved in egg activation	1	1	0.01777	0.24529	ENSG00000182621(PLCB1)
BP	GO:0060580	ventral spinal cord interneuron fate determination	1	1	0.01777	0.24529	ENSG00000125820(NKX2-2)
BP	GO:0060582	cell fate determination involved in pattern specification	1	1	0.01777	0.24529	ENSG00000125820(NKX2-2)
BP	GO:0060618	nipple development	1	1	0.01777	0.24529	ENSG00000171509(RXFP1)
BP	GO:0060658	nipple morphogenesis	1	1	0.01777	0.24529	ENSG00000171509(RXFP1)
BP	GO:0061358	negative regulation of Wnt protein secretion	1	1	0.01777	0.24529	ENSG00000112038(OPRM1)
BP	GO:0061369	negative regulation of testicular blood vessel morphogenesis	1	1	0.01777	0.24529	ENSG00000162552(WNT4)
BP	GO:0061485	memory T cell proliferation	1	1	0.01777	0.24529	ENSG00000107099(DOCK8)
BP	GO:0072299	negative regulation of metanephric glomerulus development	1	1	0.01777	0.24529	ENSG00000184937(WT1)
BP	GO:0072302	negative regulation of metanephric glomerular mesangial cell proliferation	1	1	0.01777	0.24529	ENSG00000184937(WT1)
BP	GO:0072366	regulation of cellular ketone metabolic process by positive regulation of transcription from RNA polymerase II promoter	1	1	0.01777	0.24529	ENSG00000186951(PPARA)
BP	GO:0072619	interleukin-21 secretion	1	1	0.01777	0.24529	ENSG00000114861(FOXP1)
BP	GO:0097393	telomeric repeat-containing RNA transcription	1	1	0.01777	0.24529	ENSG00000085224(ATRX)
BP	GO:0097394	telomeric repeat-containing RNA transcription from RNA pol II promoter	1	1	0.01777	0.24529	ENSG00000085224(ATRX)
BP	GO:0120093	regulation of peptidyl-lysine crotonylation	1	1	0.01777	0.24529	ENSG00000153046(CDYL)
BP	GO:0120094	negative regulation of peptidyl-lysine crotonylation	1	1	0.01777	0.24529	ENSG00000153046(CDYL)
BP	GO:1901189	positive regulation of ephrin receptor signaling pathway	1	1	0.01777	0.24529	ENSG00000168214(RBPJ)
BP	GO:1901297	positive regulation of canonical Wnt signaling pathway involved in cardiac muscle cell fate commitment	1	1	0.01777	0.24529	ENSG00000168214(RBPJ)
BP	GO:1901580	regulation of telomeric RNA transcription from RNA pol II promoter	1	1	0.01777	0.24529	ENSG00000085224(ATRX)
BP	GO:1901581	negative regulation of telomeric RNA transcription from RNA pol II promoter	1	1	0.01777	0.24529	ENSG00000085224(ATRX)
BP	GO:1901582	positive regulation of telomeric RNA transcription from RNA pol II promoter	1	1	0.01777	0.24529	ENSG00000085224(ATRX)
BP	GO:1903435	positive regulation of constitutive secretory pathway	1	1	0.01777	0.24529	ENSG00000069974(RAB27A)
BP	GO:1903699	tarsal gland development	1	1	0.01777	0.24529	ENSG00000116539(ASH1L)
BP	GO:1903709	uterine gland development	1	1	0.01777	0.24529	ENSG00000116539(ASH1L)
BP	GO:1903814	regulation of collecting lymphatic vessel constriction	1	1	0.01777	0.24529	ENSG00000175206(NPPA)
BP	GO:1903815	negative regulation of collecting lymphatic vessel constriction	1	1	0.01777	0.24529	ENSG00000175206(NPPA)
BP	GO:1904118	regulation of otic vesicle morphogenesis	1	1	0.01777	0.24529	ENSG00000165730(STOX1)
BP	GO:1904120	positive regulation of otic vesicle morphogenesis	1	1	0.01777	0.24529	ENSG00000165730(STOX1)
BP	GO:1904772	response to tetrachloromethane	1	1	0.01777	0.24529	ENSG00000106462(EZH2)
BP	GO:1905068	positive regulation of canonical Wnt signaling pathway involved in heart development	1	1	0.01777	0.24529	ENSG00000168214(RBPJ)
BP	GO:1905435	regulation of histone H3-K4 trimethylation	1	1	0.01777	0.24529	ENSG00000005483(KMT2E)
BP	GO:1905437	positive regulation of histone H3-K4 trimethylation	1	1	0.01777	0.24529	ENSG00000005483(KMT2E)
BP	GO:1990183	lymphatic vascular process in circulatory system	1	1	0.01777	0.24529	ENSG00000175206(NPPA)
BP	GO:1990186	regulation of lymphatic vessel size	1	1	0.01777	0.24529	ENSG00000175206(NPPA)
BP	GO:1990192	collecting lymphatic vessel constriction	1	1	0.01777	0.24529	ENSG00000175206(NPPA)
BP	GO:2000019	negative regulation of male gonad development	1	1	0.01777	0.24529	ENSG00000162552(WNT4)
BP	GO:2000066	positive regulation of cortisol biosynthetic process	1	1	0.01777	0.24529	ENSG00000162552(WNT4)
BP	GO:2000180	negative regulation of androgen biosynthetic process	1	1	0.01777	0.24529	ENSG00000162552(WNT4)
BP	GO:2000438	negative regulation of monocyte extravasation	1	1	0.01777	0.24529	ENSG00000182621(PLCB1)
BP	GO:2000454	positive regulation of CD8-positive, alpha-beta cytotoxic T cell extravasation	1	1	0.01777	0.24529	ENSG00000168040(FADD)
BP	GO:2000559	regulation of CD24 biosynthetic process	1	1	0.01777	0.24529	ENSG00000182621(PLCB1)
BP	GO:2000560	positive regulation of CD24 biosynthetic process	1	1	0.01777	0.24529	ENSG00000182621(PLCB1)
BP	GO:2000567	regulation of memory T cell activation	1	1	0.01777	0.24529	ENSG00000153310(FAM49B)
BP	GO:2000568	positive regulation of memory T cell activation	1	1	0.01777	0.24529	ENSG00000153310(FAM49B)
BP	GO:2000690	regulation of cardiac muscle cell myoblast differentiation	1	1	0.01777	0.24529	ENSG00000139174(PRICKLE1)
BP	GO:2000691	negative regulation of cardiac muscle cell myoblast differentiation	1	1	0.01777	0.24529	ENSG00000139174(PRICKLE1)
BP	GO:0043405	regulation of MAP kinase activity	12	337	0.01779	0.24529	ENSG00000008294(SPAG9),ENSG00000011566(MAP4K3),ENSG00000051382(PIK3CB),ENSG00000085511(MAP3K4),ENSG00000100030(MAPK1),ENSG00000106462(EZH2),ENSG00000107263(RAPGEF1),ENSG00000138735(PDE5A),ENSG00000167258(CDK12),ENSG00000168404(MLKL),ENSG00000189037(DUSP21),ENSG00000198369(SPRED2)
CC	GO:0000324	fungal-type vacuole	1	1	0.01791	0.24529	ENSG00000133195(SLC39A11)
CC	GO:0000329	fungal-type vacuole membrane	1	1	0.01791	0.24529	ENSG00000133195(SLC39A11)
CC	GO:0031207	Sec62/Sec63 complex	1	1	0.01791	0.24529	ENSG00000025796(SEC63)
CC	GO:0031257	cell trailing edge membrane	1	1	0.01791	0.24529	ENSG00000161929(SCIMP)
CC	GO:0031259	uropod membrane	1	1	0.01791	0.24529	ENSG00000161929(SCIMP)
CC	GO:0031592	centrosomal corona	1	1	0.01791	0.24529	ENSG00000074054(CLASP1)
CC	GO:0097541	axonemal basal plate	1	1	0.01791	0.24529	ENSG00000143951(WDPCP)
CC	GO:0098897	spine apparatus membrane	1	1	0.01791	0.24529	ENSG00000171603(CLSTN1)
CC	GO:0098952	intrinsic component of spine apparatus membrane	1	1	0.01791	0.24529	ENSG00000171603(CLSTN1)
CC	GO:0099065	integral component of spine apparatus membrane	1	1	0.01791	0.24529	ENSG00000171603(CLSTN1)
CC	GO:1990421	subtelomeric heterochromatin	1	1	0.01791	0.24529	ENSG00000085224(ATRX)
CC	GO:1990707	nuclear subtelomeric heterochromatin	1	1	0.01791	0.24529	ENSG00000085224(ATRX)
BP	GO:0009890	negative regulation of biosynthetic process	41	1653	0.01796	0.24529	ENSG00000010803(SCMH1),ENSG00000067900(ROCK1),ENSG00000068024(HDAC4),ENSG00000085224(ATRX),ENSG00000105258(POLR2I),ENSG00000106462(EZH2),ENSG00000111642(CHD4),ENSG00000112242(E2F3),ENSG00000113360(DROSHA),ENSG00000114126(TFDP2),ENSG00000114861(FOXP1),ENSG00000118260(CREB1),ENSG00000121390(PSPC1),ENSG00000124782(RREB1),ENSG00000125107(CNOT1),ENSG00000134644(PUM1),ENSG00000139174(PRICKLE1),ENSG0000…
BP	GO:0051240	positive regulation of multicellular organismal process	41	1654	0.01813	0.24529	ENSG00000008294(SPAG9),ENSG00000067900(ROCK1),ENSG00000068024(HDAC4),ENSG00000073060(SCARB1),ENSG00000074054(CLASP1),ENSG00000100030(MAPK1),ENSG00000105186(ANKRD27),ENSG00000106462(EZH2),ENSG00000107263(RAPGEF1),ENSG00000111344(RASAL1),ENSG00000112038(OPRM1),ENSG00000114861(FOXP1),ENSG00000118260(CREB1),ENSG00000123338(NCKAP1L),ENSG00000124782(RREB1),ENSG00000125820(NKX2-2),ENSG00000134644(PUM1),…
MF	GO:0031267	small GTPase binding	15	444	0.01821	0.24529	ENSG00000067900(ROCK1),ENSG00000090565(RAB11FIP3),ENSG00000105186(ANKRD27),ENSG00000107263(RAPGEF1),ENSG00000123338(NCKAP1L),ENSG00000131725(WDR44),ENSG00000139132(FGD4),ENSG00000147202(DIAPH2),ENSG00000158985(CDC42SE2),ENSG00000164506(STXBP5),ENSG00000174485(DENND4A),ENSG00000188026(RILPL1),ENSG00000196792(STRN3),ENSG00000196935(SRGAP1),ENSG00000266028(SRGAP2)
CC	GO:0005694	chromosome	29	1074	0.01823	0.24529	ENSG00000002822(MAD1L1),ENSG00000005483(KMT2E),ENSG00000010803(SCMH1),ENSG00000049618(ARID1B),ENSG00000074054(CLASP1),ENSG00000080608(PUM3),ENSG00000085224(ATRX),ENSG00000088833(NSFL1C),ENSG00000100162(CENPM),ENSG00000106462(EZH2),ENSG00000111642(CHD4),ENSG00000116539(ASH1L),ENSG00000118260(CREB1),ENSG00000122545(SEPT7),ENSG00000138095(LRPPRC),ENSG00000140262(TCF12),ENSG00000140632(GLYR1),ENSG000…
BP	GO:0042110	T cell activation	15	461	0.01829	0.24529	ENSG00000002822(MAD1L1),ENSG00000069974(RAB27A),ENSG00000107099(DOCK8),ENSG00000113360(DROSHA),ENSG00000114861(FOXP1),ENSG00000123338(NCKAP1L),ENSG00000138735(PDE5A),ENSG00000143772(ITPKB),ENSG00000153310(FAM49B),ENSG00000155659(VSIG4),ENSG00000162552(WNT4),ENSG00000168040(FADD),ENSG00000171791(BCL2),ENSG00000172845(SP3),ENSG00000176105(YES1)
MF	GO:0004001	adenosine kinase activity	1	1	0.01843	0.24529	ENSG00000156110(ADK)
MF	GO:0004584	dolichyl-phosphate-mannose-glycolipid alpha-mannosyltransferase activity	1	1	0.01843	0.24529	ENSG00000060642(PIGV)
MF	GO:0004979	beta-endorphin receptor activity	1	1	0.01843	0.24529	ENSG00000112038(OPRM1)
MF	GO:0008386	cholesterol monooxygenase (side-chain-cleaving) activity	1	1	0.01843	0.24529	ENSG00000140459(CYP11A1)
MF	GO:0008446	GDP-mannose 4,6-dehydratase activity	1	1	0.01843	0.24529	ENSG00000112699(GMDS)
MF	GO:0008709	cholate 7-alpha-dehydrogenase activity	1	1	0.01843	0.24529	ENSG00000072506(HSD17B10)
MF	GO:0008946	oligonucleotidase activity	1	1	0.01843	0.24529	ENSG00000174840(PDE12)
MF	GO:0009673	low-affinity phosphate transmembrane transporter activity	1	1	0.01843	0.24529	ENSG00000134917(ADAMTS8)
MF	GO:0015292	uniporter activity	1	1	0.01843	0.24529	ENSG00000156026(MCU)
MF	GO:0016402	pristanoyl-CoA oxidase activity	1	1	0.01843	0.24529	ENSG00000087008(ACOX3)
MF	GO:0034611	oligoribonucleotidase activity	1	1	0.01843	0.24529	ENSG00000174840(PDE12)
MF	GO:0038047	morphine receptor activity	1	1	0.01843	0.24529	ENSG00000112038(OPRM1)
MF	GO:0042988	X11-like protein binding	1	1	0.01843	0.24529	ENSG00000171603(CLSTN1)
MF	GO:0047015	3-hydroxy-2-methylbutyryl-CoA dehydrogenase activity	1	1	0.01843	0.24529	ENSG00000072506(HSD17B10)
MF	GO:0047444	N-acylneuraminate-9-phosphate synthase activity	1	1	0.01843	0.24529	ENSG00000095380(NANS)
MF	GO:0047865	dimethylglycine dehydrogenase activity	1	1	0.01843	0.24529	ENSG00000132837(DMGDH)
MF	GO:0050462	N-acetylneuraminate synthase activity	1	1	0.01843	0.24529	ENSG00000095380(NANS)
MF	GO:0120092	crotonyl-CoA hydratase activity	1	1	0.01843	0.24529	ENSG00000153046(CDYL)
BP	GO:0008360	regulation of cell shape	7	151	0.01843	0.24529	ENSG00000122545(SEPT7),ENSG00000128585(MKLN1),ENSG00000138279(ANXA7),ENSG00000139132(FGD4),ENSG00000143951(WDPCP),ENSG00000158985(CDC42SE2),ENSG00000243444(PALM2)
BP	GO:0010452	histone H3-K36 methylation	2	12	0.01847	0.24529	ENSG00000116539(ASH1L),ENSG00000141867(BRD4)
BP	GO:0060911	cardiac cell fate commitment	2	12	0.01847	0.24529	ENSG00000168214(RBPJ),ENSG00000184937(WT1)
MF	GO:0046872	metal ion binding	94	4197	0.01857	0.246083	ENSG00000003756(RBM5),ENSG00000005483(KMT2E),ENSG00000008382(MPND),ENSG00000058866(DGKG),ENSG00000065357(DGKA),ENSG00000066827(ZFAT),ENSG00000067900(ROCK1),ENSG00000068024(HDAC4),ENSG00000068650(ATP11A),ENSG00000072609(CHFR),ENSG00000073711(PPP2R3A),ENSG00000084070(SMAP2),ENSG00000085224(ATRX),ENSG00000085511(MAP3K4),ENSG00000087253(LPCAT2),ENSG00000090565(RAB11FIP3),ENSG00000101236(RNF24),ENSG00…
MF	GO:0072509	divalent inorganic cation transmembrane transporter activity	8	180	0.0187	0.247269	ENSG00000112038(OPRM1),ENSG00000133195(SLC39A11),ENSG00000136052(SLC41A2),ENSG00000141424(SLC39A6),ENSG00000143183(TMCO1),ENSG00000156026(MCU),ENSG00000167323(STIM1),ENSG00000187688(TRPV2)
CC	GO:0044615	nuclear pore nuclear basket	2	12	0.01875	0.247395	ENSG00000002822(MAD1L1),ENSG00000160294(MCM3AP)
CC	GO:0000793	condensed chromosome	9	222	0.01894	0.249363	ENSG00000002822(MAD1L1),ENSG00000074054(CLASP1),ENSG00000085224(ATRX),ENSG00000100162(CENPM),ENSG00000122545(SEPT7),ENSG00000138095(LRPPRC),ENSG00000141867(BRD4),ENSG00000143228(NUF2),ENSG00000166295(ANAPC16)
BP	GO:0045931	positive regulation of mitotic cell cycle	7	152	0.01903	0.250009	ENSG00000005483(KMT2E),ENSG00000088833(NSFL1C),ENSG00000124422(USP22),ENSG00000141867(BRD4),ENSG00000154229(PRKCA),ENSG00000165730(STOX1),ENSG00000182621(PLCB1)
BP	GO:0002682	regulation of immune system process	38	1516	0.01934	0.253537	ENSG00000002822(MAD1L1),ENSG00000003989(SLC7A2),ENSG00000005483(KMT2E),ENSG00000033327(GAB2),ENSG00000051382(PIK3CB),ENSG00000082074(FYB1),ENSG00000100030(MAPK1),ENSG00000107099(DOCK8),ENSG00000107263(RAPGEF1),ENSG00000113360(DROSHA),ENSG00000114861(FOXP1),ENSG00000118260(CREB1),ENSG00000121390(PSPC1),ENSG00000122574(WIPF3),ENSG00000123338(NCKAP1L),ENSG00000134644(PUM1),ENSG00000136141(LRCH1),ENS…
BP	GO:0045123	cellular extravasation	4	58	0.01957	0.256002	ENSG00000067900(ROCK1),ENSG00000168040(FADD),ENSG00000182621(PLCB1),ENSG00000187210(GCNT1)
MF	GO:0016208	AMP binding	2	12	0.01979	0.258327	ENSG00000100504(PYGL),ENSG00000106617(PRKAG2)
BP	GO:0030278	regulation of ossification	8	189	0.01994	0.25973	ENSG00000068024(HDAC4),ENSG00000100030(MAPK1),ENSG00000138756(BMP2K),ENSG00000151014(NOCT),ENSG00000162552(WNT4),ENSG00000168214(RBPJ),ENSG00000171791(BCL2),ENSG00000177706(FAM20C)
BP	GO:0060255	regulation of macromolecule metabolic process	127	6151	0.02012	0.261517	ENSG00000003756(RBM5),ENSG00000005483(KMT2E),ENSG00000008294(SPAG9),ENSG00000008988(RPS20),ENSG00000010803(SCMH1),ENSG00000011566(MAP4K3),ENSG00000015133(CCDC88C),ENSG00000049618(ARID1B),ENSG00000051382(PIK3CB),ENSG00000054267(ARID4B),ENSG00000066827(ZFAT),ENSG00000067900(ROCK1),ENSG00000068024(HDAC4),ENSG00000069974(RAB27A),ENSG00000072609(CHFR),ENSG00000073711(PPP2R3A),ENSG00000080608(PUM3),ENS…
BP	GO:0019219	regulation of nucleobase-containing compound metabolic process	90	4167	0.02035	0.263009	ENSG00000003756(RBM5),ENSG00000005483(KMT2E),ENSG00000010803(SCMH1),ENSG00000049618(ARID1B),ENSG00000054267(ARID4B),ENSG00000066827(ZFAT),ENSG00000067900(ROCK1),ENSG00000068024(HDAC4),ENSG00000085224(ATRX),ENSG00000085511(MAP3K4),ENSG00000089154(GCN1),ENSG00000100030(MAPK1),ENSG00000103037(SETD6),ENSG00000103671(TRIP4),ENSG00000106462(EZH2),ENSG00000106617(PRKAG2),ENSG00000108510(MED13),ENSG00000…
BP	GO:0033028	myeloid cell apoptotic process	3	33	0.02045	0.263009	ENSG00000051382(PIK3CB),ENSG00000143772(ITPKB),ENSG00000171791(BCL2)
BP	GO:0036003	positive regulation of transcription from RNA polymerase II promoter in response to stress	3	33	0.02045	0.263009	ENSG00000089154(GCN1),ENSG00000168214(RBPJ),ENSG00000283697(HSFX3)
BP	GO:0140115	export across plasma membrane	3	33	0.02045	0.263009	ENSG00000120049(KCNIP2),ENSG00000171385(KCND3),ENSG00000175206(NPPA)
BP	GO:1905332	positive regulation of morphogenesis of an epithelium	3	33	0.02045	0.263009	ENSG00000124782(RREB1),ENSG00000162552(WNT4),ENSG00000165730(STOX1)
BP	GO:0009889	regulation of biosynthetic process	94	4380	0.02054	0.263571	ENSG00000005483(KMT2E),ENSG00000010803(SCMH1),ENSG00000049618(ARID1B),ENSG00000054267(ARID4B),ENSG00000066827(ZFAT),ENSG00000067900(ROCK1),ENSG00000068024(HDAC4),ENSG00000069974(RAB27A),ENSG00000073060(SCARB1),ENSG00000080608(PUM3),ENSG00000085224(ATRX),ENSG00000085511(MAP3K4),ENSG00000089154(GCN1),ENSG00000100030(MAPK1),ENSG00000103037(SETD6),ENSG00000103671(TRIP4),ENSG00000105258(POLR2I),ENSG00…
BP	GO:0031399	regulation of protein modification process	44	1815	0.02058	0.263571	ENSG00000005483(KMT2E),ENSG00000008294(SPAG9),ENSG00000011566(MAP4K3),ENSG00000015133(CCDC88C),ENSG00000051382(PIK3CB),ENSG00000067900(ROCK1),ENSG00000068024(HDAC4),ENSG00000072609(CHFR),ENSG00000073711(PPP2R3A),ENSG00000080608(PUM3),ENSG00000085224(ATRX),ENSG00000085511(MAP3K4),ENSG00000089154(GCN1),ENSG00000092853(CLSPN),ENSG00000100030(MAPK1),ENSG00000102921(AC026470.1),ENSG00000106462(EZH2),E…
BP	GO:0014743	regulation of muscle hypertrophy	4	59	0.02071	0.264438	ENSG00000067900(ROCK1),ENSG00000138735(PDE5A),ENSG00000154229(PRKCA),ENSG00000186951(PPARA)
MF	GO:0000175	3'-5'-exoribonuclease activity	3	32	0.02074	0.264438	ENSG00000125107(CNOT1),ENSG00000151014(NOCT),ENSG00000174840(PDE12)
BP	GO:0080090	regulation of primary metabolic process	126	6103	0.02081	0.264438	ENSG00000003756(RBM5),ENSG00000005483(KMT2E),ENSG00000008294(SPAG9),ENSG00000010803(SCMH1),ENSG00000011566(MAP4K3),ENSG00000015133(CCDC88C),ENSG00000049618(ARID1B),ENSG00000051382(PIK3CB),ENSG00000054267(ARID4B),ENSG00000066827(ZFAT),ENSG00000067900(ROCK1),ENSG00000068024(HDAC4),ENSG00000072609(CHFR),ENSG00000073060(SCARB1),ENSG00000073711(PPP2R3A),ENSG00000080608(PUM3),ENSG00000085224(ATRX),ENSG…
BP	GO:0035194	posttranscriptional gene silencing by RNA	7	155	0.02094	0.264438	ENSG00000105258(POLR2I),ENSG00000113360(DROSHA),ENSG00000125107(CNOT1),ENSG00000134644(PUM1),ENSG00000155561(NUP205),ENSG00000196313(POM121),ENSG00000272391(POM121C)
MF	GO:0000989	transcription factor activity, transcription factor binding	18	576	0.02101	0.264438	ENSG00000049618(ARID1B),ENSG00000068024(HDAC4),ENSG00000103671(TRIP4),ENSG00000106462(EZH2),ENSG00000108510(MED13),ENSG00000114126(TFDP2),ENSG00000118260(CREB1),ENSG00000123066(MED13L),ENSG00000124422(USP22),ENSG00000125820(NKX2-2),ENSG00000141867(BRD4),ENSG00000147649(MTDH),ENSG00000153046(CDYL),ENSG00000162552(WNT4),ENSG00000172534(HCFC1),ENSG00000186951(PPARA),ENSG00000196588(MRTFA),ENSG000002…
BP	GO:0046031	ADP metabolic process	6	121	0.02105	0.264438	ENSG00000068024(HDAC4),ENSG00000106617(PRKAG2),ENSG00000155561(NUP205),ENSG00000186951(PPARA),ENSG00000196313(POM121),ENSG00000272391(POM121C)
BP	GO:0019080	viral gene expression	8	191	0.02109	0.264438	ENSG00000008988(RPS20),ENSG00000105258(POLR2I),ENSG00000155561(NUP205),ENSG00000165916(PSMC3),ENSG00000171858(RPS21),ENSG00000196313(POM121),ENSG00000213246(SUPT4H1),ENSG00000272391(POM121C)
BP	GO:0001776	leukocyte homeostasis	5	89	0.02119	0.264438	ENSG00000051382(PIK3CB),ENSG00000123338(NCKAP1L),ENSG00000143772(ITPKB),ENSG00000168040(FADD),ENSG00000171791(BCL2)
BP	GO:1901888	regulation of cell junction assembly	5	89	0.02119	0.264438	ENSG00000067900(ROCK1),ENSG00000074054(CLASP1),ENSG00000107263(RAPGEF1),ENSG00000143951(WDPCP),ENSG00000162552(WNT4)
BP	GO:0009056	catabolic process	60	2619	0.02125	0.264438	ENSG00000008988(RPS20),ENSG00000039123(MTREX),ENSG00000051382(PIK3CB),ENSG00000067900(ROCK1),ENSG00000068024(HDAC4),ENSG00000072506(HSD17B10),ENSG00000072609(CHFR),ENSG00000073060(SCARB1),ENSG00000087008(ACOX3),ENSG00000088833(NSFL1C),ENSG00000100504(PYGL),ENSG00000102265(TIMP1),ENSG00000102921(AC026470.1),ENSG00000103657(HERC1),ENSG00000106617(PRKAG2),ENSG00000108039(XPNPEP1),ENSG00000110075(PPP…
BP	GO:0009161	ribonucleoside monophosphate metabolic process	12	346	0.02135	0.264438	ENSG00000068024(HDAC4),ENSG00000106617(PRKAG2),ENSG00000155561(NUP205),ENSG00000156110(ADK),ENSG00000162368(CMPK1),ENSG00000171612(SLC25A33),ENSG00000174840(PDE12),ENSG00000177706(FAM20C),ENSG00000183648(NDUFB1),ENSG00000186951(PPARA),ENSG00000196313(POM121),ENSG00000272391(POM121C)
BP	GO:0005513	detection of calcium ion	2	13	0.02157	0.264438	ENSG00000120049(KCNIP2),ENSG00000167323(STIM1)
BP	GO:0021554	optic nerve development	2	13	0.02157	0.264438	ENSG00000125820(NKX2-2),ENSG00000160716(CHRNB2)
BP	GO:0032785	negative regulation of DNA-templated transcription, elongation	2	13	0.02157	0.264438	ENSG00000106462(EZH2),ENSG00000213246(SUPT4H1)
BP	GO:0033008	positive regulation of mast cell activation involved in immune response	2	13	0.02157	0.264438	ENSG00000033327(GAB2),ENSG00000175206(NPPA)
BP	GO:0043306	positive regulation of mast cell degranulation	2	13	0.02157	0.264438	ENSG00000033327(GAB2),ENSG00000175206(NPPA)
BP	GO:0045820	negative regulation of glycolytic process	2	13	0.02157	0.264438	ENSG00000068024(HDAC4),ENSG00000186951(PPARA)
BP	GO:0048742	regulation of skeletal muscle fiber development	2	13	0.02157	0.264438	ENSG00000068024(HDAC4),ENSG00000171791(BCL2)
BP	GO:0051315	attachment of mitotic spindle microtubules to kinetochore	2	13	0.02157	0.264438	ENSG00000002822(MAD1L1),ENSG00000143228(NUF2)
BP	GO:0070525	tRNA threonylcarbamoyladenosine metabolic process	2	13	0.02157	0.264438	ENSG00000072506(HSD17B10),ENSG00000171103(TRMT61B)
BP	GO:1902894	negative regulation of pri-miRNA transcription from RNA polymerase II promoter	2	13	0.02157	0.264438	ENSG00000068024(HDAC4),ENSG00000186951(PPARA)
BP	GO:0016441	posttranscriptional gene silencing	7	156	0.0216	0.264438	ENSG00000105258(POLR2I),ENSG00000113360(DROSHA),ENSG00000125107(CNOT1),ENSG00000134644(PUM1),ENSG00000155561(NUP205),ENSG00000196313(POM121),ENSG00000272391(POM121C)
CC	GO:0005759	mitochondrial matrix	15	467	0.02169	0.264723	ENSG00000048544(MRPS10),ENSG00000072506(HSD17B10),ENSG00000116353(MECR),ENSG00000117305(HMGCL),ENSG00000118260(CREB1),ENSG00000120254(MTHFD1L),ENSG00000132837(DMGDH),ENSG00000138095(LRPPRC),ENSG00000140459(CYP11A1),ENSG00000164494(PDSS2),ENSG00000171103(TRMT61B),ENSG00000174840(PDE12),ENSG00000175309(PHYKPL),ENSG00000182512(GLRX5),ENSG00000189037(DUSP21)
BP	GO:0018193	peptidyl-amino acid modification	32	1241	0.02171	0.264723	ENSG00000005483(KMT2E),ENSG00000054267(ARID4B),ENSG00000067900(ROCK1),ENSG00000068024(HDAC4),ENSG00000085224(ATRX),ENSG00000092853(CLSPN),ENSG00000100030(MAPK1),ENSG00000103037(SETD6),ENSG00000106462(EZH2),ENSG00000106617(PRKAG2),ENSG00000116539(ASH1L),ENSG00000124422(USP22),ENSG00000134285(FKBP11),ENSG00000135999(EPC2),ENSG00000141867(BRD4),ENSG00000143641(GALNT2),ENSG00000154229(PRKCA),ENSG0000…
BP	GO:0051568	histone H3-K4 methylation	4	60	0.02189	0.265723	ENSG00000005483(KMT2E),ENSG00000116539(ASH1L),ENSG00000162961(DPY30),ENSG00000187605(TET3)
BP	GO:0034333	adherens junction assembly	5	90	0.02213	0.265723	ENSG00000067900(ROCK1),ENSG00000074054(CLASP1),ENSG00000143951(WDPCP),ENSG00000162552(WNT4),ENSG00000171791(BCL2)
BP	GO:0044728	DNA methylation or demethylation	5	90	0.02213	0.265723	ENSG00000005483(KMT2E),ENSG00000085224(ATRX),ENSG00000106462(EZH2),ENSG00000184937(WT1),ENSG00000187605(TET3)
BP	GO:0048477	oogenesis	5	90	0.02213	0.265723	ENSG00000138735(PDE5A),ENSG00000147202(DIAPH2),ENSG00000162552(WNT4),ENSG00000171791(BCL2),ENSG00000272391(POM121C)
BP	GO:0003382	epithelial cell morphogenesis	3	34	0.02214	0.265723	ENSG00000067900(ROCK1),ENSG00000105738(SIPA1L3),ENSG00000188026(RILPL1)
BP	GO:0006409	tRNA export from nucleus	3	34	0.02214	0.265723	ENSG00000155561(NUP205),ENSG00000196313(POM121),ENSG00000272391(POM121C)
BP	GO:0071431	tRNA-containing ribonucleoprotein complex export from nucleus	3	34	0.02214	0.265723	ENSG00000155561(NUP205),ENSG00000196313(POM121),ENSG00000272391(POM121C)
BP	GO:0098751	bone cell development	3	34	0.02214	0.265723	ENSG00000114861(FOXP1),ENSG00000158195(WASF2),ENSG00000177706(FAM20C)
MF	GO:0019899	enzyme binding	53	2188	0.02238	0.268077	ENSG00000005483(KMT2E),ENSG00000008294(SPAG9),ENSG00000033327(GAB2),ENSG00000064651(SLC12A2),ENSG00000067900(ROCK1),ENSG00000068024(HDAC4),ENSG00000088833(NSFL1C),ENSG00000089154(GCN1),ENSG00000090565(RAB11FIP3),ENSG00000100030(MAPK1),ENSG00000102265(TIMP1),ENSG00000103657(HERC1),ENSG00000103671(TRIP4),ENSG00000105186(ANKRD27),ENSG00000106617(PRKAG2),ENSG00000107099(DOCK8),ENSG00000107263(RAPGEF1…
BP	GO:0042060	wound healing	17	559	0.02251	0.269107	ENSG00000051382(PIK3CB),ENSG00000058866(DGKG),ENSG00000065357(DGKA),ENSG00000069974(RAB27A),ENSG00000073060(SCARB1),ENSG00000074054(CLASP1),ENSG00000100030(MAPK1),ENSG00000102265(TIMP1),ENSG00000106462(EZH2),ENSG00000107099(DOCK8),ENSG00000112038(OPRM1),ENSG00000124782(RREB1),ENSG00000154229(PRKCA),ENSG00000156052(GNAQ),ENSG00000162552(WNT4),ENSG00000168310(IRF2),ENSG00000186951(PPARA)
BP	GO:0031327	negative regulation of cellular biosynthetic process	40	1630	0.02256	0.269178	ENSG00000010803(SCMH1),ENSG00000067900(ROCK1),ENSG00000068024(HDAC4),ENSG00000085224(ATRX),ENSG00000105258(POLR2I),ENSG00000106462(EZH2),ENSG00000111642(CHD4),ENSG00000112242(E2F3),ENSG00000113360(DROSHA),ENSG00000114126(TFDP2),ENSG00000114861(FOXP1),ENSG00000118260(CREB1),ENSG00000121390(PSPC1),ENSG00000124782(RREB1),ENSG00000125107(CNOT1),ENSG00000134644(PUM1),ENSG00000139174(PRICKLE1),ENSG0000…
CC	GO:0005643	nuclear pore	5	90	0.02283	0.271868	ENSG00000002822(MAD1L1),ENSG00000155561(NUP205),ENSG00000160294(MCM3AP),ENSG00000196313(POM121),ENSG00000272391(POM121C)
BP	GO:0051893	regulation of focal adhesion assembly	4	61	0.0231	0.273254	ENSG00000067900(ROCK1),ENSG00000074054(CLASP1),ENSG00000143951(WDPCP),ENSG00000162552(WNT4)
BP	GO:0090109	regulation of cell-substrate junction assembly	4	61	0.0231	0.273254	ENSG00000067900(ROCK1),ENSG00000074054(CLASP1),ENSG00000143951(WDPCP),ENSG00000162552(WNT4)
MF	GO:0031005	filamin binding	2	13	0.02311	0.273254	ENSG00000112038(OPRM1),ENSG00000164953(TMEM67)
BP	GO:0030334	regulation of cell migration	23	828	0.02313	0.273254	ENSG00000008294(SPAG9),ENSG00000053747(LAMA3),ENSG00000068024(HDAC4),ENSG00000073060(SCARB1),ENSG00000074054(CLASP1),ENSG00000100030(MAPK1),ENSG00000102265(TIMP1),ENSG00000107099(DOCK8),ENSG00000114861(FOXP1),ENSG00000122545(SEPT7),ENSG00000123338(NCKAP1L),ENSG00000124782(RREB1),ENSG00000136141(LRCH1),ENSG00000143951(WDPCP),ENSG00000154229(PRKCA),ENSG00000162552(WNT4),ENSG00000168038(ULK4),ENSG00…
BP	GO:0070838	divalent metal ion transport	15	475	0.02317	0.273254	ENSG00000107745(MICU1),ENSG00000112038(OPRM1),ENSG00000133112(TPT1),ENSG00000133195(SLC39A11),ENSG00000136052(SLC41A2),ENSG00000141424(SLC39A6),ENSG00000143183(TMCO1),ENSG00000156026(MCU),ENSG00000160716(CHRNB2),ENSG00000165487(MICU2),ENSG00000167323(STIM1),ENSG00000171791(BCL2),ENSG00000175206(NPPA),ENSG00000182621(PLCB1),ENSG00000187688(TRPV2)
BP	GO:0016052	carbohydrate catabolic process	8	195	0.02352	0.276847	ENSG00000068024(HDAC4),ENSG00000100504(PYGL),ENSG00000106617(PRKAG2),ENSG00000155561(NUP205),ENSG00000169919(GUSB),ENSG00000186951(PPARA),ENSG00000196313(POM121),ENSG00000272391(POM121C)
MF	GO:0000988	transcription factor activity, protein binding	18	584	0.02371	0.278547	ENSG00000049618(ARID1B),ENSG00000068024(HDAC4),ENSG00000103671(TRIP4),ENSG00000106462(EZH2),ENSG00000108510(MED13),ENSG00000114126(TFDP2),ENSG00000118260(CREB1),ENSG00000123066(MED13L),ENSG00000124422(USP22),ENSG00000125820(NKX2-2),ENSG00000141867(BRD4),ENSG00000147649(MTDH),ENSG00000153046(CDYL),ENSG00000162552(WNT4),ENSG00000172534(HCFC1),ENSG00000186951(PPARA),ENSG00000196588(MRTFA),ENSG000002…
CC	GO:0015630	microtubule cytoskeleton	31	1192	0.02379	0.27895	ENSG00000002822(MAD1L1),ENSG00000005483(KMT2E),ENSG00000008294(SPAG9),ENSG00000015133(CCDC88C),ENSG00000067900(ROCK1),ENSG00000074054(CLASP1),ENSG00000088833(NSFL1C),ENSG00000090565(RAB11FIP3),ENSG00000100030(MAPK1),ENSG00000103671(TRIP4),ENSG00000111642(CHD4),ENSG00000122545(SEPT7),ENSG00000132938(MTUS2),ENSG00000133112(TPT1),ENSG00000138095(LRPPRC),ENSG00000160401(CFAP157),ENSG00000164953(TMEM6…
BP	GO:0070266	necroptotic process	3	35	0.02391	0.27982	ENSG00000100504(PYGL),ENSG00000168040(FADD),ENSG00000168404(MLKL)
BP	GO:2000146	negative regulation of cell motility	10	272	0.024	0.280255	ENSG00000074054(CLASP1),ENSG00000102265(TIMP1),ENSG00000122545(SEPT7),ENSG00000136141(LRCH1),ENSG00000162552(WNT4),ENSG00000171791(BCL2),ENSG00000182621(PLCB1),ENSG00000189079(ARID2),ENSG00000196935(SRGAP1),ENSG00000266028(SRGAP2)
BP	GO:0010256	endomembrane system organization	14	435	0.02407	0.280255	ENSG00000069974(RAB27A),ENSG00000074054(CLASP1),ENSG00000088833(NSFL1C),ENSG00000100030(MAPK1),ENSG00000115806(GORASP2),ENSG00000118260(CREB1),ENSG00000134376(CRB1),ENSG00000151532(VTI1A),ENSG00000154229(PRKCA),ENSG00000164828(SUN1),ENSG00000165476(REEP3),ENSG00000169905(TOR1AIP2),ENSG00000175265(GOLGA8A),ENSG00000184743(ATL3)
BP	GO:0045934	negative regulation of nucleobase-containing compound metabolic process	37	1492	0.02418	0.280255	ENSG00000010803(SCMH1),ENSG00000068024(HDAC4),ENSG00000085224(ATRX),ENSG00000106462(EZH2),ENSG00000111642(CHD4),ENSG00000112242(E2F3),ENSG00000114126(TFDP2),ENSG00000114861(FOXP1),ENSG00000117569(PTBP2),ENSG00000118260(CREB1),ENSG00000121390(PSPC1),ENSG00000124782(RREB1),ENSG00000125107(CNOT1),ENSG00000138095(LRPPRC),ENSG00000139174(PRICKLE1),ENSG00000146676(PURB),ENSG00000147649(MTDH),ENSG000001…
BP	GO:0009894	regulation of catabolic process	26	970	0.02428	0.280255	ENSG00000051382(PIK3CB),ENSG00000067900(ROCK1),ENSG00000068024(HDAC4),ENSG00000072609(CHFR),ENSG00000073060(SCARB1),ENSG00000102265(TIMP1),ENSG00000102921(AC026470.1),ENSG00000103657(HERC1),ENSG00000106617(PRKAG2),ENSG00000125107(CNOT1),ENSG00000134644(PUM1),ENSG00000138095(LRPPRC),ENSG00000139174(PRICKLE1),ENSG00000147649(MTDH),ENSG00000151014(NOCT),ENSG00000154229(PRKCA),ENSG00000155561(NUP205)…
CC	GO:0031967	organelle envelope	31	1194	0.02428	0.280255	ENSG00000002822(MAD1L1),ENSG00000048544(MRPS10),ENSG00000107745(MICU1),ENSG00000114120(SLC25A36),ENSG00000129473(BCL2L2),ENSG00000138095(LRPPRC),ENSG00000138279(ANXA7),ENSG00000139174(PRICKLE1),ENSG00000139505(MTMR6),ENSG00000140459(CYP11A1),ENSG00000147649(MTDH),ENSG00000148719(DNAJB12),ENSG00000154229(PRKCA),ENSG00000155561(NUP205),ENSG00000156026(MCU),ENSG00000156052(GNAQ),ENSG00000157895(C12o…
CC	GO:0031975	envelope	31	1194	0.02428	0.280255	ENSG00000002822(MAD1L1),ENSG00000048544(MRPS10),ENSG00000107745(MICU1),ENSG00000114120(SLC25A36),ENSG00000129473(BCL2L2),ENSG00000138095(LRPPRC),ENSG00000138279(ANXA7),ENSG00000139174(PRICKLE1),ENSG00000139505(MTMR6),ENSG00000140459(CYP11A1),ENSG00000147649(MTDH),ENSG00000148719(DNAJB12),ENSG00000154229(PRKCA),ENSG00000155561(NUP205),ENSG00000156026(MCU),ENSG00000156052(GNAQ),ENSG00000157895(C12o…
MF	GO:0030695	GTPase regulator activity	11	301	0.02436	0.280255	ENSG00000084070(SMAP2),ENSG00000100852(ARHGAP5),ENSG00000105186(ANKRD27),ENSG00000105738(SIPA1L3),ENSG00000111344(RASAL1),ENSG00000123338(NCKAP1L),ENSG00000156052(GNAQ),ENSG00000164506(STXBP5),ENSG00000182621(PLCB1),ENSG00000196935(SRGAP1),ENSG00000266028(SRGAP2)
MF	GO:0016896	exoribonuclease activity, producing 5'-phosphomonoesters	3	34	0.02436	0.280255	ENSG00000125107(CNOT1),ENSG00000151014(NOCT),ENSG00000174840(PDE12)
BP	GO:0072678	T cell migration	4	62	0.02436	0.280255	ENSG00000064651(SLC12A2),ENSG00000107099(DOCK8),ENSG00000136141(LRCH1),ENSG00000168040(FADD)
CC	GO:0000775	chromosome, centromeric region	8	195	0.02456	0.282025	ENSG00000002822(MAD1L1),ENSG00000074054(CLASP1),ENSG00000085224(ATRX),ENSG00000100162(CENPM),ENSG00000122545(SEPT7),ENSG00000143228(NUF2),ENSG00000166295(ANAPC16),ENSG00000175203(DCTN2)
BP	GO:0072511	divalent inorganic cation transport	15	479	0.02473	0.282925	ENSG00000107745(MICU1),ENSG00000112038(OPRM1),ENSG00000133112(TPT1),ENSG00000133195(SLC39A11),ENSG00000136052(SLC41A2),ENSG00000141424(SLC39A6),ENSG00000143183(TMCO1),ENSG00000156026(MCU),ENSG00000160716(CHRNB2),ENSG00000165487(MICU2),ENSG00000167323(STIM1),ENSG00000171791(BCL2),ENSG00000175206(NPPA),ENSG00000182621(PLCB1),ENSG00000187688(TRPV2)
BP	GO:0033147	negative regulation of intracellular estrogen receptor signaling pathway	2	14	0.02487	0.282925	ENSG00000125107(CNOT1),ENSG00000196792(STRN3)
BP	GO:0043374	CD8-positive, alpha-beta T cell differentiation	2	14	0.02487	0.282925	ENSG00000123338(NCKAP1L),ENSG00000171791(BCL2)
BP	GO:0045898	regulation of RNA polymerase II transcriptional preinitiation complex assembly	2	14	0.02487	0.282925	ENSG00000118260(CREB1),ENSG00000165916(PSMC3)
BP	GO:0046940	nucleoside monophosphate phosphorylation	2	14	0.02487	0.282925	ENSG00000140057(AK7),ENSG00000162368(CMPK1)
CC	GO:0048188	Set1C/COMPASS complex	2	14	0.02525	0.286105	ENSG00000162961(DPY30),ENSG00000172534(HCFC1)
CC	GO:0099523	presynaptic cytosol	2	14	0.02525	0.286105	ENSG00000164506(STXBP5),ENSG00000174013(FBXO45)
BP	GO:0002768	immune response-regulating cell surface receptor signaling pathway	13	396	0.02529	0.286105	ENSG00000033327(GAB2),ENSG00000051382(PIK3CB),ENSG00000082074(FYB1),ENSG00000100030(MAPK1),ENSG00000107263(RAPGEF1),ENSG00000114861(FOXP1),ENSG00000122574(WIPF3),ENSG00000123338(NCKAP1L),ENSG00000158195(WASF2),ENSG00000165916(PSMC3),ENSG00000171791(BCL2),ENSG00000176105(YES1),ENSG00000197170(PSMD12)
BP	GO:1901575	organic substance catabolic process	51	2190	0.02555	0.288512	ENSG00000008988(RPS20),ENSG00000039123(MTREX),ENSG00000067900(ROCK1),ENSG00000068024(HDAC4),ENSG00000072506(HSD17B10),ENSG00000072609(CHFR),ENSG00000073060(SCARB1),ENSG00000087008(ACOX3),ENSG00000088833(NSFL1C),ENSG00000100504(PYGL),ENSG00000102265(TIMP1),ENSG00000102921(AC026470.1),ENSG00000106617(PRKAG2),ENSG00000108039(XPNPEP1),ENSG00000110075(PPP6R3),ENSG00000111671(SPSB2),ENSG00000113360(DRO…
BP	GO:0051172	negative regulation of nitrogen compound metabolic process	56	2443	0.02571	0.289167	ENSG00000010803(SCMH1),ENSG00000067900(ROCK1),ENSG00000068024(HDAC4),ENSG00000085224(ATRX),ENSG00000102265(TIMP1),ENSG00000102921(AC026470.1),ENSG00000105258(POLR2I),ENSG00000106462(EZH2),ENSG00000106617(PRKAG2),ENSG00000107263(RAPGEF1),ENSG00000111642(CHD4),ENSG00000112242(E2F3),ENSG00000113360(DROSHA),ENSG00000114126(TFDP2),ENSG00000114861(FOXP1),ENSG00000116539(ASH1L),ENSG00000117569(PTBP2),EN…
BP	GO:0033144	negative regulation of intracellular steroid hormone receptor signaling pathway	3	36	0.02575	0.289167	ENSG00000114861(FOXP1),ENSG00000125107(CNOT1),ENSG00000196792(STRN3)
BP	GO:0051031	tRNA transport	3	36	0.02575	0.289167	ENSG00000155561(NUP205),ENSG00000196313(POM121),ENSG00000272391(POM121C)
MF	GO:0016773	phosphotransferase activity, alcohol group as acceptor	21	719	0.02588	0.290093	ENSG00000011566(MAP4K3),ENSG00000051382(PIK3CB),ENSG00000058866(DGKG),ENSG00000065357(DGKA),ENSG00000067900(ROCK1),ENSG00000085511(MAP3K4),ENSG00000100030(MAPK1),ENSG00000106617(PRKAG2),ENSG00000138756(BMP2K),ENSG00000141867(BRD4),ENSG00000143772(ITPKB),ENSG00000154229(PRKCA),ENSG00000156110(ADK),ENSG00000167258(CDK12),ENSG00000168038(ULK4),ENSG00000168297(PXK),ENSG00000168404(MLKL),ENSG000001746…
BP	GO:0048468	cell development	50	2142	0.02597	0.290485	ENSG00000008294(SPAG9),ENSG00000033327(GAB2),ENSG00000049618(ARID1B),ENSG00000051382(PIK3CB),ENSG00000054267(ARID4B),ENSG00000058866(DGKG),ENSG00000067900(ROCK1),ENSG00000068024(HDAC4),ENSG00000085224(ATRX),ENSG00000100030(MAPK1),ENSG00000103657(HERC1),ENSG00000105186(ANKRD27),ENSG00000105738(SIPA1L3),ENSG00000106462(EZH2),ENSG00000107263(RAPGEF1),ENSG00000111344(RASAL1),ENSG00000112038(OPRM1),EN…
MF	GO:0005057	signal transducer activity, downstream of receptor	4	61	0.02601	0.290485	ENSG00000011566(MAP4K3),ENSG00000085511(MAP3K4),ENSG00000100030(MAPK1),ENSG00000168404(MLKL)
BP	GO:1901989	positive regulation of cell cycle phase transition	5	94	0.02612	0.290575	ENSG00000005483(KMT2E),ENSG00000106462(EZH2),ENSG00000141867(BRD4),ENSG00000165730(STOX1),ENSG00000182621(PLCB1)
BP	GO:0051146	striated muscle cell differentiation	10	276	0.0262	0.290575	ENSG00000008294(SPAG9),ENSG00000068024(HDAC4),ENSG00000106462(EZH2),ENSG00000160539(PLPP7),ENSG00000167323(STIM1),ENSG00000168214(RBPJ),ENSG00000171791(BCL2),ENSG00000175206(NPPA),ENSG00000184937(WT1),ENSG00000186951(PPARA)
MF	GO:0001103	RNA polymerase II repressing transcription factor binding	3	35	0.02629	0.290575	ENSG00000111642(CHD4),ENSG00000168214(RBPJ),ENSG00000186951(PPARA)
MF	GO:0008080	N-acetyltransferase activity	5	91	0.02652	0.290575	ENSG00000124422(USP22),ENSG00000135999(EPC2),ENSG00000156650(KAT6B),ENSG00000160294(MCM3AP),ENSG00000172534(HCFC1)
MF	GO:0035497	cAMP response element binding	2	14	0.02664	0.290575	ENSG00000118260(CREB1),ENSG00000140262(TCF12)
BP	GO:0000902	cell morphogenesis	27	1026	0.0269	0.290575	ENSG00000033327(GAB2),ENSG00000051382(PIK3CB),ENSG00000067900(ROCK1),ENSG00000100030(MAPK1),ENSG00000105186(ANKRD27),ENSG00000105738(SIPA1L3),ENSG00000111344(RASAL1),ENSG00000118260(CREB1),ENSG00000122545(SEPT7),ENSG00000123338(NCKAP1L),ENSG00000124782(RREB1),ENSG00000128585(MKLN1),ENSG00000138279(ANXA7),ENSG00000139132(FGD4),ENSG00000143951(WDPCP),ENSG00000154229(PRKCA),ENSG00000158195(WASF2),EN…
MF	GO:0042393	histone binding	8	193	0.02699	0.290575	ENSG00000005483(KMT2E),ENSG00000085224(ATRX),ENSG00000140632(GLYR1),ENSG00000141867(BRD4),ENSG00000153046(CDYL),ENSG00000156650(KAT6B),ENSG00000160294(MCM3AP),ENSG00000282034(AC106886.5)
BP	GO:0042325	regulation of phosphorylation	38	1553	0.02699	0.290575	ENSG00000008294(SPAG9),ENSG00000011566(MAP4K3),ENSG00000015133(CCDC88C),ENSG00000051382(PIK3CB),ENSG00000067900(ROCK1),ENSG00000068024(HDAC4),ENSG00000085511(MAP3K4),ENSG00000089154(GCN1),ENSG00000092853(CLSPN),ENSG00000100030(MAPK1),ENSG00000106462(EZH2),ENSG00000106617(PRKAG2),ENSG00000107263(RAPGEF1),ENSG00000112038(OPRM1),ENSG00000116539(ASH1L),ENSG00000123338(NCKAP1L),ENSG00000138735(PDE5A),…
BP	GO:0050794	regulation of cellular process	207	10713	0.02717	0.290575	ENSG00000002822(MAD1L1),ENSG00000003756(RBM5),ENSG00000003989(SLC7A2),ENSG00000005483(KMT2E),ENSG00000008294(SPAG9),ENSG00000010803(SCMH1),ENSG00000011566(MAP4K3),ENSG00000015133(CCDC88C),ENSG00000033327(GAB2),ENSG00000049618(ARID1B),ENSG00000051382(PIK3CB),ENSG00000053747(LAMA3),ENSG00000054267(ARID4B),ENSG00000058866(DGKG),ENSG00000064651(SLC12A2),ENSG00000065357(DGKA),ENSG00000066827(ZFAT),ENS…
BP	GO:0034329	cell junction assembly	9	239	0.02745	0.290575	ENSG00000053747(LAMA3),ENSG00000067900(ROCK1),ENSG00000074054(CLASP1),ENSG00000107263(RAPGEF1),ENSG00000143951(WDPCP),ENSG00000147649(MTDH),ENSG00000154229(PRKCA),ENSG00000162552(WNT4),ENSG00000171791(BCL2)
MF	GO:0016740	transferase activity	56	2361	0.02746	0.290575	ENSG00000011566(MAP4K3),ENSG00000051382(PIK3CB),ENSG00000058866(DGKG),ENSG00000060642(PIGV),ENSG00000065357(DGKA),ENSG00000067900(ROCK1),ENSG00000068024(HDAC4),ENSG00000072609(CHFR),ENSG00000085511(MAP3K4),ENSG00000087253(LPCAT2),ENSG00000095380(NANS),ENSG00000100030(MAPK1),ENSG00000100504(PYGL),ENSG00000101236(RNF24),ENSG00000103037(SETD6),ENSG00000103657(HERC1),ENSG00000105258(POLR2I),ENSG00000…
BP	GO:0031324	negative regulation of cellular metabolic process	59	2605	0.02747	0.290575	ENSG00000010803(SCMH1),ENSG00000067900(ROCK1),ENSG00000068024(HDAC4),ENSG00000085224(ATRX),ENSG00000102265(TIMP1),ENSG00000102921(AC026470.1),ENSG00000103657(HERC1),ENSG00000105258(POLR2I),ENSG00000106462(EZH2),ENSG00000106617(PRKAG2),ENSG00000107263(RAPGEF1),ENSG00000111642(CHD4),ENSG00000112242(E2F3),ENSG00000113360(DROSHA),ENSG00000114126(TFDP2),ENSG00000114861(FOXP1),ENSG00000116539(ASH1L),EN…
BP	GO:0043900	regulation of multi-organism process	13	401	0.02762	0.290575	ENSG00000068024(HDAC4),ENSG00000102265(TIMP1),ENSG00000105258(POLR2I),ENSG00000112799(LY86),ENSG00000114861(FOXP1),ENSG00000134644(PUM1),ENSG00000138735(PDE5A),ENSG00000154229(PRKCA),ENSG00000165916(PSMC3),ENSG00000171791(BCL2),ENSG00000174840(PDE12),ENSG00000182621(PLCB1),ENSG00000213246(SUPT4H1)
BP	GO:0009112	nucleobase metabolic process	3	37	0.02766	0.290575	ENSG00000100030(MAPK1),ENSG00000120254(MTHFD1L),ENSG00000162368(CMPK1)
BP	GO:0060421	positive regulation of heart growth	3	37	0.02766	0.290575	ENSG00000100030(MAPK1),ENSG00000168214(RBPJ),ENSG00000184937(WT1)
BP	GO:0099622	cardiac muscle cell membrane repolarization	3	37	0.02766	0.290575	ENSG00000120049(KCNIP2),ENSG00000171385(KCND3),ENSG00000175206(NPPA)
BP	GO:2000145	regulation of cell motility	24	889	0.02768	0.290575	ENSG00000008294(SPAG9),ENSG00000053747(LAMA3),ENSG00000067900(ROCK1),ENSG00000068024(HDAC4),ENSG00000073060(SCARB1),ENSG00000074054(CLASP1),ENSG00000100030(MAPK1),ENSG00000102265(TIMP1),ENSG00000107099(DOCK8),ENSG00000114861(FOXP1),ENSG00000122545(SEPT7),ENSG00000123338(NCKAP1L),ENSG00000124782(RREB1),ENSG00000136141(LRCH1),ENSG00000143951(WDPCP),ENSG00000154229(PRKCA),ENSG00000162552(WNT4),ENSG0…
BP	GO:0051259	protein oligomerization	17	573	0.02768	0.290575	ENSG00000008294(SPAG9),ENSG00000015133(CCDC88C),ENSG00000072506(HSD17B10),ENSG00000107745(MICU1),ENSG00000113272(THG1L),ENSG00000117305(HMGCL),ENSG00000122545(SEPT7),ENSG00000156026(MCU),ENSG00000160716(CHRNB2),ENSG00000164494(PDSS2),ENSG00000168404(MLKL),ENSG00000171103(TRMT61B),ENSG00000171385(KCND3),ENSG00000184743(ATL3),ENSG00000186854(TRABD2A),ENSG00000198553(KCNRG),ENSG00000278540(ACACA)
BP	GO:0006725	cellular aromatic compound metabolic process	124	6051	0.02784	0.290575	ENSG00000003756(RBM5),ENSG00000005483(KMT2E),ENSG00000008988(RPS20),ENSG00000010803(SCMH1),ENSG00000039123(MTREX),ENSG00000049618(ARID1B),ENSG00000054267(ARID4B),ENSG00000066827(ZFAT),ENSG00000067900(ROCK1),ENSG00000068024(HDAC4),ENSG00000072506(HSD17B10),ENSG00000085224(ATRX),ENSG00000085511(MAP3K4),ENSG00000089154(GCN1),ENSG00000092853(CLSPN),ENSG00000095380(NANS),ENSG00000100030(MAPK1),ENSG000…
BP	GO:0043473	pigmentation	5	96	0.02827	0.290575	ENSG00000069974(RAB27A),ENSG00000105186(ANKRD27),ENSG00000148655(LRMDA),ENSG00000171791(BCL2),ENSG00000175203(DCTN2)
MF	GO:0004532	exoribonuclease activity	3	36	0.0283	0.290575	ENSG00000125107(CNOT1),ENSG00000151014(NOCT),ENSG00000174840(PDE12)
BP	GO:0010885	regulation of cholesterol storage	2	15	0.02837	0.290575	ENSG00000073060(SCARB1),ENSG00000186951(PPARA)
BP	GO:0045651	positive regulation of macrophage differentiation	2	15	0.02837	0.290575	ENSG00000154229(PRKCA),ENSG00000168040(FADD)
BP	GO:0051195	negative regulation of cofactor metabolic process	2	15	0.02837	0.290575	ENSG00000068024(HDAC4),ENSG00000186951(PPARA)
BP	GO:0051198	negative regulation of coenzyme metabolic process	2	15	0.02837	0.290575	ENSG00000068024(HDAC4),ENSG00000186951(PPARA)
BP	GO:0072075	metanephric mesenchyme development	2	15	0.02837	0.290575	ENSG00000162552(WNT4),ENSG00000184937(WT1)
BP	GO:0030032	lamellipodium assembly	4	65	0.02838	0.290575	ENSG00000068024(HDAC4),ENSG00000139132(FGD4),ENSG00000158195(WASF2),ENSG00000266028(SRGAP2)
BP	GO:0050853	B cell receptor signaling pathway	4	65	0.02838	0.290575	ENSG00000100030(MAPK1),ENSG00000114861(FOXP1),ENSG00000123338(NCKAP1L),ENSG00000171791(BCL2)
BP	GO:0060420	regulation of heart growth	4	65	0.02838	0.290575	ENSG00000100030(MAPK1),ENSG00000168214(RBPJ),ENSG00000184937(WT1),ENSG00000186951(PPARA)
BP	GO:0032268	regulation of cellular protein metabolic process	60	2661	0.0284	0.290575	ENSG00000005483(KMT2E),ENSG00000008294(SPAG9),ENSG00000011566(MAP4K3),ENSG00000015133(CCDC88C),ENSG00000051382(PIK3CB),ENSG00000067900(ROCK1),ENSG00000068024(HDAC4),ENSG00000072609(CHFR),ENSG00000073711(PPP2R3A),ENSG00000080608(PUM3),ENSG00000085224(ATRX),ENSG00000085511(MAP3K4),ENSG00000089154(GCN1),ENSG00000092853(CLSPN),ENSG00000100030(MAPK1),ENSG00000102265(TIMP1),ENSG00000102921(AC026470.1),…
MF	GO:0017016	Ras GTPase binding	14	429	0.02855	0.290575	ENSG00000067900(ROCK1),ENSG00000090565(RAB11FIP3),ENSG00000105186(ANKRD27),ENSG00000107263(RAPGEF1),ENSG00000123338(NCKAP1L),ENSG00000131725(WDR44),ENSG00000139132(FGD4),ENSG00000147202(DIAPH2),ENSG00000158985(CDC42SE2),ENSG00000164506(STXBP5),ENSG00000174485(DENND4A),ENSG00000196792(STRN3),ENSG00000196935(SRGAP1),ENSG00000266028(SRGAP2)
BP	GO:0000082	G1/S transition of mitotic cell cycle	9	242	0.02941	0.290575	ENSG00000005483(KMT2E),ENSG00000106462(EZH2),ENSG00000114126(TFDP2),ENSG00000122545(SEPT7),ENSG00000125107(CNOT1),ENSG00000141867(BRD4),ENSG00000158435(CNOT11),ENSG00000171791(BCL2),ENSG00000182621(PLCB1)
BP	GO:0002429	immune response-activating cell surface receptor signaling pathway	12	363	0.02949	0.290575	ENSG00000051382(PIK3CB),ENSG00000082074(FYB1),ENSG00000100030(MAPK1),ENSG00000107263(RAPGEF1),ENSG00000114861(FOXP1),ENSG00000122574(WIPF3),ENSG00000123338(NCKAP1L),ENSG00000158195(WASF2),ENSG00000165916(PSMC3),ENSG00000171791(BCL2),ENSG00000176105(YES1),ENSG00000197170(PSMD12)
BP	GO:0006807	nitrogen compound metabolic process	196	10096	0.02956	0.290575	ENSG00000003756(RBM5),ENSG00000003989(SLC7A2),ENSG00000005483(KMT2E),ENSG00000008294(SPAG9),ENSG00000008382(MPND),ENSG00000008988(RPS20),ENSG00000010803(SCMH1),ENSG00000011566(MAP4K3),ENSG00000015133(CCDC88C),ENSG00000025796(SEC63),ENSG00000039123(MTREX),ENSG00000048544(MRPS10),ENSG00000049618(ARID1B),ENSG00000051382(PIK3CB),ENSG00000054267(ARID4B),ENSG00000060642(PIGV),ENSG00000066827(ZFAT),ENSG…
BP	GO:0035270	endocrine system development	6	131	0.02962	0.290575	ENSG00000100030(MAPK1),ENSG00000118260(CREB1),ENSG00000125820(NKX2-2),ENSG00000162552(WNT4),ENSG00000168214(RBPJ),ENSG00000184937(WT1)
BP	GO:0051567	histone H3-K9 methylation	3	38	0.02965	0.290575	ENSG00000054267(ARID4B),ENSG00000085224(ATRX),ENSG00000116539(ASH1L)
CC	GO:0044464	cell part	308	16644	0.02965	0.290575	ENSG00000002822(MAD1L1),ENSG00000003756(RBM5),ENSG00000003989(SLC7A2),ENSG00000005483(KMT2E),ENSG00000008294(SPAG9),ENSG00000008988(RPS20),ENSG00000010803(SCMH1),ENSG00000011566(MAP4K3),ENSG00000015133(CCDC88C),ENSG00000025796(SEC63),ENSG00000033327(GAB2),ENSG00000039123(MTREX),ENSG00000048544(MRPS10),ENSG00000049618(ARID1B),ENSG00000051382(PIK3CB),ENSG00000053747(LAMA3),ENSG00000054267(ARID4B),E…
BP	GO:0002573	myeloid leukocyte differentiation	8	204	0.0297	0.290575	ENSG00000033327(GAB2),ENSG00000114861(FOXP1),ENSG00000118260(CREB1),ENSG00000154229(PRKCA),ENSG00000168040(FADD),ENSG00000168214(RBPJ),ENSG00000172845(SP3),ENSG00000177706(FAM20C)
BP	GO:0048522	positive regulation of cellular process	110	5304	0.02972	0.290575	ENSG00000003756(RBM5),ENSG00000005483(KMT2E),ENSG00000008294(SPAG9),ENSG00000011566(MAP4K3),ENSG00000033327(GAB2),ENSG00000049618(ARID1B),ENSG00000051382(PIK3CB),ENSG00000054267(ARID4B),ENSG00000066827(ZFAT),ENSG00000067900(ROCK1),ENSG00000068024(HDAC4),ENSG00000069974(RAB27A),ENSG00000072609(CHFR),ENSG00000073060(SCARB1),ENSG00000074054(CLASP1),ENSG00000085224(ATRX),ENSG00000085511(MAP3K4),ENSG0…
BP	GO:1901360	organic cyclic compound metabolic process	128	6283	0.02973	0.290575	ENSG00000003756(RBM5),ENSG00000005483(KMT2E),ENSG00000008988(RPS20),ENSG00000010803(SCMH1),ENSG00000039123(MTREX),ENSG00000049618(ARID1B),ENSG00000054267(ARID4B),ENSG00000066827(ZFAT),ENSG00000067900(ROCK1),ENSG00000068024(HDAC4),ENSG00000072506(HSD17B10),ENSG00000073060(SCARB1),ENSG00000085224(ATRX),ENSG00000085511(MAP3K4),ENSG00000089154(GCN1),ENSG00000092853(CLSPN),ENSG00000095380(NANS),ENSG00…
BP	GO:0048523	negative regulation of cellular process	100	4769	0.03015	0.290575	ENSG00000002822(MAD1L1),ENSG00000003756(RBM5),ENSG00000005483(KMT2E),ENSG00000010803(SCMH1),ENSG00000067900(ROCK1),ENSG00000068024(HDAC4),ENSG00000072609(CHFR),ENSG00000074054(CLASP1),ENSG00000085224(ATRX),ENSG00000090565(RAB11FIP3),ENSG00000092853(CLSPN),ENSG00000100030(MAPK1),ENSG00000102265(TIMP1),ENSG00000102921(AC026470.1),ENSG00000103657(HERC1),ENSG00000105186(ANKRD27),ENSG00000105258(POLR2…
MF	GO:0032555	purine ribonucleotide binding	46	1889	0.03017	0.290575	ENSG00000011566(MAP4K3),ENSG00000039123(MTREX),ENSG00000051382(PIK3CB),ENSG00000058866(DGKG),ENSG00000065357(DGKA),ENSG00000067900(ROCK1),ENSG00000068650(ATP11A),ENSG00000069974(RAB27A),ENSG00000085224(ATRX),ENSG00000085511(MAP3K4),ENSG00000100030(MAPK1),ENSG00000100504(PYGL),ENSG00000100852(ARHGAP5),ENSG00000102128(RAB40AL),ENSG00000106617(PRKAG2),ENSG00000111642(CHD4),ENSG00000112159(MDN1),ENSG…
MF	GO:0015271	outward rectifier potassium channel activity	2	15	0.03036	0.290575	ENSG00000120049(KCNIP2),ENSG00000171385(KCND3)
MF	GO:0086008	voltage-gated potassium channel activity involved in cardiac muscle cell action potential repolarization	2	15	0.03036	0.290575	ENSG00000120049(KCNIP2),ENSG00000171385(KCND3)
BP	GO:0044089	positive regulation of cellular component biogenesis	16	536	0.03057	0.290575	ENSG00000067900(ROCK1),ENSG00000068024(HDAC4),ENSG00000074054(CLASP1),ENSG00000118260(CREB1),ENSG00000122545(SEPT7),ENSG00000122574(WIPF3),ENSG00000123338(NCKAP1L),ENSG00000125107(CNOT1),ENSG00000154229(PRKCA),ENSG00000158195(WASF2),ENSG00000162552(WNT4),ENSG00000165916(PSMC3),ENSG00000171603(CLSTN1),ENSG00000173114(LRRN3),ENSG00000186854(TRABD2A),ENSG00000225190(PLEKHM1)
CC	GO:0012505	endomembrane system	95	4461	0.03078	0.290575	ENSG00000002822(MAD1L1),ENSG00000008294(SPAG9),ENSG00000025796(SEC63),ENSG00000053747(LAMA3),ENSG00000060642(PIGV),ENSG00000067900(ROCK1),ENSG00000068650(ATP11A),ENSG00000069974(RAB27A),ENSG00000074054(CLASP1),ENSG00000080608(PUM3),ENSG00000087253(LPCAT2),ENSG00000088833(NSFL1C),ENSG00000090565(RAB11FIP3),ENSG00000092853(CLSPN),ENSG00000099290(WASHC2A),ENSG00000100030(MAPK1),ENSG00000100504(PYGL)…
BP	GO:0065007	biological regulation	229	12027	0.03097	0.290575	ENSG00000002822(MAD1L1),ENSG00000003756(RBM5),ENSG00000003989(SLC7A2),ENSG00000005483(KMT2E),ENSG00000008294(SPAG9),ENSG00000008988(RPS20),ENSG00000010803(SCMH1),ENSG00000011566(MAP4K3),ENSG00000015133(CCDC88C),ENSG00000033327(GAB2),ENSG00000049618(ARID1B),ENSG00000051382(PIK3CB),ENSG00000053747(LAMA3),ENSG00000054267(ARID4B),ENSG00000058866(DGKG),ENSG00000064651(SLC12A2),ENSG00000065357(DGKA),EN…
BP	GO:1903391	regulation of adherens junction organization	4	67	0.03127	0.290575	ENSG00000067900(ROCK1),ENSG00000074054(CLASP1),ENSG00000143951(WDPCP),ENSG00000162552(WNT4)
BP	GO:0009135	purine nucleoside diphosphate metabolic process	6	133	0.03157	0.290575	ENSG00000068024(HDAC4),ENSG00000106617(PRKAG2),ENSG00000155561(NUP205),ENSG00000186951(PPARA),ENSG00000196313(POM121),ENSG00000272391(POM121C)
BP	GO:0009179	purine ribonucleoside diphosphate metabolic process	6	133	0.03157	0.290575	ENSG00000068024(HDAC4),ENSG00000106617(PRKAG2),ENSG00000155561(NUP205),ENSG00000186951(PPARA),ENSG00000196313(POM121),ENSG00000272391(POM121C)
MF	GO:0035639	purine ribonucleoside triphosphate binding	45	1847	0.03165	0.290575	ENSG00000011566(MAP4K3),ENSG00000039123(MTREX),ENSG00000051382(PIK3CB),ENSG00000058866(DGKG),ENSG00000065357(DGKA),ENSG00000067900(ROCK1),ENSG00000068650(ATP11A),ENSG00000069974(RAB27A),ENSG00000085224(ATRX),ENSG00000085511(MAP3K4),ENSG00000100030(MAPK1),ENSG00000100504(PYGL),ENSG00000100852(ARHGAP5),ENSG00000102128(RAB40AL),ENSG00000106617(PRKAG2),ENSG00000111642(CHD4),ENSG00000112159(MDN1),ENSG…
BP	GO:0043029	T cell homeostasis	3	39	0.03171	0.290575	ENSG00000123338(NCKAP1L),ENSG00000168040(FADD),ENSG00000171791(BCL2)
BP	GO:0097300	programmed necrotic cell death	3	39	0.03171	0.290575	ENSG00000100504(PYGL),ENSG00000168040(FADD),ENSG00000168404(MLKL)
MF	GO:0035064	methylated histone binding	4	65	0.03189	0.290575	ENSG00000005483(KMT2E),ENSG00000085224(ATRX),ENSG00000140632(GLYR1),ENSG00000153046(CDYL)
MF	GO:0140034	methylation-dependent protein binding	4	65	0.03189	0.290575	ENSG00000005483(KMT2E),ENSG00000085224(ATRX),ENSG00000140632(GLYR1),ENSG00000153046(CDYL)
BP	GO:0010832	negative regulation of myotube differentiation	2	16	0.03205	0.290575	ENSG00000068024(HDAC4),ENSG00000160539(PLPP7)
BP	GO:0033033	negative regulation of myeloid cell apoptotic process	2	16	0.03205	0.290575	ENSG00000143772(ITPKB),ENSG00000171791(BCL2)
BP	GO:0035313	wound healing, spreading of epidermal cells	2	16	0.03205	0.290575	ENSG00000074054(CLASP1),ENSG00000124782(RREB1)
BP	GO:0048385	regulation of retinoic acid receptor signaling pathway	2	16	0.03205	0.290575	ENSG00000106462(EZH2),ENSG00000125107(CNOT1)
BP	GO:0060009	Sertoli cell development	2	16	0.03205	0.290575	ENSG00000054267(ARID4B),ENSG00000085224(ATRX)
BP	GO:0080182	histone H3-K4 trimethylation	2	16	0.03205	0.290575	ENSG00000005483(KMT2E),ENSG00000187605(TET3)
BP	GO:1902001	fatty acid transmembrane transport	2	16	0.03205	0.290575	ENSG00000106617(PRKAG2),ENSG00000278540(ACACA)
BP	GO:1903818	positive regulation of voltage-gated potassium channel activity	2	16	0.03205	0.290575	ENSG00000120049(KCNIP2),ENSG00000175206(NPPA)
BP	GO:0061061	muscle structure development	18	628	0.0321	0.290575	ENSG00000008294(SPAG9),ENSG00000068024(HDAC4),ENSG00000100030(MAPK1),ENSG00000103671(TRIP4),ENSG00000106462(EZH2),ENSG00000118260(CREB1),ENSG00000139174(PRICKLE1),ENSG00000140262(TCF12),ENSG00000160539(PLPP7),ENSG00000162552(WNT4),ENSG00000167323(STIM1),ENSG00000168214(RBPJ),ENSG00000171791(BCL2),ENSG00000175206(NPPA),ENSG00000182621(PLCB1),ENSG00000184937(WT1),ENSG00000186951(PPARA),ENSG00000196…
CC	GO:0030014	CCR4-NOT complex	2	16	0.03253	0.290575	ENSG00000125107(CNOT1),ENSG00000158435(CNOT11)
CC	GO:0035102	PRC1 complex	2	16	0.03253	0.290575	ENSG00000156374(PCGF6),ENSG00000173889(PHC3)
BP	GO:0016202	regulation of striated muscle tissue development	6	134	0.03258	0.290575	ENSG00000068024(HDAC4),ENSG00000100030(MAPK1),ENSG00000118260(CREB1),ENSG00000168214(RBPJ),ENSG00000171791(BCL2),ENSG00000186951(PPARA)
CC	GO:0001650	fibrillar center	6	133	0.03267	0.290575	ENSG00000121390(PSPC1),ENSG00000124782(RREB1),ENSG00000147649(MTDH),ENSG00000165730(STOX1),ENSG00000167258(CDK12),ENSG00000278540(ACACA)
BP	GO:0046390	ribose phosphate biosynthetic process	8	208	0.03278	0.290575	ENSG00000100504(PYGL),ENSG00000106617(PRKAG2),ENSG00000156110(ADK),ENSG00000162368(CMPK1),ENSG00000167323(STIM1),ENSG00000171509(RXFP1),ENSG00000175206(NPPA),ENSG00000176533(GNG7)
BP	GO:0031329	regulation of cellular catabolic process	22	812	0.03301	0.290575	ENSG00000051382(PIK3CB),ENSG00000067900(ROCK1),ENSG00000072609(CHFR),ENSG00000073060(SCARB1),ENSG00000102265(TIMP1),ENSG00000102921(AC026470.1),ENSG00000103657(HERC1),ENSG00000106617(PRKAG2),ENSG00000125107(CNOT1),ENSG00000134644(PUM1),ENSG00000138095(LRPPRC),ENSG00000139174(PRICKLE1),ENSG00000147649(MTDH),ENSG00000151014(NOCT),ENSG00000154229(PRKCA),ENSG00000165916(PSMC3),ENSG00000171791(BCL2),E…
MF	GO:0017076	purine nucleotide binding	46	1902	0.0334	0.290575	ENSG00000011566(MAP4K3),ENSG00000039123(MTREX),ENSG00000051382(PIK3CB),ENSG00000058866(DGKG),ENSG00000065357(DGKA),ENSG00000067900(ROCK1),ENSG00000068650(ATP11A),ENSG00000069974(RAB27A),ENSG00000085224(ATRX),ENSG00000085511(MAP3K4),ENSG00000100030(MAPK1),ENSG00000100504(PYGL),ENSG00000100852(ARHGAP5),ENSG00000102128(RAB40AL),ENSG00000106617(PRKAG2),ENSG00000111642(CHD4),ENSG00000112159(MDN1),ENSG…
BP	GO:0006417	regulation of translation	14	455	0.03341	0.290575	ENSG00000067900(ROCK1),ENSG00000089154(GCN1),ENSG00000100030(MAPK1),ENSG00000105258(POLR2I),ENSG00000113360(DROSHA),ENSG00000125107(CNOT1),ENSG00000125457(MIF4GD),ENSG00000134644(PUM1),ENSG00000138095(LRPPRC),ENSG00000154813(DPH3),ENSG00000155561(NUP205),ENSG00000158435(CNOT11),ENSG00000196313(POM121),ENSG00000272391(POM121C)
MF	GO:0016301	kinase activity	23	828	0.03347	0.290575	ENSG00000011566(MAP4K3),ENSG00000051382(PIK3CB),ENSG00000058866(DGKG),ENSG00000065357(DGKA),ENSG00000067900(ROCK1),ENSG00000085511(MAP3K4),ENSG00000100030(MAPK1),ENSG00000106617(PRKAG2),ENSG00000138756(BMP2K),ENSG00000140057(AK7),ENSG00000141867(BRD4),ENSG00000143772(ITPKB),ENSG00000154229(PRKCA),ENSG00000156110(ADK),ENSG00000162368(CMPK1),ENSG00000167258(CDK12),ENSG00000168038(ULK4),ENSG00000168…
BP	GO:0002064	epithelial cell development	8	209	0.03358	0.290575	ENSG00000054267(ARID4B),ENSG00000067900(ROCK1),ENSG00000085224(ATRX),ENSG00000105738(SIPA1L3),ENSG00000107263(RAPGEF1),ENSG00000125820(NKX2-2),ENSG00000143951(WDPCP),ENSG00000188026(RILPL1)
BP	GO:0009185	ribonucleoside diphosphate metabolic process	6	135	0.0336	0.290575	ENSG00000068024(HDAC4),ENSG00000106617(PRKAG2),ENSG00000155561(NUP205),ENSG00000186951(PPARA),ENSG00000196313(POM121),ENSG00000272391(POM121C)
BP	GO:0035304	regulation of protein dephosphorylation	6	135	0.0336	0.290575	ENSG00000067900(ROCK1),ENSG00000073711(PPP2R3A),ENSG00000110075(PPP6R3),ENSG00000123338(NCKAP1L),ENSG00000175470(PPP2R2D),ENSG00000196588(MRTFA)
BP	GO:0009891	positive regulation of biosynthetic process	47	2027	0.03382	0.290575	ENSG00000005483(KMT2E),ENSG00000049618(ARID1B),ENSG00000054267(ARID4B),ENSG00000066827(ZFAT),ENSG00000068024(HDAC4),ENSG00000069974(RAB27A),ENSG00000073060(SCARB1),ENSG00000085224(ATRX),ENSG00000085511(MAP3K4),ENSG00000089154(GCN1),ENSG00000100030(MAPK1),ENSG00000103671(TRIP4),ENSG00000108510(MED13),ENSG00000112242(E2F3),ENSG00000114126(TFDP2),ENSG00000116539(ASH1L),ENSG00000118260(CREB1),ENSG000…
BP	GO:0050865	regulation of cell activation	16	543	0.03383	0.290575	ENSG00000002822(MAD1L1),ENSG00000003989(SLC7A2),ENSG00000033327(GAB2),ENSG00000107099(DOCK8),ENSG00000113360(DROSHA),ENSG00000123338(NCKAP1L),ENSG00000138735(PDE5A),ENSG00000143772(ITPKB),ENSG00000153310(FAM49B),ENSG00000154229(PRKCA),ENSG00000155659(VSIG4),ENSG00000160716(CHRNB2),ENSG00000168040(FADD),ENSG00000171791(BCL2),ENSG00000175206(NPPA),ENSG00000176105(YES1)
BP	GO:0030866	cortical actin cytoskeleton organization	3	40	0.03384	0.290575	ENSG00000067900(ROCK1),ENSG00000122574(WIPF3),ENSG00000123338(NCKAP1L)
BP	GO:0090503	RNA phosphodiester bond hydrolysis, exonucleolytic	3	40	0.03384	0.290575	ENSG00000125107(CNOT1),ENSG00000151014(NOCT),ENSG00000174840(PDE12)
BP	GO:1902893	regulation of pri-miRNA transcription from RNA polymerase II promoter	3	40	0.03384	0.290575	ENSG00000068024(HDAC4),ENSG00000184937(WT1),ENSG00000186951(PPARA)
MF	GO:0032553	ribonucleotide binding	46	1904	0.03392	0.290575	ENSG00000011566(MAP4K3),ENSG00000039123(MTREX),ENSG00000051382(PIK3CB),ENSG00000058866(DGKG),ENSG00000065357(DGKA),ENSG00000067900(ROCK1),ENSG00000068650(ATP11A),ENSG00000069974(RAB27A),ENSG00000085224(ATRX),ENSG00000085511(MAP3K4),ENSG00000100030(MAPK1),ENSG00000100504(PYGL),ENSG00000100852(ARHGAP5),ENSG00000102128(RAB40AL),ENSG00000106617(PRKAG2),ENSG00000111642(CHD4),ENSG00000112159(MDN1),ENSG…
CC	GO:0031090	organelle membrane	66	2970	0.03411	0.290575	ENSG00000025796(SEC63),ENSG00000048544(MRPS10),ENSG00000067900(ROCK1),ENSG00000068650(ATP11A),ENSG00000069974(RAB27A),ENSG00000073060(SCARB1),ENSG00000087253(LPCAT2),ENSG00000090565(RAB11FIP3),ENSG00000099290(WASHC2A),ENSG00000101236(RNF24),ENSG00000102128(RAB40AL),ENSG00000103091(WDR59),ENSG00000104883(PEX11G),ENSG00000105186(ANKRD27),ENSG00000107263(RAPGEF1),ENSG00000107745(MICU1),ENSG000001086…
BP	GO:0010921	regulation of phosphatase activity	7	172	0.03426	0.290575	ENSG00000067900(ROCK1),ENSG00000073711(PPP2R3A),ENSG00000110075(PPP6R3),ENSG00000123338(NCKAP1L),ENSG00000162852(CNST),ENSG00000175470(PPP2R2D),ENSG00000196588(MRTFA)
BP	GO:0061515	myeloid cell development	4	69	0.03433	0.290575	ENSG00000114861(FOXP1),ENSG00000123338(NCKAP1L),ENSG00000158195(WASF2),ENSG00000177706(FAM20C)
BP	GO:0045637	regulation of myeloid cell differentiation	9	249	0.03436	0.290575	ENSG00000005483(KMT2E),ENSG00000114861(FOXP1),ENSG00000118260(CREB1),ENSG00000123338(NCKAP1L),ENSG00000143772(ITPKB),ENSG00000146676(PURB),ENSG00000154229(PRKCA),ENSG00000162961(DPY30),ENSG00000168040(FADD)
BP	GO:0006997	nucleus organization	6	136	0.03465	0.290575	ENSG00000088833(NSFL1C),ENSG00000154229(PRKCA),ENSG00000155561(NUP205),ENSG00000164828(SUN1),ENSG00000165476(REEP3),ENSG00000169905(TOR1AIP2)
BP	GO:0016070	RNA metabolic process	98	4689	0.03474	0.290575	ENSG00000003756(RBM5),ENSG00000005483(KMT2E),ENSG00000008988(RPS20),ENSG00000010803(SCMH1),ENSG00000039123(MTREX),ENSG00000049618(ARID1B),ENSG00000054267(ARID4B),ENSG00000066827(ZFAT),ENSG00000067900(ROCK1),ENSG00000068024(HDAC4),ENSG00000072506(HSD17B10),ENSG00000085224(ATRX),ENSG00000089154(GCN1),ENSG00000100030(MAPK1),ENSG00000101546(RBFA),ENSG00000103037(SETD6),ENSG00000103671(TRIP4),ENSG0000…
BP	GO:0048609	multicellular organismal reproductive process	23	863	0.03482	0.290575	ENSG00000010803(SCMH1),ENSG00000054267(ARID4B),ENSG00000068024(HDAC4),ENSG00000085224(ATRX),ENSG00000100030(MAPK1),ENSG00000112038(OPRM1),ENSG00000115806(GORASP2),ENSG00000116539(ASH1L),ENSG00000122545(SEPT7),ENSG00000122574(WIPF3),ENSG00000129473(BCL2L2),ENSG00000134644(PUM1),ENSG00000138735(PDE5A),ENSG00000145375(SPATA5),ENSG00000147202(DIAPH2),ENSG00000153046(CDYL),ENSG00000160401(CFAP157),ENS…
BP	GO:0071704	organic substance metabolic process	211	10998	0.03487	0.290575	ENSG00000003756(RBM5),ENSG00000003989(SLC7A2),ENSG00000005483(KMT2E),ENSG00000008294(SPAG9),ENSG00000008382(MPND),ENSG00000008988(RPS20),ENSG00000010803(SCMH1),ENSG00000011566(MAP4K3),ENSG00000015133(CCDC88C),ENSG00000039123(MTREX),ENSG00000048544(MRPS10),ENSG00000049618(ARID1B),ENSG00000051382(PIK3CB),ENSG00000054267(ARID4B),ENSG00000058866(DGKG),ENSG00000060642(PIGV),ENSG00000065357(DGKA),ENSG0…
BP	GO:0000086	G2/M transition of mitotic cell cycle	9	250	0.03512	0.290575	ENSG00000074054(CLASP1),ENSG00000092853(CLSPN),ENSG00000141867(BRD4),ENSG00000165730(STOX1),ENSG00000165916(PSMC3),ENSG00000174672(BRSK2),ENSG00000175203(DCTN2),ENSG00000182621(PLCB1),ENSG00000197170(PSMD12)
MF	GO:0003729	mRNA binding	9	241	0.03515	0.290575	ENSG00000003756(RBM5),ENSG00000115128(SF3B6),ENSG00000117569(PTBP2),ENSG00000134644(PUM1),ENSG00000146676(PURB),ENSG00000146963(LUC7L2),ENSG00000151014(NOCT),ENSG00000169564(PCBP1),ENSG00000172346(CSDC2)
BP	GO:0000301	retrograde transport, vesicle recycling within Golgi	1	2	0.03522	0.290575	ENSG00000257923(CUX1)
BP	GO:0000461	endonucleolytic cleavage to generate mature 3'-end of SSU-rRNA from (SSU-rRNA, 5.8S rRNA, LSU-rRNA)	1	2	0.03522	0.290575	ENSG00000171858(RPS21)
BP	GO:0000961	negative regulation of mitochondrial RNA catabolic process	1	2	0.03522	0.290575	ENSG00000138095(LRPPRC)
BP	GO:0002537	nitric oxide production involved in inflammatory response	1	2	0.03522	0.290575	ENSG00000003989(SLC7A2)
BP	GO:0003312	pancreatic PP cell differentiation	1	2	0.03522	0.290575	ENSG00000125820(NKX2-2)
BP	GO:0003326	pancreatic A cell fate commitment	1	2	0.03522	0.290575	ENSG00000125820(NKX2-2)
BP	GO:0003329	pancreatic PP cell fate commitment	1	2	0.03522	0.290575	ENSG00000125820(NKX2-2)
BP	GO:0007542	primary sex determination, germ-line	1	2	0.03522	0.290575	ENSG00000085511(MAP3K4)
BP	GO:0009216	purine deoxyribonucleoside triphosphate biosynthetic process	1	2	0.03522	0.290575	ENSG00000156110(ADK)
BP	GO:0009257	10-formyltetrahydrofolate biosynthetic process	1	2	0.03522	0.290575	ENSG00000120254(MTHFD1L)
BP	GO:0009992	cellular water homeostasis	1	2	0.03522	0.290575	ENSG00000138279(ANXA7)
BP	GO:0015920	lipopolysaccharide transport	1	2	0.03522	0.290575	ENSG00000073060(SCARB1)
BP	GO:0018992	germ-line sex determination	1	2	0.03522	0.290575	ENSG00000085511(MAP3K4)
BP	GO:0019045	latent virus replication	1	2	0.03522	0.290575	ENSG00000172534(HCFC1)
BP	GO:0019046	release from viral latency	1	2	0.03522	0.290575	ENSG00000172534(HCFC1)
BP	GO:0019100	male germ-line sex determination	1	2	0.03522	0.290575	ENSG00000085511(MAP3K4)
BP	GO:0019389	glucuronoside metabolic process	1	2	0.03522	0.290575	ENSG00000169919(GUSB)
BP	GO:0019391	glucuronoside catabolic process	1	2	0.03522	0.290575	ENSG00000169919(GUSB)
BP	GO:0019858	cytosine metabolic process	1	2	0.03522	0.290575	ENSG00000100030(MAPK1)
BP	GO:0021816	extension of a leading process involved in cell motility in cerebral cortex radial glia guided migration	1	2	0.03522	0.290575	ENSG00000266028(SRGAP2)
BP	GO:0030237	female sex determination	1	2	0.03522	0.290575	ENSG00000162552(WNT4)
BP	GO:0030451	regulation of complement activation, alternative pathway	1	2	0.03522	0.290575	ENSG00000155659(VSIG4)
BP	GO:0031635	adenylate cyclase-inhibiting opioid receptor signaling pathway	1	2	0.03522	0.290575	ENSG00000112038(OPRM1)
BP	GO:0031930	mitochondria-nucleus signaling pathway	1	2	0.03522	0.290575	ENSG00000171612(SLC25A33)
BP	GO:0032346	positive regulation of aldosterone metabolic process	1	2	0.03522	0.290575	ENSG00000162552(WNT4)
BP	GO:0032349	positive regulation of aldosterone biosynthetic process	1	2	0.03522	0.290575	ENSG00000162552(WNT4)
BP	GO:0032916	positive regulation of transforming growth factor beta3 production	1	2	0.03522	0.290575	ENSG00000118260(CREB1)
BP	GO:0033030	negative regulation of neutrophil apoptotic process	1	2	0.03522	0.290575	ENSG00000143772(ITPKB)
BP	GO:0035408	histone H3-T6 phosphorylation	1	2	0.03522	0.290575	ENSG00000154229(PRKCA)
BP	GO:0035698	CD8-positive, alpha-beta cytotoxic T cell extravasation	1	2	0.03522	0.290575	ENSG00000168040(FADD)
BP	GO:0035801	adrenal cortex development	1	2	0.03522	0.290575	ENSG00000184937(WT1)
BP	GO:0035802	adrenal cortex formation	1	2	0.03522	0.290575	ENSG00000184937(WT1)
BP	GO:0036090	cleavage furrow ingression	1	2	0.03522	0.290575	ENSG00000160993(ALKBH4)
BP	GO:0042351	'de novo' GDP-L-fucose biosynthetic process	1	2	0.03522	0.290575	ENSG00000112699(GMDS)
BP	GO:0044209	AMP salvage	1	2	0.03522	0.290575	ENSG00000156110(ADK)
BP	GO:0044727	DNA demethylation of male pronucleus	1	2	0.03522	0.290575	ENSG00000187605(TET3)
BP	GO:0045957	negative regulation of complement activation, alternative pathway	1	2	0.03522	0.290575	ENSG00000155659(VSIG4)
BP	GO:0046671	negative regulation of retinal cell programmed cell death	1	2	0.03522	0.290575	ENSG00000171791(BCL2)
BP	GO:0050992	dimethylallyl diphosphate biosynthetic process	1	2	0.03522	0.290575	ENSG00000148377(IDI2)
BP	GO:0050993	dimethylallyl diphosphate metabolic process	1	2	0.03522	0.290575	ENSG00000148377(IDI2)
BP	GO:0051892	negative regulation of cardioblast differentiation	1	2	0.03522	0.290575	ENSG00000139174(PRICKLE1)
BP	GO:0060816	random inactivation of X chromosome	1	2	0.03522	0.290575	ENSG00000153046(CDYL)
BP	GO:0060844	arterial endothelial cell fate commitment	1	2	0.03522	0.290575	ENSG00000168214(RBPJ)
BP	GO:0061032	visceral serous pericardium development	1	2	0.03522	0.290575	ENSG00000184937(WT1)
BP	GO:0072166	posterior mesonephric tubule development	1	2	0.03522	0.290575	ENSG00000184937(WT1)
BP	GO:0072301	regulation of metanephric glomerular mesangial cell proliferation	1	2	0.03522	0.290575	ENSG00000184937(WT1)
BP	GO:0072363	regulation of glycolytic process by positive regulation of transcription from RNA polymerase II promoter	1	2	0.03522	0.290575	ENSG00000186951(PPARA)
BP	GO:0072364	regulation of cellular ketone metabolic process by regulation of transcription from RNA polymerase II promoter	1	2	0.03522	0.290575	ENSG00000186951(PPARA)
BP	GO:0072369	regulation of lipid transport by positive regulation of transcription from RNA polymerase II promoter	1	2	0.03522	0.290575	ENSG00000186951(PPARA)
BP	GO:0072554	blood vessel lumenization	1	2	0.03522	0.290575	ENSG00000168214(RBPJ)
BP	GO:0099403	maintenance of mitotic sister chromatid cohesion, telomeric	1	2	0.03522	0.290575	ENSG00000085224(ATRX)
BP	GO:0099404	mitotic sister chromatid cohesion, telomeric	1	2	0.03522	0.290575	ENSG00000085224(ATRX)
BP	GO:0140066	peptidyl-lysine crotonylation	1	2	0.03522	0.290575	ENSG00000153046(CDYL)
BP	GO:1901187	regulation of ephrin receptor signaling pathway	1	2	0.03522	0.290575	ENSG00000168214(RBPJ)
BP	GO:1901295	regulation of canonical Wnt signaling pathway involved in cardiac muscle cell fate commitment	1	2	0.03522	0.290575	ENSG00000168214(RBPJ)
BP	GO:1902435	regulation of male mating behavior	1	2	0.03522	0.290575	ENSG00000068024(HDAC4)
BP	GO:1902437	positive regulation of male mating behavior	1	2	0.03522	0.290575	ENSG00000068024(HDAC4)
BP	GO:1903433	regulation of constitutive secretory pathway	1	2	0.03522	0.290575	ENSG00000069974(RAB27A)
BP	GO:1903691	positive regulation of wound healing, spreading of epidermal cells	1	2	0.03522	0.290575	ENSG00000124782(RREB1)
BP	GO:1903905	positive regulation of establishment of T cell polarity	1	2	0.03522	0.290575	ENSG00000107099(DOCK8)
BP	GO:1904780	negative regulation of protein localization to centrosome	1	2	0.03522	0.290575	ENSG00000088833(NSFL1C)
BP	GO:1904806	regulation of protein oxidation	1	2	0.03522	0.290575	ENSG00000186854(TRABD2A)
BP	GO:1904808	positive regulation of protein oxidation	1	2	0.03522	0.290575	ENSG00000186854(TRABD2A)
BP	GO:1904907	regulation of maintenance of mitotic sister chromatid cohesion, telomeric	1	2	0.03522	0.290575	ENSG00000085224(ATRX)
BP	GO:1904908	negative regulation of maintenance of mitotic sister chromatid cohesion, telomeric	1	2	0.03522	0.290575	ENSG00000085224(ATRX)
BP	GO:1905066	regulation of canonical Wnt signaling pathway involved in heart development	1	2	0.03522	0.290575	ENSG00000168214(RBPJ)
BP	GO:1990784	response to dsDNA	1	2	0.03522	0.290575	ENSG00000152223(EPG5)
BP	GO:1990786	cellular response to dsDNA	1	2	0.03522	0.290575	ENSG00000152223(EPG5)
BP	GO:2000225	negative regulation of testosterone biosynthetic process	1	2	0.03522	0.290575	ENSG00000162552(WNT4)
BP	GO:2000451	positive regulation of CD8-positive, alpha-beta T cell extravasation	1	2	0.03522	0.290575	ENSG00000168040(FADD)
BP	GO:2000452	regulation of CD8-positive, alpha-beta cytotoxic T cell extravasation	1	2	0.03522	0.290575	ENSG00000168040(FADD)
BP	GO:2000707	positive regulation of dense core granule biogenesis	1	2	0.03522	0.290575	ENSG00000154229(PRKCA)
BP	GO:2001074	regulation of metanephric ureteric bud development	1	2	0.03522	0.290575	ENSG00000184937(WT1)
BP	GO:2001076	positive regulation of metanephric ureteric bud development	1	2	0.03522	0.290575	ENSG00000184937(WT1)
BP	GO:2001255	positive regulation of histone H3-K36 trimethylation	1	2	0.03522	0.290575	ENSG00000141867(BRD4)
BP	GO:2001295	malonyl-CoA biosynthetic process	1	2	0.03522	0.290575	ENSG00000278540(ACACA)
MF	GO:0003712	transcription cofactor activity	17	569	0.03535	0.290575	ENSG00000049618(ARID1B),ENSG00000068024(HDAC4),ENSG00000103671(TRIP4),ENSG00000106462(EZH2),ENSG00000108510(MED13),ENSG00000114126(TFDP2),ENSG00000118260(CREB1),ENSG00000123066(MED13L),ENSG00000124422(USP22),ENSG00000125820(NKX2-2),ENSG00000147649(MTDH),ENSG00000153046(CDYL),ENSG00000162552(WNT4),ENSG00000172534(HCFC1),ENSG00000186951(PPARA),ENSG00000196588(MRTFA),ENSG00000244754(N4BP2L2)
BP	GO:0015748	organophosphate ester transport	5	102	0.03541	0.290575	ENSG00000068650(ATP11A),ENSG00000073060(SCARB1),ENSG00000114120(SLC25A36),ENSG00000152223(EPG5),ENSG00000171612(SLC25A33)
CC	GO:0002944	cyclin K-CDK12 complex	1	2	0.0355	0.290575	ENSG00000167258(CDK12)
CC	GO:0005953	CAAX-protein geranylgeranyltransferase complex	1	2	0.0355	0.290575	ENSG00000164219(PGGT1B)
CC	GO:0031205	endoplasmic reticulum Sec complex	1	2	0.0355	0.290575	ENSG00000025796(SEC63)
CC	GO:0032044	DSIF complex	1	2	0.0355	0.290575	ENSG00000213246(SUPT4H1)
CC	GO:0070877	microprocessor complex	1	2	0.0355	0.290575	ENSG00000113360(DROSHA)
CC	GO:0106003	amyloid-beta complex	1	2	0.0355	0.290575	ENSG00000067900(ROCK1)
CC	GO:1903095	ribonuclease III complex	1	2	0.0355	0.290575	ENSG00000113360(DROSHA)
CC	GO:1990589	ATF4-CREB1 transcription factor complex	1	2	0.0355	0.290575	ENSG00000118260(CREB1)
CC	GO:1990730	VCP-NSFL1C complex	1	2	0.0355	0.290575	ENSG00000088833(NSFL1C)
BP	GO:0009167	purine ribonucleoside monophosphate metabolic process	11	332	0.0357	0.290575	ENSG00000068024(HDAC4),ENSG00000106617(PRKAG2),ENSG00000155561(NUP205),ENSG00000156110(ADK),ENSG00000171612(SLC25A33),ENSG00000174840(PDE12),ENSG00000177706(FAM20C),ENSG00000183648(NDUFB1),ENSG00000186951(PPARA),ENSG00000196313(POM121),ENSG00000272391(POM121C)
BP	GO:1901861	regulation of muscle tissue development	6	137	0.03572	0.290575	ENSG00000068024(HDAC4),ENSG00000100030(MAPK1),ENSG00000118260(CREB1),ENSG00000168214(RBPJ),ENSG00000171791(BCL2),ENSG00000186951(PPARA)
BP	GO:0003159	morphogenesis of an endothelium	2	17	0.0359	0.290575	ENSG00000114861(FOXP1),ENSG00000168214(RBPJ)
BP	GO:0006206	pyrimidine nucleobase metabolic process	2	17	0.0359	0.290575	ENSG00000100030(MAPK1),ENSG00000162368(CMPK1)
BP	GO:0009048	dosage compensation by inactivation of X chromosome	2	17	0.0359	0.290575	ENSG00000153046(CDYL),ENSG00000156374(PCGF6)
BP	GO:0010878	cholesterol storage	2	17	0.0359	0.290575	ENSG00000073060(SCARB1),ENSG00000186951(PPARA)
BP	GO:0036035	osteoclast development	2	17	0.0359	0.290575	ENSG00000114861(FOXP1),ENSG00000177706(FAM20C)
BP	GO:0036124	histone H3-K9 trimethylation	2	17	0.0359	0.290575	ENSG00000054267(ARID4B),ENSG00000085224(ATRX)
BP	GO:0042693	muscle cell fate commitment	2	17	0.0359	0.290575	ENSG00000168214(RBPJ),ENSG00000184937(WT1)
BP	GO:0045836	positive regulation of meiotic nuclear division	2	17	0.0359	0.290575	ENSG00000162552(WNT4),ENSG00000182621(PLCB1)
BP	GO:0061154	endothelial tube morphogenesis	2	17	0.0359	0.290575	ENSG00000114861(FOXP1),ENSG00000168214(RBPJ)
BP	GO:0070989	oxidative demethylation	2	17	0.0359	0.290575	ENSG00000160993(ALKBH4),ENSG00000187605(TET3)
BP	GO:0072148	epithelial cell fate commitment	2	17	0.0359	0.290575	ENSG00000125820(NKX2-2),ENSG00000168214(RBPJ)
BP	GO:0072673	lamellipodium morphogenesis	2	17	0.0359	0.290575	ENSG00000124782(RREB1),ENSG00000158195(WASF2)
BP	GO:1904355	positive regulation of telomere capping	2	17	0.0359	0.290575	ENSG00000085511(MAP3K4),ENSG00000100030(MAPK1)
BP	GO:0030279	negative regulation of ossification	4	70	0.03592	0.290575	ENSG00000068024(HDAC4),ENSG00000151014(NOCT),ENSG00000168214(RBPJ),ENSG00000171791(BCL2)
BP	GO:0045844	positive regulation of striated muscle tissue development	4	70	0.03592	0.290575	ENSG00000100030(MAPK1),ENSG00000118260(CREB1),ENSG00000168214(RBPJ),ENSG00000171791(BCL2)
BP	GO:0048636	positive regulation of muscle organ development	4	70	0.03592	0.290575	ENSG00000100030(MAPK1),ENSG00000118260(CREB1),ENSG00000168214(RBPJ),ENSG00000171791(BCL2)
BP	GO:0030890	positive regulation of B cell proliferation	3	41	0.03605	0.290575	ENSG00000123338(NCKAP1L),ENSG00000160716(CHRNB2),ENSG00000171791(BCL2)
BP	GO:0010467	gene expression	112	5451	0.03608	0.290575	ENSG00000003756(RBM5),ENSG00000005483(KMT2E),ENSG00000008988(RPS20),ENSG00000010803(SCMH1),ENSG00000039123(MTREX),ENSG00000048544(MRPS10),ENSG00000049618(ARID1B),ENSG00000051382(PIK3CB),ENSG00000054267(ARID4B),ENSG00000066827(ZFAT),ENSG00000067900(ROCK1),ENSG00000068024(HDAC4),ENSG00000069974(RAB27A),ENSG00000072506(HSD17B10),ENSG00000085224(ATRX),ENSG00000085511(MAP3K4),ENSG00000089154(GCN1),ENS…
BP	GO:0002244	hematopoietic progenitor cell differentiation	7	174	0.03613	0.290575	ENSG00000066827(ZFAT),ENSG00000105738(SIPA1L3),ENSG00000140262(TCF12),ENSG00000165916(PSMC3),ENSG00000171791(BCL2),ENSG00000197170(PSMD12),ENSG00000244754(N4BP2L2)
BP	GO:0009126	purine nucleoside monophosphate metabolic process	11	333	0.03636	0.290575	ENSG00000068024(HDAC4),ENSG00000106617(PRKAG2),ENSG00000155561(NUP205),ENSG00000156110(ADK),ENSG00000171612(SLC25A33),ENSG00000174840(PDE12),ENSG00000177706(FAM20C),ENSG00000183648(NDUFB1),ENSG00000186951(PPARA),ENSG00000196313(POM121),ENSG00000272391(POM121C)
BP	GO:1903037	regulation of leukocyte cell-cell adhesion	11	333	0.03636	0.290575	ENSG00000002822(MAD1L1),ENSG00000107099(DOCK8),ENSG00000113360(DROSHA),ENSG00000123338(NCKAP1L),ENSG00000138735(PDE5A),ENSG00000143772(ITPKB),ENSG00000153310(FAM49B),ENSG00000155659(VSIG4),ENSG00000168040(FADD),ENSG00000176105(YES1),ENSG00000186951(PPARA)
CC	GO:0005892	acetylcholine-gated channel complex	2	17	0.03644	0.290575	ENSG00000160716(CHRNB2),ENSG00000164506(STXBP5)
CC	GO:0045120	pronucleus	2	17	0.03644	0.290575	ENSG00000106462(EZH2),ENSG00000187605(TET3)
MF	GO:0000010	trans-hexaprenyltranstransferase activity	1	2	0.03653	0.290575	ENSG00000164494(PDSS2)
MF	GO:0004329	formate-tetrahydrofolate ligase activity	1	2	0.03653	0.290575	ENSG00000120254(MTHFD1L)
MF	GO:0004419	hydroxymethylglutaryl-CoA lyase activity	1	2	0.03653	0.290575	ENSG00000117305(HMGCL)
MF	GO:0004452	isopentenyl-diphosphate delta-isomerase activity	1	2	0.03653	0.290575	ENSG00000148377(IDI2)
MF	GO:0004662	CAAX-protein geranylgeranyltransferase activity	1	2	0.03653	0.290575	ENSG00000164219(PGGT1B)
MF	GO:0008193	tRNA guanylyltransferase activity	1	2	0.03653	0.290575	ENSG00000113272(THG1L)
MF	GO:0008781	N-acylneuraminate cytidylyltransferase activity	1	2	0.03653	0.290575	ENSG00000095380(NANS)
MF	GO:0023030	MHC class Ib protein binding, via antigen binding groove	1	2	0.03653	0.290575	ENSG00000153310(FAM49B)
MF	GO:0030283	testosterone dehydrogenase [NAD(P)] activity	1	2	0.03653	0.290575	ENSG00000072506(HSD17B10)
MF	GO:0035403	histone kinase activity (H3-T6 specific)	1	2	0.03653	0.290575	ENSG00000154229(PRKCA)
MF	GO:0035410	dihydrotestosterone 17-beta-dehydrogenase activity	1	2	0.03653	0.290575	ENSG00000072506(HSD17B10)
MF	GO:0046997	oxidoreductase activity, acting on the CH-NH group of donors, flavin as acceptor	1	2	0.03653	0.290575	ENSG00000132837(DMGDH)
MF	GO:0050347	trans-octaprenyltranstransferase activity	1	2	0.03653	0.290575	ENSG00000164494(PDSS2)
MF	GO:0061459	L-arginine transmembrane transporter activity	1	2	0.03653	0.290575	ENSG00000003989(SLC7A2)
MF	GO:0070401	NADP+ binding	1	2	0.03653	0.290575	ENSG00000112699(GMDS)
MF	GO:0070506	high-density lipoprotein particle receptor activity	1	2	0.03653	0.290575	ENSG00000073060(SCARB1)
MF	GO:0072518	Rho-dependent protein serine/threonine kinase activity	1	2	0.03653	0.290575	ENSG00000067900(ROCK1)
BP	GO:0051094	positive regulation of developmental process	33	1345	0.0368	0.292042	ENSG00000008294(SPAG9),ENSG00000074054(CLASP1),ENSG00000100030(MAPK1),ENSG00000105186(ANKRD27),ENSG00000106462(EZH2),ENSG00000107263(RAPGEF1),ENSG00000111344(RASAL1),ENSG00000112038(OPRM1),ENSG00000118260(CREB1),ENSG00000123338(NCKAP1L),ENSG00000124782(RREB1),ENSG00000125820(NKX2-2),ENSG00000138735(PDE5A),ENSG00000140262(TCF12),ENSG00000143772(ITPKB),ENSG00000147649(MTDH),ENSG00000151014(NOCT),EN…
BP	GO:0048634	regulation of muscle organ development	6	138	0.03681	0.292042	ENSG00000068024(HDAC4),ENSG00000100030(MAPK1),ENSG00000118260(CREB1),ENSG00000168214(RBPJ),ENSG00000171791(BCL2),ENSG00000186951(PPARA)
BP	GO:0002694	regulation of leukocyte activation	15	505	0.03687	0.292139	ENSG00000002822(MAD1L1),ENSG00000003989(SLC7A2),ENSG00000033327(GAB2),ENSG00000107099(DOCK8),ENSG00000113360(DROSHA),ENSG00000123338(NCKAP1L),ENSG00000138735(PDE5A),ENSG00000143772(ITPKB),ENSG00000153310(FAM49B),ENSG00000155659(VSIG4),ENSG00000160716(CHRNB2),ENSG00000168040(FADD),ENSG00000171791(BCL2),ENSG00000175206(NPPA),ENSG00000176105(YES1)
BP	GO:0009144	purine nucleoside triphosphate metabolic process	11	334	0.03703	0.293026	ENSG00000068024(HDAC4),ENSG00000106617(PRKAG2),ENSG00000155561(NUP205),ENSG00000156110(ADK),ENSG00000171612(SLC25A33),ENSG00000174840(PDE12),ENSG00000177706(FAM20C),ENSG00000183648(NDUFB1),ENSG00000186951(PPARA),ENSG00000196313(POM121),ENSG00000272391(POM121C)
BP	GO:0031346	positive regulation of cell projection organization	12	376	0.03708	0.293042	ENSG00000068024(HDAC4),ENSG00000105186(ANKRD27),ENSG00000106462(EZH2),ENSG00000107263(RAPGEF1),ENSG00000111344(RASAL1),ENSG00000122545(SEPT7),ENSG00000124782(RREB1),ENSG00000158195(WASF2),ENSG00000170396(ZNF804A),ENSG00000187688(TRPV2),ENSG00000225190(PLEKHM1),ENSG00000257923(CUX1)
BP	GO:1901863	positive regulation of muscle tissue development	4	71	0.03755	0.296373	ENSG00000100030(MAPK1),ENSG00000118260(CREB1),ENSG00000168214(RBPJ),ENSG00000171791(BCL2)
BP	GO:0046483	heterocycle metabolic process	122	6005	0.03782	0.298119	ENSG00000003756(RBM5),ENSG00000005483(KMT2E),ENSG00000008988(RPS20),ENSG00000010803(SCMH1),ENSG00000039123(MTREX),ENSG00000049618(ARID1B),ENSG00000054267(ARID4B),ENSG00000066827(ZFAT),ENSG00000067900(ROCK1),ENSG00000068024(HDAC4),ENSG00000072506(HSD17B10),ENSG00000085224(ATRX),ENSG00000085511(MAP3K4),ENSG00000089154(GCN1),ENSG00000092853(CLSPN),ENSG00000095380(NANS),ENSG00000100030(MAPK1),ENSG000…
MF	GO:0003951	NAD+ kinase activity	2	17	0.03839	0.301445	ENSG00000058866(DGKG),ENSG00000065357(DGKA)
MF	GO:0015215	nucleotide transmembrane transporter activity	2	17	0.03839	0.301445	ENSG00000114120(SLC25A36),ENSG00000171612(SLC25A33)
MF	GO:0051010	microtubule plus-end binding	2	17	0.03839	0.301445	ENSG00000074054(CLASP1),ENSG00000167323(STIM1)
BP	GO:0031328	positive regulation of cellular biosynthetic process	46	1995	0.03864	0.303019	ENSG00000005483(KMT2E),ENSG00000049618(ARID1B),ENSG00000054267(ARID4B),ENSG00000066827(ZFAT),ENSG00000068024(HDAC4),ENSG00000073060(SCARB1),ENSG00000085224(ATRX),ENSG00000085511(MAP3K4),ENSG00000089154(GCN1),ENSG00000100030(MAPK1),ENSG00000103671(TRIP4),ENSG00000108510(MED13),ENSG00000112242(E2F3),ENSG00000114126(TFDP2),ENSG00000116539(ASH1L),ENSG00000118260(CREB1),ENSG00000123684(LPGAT1),ENSG000…
BP	GO:1901135	carbohydrate derivative metabolic process	31	1254	0.03883	0.304119	ENSG00000060642(PIGV),ENSG00000068024(HDAC4),ENSG00000080608(PUM3),ENSG00000095380(NANS),ENSG00000100504(PYGL),ENSG00000106617(PRKAG2),ENSG00000110075(PPP6R3),ENSG00000112699(GMDS),ENSG00000138735(PDE5A),ENSG00000143641(GALNT2),ENSG00000154889(MPPE1),ENSG00000155561(NUP205),ENSG00000156110(ADK),ENSG00000162368(CMPK1),ENSG00000167323(STIM1),ENSG00000169919(GUSB),ENSG00000171509(RXFP1),ENSG00000171…
MF	GO:0004674	protein serine/threonine kinase activity	14	448	0.03891	0.304355	ENSG00000011566(MAP4K3),ENSG00000067900(ROCK1),ENSG00000085511(MAP3K4),ENSG00000100030(MAPK1),ENSG00000106617(PRKAG2),ENSG00000138756(BMP2K),ENSG00000141867(BRD4),ENSG00000154229(PRKCA),ENSG00000167258(CDK12),ENSG00000168038(ULK4),ENSG00000168404(MLKL),ENSG00000174672(BRSK2),ENSG00000177706(FAM20C),ENSG00000198355(PIM3)
BP	GO:0022407	regulation of cell-cell adhesion	13	422	0.03916	0.305217	ENSG00000002822(MAD1L1),ENSG00000107099(DOCK8),ENSG00000113360(DROSHA),ENSG00000123338(NCKAP1L),ENSG00000138735(PDE5A),ENSG00000143772(ITPKB),ENSG00000153310(FAM49B),ENSG00000154229(PRKCA),ENSG00000155659(VSIG4),ENSG00000162552(WNT4),ENSG00000168040(FADD),ENSG00000176105(YES1),ENSG00000186951(PPARA)
BP	GO:0033077	T cell differentiation in thymus	4	72	0.03922	0.305217	ENSG00000143772(ITPKB),ENSG00000162552(WNT4),ENSG00000168040(FADD),ENSG00000171791(BCL2)
BP	GO:0051881	regulation of mitochondrial membrane potential	4	72	0.03922	0.305217	ENSG00000114120(SLC25A36),ENSG00000165730(STOX1),ENSG00000171612(SLC25A33),ENSG00000171791(BCL2)
BP	GO:1902036	regulation of hematopoietic stem cell differentiation	4	72	0.03922	0.305217	ENSG00000140262(TCF12),ENSG00000165916(PSMC3),ENSG00000197170(PSMD12),ENSG00000244754(N4BP2L2)
BP	GO:0001780	neutrophil homeostasis	2	18	0.03992	0.307918	ENSG00000051382(PIK3CB),ENSG00000143772(ITPKB)
BP	GO:0006349	regulation of gene expression by genetic imprinting	2	18	0.03992	0.307918	ENSG00000054267(ARID4B),ENSG00000156374(PCGF6)
BP	GO:0006704	glucocorticoid biosynthetic process	2	18	0.03992	0.307918	ENSG00000140459(CYP11A1),ENSG00000162552(WNT4)
BP	GO:0031468	nuclear envelope reassembly	2	18	0.03992	0.307918	ENSG00000088833(NSFL1C),ENSG00000165476(REEP3)
BP	GO:0033005	positive regulation of mast cell activation	2	18	0.03992	0.307918	ENSG00000033327(GAB2),ENSG00000175206(NPPA)
BP	GO:0045780	positive regulation of bone resorption	2	18	0.03992	0.307918	ENSG00000154229(PRKCA),ENSG00000225190(PLEKHM1)
BP	GO:0046852	positive regulation of bone remodeling	2	18	0.03992	0.307918	ENSG00000154229(PRKCA),ENSG00000225190(PLEKHM1)
BP	GO:0046034	ATP metabolic process	10	297	0.04014	0.309225	ENSG00000068024(HDAC4),ENSG00000106617(PRKAG2),ENSG00000155561(NUP205),ENSG00000171612(SLC25A33),ENSG00000174840(PDE12),ENSG00000177706(FAM20C),ENSG00000183648(NDUFB1),ENSG00000186951(PPARA),ENSG00000196313(POM121),ENSG00000272391(POM121C)
BP	GO:0008584	male gonad development	6	141	0.04021	0.309369	ENSG00000054267(ARID4B),ENSG00000085224(ATRX),ENSG00000129473(BCL2L2),ENSG00000162552(WNT4),ENSG00000171791(BCL2),ENSG00000184937(WT1)
MF	GO:0019904	protein domain specific binding	20	710	0.04026	0.309369	ENSG00000015133(CCDC88C),ENSG00000069974(RAB27A),ENSG00000085224(ATRX),ENSG00000100852(ARHGAP5),ENSG00000107263(RAPGEF1),ENSG00000112038(OPRM1),ENSG00000114126(TFDP2),ENSG00000122574(WIPF3),ENSG00000125107(CNOT1),ENSG00000129473(BCL2L2),ENSG00000140262(TCF12),ENSG00000158195(WASF2),ENSG00000168040(FADD),ENSG00000169919(GUSB),ENSG00000171791(BCL2),ENSG00000172164(SNTB1),ENSG00000184937(WT1),ENSG00…
BP	GO:0009057	macromolecule catabolic process	34	1405	0.04055	0.310955	ENSG00000008988(RPS20),ENSG00000039123(MTREX),ENSG00000067900(ROCK1),ENSG00000072609(CHFR),ENSG00000088833(NSFL1C),ENSG00000100504(PYGL),ENSG00000102265(TIMP1),ENSG00000102921(AC026470.1),ENSG00000110075(PPP6R3),ENSG00000111671(SPSB2),ENSG00000113360(DROSHA),ENSG00000124422(USP22),ENSG00000125107(CNOT1),ENSG00000134644(PUM1),ENSG00000138095(LRPPRC),ENSG00000139174(PRICKLE1),ENSG00000148719(DNAJB1…
BP	GO:0001913	T cell mediated cytotoxicity	3	43	0.04067	0.310955	ENSG00000069974(RAB27A),ENSG00000153310(FAM49B),ENSG00000168040(FADD)
BP	GO:0021983	pituitary gland development	3	43	0.04067	0.310955	ENSG00000118260(CREB1),ENSG00000162552(WNT4),ENSG00000168214(RBPJ)
BP	GO:2000404	regulation of T cell migration	3	43	0.04067	0.310955	ENSG00000107099(DOCK8),ENSG00000136141(LRCH1),ENSG00000168040(FADD)
BP	GO:0071887	leukocyte apoptotic process	5	106	0.04073	0.311024	ENSG00000051382(PIK3CB),ENSG00000107099(DOCK8),ENSG00000114861(FOXP1),ENSG00000143772(ITPKB),ENSG00000168040(FADD)
BP	GO:0043170	macromolecule metabolic process	182	9367	0.04079	0.311094	ENSG00000003756(RBM5),ENSG00000005483(KMT2E),ENSG00000008294(SPAG9),ENSG00000008382(MPND),ENSG00000008988(RPS20),ENSG00000010803(SCMH1),ENSG00000011566(MAP4K3),ENSG00000015133(CCDC88C),ENSG00000039123(MTREX),ENSG00000048544(MRPS10),ENSG00000049618(ARID1B),ENSG00000051382(PIK3CB),ENSG00000054267(ARID4B),ENSG00000060642(PIGV),ENSG00000066827(ZFAT),ENSG00000067900(ROCK1),ENSG00000068024(HDAC4),ENSG0…
BP	GO:0051252	regulation of RNA metabolic process	81	3815	0.04089	0.311468	ENSG00000003756(RBM5),ENSG00000005483(KMT2E),ENSG00000010803(SCMH1),ENSG00000049618(ARID1B),ENSG00000054267(ARID4B),ENSG00000066827(ZFAT),ENSG00000067900(ROCK1),ENSG00000068024(HDAC4),ENSG00000085224(ATRX),ENSG00000089154(GCN1),ENSG00000100030(MAPK1),ENSG00000103037(SETD6),ENSG00000103671(TRIP4),ENSG00000106462(EZH2),ENSG00000108510(MED13),ENSG00000111642(CHD4),ENSG00000112242(E2F3),ENSG000001133…
BP	GO:0032504	multicellular organism reproduction	23	878	0.04101	0.311993	ENSG00000010803(SCMH1),ENSG00000054267(ARID4B),ENSG00000068024(HDAC4),ENSG00000085224(ATRX),ENSG00000100030(MAPK1),ENSG00000112038(OPRM1),ENSG00000115806(GORASP2),ENSG00000116539(ASH1L),ENSG00000122545(SEPT7),ENSG00000122574(WIPF3),ENSG00000129473(BCL2L2),ENSG00000134644(PUM1),ENSG00000138735(PDE5A),ENSG00000145375(SPATA5),ENSG00000147202(DIAPH2),ENSG00000153046(CDYL),ENSG00000160401(CFAP157),ENS…
BP	GO:0051056	regulation of small GTPase mediated signal transduction	11	340	0.04122	0.313115	ENSG00000100852(ARHGAP5),ENSG00000105738(SIPA1L3),ENSG00000107263(RAPGEF1),ENSG00000108669(CYTH1),ENSG00000111344(RASAL1),ENSG00000121690(DEPDC7),ENSG00000139132(FGD4),ENSG00000143772(ITPKB),ENSG00000158985(CDC42SE2),ENSG00000196935(SRGAP1),ENSG00000266028(SRGAP2)
BP	GO:0043408	regulation of MAPK cascade	20	739	0.04126	0.313115	ENSG00000008294(SPAG9),ENSG00000011566(MAP4K3),ENSG00000051382(PIK3CB),ENSG00000067900(ROCK1),ENSG00000085511(MAP3K4),ENSG00000100030(MAPK1),ENSG00000106462(EZH2),ENSG00000107263(RAPGEF1),ENSG00000112038(OPRM1),ENSG00000116539(ASH1L),ENSG00000138735(PDE5A),ENSG00000154229(PRKCA),ENSG00000161929(SCIMP),ENSG00000167258(CDK12),ENSG00000168038(ULK4),ENSG00000168404(MLKL),ENSG00000182621(PLCB1),ENSG00…
BP	GO:0046546	development of primary male sexual characteristics	6	142	0.04139	0.313712	ENSG00000054267(ARID4B),ENSG00000085224(ATRX),ENSG00000129473(BCL2L2),ENSG00000162552(WNT4),ENSG00000171791(BCL2),ENSG00000184937(WT1)
BP	GO:0045321	leukocyte activation	30	1213	0.04151	0.313918	ENSG00000002822(MAD1L1),ENSG00000003989(SLC7A2),ENSG00000005483(KMT2E),ENSG00000033327(GAB2),ENSG00000067900(ROCK1),ENSG00000068024(HDAC4),ENSG00000068650(ATP11A),ENSG00000069974(RAB27A),ENSG00000100030(MAPK1),ENSG00000100504(PYGL),ENSG00000107099(DOCK8),ENSG00000113360(DROSHA),ENSG00000114861(FOXP1),ENSG00000123338(NCKAP1L),ENSG00000138735(PDE5A),ENSG00000143772(ITPKB),ENSG00000153310(FAM49B),EN…
MF	GO:0001085	RNA polymerase II transcription factor binding	6	137	0.04152	0.313918	ENSG00000068024(HDAC4),ENSG00000111642(CHD4),ENSG00000118260(CREB1),ENSG00000147649(MTDH),ENSG00000168214(RBPJ),ENSG00000186951(PPARA)
BP	GO:1903706	regulation of hemopoiesis	14	470	0.04198	0.317003	ENSG00000005483(KMT2E),ENSG00000113360(DROSHA),ENSG00000114861(FOXP1),ENSG00000118260(CREB1),ENSG00000123338(NCKAP1L),ENSG00000140262(TCF12),ENSG00000143772(ITPKB),ENSG00000146676(PURB),ENSG00000154229(PRKCA),ENSG00000162961(DPY30),ENSG00000165916(PSMC3),ENSG00000168040(FADD),ENSG00000197170(PSMD12),ENSG00000244754(N4BP2L2)
MF	GO:0070491	repressing transcription factor binding	4	71	0.04205	0.31714	ENSG00000068024(HDAC4),ENSG00000111642(CHD4),ENSG00000168214(RBPJ),ENSG00000186951(PPARA)
BP	GO:0030330	DNA damage response, signal transduction by p53 class mediator	5	107	0.04213	0.317352	ENSG00000085224(ATRX),ENSG00000114126(TFDP2),ENSG00000125107(CNOT1),ENSG00000158435(CNOT11),ENSG00000198369(SPRED2)
BP	GO:0043406	positive regulation of MAP kinase activity	9	259	0.0424	0.3186	ENSG00000008294(SPAG9),ENSG00000011566(MAP4K3),ENSG00000051382(PIK3CB),ENSG00000085511(MAP3K4),ENSG00000100030(MAPK1),ENSG00000106462(EZH2),ENSG00000107263(RAPGEF1),ENSG00000138735(PDE5A),ENSG00000168404(MLKL)
BP	GO:0044843	cell cycle G1/S phase transition	9	259	0.0424	0.3186	ENSG00000005483(KMT2E),ENSG00000106462(EZH2),ENSG00000114126(TFDP2),ENSG00000122545(SEPT7),ENSG00000125107(CNOT1),ENSG00000141867(BRD4),ENSG00000158435(CNOT11),ENSG00000171791(BCL2),ENSG00000182621(PLCB1)
MF	GO:0016772	transferase activity, transferring phosphorus-containing groups	26	986	0.04256	0.319167	ENSG00000011566(MAP4K3),ENSG00000051382(PIK3CB),ENSG00000058866(DGKG),ENSG00000065357(DGKA),ENSG00000067900(ROCK1),ENSG00000085511(MAP3K4),ENSG00000095380(NANS),ENSG00000100030(MAPK1),ENSG00000105258(POLR2I),ENSG00000106617(PRKAG2),ENSG00000113272(THG1L),ENSG00000138756(BMP2K),ENSG00000140057(AK7),ENSG00000141867(BRD4),ENSG00000143772(ITPKB),ENSG00000154229(PRKCA),ENSG00000156110(ADK),ENSG0000016…
BP	GO:2000241	regulation of reproductive process	6	143	0.04258	0.319167	ENSG00000068024(HDAC4),ENSG00000102265(TIMP1),ENSG00000138735(PDE5A),ENSG00000162552(WNT4),ENSG00000182621(PLCB1),ENSG00000184937(WT1)
BP	GO:0000288	nuclear-transcribed mRNA catabolic process, deadenylation-dependent decay	4	74	0.04269	0.319582	ENSG00000125107(CNOT1),ENSG00000151014(NOCT),ENSG00000158435(CNOT11),ENSG00000174840(PDE12)
BP	GO:0000165	MAPK cascade	24	929	0.04274	0.319582	ENSG00000008294(SPAG9),ENSG00000011566(MAP4K3),ENSG00000051382(PIK3CB),ENSG00000067900(ROCK1),ENSG00000085511(MAP3K4),ENSG00000100030(MAPK1),ENSG00000106462(EZH2),ENSG00000107263(RAPGEF1),ENSG00000111344(RASAL1),ENSG00000112038(OPRM1),ENSG00000116539(ASH1L),ENSG00000138735(PDE5A),ENSG00000143772(ITPKB),ENSG00000154229(PRKCA),ENSG00000161929(SCIMP),ENSG00000165916(PSMC3),ENSG00000167258(CDK12),ENS…
BP	GO:0031326	regulation of cellular biosynthetic process	90	4303	0.04307	0.320704	ENSG00000005483(KMT2E),ENSG00000010803(SCMH1),ENSG00000049618(ARID1B),ENSG00000054267(ARID4B),ENSG00000066827(ZFAT),ENSG00000067900(ROCK1),ENSG00000068024(HDAC4),ENSG00000073060(SCARB1),ENSG00000080608(PUM3),ENSG00000085224(ATRX),ENSG00000085511(MAP3K4),ENSG00000089154(GCN1),ENSG00000100030(MAPK1),ENSG00000103037(SETD6),ENSG00000103671(TRIP4),ENSG00000105258(POLR2I),ENSG00000106462(EZH2),ENSG0000…
BP	GO:0002833	positive regulation of response to biotic stimulus	3	44	0.0431	0.320704	ENSG00000112799(LY86),ENSG00000134644(PUM1),ENSG00000154229(PRKCA)
BP	GO:0034198	cellular response to amino acid starvation	3	44	0.0431	0.320704	ENSG00000089154(GCN1),ENSG00000100030(MAPK1),ENSG00000103091(WDR59)
BP	GO:0055025	positive regulation of cardiac muscle tissue development	3	44	0.0431	0.320704	ENSG00000100030(MAPK1),ENSG00000118260(CREB1),ENSG00000168214(RBPJ)
BP	GO:0008654	phospholipid biosynthetic process	9	260	0.04327	0.321577	ENSG00000051382(PIK3CB),ENSG00000060642(PIGV),ENSG00000065357(DGKA),ENSG00000087253(LPCAT2),ENSG00000123684(LPGAT1),ENSG00000139505(MTMR6),ENSG00000143797(MBOAT2),ENSG00000148377(IDI2),ENSG00000154889(MPPE1)
BP	GO:0008543	fibroblast growth factor receptor signaling pathway	5	108	0.04356	0.323339	ENSG00000100030(MAPK1),ENSG00000105258(POLR2I),ENSG00000162552(WNT4),ENSG00000177706(FAM20C),ENSG00000198369(SPRED2)
MF	GO:0003677	DNA binding	58	2528	0.04388	0.323396	ENSG00000003756(RBM5),ENSG00000049618(ARID1B),ENSG00000054267(ARID4B),ENSG00000066827(ZFAT),ENSG00000068024(HDAC4),ENSG00000080608(PUM3),ENSG00000085224(ATRX),ENSG00000092853(CLSPN),ENSG00000100030(MAPK1),ENSG00000106462(EZH2),ENSG00000111642(CHD4),ENSG00000112242(E2F3),ENSG00000114126(TFDP2),ENSG00000114861(FOXP1),ENSG00000116539(ASH1L),ENSG00000118260(CREB1),ENSG00000121390(PSPC1),ENSG000001247…
CC	GO:0000152	nuclear ubiquitin ligase complex	3	44	0.04397	0.323396	ENSG00000156374(PCGF6),ENSG00000166295(ANAPC16),ENSG00000173889(PHC3)
BP	GO:0007549	dosage compensation	2	19	0.04411	0.323396	ENSG00000153046(CDYL),ENSG00000156374(PCGF6)
BP	GO:0010002	cardioblast differentiation	2	19	0.04411	0.323396	ENSG00000139174(PRICKLE1),ENSG00000168214(RBPJ)
BP	GO:0016075	rRNA catabolic process	2	19	0.04411	0.323396	ENSG00000113360(DROSHA),ENSG00000154760(SLFN13)
BP	GO:0032095	regulation of response to food	2	19	0.04411	0.323396	ENSG00000112038(OPRM1),ENSG00000186951(PPARA)
BP	GO:0046112	nucleobase biosynthetic process	2	19	0.04411	0.323396	ENSG00000120254(MTHFD1L),ENSG00000162368(CMPK1)
BP	GO:0060261	positive regulation of transcription initiation from RNA polymerase II promoter	2	19	0.04411	0.323396	ENSG00000118260(CREB1),ENSG00000165916(PSMC3)
BP	GO:0072074	kidney mesenchyme development	2	19	0.04411	0.323396	ENSG00000162552(WNT4),ENSG00000184937(WT1)
BP	GO:1905939	regulation of gonad development	2	19	0.04411	0.323396	ENSG00000162552(WNT4),ENSG00000184937(WT1)
BP	GO:0045927	positive regulation of growth	9	261	0.04415	0.323396	ENSG00000100030(MAPK1),ENSG00000111344(RASAL1),ENSG00000118260(CREB1),ENSG00000168214(RBPJ),ENSG00000171612(SLC25A33),ENSG00000171791(BCL2),ENSG00000182621(PLCB1),ENSG00000184937(WT1),ENSG00000187688(TRPV2)
BP	GO:0035265	organ growth	7	182	0.04426	0.323568	ENSG00000100030(MAPK1),ENSG00000168214(RBPJ),ENSG00000171791(BCL2),ENSG00000175206(NPPA),ENSG00000184937(WT1),ENSG00000186951(PPARA),ENSG00000189079(ARID2)
BP	GO:0044238	primary metabolic process	204	10646	0.04434	0.323568	ENSG00000003756(RBM5),ENSG00000003989(SLC7A2),ENSG00000005483(KMT2E),ENSG00000008294(SPAG9),ENSG00000008382(MPND),ENSG00000008988(RPS20),ENSG00000010803(SCMH1),ENSG00000011566(MAP4K3),ENSG00000015133(CCDC88C),ENSG00000039123(MTREX),ENSG00000048544(MRPS10),ENSG00000049618(ARID1B),ENSG00000051382(PIK3CB),ENSG00000054267(ARID4B),ENSG00000058866(DGKG),ENSG00000060642(PIGV),ENSG00000065357(DGKA),ENSG0…
BP	GO:0008152	metabolic process	218	11460	0.04476	0.323568	ENSG00000003756(RBM5),ENSG00000003989(SLC7A2),ENSG00000005483(KMT2E),ENSG00000008294(SPAG9),ENSG00000008382(MPND),ENSG00000008988(RPS20),ENSG00000010803(SCMH1),ENSG00000011566(MAP4K3),ENSG00000015133(CCDC88C),ENSG00000025796(SEC63),ENSG00000039123(MTREX),ENSG00000048544(MRPS10),ENSG00000049618(ARID1B),ENSG00000051382(PIK3CB),ENSG00000054267(ARID4B),ENSG00000058866(DGKG),ENSG00000060642(PIGV),ENSG…
CC	GO:0000159	protein phosphatase type 2A complex	2	19	0.04476	0.323568	ENSG00000073711(PPP2R3A),ENSG00000175470(PPP2R2D)
BP	GO:0009187	cyclic nucleotide metabolic process	5	109	0.04502	0.323568	ENSG00000138735(PDE5A),ENSG00000167323(STIM1),ENSG00000171509(RXFP1),ENSG00000175206(NPPA),ENSG00000176533(GNG7)
BP	GO:0006950	response to stress	82	3886	0.04503	0.323568	ENSG00000003989(SLC7A2),ENSG00000008294(SPAG9),ENSG00000011566(MAP4K3),ENSG00000015133(CCDC88C),ENSG00000049618(ARID1B),ENSG00000051382(PIK3CB),ENSG00000058866(DGKG),ENSG00000064651(SLC12A2),ENSG00000065357(DGKA),ENSG00000068024(HDAC4),ENSG00000069974(RAB27A),ENSG00000073060(SCARB1),ENSG00000074054(CLASP1),ENSG00000085224(ATRX),ENSG00000085511(MAP3K4),ENSG00000089154(GCN1),ENSG00000092853(CLSPN),…
BP	GO:0035051	cardiocyte differentiation	6	145	0.04504	0.323568	ENSG00000100030(MAPK1),ENSG00000139174(PRICKLE1),ENSG00000168214(RBPJ),ENSG00000175206(NPPA),ENSG00000184937(WT1),ENSG00000186951(PPARA)
BP	GO:0002764	immune response-regulating signaling pathway	16	564	0.04511	0.323568	ENSG00000033327(GAB2),ENSG00000051382(PIK3CB),ENSG00000082074(FYB1),ENSG00000100030(MAPK1),ENSG00000107263(RAPGEF1),ENSG00000114861(FOXP1),ENSG00000122574(WIPF3),ENSG00000123338(NCKAP1L),ENSG00000134644(PUM1),ENSG00000152223(EPG5),ENSG00000158195(WASF2),ENSG00000165916(PSMC3),ENSG00000168040(FADD),ENSG00000171791(BCL2),ENSG00000176105(YES1),ENSG00000197170(PSMD12)
BP	GO:0030865	cortical cytoskeleton organization	3	45	0.04559	0.323568	ENSG00000067900(ROCK1),ENSG00000122574(WIPF3),ENSG00000123338(NCKAP1L)
BP	GO:1900543	negative regulation of purine nucleotide metabolic process	3	45	0.04559	0.323568	ENSG00000068024(HDAC4),ENSG00000174840(PDE12),ENSG00000186951(PPARA)
BP	GO:1902743	regulation of lamellipodium organization	3	45	0.04559	0.323568	ENSG00000068024(HDAC4),ENSG00000124782(RREB1),ENSG00000158195(WASF2)
BP	GO:0051260	protein homooligomerization	11	346	0.04574	0.323568	ENSG00000008294(SPAG9),ENSG00000015133(CCDC88C),ENSG00000072506(HSD17B10),ENSG00000107745(MICU1),ENSG00000113272(THG1L),ENSG00000168404(MLKL),ENSG00000171103(TRMT61B),ENSG00000171385(KCND3),ENSG00000184743(ATL3),ENSG00000198553(KCNRG),ENSG00000278540(ACACA)
CC	GO:0005623	cell	308	16704	0.04586	0.323568	ENSG00000002822(MAD1L1),ENSG00000003756(RBM5),ENSG00000003989(SLC7A2),ENSG00000005483(KMT2E),ENSG00000008294(SPAG9),ENSG00000008988(RPS20),ENSG00000010803(SCMH1),ENSG00000011566(MAP4K3),ENSG00000015133(CCDC88C),ENSG00000025796(SEC63),ENSG00000033327(GAB2),ENSG00000039123(MTREX),ENSG00000048544(MRPS10),ENSG00000049618(ARID1B),ENSG00000051382(PIK3CB),ENSG00000053747(LAMA3),ENSG00000054267(ARID4B),E…
BP	GO:0016310	phosphorylation	53	2376	0.04597	0.323568	ENSG00000008294(SPAG9),ENSG00000011566(MAP4K3),ENSG00000015133(CCDC88C),ENSG00000051382(PIK3CB),ENSG00000058866(DGKG),ENSG00000065357(DGKA),ENSG00000067900(ROCK1),ENSG00000068024(HDAC4),ENSG00000085511(MAP3K4),ENSG00000089154(GCN1),ENSG00000092853(CLSPN),ENSG00000100030(MAPK1),ENSG00000106462(EZH2),ENSG00000106617(PRKAG2),ENSG00000107263(RAPGEF1),ENSG00000111344(RASAL1),ENSG00000112038(OPRM1),ENS…
CC	GO:0031301	integral component of organelle membrane	8	221	0.04607	0.323568	ENSG00000104883(PEX11G),ENSG00000107745(MICU1),ENSG00000143641(GALNT2),ENSG00000156026(MCU),ENSG00000164828(SUN1),ENSG00000171603(CLSTN1),ENSG00000186854(TRABD2A),ENSG00000257923(CUX1)
BP	GO:0002253	activation of immune response	17	611	0.04617	0.323568	ENSG00000051382(PIK3CB),ENSG00000082074(FYB1),ENSG00000100030(MAPK1),ENSG00000107263(RAPGEF1),ENSG00000114861(FOXP1),ENSG00000121390(PSPC1),ENSG00000122574(WIPF3),ENSG00000123338(NCKAP1L),ENSG00000134644(PUM1),ENSG00000152223(EPG5),ENSG00000155659(VSIG4),ENSG00000158195(WASF2),ENSG00000165916(PSMC3),ENSG00000168040(FADD),ENSG00000171791(BCL2),ENSG00000176105(YES1),ENSG00000197170(PSMD12)
BP	GO:0044703	multi-organism reproductive process	26	1032	0.04621	0.323568	ENSG00000010803(SCMH1),ENSG00000054267(ARID4B),ENSG00000068024(HDAC4),ENSG00000085224(ATRX),ENSG00000100030(MAPK1),ENSG00000102265(TIMP1),ENSG00000115806(GORASP2),ENSG00000116539(ASH1L),ENSG00000122545(SEPT7),ENSG00000122574(WIPF3),ENSG00000129473(BCL2L2),ENSG00000134644(PUM1),ENSG00000138735(PDE5A),ENSG00000145375(SPATA5),ENSG00000147202(DIAPH2),ENSG00000153046(CDYL),ENSG00000160401(CFAP157),ENS…
BP	GO:0007160	cell-matrix adhesion	8	223	0.04623	0.323568	ENSG00000051382(PIK3CB),ENSG00000067900(ROCK1),ENSG00000074054(CLASP1),ENSG00000128585(MKLN1),ENSG00000143951(WDPCP),ENSG00000155719(OTOA),ENSG00000162552(WNT4),ENSG00000171791(BCL2)
BP	GO:0030879	mammary gland development	6	146	0.0463	0.323568	ENSG00000100030(MAPK1),ENSG00000100852(ARHGAP5),ENSG00000118260(CREB1),ENSG00000124782(RREB1),ENSG00000162552(WNT4),ENSG00000171509(RXFP1)
BP	GO:0032989	cellular component morphogenesis	28	1129	0.04658	0.323568	ENSG00000033327(GAB2),ENSG00000051382(PIK3CB),ENSG00000067900(ROCK1),ENSG00000074054(CLASP1),ENSG00000100030(MAPK1),ENSG00000105186(ANKRD27),ENSG00000105738(SIPA1L3),ENSG00000111344(RASAL1),ENSG00000118260(CREB1),ENSG00000122545(SEPT7),ENSG00000123338(NCKAP1L),ENSG00000124782(RREB1),ENSG00000128585(MKLN1),ENSG00000138279(ANXA7),ENSG00000139132(FGD4),ENSG00000143951(WDPCP),ENSG00000154229(PRKCA),E…
BP	GO:0051271	negative regulation of cellular component movement	10	305	0.04659	0.323568	ENSG00000074054(CLASP1),ENSG00000102265(TIMP1),ENSG00000122545(SEPT7),ENSG00000136141(LRCH1),ENSG00000162552(WNT4),ENSG00000171791(BCL2),ENSG00000182621(PLCB1),ENSG00000189079(ARID2),ENSG00000196935(SRGAP1),ENSG00000266028(SRGAP2)
MF	GO:0000166	nucleotide binding	50	2143	0.0468	0.323568	ENSG00000011566(MAP4K3),ENSG00000039123(MTREX),ENSG00000051382(PIK3CB),ENSG00000058866(DGKG),ENSG00000065357(DGKA),ENSG00000067900(ROCK1),ENSG00000068650(ATP11A),ENSG00000069974(RAB27A),ENSG00000072609(CHFR),ENSG00000085224(ATRX),ENSG00000085511(MAP3K4),ENSG00000087008(ACOX3),ENSG00000100030(MAPK1),ENSG00000100504(PYGL),ENSG00000100852(ARHGAP5),ENSG00000102128(RAB40AL),ENSG00000106617(PRKAG2),ENS…
BP	GO:0006352	DNA-templated transcription, initiation	9	264	0.04686	0.323568	ENSG00000105258(POLR2I),ENSG00000108510(MED13),ENSG00000112242(E2F3),ENSG00000118260(CREB1),ENSG00000165916(PSMC3),ENSG00000168214(RBPJ),ENSG00000175206(NPPA),ENSG00000186951(PPARA),ENSG00000263001(GTF2I)
MF	GO:1901265	nucleoside phosphate binding	50	2144	0.04712	0.323568	ENSG00000011566(MAP4K3),ENSG00000039123(MTREX),ENSG00000051382(PIK3CB),ENSG00000058866(DGKG),ENSG00000065357(DGKA),ENSG00000067900(ROCK1),ENSG00000068650(ATP11A),ENSG00000069974(RAB27A),ENSG00000072609(CHFR),ENSG00000085224(ATRX),ENSG00000085511(MAP3K4),ENSG00000087008(ACOX3),ENSG00000100030(MAPK1),ENSG00000100504(PYGL),ENSG00000100852(ARHGAP5),ENSG00000102128(RAB40AL),ENSG00000106617(PRKAG2),ENS…
MF	GO:0004550	nucleoside diphosphate kinase activity	2	19	0.04713	0.323568	ENSG00000140057(AK7),ENSG00000162368(CMPK1)
BP	GO:0022604	regulation of cell morphogenesis	14	478	0.04714	0.323568	ENSG00000105186(ANKRD27),ENSG00000111344(RASAL1),ENSG00000122545(SEPT7),ENSG00000124782(RREB1),ENSG00000128585(MKLN1),ENSG00000138279(ANXA7),ENSG00000139132(FGD4),ENSG00000143951(WDPCP),ENSG00000158985(CDC42SE2),ENSG00000160716(CHRNB2),ENSG00000174672(BRSK2),ENSG00000187688(TRPV2),ENSG00000243444(PALM2),ENSG00000257923(CUX1)
BP	GO:0023014	signal transduction by protein phosphorylation	24	940	0.04778	0.323568	ENSG00000008294(SPAG9),ENSG00000011566(MAP4K3),ENSG00000051382(PIK3CB),ENSG00000067900(ROCK1),ENSG00000085511(MAP3K4),ENSG00000100030(MAPK1),ENSG00000106462(EZH2),ENSG00000107263(RAPGEF1),ENSG00000111344(RASAL1),ENSG00000112038(OPRM1),ENSG00000116539(ASH1L),ENSG00000138735(PDE5A),ENSG00000143772(ITPKB),ENSG00000154229(PRKCA),ENSG00000161929(SCIMP),ENSG00000165916(PSMC3),ENSG00000167258(CDK12),ENS…
BP	GO:0030030	cell projection organization	36	1524	0.04791	0.323568	ENSG00000033327(GAB2),ENSG00000049618(ARID1B),ENSG00000051382(PIK3CB),ENSG00000067900(ROCK1),ENSG00000068024(HDAC4),ENSG00000074054(CLASP1),ENSG00000100030(MAPK1),ENSG00000103657(HERC1),ENSG00000105186(ANKRD27),ENSG00000106462(EZH2),ENSG00000107263(RAPGEF1),ENSG00000111344(RASAL1),ENSG00000118260(CREB1),ENSG00000122545(SEPT7),ENSG00000123338(NCKAP1L),ENSG00000124782(RREB1),ENSG00000139132(FGD4),E…
BP	GO:0060964	regulation of gene silencing by miRNA	5	111	0.04803	0.323568	ENSG00000105258(POLR2I),ENSG00000134644(PUM1),ENSG00000155561(NUP205),ENSG00000196313(POM121),ENSG00000272391(POM121C)
BP	GO:0021795	cerebral cortex cell migration	3	46	0.04815	0.323568	ENSG00000164828(SUN1),ENSG00000174013(FBXO45),ENSG00000266028(SRGAP2)
BP	GO:0045980	negative regulation of nucleotide metabolic process	3	46	0.04815	0.323568	ENSG00000068024(HDAC4),ENSG00000174840(PDE12),ENSG00000186951(PPARA)
BP	GO:0061614	pri-miRNA transcription from RNA polymerase II promoter	3	46	0.04815	0.323568	ENSG00000068024(HDAC4),ENSG00000184937(WT1),ENSG00000186951(PPARA)
BP	GO:0086009	membrane repolarization	3	46	0.04815	0.323568	ENSG00000120049(KCNIP2),ENSG00000171385(KCND3),ENSG00000175206(NPPA)
BP	GO:0021536	diencephalon development	4	77	0.04822	0.323568	ENSG00000118260(CREB1),ENSG00000160716(CHRNB2),ENSG00000162552(WNT4),ENSG00000168214(RBPJ)
CC	GO:0043234	protein complex	63	2874	0.04842	0.323568	ENSG00000002822(MAD1L1),ENSG00000025796(SEC63),ENSG00000039123(MTREX),ENSG00000053747(LAMA3),ENSG00000067900(ROCK1),ENSG00000074054(CLASP1),ENSG00000088833(NSFL1C),ENSG00000099290(WASHC2A),ENSG00000100162(CENPM),ENSG00000102265(TIMP1),ENSG00000103091(WDR59),ENSG00000103671(TRIP4),ENSG00000106462(EZH2),ENSG00000106617(PRKAG2),ENSG00000108510(MED13),ENSG00000112242(E2F3),ENSG00000113360(DROSHA),ENS…
BP	GO:0010592	positive regulation of lamellipodium assembly	2	20	0.04845	0.323568	ENSG00000068024(HDAC4),ENSG00000158195(WASF2)
BP	GO:0048148	behavioral response to cocaine	2	20	0.04845	0.323568	ENSG00000168040(FADD),ENSG00000186881(OR13F1)
BP	GO:0060231	mesenchymal to epithelial transition	2	20	0.04845	0.323568	ENSG00000162552(WNT4),ENSG00000184937(WT1)
BP	GO:0060716	labyrinthine layer blood vessel development	2	20	0.04845	0.323568	ENSG00000100030(MAPK1),ENSG00000168214(RBPJ)
BP	GO:0070233	negative regulation of T cell apoptotic process	2	20	0.04845	0.323568	ENSG00000107099(DOCK8),ENSG00000168040(FADD)
BP	GO:1902259	regulation of delayed rectifier potassium channel activity	2	20	0.04845	0.323568	ENSG00000175206(NPPA),ENSG00000198553(KCNRG)
BP	GO:0065008	regulation of biological quality	81	3847	0.04847	0.323568	ENSG00000005483(KMT2E),ENSG00000015133(CCDC88C),ENSG00000051382(PIK3CB),ENSG00000058866(DGKG),ENSG00000064651(SLC12A2),ENSG00000065357(DGKA),ENSG00000067900(ROCK1),ENSG00000068650(ATP11A),ENSG00000069974(RAB27A),ENSG00000072609(CHFR),ENSG00000073060(SCARB1),ENSG00000085224(ATRX),ENSG00000085511(MAP3K4),ENSG00000087008(ACOX3),ENSG00000090565(RAB11FIP3),ENSG00000100030(MAPK1),ENSG00000100504(PYGL),…
BP	GO:0042098	T cell proliferation	7	186	0.04874	0.323568	ENSG00000002822(MAD1L1),ENSG00000107099(DOCK8),ENSG00000123338(NCKAP1L),ENSG00000138735(PDE5A),ENSG00000155659(VSIG4),ENSG00000162552(WNT4),ENSG00000168040(FADD)
BP	GO:0016192	vesicle-mediated transport	45	1978	0.04896	0.323568	ENSG00000008294(SPAG9),ENSG00000033327(GAB2),ENSG00000051382(PIK3CB),ENSG00000067900(ROCK1),ENSG00000068650(ATP11A),ENSG00000069974(RAB27A),ENSG00000073060(SCARB1),ENSG00000074054(CLASP1),ENSG00000090565(RAB11FIP3),ENSG00000099290(WASHC2A),ENSG00000100030(MAPK1),ENSG00000100504(PYGL),ENSG00000102265(TIMP1),ENSG00000105186(ANKRD27),ENSG00000107263(RAPGEF1),ENSG00000108666(C17orf75),ENSG00000108669…
BP	GO:0006304	DNA modification	5	112	0.04958	0.323568	ENSG00000005483(KMT2E),ENSG00000085224(ATRX),ENSG00000106462(EZH2),ENSG00000184937(WT1),ENSG00000187605(TET3)
BP	GO:0120039	plasma membrane bounded cell projection morphogenesis	18	663	0.04984	0.323568	ENSG00000033327(GAB2),ENSG00000051382(PIK3CB),ENSG00000067900(ROCK1),ENSG00000100030(MAPK1),ENSG00000105186(ANKRD27),ENSG00000111344(RASAL1),ENSG00000118260(CREB1),ENSG00000123338(NCKAP1L),ENSG00000124782(RREB1),ENSG00000154229(PRKCA),ENSG00000158195(WASF2),ENSG00000160716(CHRNB2),ENSG00000171791(BCL2),ENSG00000174013(FBXO45),ENSG00000174672(BRSK2),ENSG00000187688(TRPV2),ENSG00000257923(CUX1),ENS…
MF	GO:0005048	signal sequence binding	3	45	0.0499	0.323568	ENSG00000120049(KCNIP2),ENSG00000196313(POM121),ENSG00000272391(POM121C)
MF	GO:0019205	nucleobase-containing compound kinase activity	3	45	0.0499	0.323568	ENSG00000140057(AK7),ENSG00000156110(ADK),ENSG00000162368(CMPK1)
MF	GO:0046914	transition metal ion binding	28	1095	0.04994	0.323568	ENSG00000068024(HDAC4),ENSG00000101236(RNF24),ENSG00000102265(TIMP1),ENSG00000103671(TRIP4),ENSG00000105258(POLR2I),ENSG00000108039(XPNPEP1),ENSG00000111642(CHD4),ENSG00000117305(HMGCL),ENSG00000124422(USP22),ENSG00000134917(ADAMTS8),ENSG00000139174(PRICKLE1),ENSG00000140459(CYP11A1),ENSG00000143641(GALNT2),ENSG00000146054(TRIM7),ENSG00000147905(ZCCHC7),ENSG00000154229(PRKCA),ENSG00000154760(SLFN…
BP	GO:0060627	regulation of vesicle-mediated transport	15	527	0.05011	0.323568	ENSG00000033327(GAB2),ENSG00000051382(PIK3CB),ENSG00000067900(ROCK1),ENSG00000069974(RAB27A),ENSG00000073060(SCARB1),ENSG00000074054(CLASP1),ENSG00000100030(MAPK1),ENSG00000105186(ANKRD27),ENSG00000107263(RAPGEF1),ENSG00000123338(NCKAP1L),ENSG00000128585(MKLN1),ENSG00000160716(CHRNB2),ENSG00000162852(CNST),ENSG00000164506(STXBP5),ENSG00000175206(NPPA)
BP	GO:0046889	positive regulation of lipid biosynthetic process	4	78	0.05014	0.323568	ENSG00000073060(SCARB1),ENSG00000118260(CREB1),ENSG00000123684(LPGAT1),ENSG00000162552(WNT4)
BP	GO:0070509	calcium ion import	4	78	0.05014	0.323568	ENSG00000107745(MICU1),ENSG00000156026(MCU),ENSG00000165487(MICU2),ENSG00000187688(TRPV2)
BP	GO:1901992	positive regulation of mitotic cell cycle phase transition	4	78	0.05014	0.323568	ENSG00000005483(KMT2E),ENSG00000141867(BRD4),ENSG00000165730(STOX1),ENSG00000182621(PLCB1)
BP	GO:1903313	positive regulation of mRNA metabolic process	4	78	0.05014	0.323568	ENSG00000067900(ROCK1),ENSG00000125107(CNOT1),ENSG00000134644(PUM1),ENSG00000164548(TRA2A)
BP	GO:0009987	cellular process	289	15793	0.05038	0.323568	ENSG00000002822(MAD1L1),ENSG00000003756(RBM5),ENSG00000003989(SLC7A2),ENSG00000005483(KMT2E),ENSG00000008294(SPAG9),ENSG00000008988(RPS20),ENSG00000010803(SCMH1),ENSG00000011566(MAP4K3),ENSG00000015133(CCDC88C),ENSG00000033327(GAB2),ENSG00000039123(MTREX),ENSG00000048544(MRPS10),ENSG00000049618(ARID1B),ENSG00000051382(PIK3CB),ENSG00000053747(LAMA3),ENSG00000054267(ARID4B),ENSG00000058866(DGKG),EN…
BP	GO:0044839	cell cycle G2/M phase transition	9	268	0.05064	0.323568	ENSG00000074054(CLASP1),ENSG00000092853(CLSPN),ENSG00000141867(BRD4),ENSG00000165730(STOX1),ENSG00000165916(PSMC3),ENSG00000174672(BRSK2),ENSG00000175203(DCTN2),ENSG00000182621(PLCB1),ENSG00000197170(PSMD12)
MF	GO:0140030	modification-dependent protein binding	6	144	0.05073	0.323568	ENSG00000005483(KMT2E),ENSG00000085224(ATRX),ENSG00000140632(GLYR1),ENSG00000141867(BRD4),ENSG00000153046(CDYL),ENSG00000162585(FAAP20)
BP	GO:0014888	striated muscle adaptation	3	47	0.05078	0.323568	ENSG00000068024(HDAC4),ENSG00000106462(EZH2),ENSG00000175206(NPPA)
BP	GO:0048599	oocyte development	3	47	0.05078	0.323568	ENSG00000138735(PDE5A),ENSG00000162552(WNT4),ENSG00000171791(BCL2)
BP	GO:0061014	positive regulation of mRNA catabolic process	3	47	0.05078	0.323568	ENSG00000067900(ROCK1),ENSG00000125107(CNOT1),ENSG00000134644(PUM1)
BP	GO:1902808	positive regulation of cell cycle G1/S phase transition	3	47	0.05078	0.323568	ENSG00000005483(KMT2E),ENSG00000106462(EZH2),ENSG00000182621(PLCB1)
BP	GO:0048858	cell projection morphogenesis	18	665	0.05103	0.323568	ENSG00000033327(GAB2),ENSG00000051382(PIK3CB),ENSG00000067900(ROCK1),ENSG00000100030(MAPK1),ENSG00000105186(ANKRD27),ENSG00000111344(RASAL1),ENSG00000118260(CREB1),ENSG00000123338(NCKAP1L),ENSG00000124782(RREB1),ENSG00000154229(PRKCA),ENSG00000158195(WASF2),ENSG00000160716(CHRNB2),ENSG00000171791(BCL2),ENSG00000174013(FBXO45),ENSG00000174672(BRSK2),ENSG00000187688(TRPV2),ENSG00000257923(CUX1),ENS…
MF	GO:0004540	ribonuclease activity	5	109	0.05126	0.323568	ENSG00000113360(DROSHA),ENSG00000125107(CNOT1),ENSG00000151014(NOCT),ENSG00000154760(SLFN13),ENSG00000174840(PDE12)
BP	GO:0006090	pyruvate metabolic process	6	150	0.05157	0.323568	ENSG00000068024(HDAC4),ENSG00000106617(PRKAG2),ENSG00000155561(NUP205),ENSG00000186951(PPARA),ENSG00000196313(POM121),ENSG00000272391(POM121C)
BP	GO:0030534	adult behavior	6	150	0.05157	0.323568	ENSG00000112038(OPRM1),ENSG00000134644(PUM1),ENSG00000160716(CHRNB2),ENSG00000168040(FADD),ENSG00000186881(OR13F1),ENSG00000186951(PPARA)
MF	GO:0005086	ARF guanyl-nucleotide exchange factor activity	2	20	0.05174	0.323568	ENSG00000103657(HERC1),ENSG00000108669(CYTH1)
MF	GO:0015605	organophosphate ester transmembrane transporter activity	2	20	0.05174	0.323568	ENSG00000114120(SLC25A36),ENSG00000171612(SLC25A33)
BP	GO:0050863	regulation of T cell activation	10	311	0.05187	0.323568	ENSG00000002822(MAD1L1),ENSG00000107099(DOCK8),ENSG00000113360(DROSHA),ENSG00000123338(NCKAP1L),ENSG00000138735(PDE5A),ENSG00000143772(ITPKB),ENSG00000153310(FAM49B),ENSG00000155659(VSIG4),ENSG00000168040(FADD),ENSG00000176105(YES1)
BP	GO:0009142	nucleoside triphosphate biosynthetic process	4	79	0.05211	0.323568	ENSG00000106617(PRKAG2),ENSG00000140057(AK7),ENSG00000156110(ADK),ENSG00000162368(CMPK1)
BP	GO:0016925	protein sumoylation	4	79	0.05211	0.323568	ENSG00000068024(HDAC4),ENSG00000155561(NUP205),ENSG00000196313(POM121),ENSG00000272391(POM121C)
BP	GO:1900034	regulation of cellular response to heat	4	79	0.05211	0.323568	ENSG00000100030(MAPK1),ENSG00000155561(NUP205),ENSG00000196313(POM121),ENSG00000272391(POM121C)
BP	GO:0002757	immune response-activating signal transduction	15	530	0.05214	0.323568	ENSG00000051382(PIK3CB),ENSG00000082074(FYB1),ENSG00000100030(MAPK1),ENSG00000107263(RAPGEF1),ENSG00000114861(FOXP1),ENSG00000122574(WIPF3),ENSG00000123338(NCKAP1L),ENSG00000134644(PUM1),ENSG00000152223(EPG5),ENSG00000158195(WASF2),ENSG00000165916(PSMC3),ENSG00000168040(FADD),ENSG00000171791(BCL2),ENSG00000176105(YES1),ENSG00000197170(PSMD12)
BP	GO:0000416	positive regulation of histone H3-K36 methylation	1	3	0.05237	0.323568	ENSG00000141867(BRD4)
BP	GO:0000958	mitochondrial mRNA catabolic process	1	3	0.05237	0.323568	ENSG00000174840(PDE12)
BP	GO:0003383	apical constriction	1	3	0.05237	0.323568	ENSG00000067900(ROCK1)
BP	GO:0006211	5-methylcytosine catabolic process	1	3	0.05237	0.323568	ENSG00000187605(TET3)
BP	GO:0006579	amino-acid betaine catabolic process	1	3	0.05237	0.323568	ENSG00000132837(DMGDH)
BP	GO:0006808	regulation of nitrogen utilization	1	3	0.05237	0.323568	ENSG00000171791(BCL2)
BP	GO:0007538	primary sex determination	1	3	0.05237	0.323568	ENSG00000085511(MAP3K4)
BP	GO:0009153	purine deoxyribonucleotide biosynthetic process	1	3	0.05237	0.323568	ENSG00000156110(ADK)
BP	GO:0009957	epidermal cell fate specification	1	3	0.05237	0.323568	ENSG00000168214(RBPJ)
BP	GO:0010899	regulation of phosphatidylcholine catabolic process	1	3	0.05237	0.323568	ENSG00000073060(SCARB1)
BP	GO:0015960	diadenosine polyphosphate biosynthetic process	1	3	0.05237	0.323568	ENSG00000100030(MAPK1)
BP	GO:0015965	diadenosine tetraphosphate metabolic process	1	3	0.05237	0.323568	ENSG00000100030(MAPK1)
BP	GO:0015966	diadenosine tetraphosphate biosynthetic process	1	3	0.05237	0.323568	ENSG00000100030(MAPK1)
BP	GO:0019857	5-methylcytosine metabolic process	1	3	0.05237	0.323568	ENSG00000187605(TET3)
BP	GO:0021529	spinal cord oligodendrocyte cell differentiation	1	3	0.05237	0.323568	ENSG00000125820(NKX2-2)
BP	GO:0021530	spinal cord oligodendrocyte cell fate specification	1	3	0.05237	0.323568	ENSG00000125820(NKX2-2)
BP	GO:0021747	cochlear nucleus development	1	3	0.05237	0.323568	ENSG00000171791(BCL2)
BP	GO:0021817	nucleokinesis involved in cell motility in cerebral cortex radial glia guided migration	1	3	0.05237	0.323568	ENSG00000164828(SUN1)
BP	GO:0032185	septin cytoskeleton organization	1	3	0.05237	0.323568	ENSG00000143951(WDPCP)
BP	GO:0034092	negative regulation of maintenance of sister chromatid cohesion	1	3	0.05237	0.323568	ENSG00000085224(ATRX)
BP	GO:0034183	negative regulation of maintenance of mitotic sister chromatid cohesion	1	3	0.05237	0.323568	ENSG00000085224(ATRX)
BP	GO:0035544	negative regulation of SNARE complex assembly	1	3	0.05237	0.323568	ENSG00000105186(ANKRD27)
BP	GO:0035697	CD8-positive, alpha-beta T cell extravasation	1	3	0.05237	0.323568	ENSG00000168040(FADD)
BP	GO:0035709	memory T cell activation	1	3	0.05237	0.323568	ENSG00000153310(FAM49B)
BP	GO:0035983	response to trichostatin A	1	3	0.05237	0.323568	ENSG00000106462(EZH2)
BP	GO:0035984	cellular response to trichostatin A	1	3	0.05237	0.323568	ENSG00000106462(EZH2)
BP	GO:0042350	GDP-L-fucose biosynthetic process	1	3	0.05237	0.323568	ENSG00000112699(GMDS)
BP	GO:0043316	cytotoxic T cell degranulation	1	3	0.05237	0.323568	ENSG00000069974(RAB27A)
BP	GO:0043578	nuclear matrix organization	1	3	0.05237	0.323568	ENSG00000164828(SUN1)
BP	GO:0044375	regulation of peroxisome size	1	3	0.05237	0.323568	ENSG00000104883(PEX11G)
BP	GO:0044725	chromatin reprogramming in the zygote	1	3	0.05237	0.323568	ENSG00000187605(TET3)
BP	GO:0045163	clustering of voltage-gated potassium channels	1	3	0.05237	0.323568	ENSG00000120049(KCNIP2)
BP	GO:0046604	positive regulation of mitotic centrosome separation	1	3	0.05237	0.323568	ENSG00000088833(NSFL1C)
BP	GO:0046668	regulation of retinal cell programmed cell death	1	3	0.05237	0.323568	ENSG00000171791(BCL2)
BP	GO:0060084	synaptic transmission involved in micturition	1	3	0.05237	0.323568	ENSG00000160716(CHRNB2)
BP	GO:0060129	thyroid-stimulating hormone-secreting cell differentiation	1	3	0.05237	0.323568	ENSG00000162552(WNT4)
BP	GO:0060748	tertiary branching involved in mammary gland duct morphogenesis	1	3	0.05237	0.323568	ENSG00000162552(WNT4)
BP	GO:0060819	inactivation of X chromosome by genetic imprinting	1	3	0.05237	0.323568	ENSG00000156374(PCGF6)
BP	GO:0060846	blood vessel endothelial cell fate commitment	1	3	0.05237	0.323568	ENSG00000168214(RBPJ)
BP	GO:0060847	endothelial cell fate specification	1	3	0.05237	0.323568	ENSG00000168214(RBPJ)
BP	GO:0061110	dense core granule biogenesis	1	3	0.05237	0.323568	ENSG00000154229(PRKCA)
BP	GO:0061184	positive regulation of dermatome development	1	3	0.05237	0.323568	ENSG00000162552(WNT4)
BP	GO:0070236	negative regulation of activation-induced cell death of T cells	1	3	0.05237	0.323568	ENSG00000168040(FADD)
BP	GO:0070634	transepithelial ammonium transport	1	3	0.05237	0.323568	ENSG00000064651(SLC12A2)
BP	GO:0072034	renal vesicle induction	1	3	0.05237	0.323568	ENSG00000162552(WNT4)
BP	GO:0072125	negative regulation of glomerular mesangial cell proliferation	1	3	0.05237	0.323568	ENSG00000184937(WT1)
BP	GO:0072262	metanephric glomerular mesangial cell proliferation involved in metanephros development	1	3	0.05237	0.323568	ENSG00000184937(WT1)
BP	GO:0072361	regulation of glycolytic process by regulation of transcription from RNA polymerase II promoter	1	3	0.05237	0.323568	ENSG00000186951(PPARA)
BP	GO:0090031	positive regulation of steroid hormone biosynthetic process	1	3	0.05237	0.323568	ENSG00000162552(WNT4)
BP	GO:0090176	microtubule cytoskeleton organization involved in establishment of planar polarity	1	3	0.05237	0.323568	ENSG00000174672(BRSK2)
BP	GO:0090194	negative regulation of glomerulus development	1	3	0.05237	0.323568	ENSG00000184937(WT1)
BP	GO:0090292	nuclear matrix anchoring at nuclear membrane	1	3	0.05237	0.323568	ENSG00000164828(SUN1)
BP	GO:0090427	activation of meiosis	1	3	0.05237	0.323568	ENSG00000182621(PLCB1)
BP	GO:0097101	blood vessel endothelial cell fate specification	1	3	0.05237	0.323568	ENSG00000168214(RBPJ)
BP	GO:0097676	histone H3-K36 dimethylation	1	3	0.05237	0.323568	ENSG00000116539(ASH1L)
BP	GO:0097745	mitochondrial tRNA 5'-end processing	1	3	0.05237	0.323568	ENSG00000072506(HSD17B10)
BP	GO:0098679	regulation of carbohydrate catabolic process by regulation of transcription from RNA polymerase II promoter	1	3	0.05237	0.323568	ENSG00000186951(PPARA)
BP	GO:1901407	regulation of phosphorylation of RNA polymerase II C-terminal domain	1	3	0.05237	0.323568	ENSG00000141867(BRD4)
BP	GO:1902037	negative regulation of hematopoietic stem cell differentiation	1	3	0.05237	0.323568	ENSG00000244754(N4BP2L2)
BP	GO:1903445	protein transport from ciliary membrane to plasma membrane	1	3	0.05237	0.323568	ENSG00000188026(RILPL1)
BP	GO:1905205	positive regulation of connective tissue replacement	1	3	0.05237	0.323568	ENSG00000067900(ROCK1)
BP	GO:1990180	mitochondrial tRNA 3'-end processing	1	3	0.05237	0.323568	ENSG00000072506(HSD17B10)
BP	GO:2000224	regulation of testosterone biosynthetic process	1	3	0.05237	0.323568	ENSG00000162552(WNT4)
BP	GO:2000409	positive regulation of T cell extravasation	1	3	0.05237	0.323568	ENSG00000168040(FADD)
BP	GO:2000449	regulation of CD8-positive, alpha-beta T cell extravasation	1	3	0.05237	0.323568	ENSG00000168040(FADD)
BP	GO:2000705	regulation of dense core granule biogenesis	1	3	0.05237	0.323568	ENSG00000154229(PRKCA)
BP	GO:2001253	regulation of histone H3-K36 trimethylation	1	3	0.05237	0.323568	ENSG00000141867(BRD4)
BP	GO:2001293	malonyl-CoA metabolic process	1	3	0.05237	0.323568	ENSG00000278540(ACACA)
BP	GO:0044271	cellular nitrogen compound biosynthetic process	100	4881	0.05272	0.323568	ENSG00000003989(SLC7A2),ENSG00000005483(KMT2E),ENSG00000008988(RPS20),ENSG00000010803(SCMH1),ENSG00000048544(MRPS10),ENSG00000049618(ARID1B),ENSG00000054267(ARID4B),ENSG00000066827(ZFAT),ENSG00000067900(ROCK1),ENSG00000068024(HDAC4),ENSG00000085224(ATRX),ENSG00000085511(MAP3K4),ENSG00000089154(GCN1),ENSG00000095380(NANS),ENSG00000100030(MAPK1),ENSG00000103037(SETD6),ENSG00000103671(TRIP4),ENSG000…
BP	GO:0002065	columnar/cuboidal epithelial cell differentiation	5	114	0.05276	0.323568	ENSG00000125820(NKX2-2),ENSG00000143951(WDPCP),ENSG00000162552(WNT4),ENSG00000168214(RBPJ),ENSG00000177706(FAM20C)
BP	GO:0060147	regulation of posttranscriptional gene silencing	5	114	0.05276	0.323568	ENSG00000105258(POLR2I),ENSG00000134644(PUM1),ENSG00000155561(NUP205),ENSG00000196313(POM121),ENSG00000272391(POM121C)
BP	GO:0060966	regulation of gene silencing by RNA	5	114	0.05276	0.323568	ENSG00000105258(POLR2I),ENSG00000134644(PUM1),ENSG00000155561(NUP205),ENSG00000196313(POM121),ENSG00000272391(POM121C)
CC	GO:0002193	MAML1-RBP-Jkappa- ICN1 complex	1	3	0.05278	0.323568	ENSG00000168214(RBPJ)
CC	GO:0005610	laminin-5 complex	1	3	0.05278	0.323568	ENSG00000053747(LAMA3)
CC	GO:0030678	mitochondrial ribonuclease P complex	1	3	0.05278	0.323568	ENSG00000072506(HSD17B10)
CC	GO:0030981	cortical microtubule cytoskeleton	1	3	0.05278	0.323568	ENSG00000074054(CLASP1)
CC	GO:0031515	tRNA (m1A) methyltransferase complex	1	3	0.05278	0.323568	ENSG00000171103(TRMT61B)
CC	GO:0031595	nuclear proteasome complex	1	3	0.05278	0.323568	ENSG00000197170(PSMD12)
CC	GO:0031933	telomeric heterochromatin	1	3	0.05278	0.323568	ENSG00000085224(ATRX)
CC	GO:0035866	alphav-beta3 integrin-PKCalpha complex	1	3	0.05278	0.323568	ENSG00000154229(PRKCA)
CC	GO:0090443	FAR/SIN/STRIPAK complex	1	3	0.05278	0.323568	ENSG00000196792(STRN3)
CC	GO:0099053	activating signal cointegrator 1 complex	1	3	0.05278	0.323568	ENSG00000103671(TRIP4)
CC	GO:1901588	dendritic microtubule	1	3	0.05278	0.323568	ENSG00000170396(ZNF804A)
BP	GO:0032098	regulation of appetite	2	21	0.05293	0.323568	ENSG00000112038(OPRM1),ENSG00000186951(PPARA)
BP	GO:0033962	cytoplasmic mRNA processing body assembly	2	21	0.05293	0.323568	ENSG00000125107(CNOT1),ENSG00000151014(NOCT)
BP	GO:0036120	cellular response to platelet-derived growth factor stimulus	2	21	0.05293	0.323568	ENSG00000118260(CREB1),ENSG00000176105(YES1)
BP	GO:0051497	negative regulation of stress fiber assembly	2	21	0.05293	0.323568	ENSG00000074054(CLASP1),ENSG00000158195(WASF2)
BP	GO:1905208	negative regulation of cardiocyte differentiation	2	21	0.05293	0.323568	ENSG00000139174(PRICKLE1),ENSG00000186951(PPARA)
BP	GO:1902531	regulation of intracellular signal transduction	43	1889	0.05327	0.323568	ENSG00000008294(SPAG9),ENSG00000011566(MAP4K3),ENSG00000051382(PIK3CB),ENSG00000067900(ROCK1),ENSG00000085511(MAP3K4),ENSG00000100030(MAPK1),ENSG00000100852(ARHGAP5),ENSG00000103091(WDR59),ENSG00000105738(SIPA1L3),ENSG00000106462(EZH2),ENSG00000106617(PRKAG2),ENSG00000107263(RAPGEF1),ENSG00000108669(CYTH1),ENSG00000111344(RASAL1),ENSG00000111642(CHD4),ENSG00000112038(OPRM1),ENSG00000116539(ASH1L)…
BP	GO:0046649	lymphocyte activation	18	669	0.05347	0.323568	ENSG00000002822(MAD1L1),ENSG00000068024(HDAC4),ENSG00000069974(RAB27A),ENSG00000107099(DOCK8),ENSG00000113360(DROSHA),ENSG00000114861(FOXP1),ENSG00000123338(NCKAP1L),ENSG00000138735(PDE5A),ENSG00000143772(ITPKB),ENSG00000153310(FAM49B),ENSG00000155659(VSIG4),ENSG00000160716(CHRNB2),ENSG00000162552(WNT4),ENSG00000168040(FADD),ENSG00000168214(RBPJ),ENSG00000171791(BCL2),ENSG00000172845(SP3),ENSG000…
MF	GO:0008270	zinc ion binding	22	825	0.05348	0.323568	ENSG00000068024(HDAC4),ENSG00000101236(RNF24),ENSG00000102265(TIMP1),ENSG00000103671(TRIP4),ENSG00000105258(POLR2I),ENSG00000111642(CHD4),ENSG00000124422(USP22),ENSG00000134917(ADAMTS8),ENSG00000139174(PRICKLE1),ENSG00000146054(TRIM7),ENSG00000147905(ZCCHC7),ENSG00000154229(PRKCA),ENSG00000154760(SLFN13),ENSG00000156639(ZFAND3),ENSG00000164219(PGGT1B),ENSG00000173889(PHC3),ENSG00000184937(WT1),EN…
BP	GO:0046622	positive regulation of organ growth	3	48	0.05348	0.323568	ENSG00000100030(MAPK1),ENSG00000168214(RBPJ),ENSG00000184937(WT1)
BP	GO:0061647	histone H3-K9 modification	3	48	0.05348	0.323568	ENSG00000054267(ARID4B),ENSG00000085224(ATRX),ENSG00000116539(ASH1L)
BP	GO:0009165	nucleotide biosynthetic process	9	271	0.05361	0.323568	ENSG00000100030(MAPK1),ENSG00000106617(PRKAG2),ENSG00000140057(AK7),ENSG00000156110(ADK),ENSG00000162368(CMPK1),ENSG00000167323(STIM1),ENSG00000171509(RXFP1),ENSG00000175206(NPPA),ENSG00000176533(GNG7)
BP	GO:0120036	plasma membrane bounded cell projection organization	35	1489	0.0537	0.323568	ENSG00000033327(GAB2),ENSG00000049618(ARID1B),ENSG00000051382(PIK3CB),ENSG00000067900(ROCK1),ENSG00000068024(HDAC4),ENSG00000074054(CLASP1),ENSG00000100030(MAPK1),ENSG00000103657(HERC1),ENSG00000105186(ANKRD27),ENSG00000106462(EZH2),ENSG00000107263(RAPGEF1),ENSG00000111344(RASAL1),ENSG00000118260(CREB1),ENSG00000122545(SEPT7),ENSG00000123338(NCKAP1L),ENSG00000124782(RREB1),ENSG00000139132(FGD4),E…
CC	GO:0071782	endoplasmic reticulum tubular network	2	21	0.0537	0.323568	ENSG00000167323(STIM1),ENSG00000184743(ATL3)
BP	GO:0048869	cellular developmental process	90	4348	0.05393	0.323568	ENSG00000005483(KMT2E),ENSG00000008294(SPAG9),ENSG00000033327(GAB2),ENSG00000049618(ARID1B),ENSG00000051382(PIK3CB),ENSG00000053747(LAMA3),ENSG00000054267(ARID4B),ENSG00000058866(DGKG),ENSG00000066827(ZFAT),ENSG00000067900(ROCK1),ENSG00000068024(HDAC4),ENSG00000069974(RAB27A),ENSG00000074054(CLASP1),ENSG00000085224(ATRX),ENSG00000085511(MAP3K4),ENSG00000100030(MAPK1),ENSG00000103037(SETD6),ENSG00…
BP	GO:0055024	regulation of cardiac muscle tissue development	4	80	0.05412	0.323568	ENSG00000100030(MAPK1),ENSG00000118260(CREB1),ENSG00000168214(RBPJ),ENSG00000186951(PPARA)
MF	GO:0001225	RNA polymerase II transcription coactivator binding	1	3	0.05429	0.323568	ENSG00000118260(CREB1)
MF	GO:0002060	purine nucleobase binding	1	3	0.05429	0.323568	ENSG00000100504(PYGL)
MF	GO:0003829	beta-1,3-galactosyl-O-glycosyl-glycoprotein beta-1,6-N-acetylglucosaminyltransferase activity	1	3	0.05429	0.323568	ENSG00000187210(GCNT1)
MF	GO:0003989	acetyl-CoA carboxylase activity	1	3	0.05429	0.323568	ENSG00000278540(ACACA)
MF	GO:0004075	biotin carboxylase activity	1	3	0.05429	0.323568	ENSG00000278540(ACACA)
MF	GO:0004566	beta-glucuronidase activity	1	3	0.05429	0.323568	ENSG00000169919(GUSB)
MF	GO:0008184	glycogen phosphorylase activity	1	3	0.05429	0.323568	ENSG00000100504(PYGL)
MF	GO:0008192	RNA guanylyltransferase activity	1	3	0.05429	0.323568	ENSG00000113272(THG1L)
MF	GO:0008511	sodium:potassium:chloride symporter activity	1	3	0.05429	0.323568	ENSG00000064651(SLC12A2)
MF	GO:0009041	uridylate kinase activity	1	3	0.05429	0.323568	ENSG00000162368(CMPK1)
MF	GO:0015378	sodium:chloride symporter activity	1	3	0.05429	0.323568	ENSG00000064651(SLC12A2)
MF	GO:0019166	trans-2-enoyl-CoA reductase (NADPH) activity	1	3	0.05429	0.323568	ENSG00000116353(MECR)
MF	GO:0023025	MHC class Ib protein complex binding	1	3	0.05429	0.323568	ENSG00000153310(FAM49B)
MF	GO:0031826	type 2A serotonin receptor binding	1	3	0.05429	0.323568	ENSG00000156052(GNAQ)
MF	GO:0035804	structural constituent of egg coat	1	3	0.05429	0.323568	ENSG00000272391(POM121C)
MF	GO:0036132	13-prostaglandin reductase activity	1	3	0.05429	0.323568	ENSG00000140043(PTGR2)
MF	GO:0044729	hemi-methylated DNA-binding	1	3	0.05429	0.323568	ENSG00000184937(WT1)
MF	GO:0047192	1-alkylglycerophosphocholine O-acetyltransferase activity	1	3	0.05429	0.323568	ENSG00000087253(LPCAT2)
MF	GO:0047522	15-oxoprostaglandin 13-oxidase activity	1	3	0.05429	0.323568	ENSG00000140043(PTGR2)
MF	GO:0102250	linear malto-oligosaccharide phosphorylase activity	1	3	0.05429	0.323568	ENSG00000100504(PYGL)
MF	GO:0102499	SHG alpha-glucan phosphorylase activity	1	3	0.05429	0.323568	ENSG00000100504(PYGL)
CC	GO:0031519	PcG protein complex	3	48	0.05454	0.324742	ENSG00000106462(EZH2),ENSG00000156374(PCGF6),ENSG00000173889(PHC3)
MF	GO:0016410	N-acyltransferase activity	5	111	0.05462	0.324901	ENSG00000124422(USP22),ENSG00000135999(EPC2),ENSG00000156650(KAT6B),ENSG00000160294(MCM3AP),ENSG00000172534(HCFC1)
BP	GO:0031325	positive regulation of cellular metabolic process	70	3289	0.05478	0.325536	ENSG00000005483(KMT2E),ENSG00000008294(SPAG9),ENSG00000011566(MAP4K3),ENSG00000049618(ARID1B),ENSG00000051382(PIK3CB),ENSG00000054267(ARID4B),ENSG00000066827(ZFAT),ENSG00000067900(ROCK1),ENSG00000068024(HDAC4),ENSG00000069974(RAB27A),ENSG00000072609(CHFR),ENSG00000073060(SCARB1),ENSG00000085224(ATRX),ENSG00000085511(MAP3K4),ENSG00000089154(GCN1),ENSG00000092853(CLSPN),ENSG00000100030(MAPK1),ENSG0…
BP	GO:0050789	regulation of biological process	216	11390	0.05491	0.325991	ENSG00000002822(MAD1L1),ENSG00000003756(RBM5),ENSG00000003989(SLC7A2),ENSG00000005483(KMT2E),ENSG00000008294(SPAG9),ENSG00000008988(RPS20),ENSG00000010803(SCMH1),ENSG00000011566(MAP4K3),ENSG00000015133(CCDC88C),ENSG00000033327(GAB2),ENSG00000049618(ARID1B),ENSG00000051382(PIK3CB),ENSG00000053747(LAMA3),ENSG00000054267(ARID4B),ENSG00000058866(DGKG),ENSG00000064651(SLC12A2),ENSG00000065357(DGKA),EN…
BP	GO:0032502	developmental process	125	6253	0.05525	0.327692	ENSG00000002822(MAD1L1),ENSG00000005483(KMT2E),ENSG00000008294(SPAG9),ENSG00000010803(SCMH1),ENSG00000025796(SEC63),ENSG00000033327(GAB2),ENSG00000049618(ARID1B),ENSG00000051382(PIK3CB),ENSG00000053747(LAMA3),ENSG00000054267(ARID4B),ENSG00000058866(DGKG),ENSG00000064651(SLC12A2),ENSG00000066827(ZFAT),ENSG00000067900(ROCK1),ENSG00000068024(HDAC4),ENSG00000069974(RAB27A),ENSG00000073711(PPP2R3A),EN…
BP	GO:0045597	positive regulation of cell differentiation	24	955	0.05533	0.327848	ENSG00000008294(SPAG9),ENSG00000105186(ANKRD27),ENSG00000106462(EZH2),ENSG00000107263(RAPGEF1),ENSG00000111344(RASAL1),ENSG00000112038(OPRM1),ENSG00000118260(CREB1),ENSG00000123338(NCKAP1L),ENSG00000124782(RREB1),ENSG00000125820(NKX2-2),ENSG00000138735(PDE5A),ENSG00000140262(TCF12),ENSG00000143772(ITPKB),ENSG00000151014(NOCT),ENSG00000154229(PRKCA),ENSG00000162552(WNT4),ENSG00000168040(FADD),ENSG…
MF	GO:0008374	O-acyltransferase activity	3	47	0.05553	0.328714	ENSG00000087253(LPCAT2),ENSG00000123684(LPGAT1),ENSG00000143797(MBOAT2)
BP	GO:0038095	Fc-epsilon receptor signaling pathway	5	116	0.05606	0.331312	ENSG00000033327(GAB2),ENSG00000051382(PIK3CB),ENSG00000100030(MAPK1),ENSG00000165916(PSMC3),ENSG00000197170(PSMD12)
BP	GO:0051239	regulation of multicellular organismal process	65	3031	0.0561	0.331312	ENSG00000005483(KMT2E),ENSG00000008294(SPAG9),ENSG00000053747(LAMA3),ENSG00000067900(ROCK1),ENSG00000068024(HDAC4),ENSG00000073060(SCARB1),ENSG00000074054(CLASP1),ENSG00000090565(RAB11FIP3),ENSG00000100030(MAPK1),ENSG00000102265(TIMP1),ENSG00000105186(ANKRD27),ENSG00000106462(EZH2),ENSG00000107263(RAPGEF1),ENSG00000111344(RASAL1),ENSG00000112038(OPRM1),ENSG00000113360(DROSHA),ENSG00000114861(FOXP…
BP	GO:0010559	regulation of glycoprotein biosynthetic process	3	49	0.05624	0.331312	ENSG00000080608(PUM3),ENSG00000171791(BCL2),ENSG00000182621(PLCB1)
BP	GO:0070265	necrotic cell death	3	49	0.05624	0.331312	ENSG00000100504(PYGL),ENSG00000168040(FADD),ENSG00000168404(MLKL)
BP	GO:1905207	regulation of cardiocyte differentiation	3	49	0.05624	0.331312	ENSG00000139174(PRICKLE1),ENSG00000168214(RBPJ),ENSG00000186951(PPARA)
MF	GO:0000062	fatty-acyl-CoA binding	2	21	0.05651	0.331942	ENSG00000117305(HMGCL),ENSG00000230124(ACBD6)
MF	GO:0005385	zinc ion transmembrane transporter activity	2	21	0.05651	0.331942	ENSG00000133195(SLC39A11),ENSG00000141424(SLC39A6)
MF	GO:0019201	nucleotide kinase activity	2	21	0.05651	0.331942	ENSG00000140057(AK7),ENSG00000162368(CMPK1)
BP	GO:0051704	multi-organism process	56	2566	0.05726	0.332357	ENSG00000008988(RPS20),ENSG00000010803(SCMH1),ENSG00000054267(ARID4B),ENSG00000068024(HDAC4),ENSG00000073060(SCARB1),ENSG00000085224(ATRX),ENSG00000100030(MAPK1),ENSG00000100504(PYGL),ENSG00000102265(TIMP1),ENSG00000105258(POLR2I),ENSG00000112038(OPRM1),ENSG00000112799(LY86),ENSG00000113360(DROSHA),ENSG00000114861(FOXP1),ENSG00000115806(GORASP2),ENSG00000116539(ASH1L),ENSG00000118260(CREB1),ENSG0…
BP	GO:0002696	positive regulation of leukocyte activation	10	317	0.05753	0.332357	ENSG00000033327(GAB2),ENSG00000107099(DOCK8),ENSG00000123338(NCKAP1L),ENSG00000143772(ITPKB),ENSG00000153310(FAM49B),ENSG00000160716(CHRNB2),ENSG00000168040(FADD),ENSG00000171791(BCL2),ENSG00000175206(NPPA),ENSG00000176105(YES1)
BP	GO:0006650	glycerophospholipid metabolic process	10	317	0.05753	0.332357	ENSG00000051382(PIK3CB),ENSG00000060642(PIGV),ENSG00000065357(DGKA),ENSG00000073060(SCARB1),ENSG00000087253(LPCAT2),ENSG00000123684(LPGAT1),ENSG00000139505(MTMR6),ENSG00000143797(MBOAT2),ENSG00000154889(MPPE1),ENSG00000182621(PLCB1)
CC	GO:0000123	histone acetyltransferase complex	4	81	0.05754	0.332357	ENSG00000124422(USP22),ENSG00000135999(EPC2),ENSG00000156650(KAT6B),ENSG00000172534(HCFC1)
BP	GO:0001916	positive regulation of T cell mediated cytotoxicity	2	22	0.05756	0.332357	ENSG00000153310(FAM49B),ENSG00000168040(FADD)
BP	GO:0006925	inflammatory cell apoptotic process	2	22	0.05756	0.332357	ENSG00000051382(PIK3CB),ENSG00000143772(ITPKB)
BP	GO:0009081	branched-chain amino acid metabolic process	2	22	0.05756	0.332357	ENSG00000072506(HSD17B10),ENSG00000117305(HMGCL)
BP	GO:0009083	branched-chain amino acid catabolic process	2	22	0.05756	0.332357	ENSG00000072506(HSD17B10),ENSG00000117305(HMGCL)
BP	GO:0032402	melanosome transport	2	22	0.05756	0.332357	ENSG00000069974(RAB27A),ENSG00000175203(DCTN2)
BP	GO:0036037	CD8-positive, alpha-beta T cell activation	2	22	0.05756	0.332357	ENSG00000123338(NCKAP1L),ENSG00000171791(BCL2)
BP	GO:0036119	response to platelet-derived growth factor	2	22	0.05756	0.332357	ENSG00000118260(CREB1),ENSG00000176105(YES1)
BP	GO:0043302	positive regulation of leukocyte degranulation	2	22	0.05756	0.332357	ENSG00000033327(GAB2),ENSG00000175206(NPPA)
BP	GO:0045649	regulation of macrophage differentiation	2	22	0.05756	0.332357	ENSG00000154229(PRKCA),ENSG00000168040(FADD)
BP	GO:0046339	diacylglycerol metabolic process	2	22	0.05756	0.332357	ENSG00000058866(DGKG),ENSG00000065357(DGKA)
BP	GO:0060008	Sertoli cell differentiation	2	22	0.05756	0.332357	ENSG00000054267(ARID4B),ENSG00000085224(ATRX)
BP	GO:0060487	lung epithelial cell differentiation	2	22	0.05756	0.332357	ENSG00000118260(CREB1),ENSG00000168214(RBPJ)
BP	GO:0071577	zinc II ion transmembrane transport	2	22	0.05756	0.332357	ENSG00000133195(SLC39A11),ENSG00000141424(SLC39A6)
BP	GO:0072531	pyrimidine-containing compound transmembrane transport	2	22	0.05756	0.332357	ENSG00000114120(SLC25A36),ENSG00000171612(SLC25A33)
BP	GO:0046651	lymphocyte proliferation	9	275	0.05773	0.332768	ENSG00000002822(MAD1L1),ENSG00000107099(DOCK8),ENSG00000123338(NCKAP1L),ENSG00000138735(PDE5A),ENSG00000155659(VSIG4),ENSG00000160716(CHRNB2),ENSG00000162552(WNT4),ENSG00000168040(FADD),ENSG00000171791(BCL2)
BP	GO:0007265	Ras protein signal transduction	13	448	0.05774	0.332768	ENSG00000067900(ROCK1),ENSG00000069974(RAB27A),ENSG00000100852(ARHGAP5),ENSG00000102128(RAB40AL),ENSG00000107263(RAPGEF1),ENSG00000108669(CYTH1),ENSG00000111344(RASAL1),ENSG00000124782(RREB1),ENSG00000139132(FGD4),ENSG00000143772(ITPKB),ENSG00000158195(WASF2),ENSG00000158985(CDC42SE2),ENSG00000179331(RAB39A)
BP	GO:0044706	multi-multicellular organism process	8	234	0.05812	0.33462	ENSG00000100030(MAPK1),ENSG00000102265(TIMP1),ENSG00000116539(ASH1L),ENSG00000162552(WNT4),ENSG00000171509(RXFP1),ENSG00000171791(BCL2),ENSG00000172845(SP3),ENSG00000175206(NPPA)
BP	GO:0051492	regulation of stress fiber assembly	4	82	0.05826	0.33462	ENSG00000067900(ROCK1),ENSG00000074054(CLASP1),ENSG00000158195(WASF2),ENSG00000162552(WNT4)
BP	GO:0060218	hematopoietic stem cell differentiation	4	82	0.05826	0.33462	ENSG00000140262(TCF12),ENSG00000165916(PSMC3),ENSG00000197170(PSMD12),ENSG00000244754(N4BP2L2)
BP	GO:0002684	positive regulation of immune system process	26	1057	0.05831	0.33462	ENSG00000033327(GAB2),ENSG00000051382(PIK3CB),ENSG00000082074(FYB1),ENSG00000100030(MAPK1),ENSG00000107099(DOCK8),ENSG00000107263(RAPGEF1),ENSG00000114861(FOXP1),ENSG00000118260(CREB1),ENSG00000121390(PSPC1),ENSG00000122574(WIPF3),ENSG00000123338(NCKAP1L),ENSG00000134644(PUM1),ENSG00000143772(ITPKB),ENSG00000152223(EPG5),ENSG00000153310(FAM49B),ENSG00000154229(PRKCA),ENSG00000155659(VSIG4),ENSG00…
CC	GO:0005838	proteasome regulatory particle	2	22	0.05839	0.33462	ENSG00000165916(PSMC3),ENSG00000197170(PSMD12)
CC	GO:0031258	lamellipodium membrane	2	22	0.05839	0.33462	ENSG00000107099(DOCK8),ENSG00000141424(SLC39A6)
BP	GO:0040013	negative regulation of locomotion	10	318	0.05851	0.334993	ENSG00000074054(CLASP1),ENSG00000102265(TIMP1),ENSG00000122545(SEPT7),ENSG00000136141(LRCH1),ENSG00000162552(WNT4),ENSG00000171791(BCL2),ENSG00000182621(PLCB1),ENSG00000189079(ARID2),ENSG00000196935(SRGAP1),ENSG00000266028(SRGAP2)
BP	GO:0009611	response to wounding	18	677	0.0586	0.335166	ENSG00000051382(PIK3CB),ENSG00000058866(DGKG),ENSG00000065357(DGKA),ENSG00000069974(RAB27A),ENSG00000073060(SCARB1),ENSG00000074054(CLASP1),ENSG00000100030(MAPK1),ENSG00000102265(TIMP1),ENSG00000106462(EZH2),ENSG00000107099(DOCK8),ENSG00000112038(OPRM1),ENSG00000124782(RREB1),ENSG00000154229(PRKCA),ENSG00000156052(GNAQ),ENSG00000162552(WNT4),ENSG00000168310(IRF2),ENSG00000171791(BCL2),ENSG0000018…
BP	GO:0030168	platelet activation	6	155	0.05865	0.335166	ENSG00000051382(PIK3CB),ENSG00000058866(DGKG),ENSG00000065357(DGKA),ENSG00000100030(MAPK1),ENSG00000154229(PRKCA),ENSG00000156052(GNAQ)
BP	GO:1901293	nucleoside phosphate biosynthetic process	9	276	0.0588	0.33571	ENSG00000100030(MAPK1),ENSG00000106617(PRKAG2),ENSG00000140057(AK7),ENSG00000156110(ADK),ENSG00000162368(CMPK1),ENSG00000167323(STIM1),ENSG00000171509(RXFP1),ENSG00000175206(NPPA),ENSG00000176533(GNG7)
BP	GO:0040012	regulation of locomotion	24	962	0.05914	0.337335	ENSG00000008294(SPAG9),ENSG00000053747(LAMA3),ENSG00000067900(ROCK1),ENSG00000068024(HDAC4),ENSG00000073060(SCARB1),ENSG00000074054(CLASP1),ENSG00000100030(MAPK1),ENSG00000102265(TIMP1),ENSG00000107099(DOCK8),ENSG00000114861(FOXP1),ENSG00000122545(SEPT7),ENSG00000123338(NCKAP1L),ENSG00000124782(RREB1),ENSG00000136141(LRCH1),ENSG00000143951(WDPCP),ENSG00000154229(PRKCA),ENSG00000162552(WNT4),ENSG0…
BP	GO:0030258	lipid modification	8	235	0.05929	0.337876	ENSG00000051382(PIK3CB),ENSG00000058866(DGKG),ENSG00000065357(DGKA),ENSG00000087008(ACOX3),ENSG00000106617(PRKAG2),ENSG00000116353(MECR),ENSG00000139505(MTMR6),ENSG00000186951(PPARA)
BP	GO:0044260	cellular macromolecule metabolic process	169	8720	0.0594	0.338187	ENSG00000003756(RBM5),ENSG00000005483(KMT2E),ENSG00000008294(SPAG9),ENSG00000008988(RPS20),ENSG00000010803(SCMH1),ENSG00000011566(MAP4K3),ENSG00000015133(CCDC88C),ENSG00000039123(MTREX),ENSG00000048544(MRPS10),ENSG00000049618(ARID1B),ENSG00000051382(PIK3CB),ENSG00000054267(ARID4B),ENSG00000060642(PIGV),ENSG00000066827(ZFAT),ENSG00000067900(ROCK1),ENSG00000068024(HDAC4),ENSG00000072506(HSD17B10),E…
BP	GO:2000112	regulation of cellular macromolecule biosynthetic process	83	3994	0.05954	0.338668	ENSG00000005483(KMT2E),ENSG00000010803(SCMH1),ENSG00000049618(ARID1B),ENSG00000054267(ARID4B),ENSG00000066827(ZFAT),ENSG00000067900(ROCK1),ENSG00000068024(HDAC4),ENSG00000080608(PUM3),ENSG00000085224(ATRX),ENSG00000085511(MAP3K4),ENSG00000089154(GCN1),ENSG00000100030(MAPK1),ENSG00000103037(SETD6),ENSG00000103671(TRIP4),ENSG00000105258(POLR2I),ENSG00000106462(EZH2),ENSG00000108510(MED13),ENSG00000…
BP	GO:0032943	mononuclear cell proliferation	9	277	0.05987	0.340229	ENSG00000002822(MAD1L1),ENSG00000107099(DOCK8),ENSG00000123338(NCKAP1L),ENSG00000138735(PDE5A),ENSG00000155659(VSIG4),ENSG00000160716(CHRNB2),ENSG00000162552(WNT4),ENSG00000168040(FADD),ENSG00000171791(BCL2)
BP	GO:0048666	neuron development	27	1109	0.0601	0.341072	ENSG00000033327(GAB2),ENSG00000049618(ARID1B),ENSG00000051382(PIK3CB),ENSG00000058866(DGKG),ENSG00000067900(ROCK1),ENSG00000100030(MAPK1),ENSG00000103657(HERC1),ENSG00000105186(ANKRD27),ENSG00000106462(EZH2),ENSG00000107263(RAPGEF1),ENSG00000111344(RASAL1),ENSG00000118260(CREB1),ENSG00000120049(KCNIP2),ENSG00000123338(NCKAP1L),ENSG00000134376(CRB1),ENSG00000143951(WDPCP),ENSG00000154229(PRKCA),EN…
BP	GO:0001890	placenta development	6	156	0.06013	0.341072	ENSG00000066827(ZFAT),ENSG00000085511(MAP3K4),ENSG00000100030(MAPK1),ENSG00000116539(ASH1L),ENSG00000168214(RBPJ),ENSG00000172845(SP3)
BP	GO:0045666	positive regulation of neuron differentiation	11	363	0.06035	0.342002	ENSG00000008294(SPAG9),ENSG00000105186(ANKRD27),ENSG00000106462(EZH2),ENSG00000107263(RAPGEF1),ENSG00000111344(RASAL1),ENSG00000125820(NKX2-2),ENSG00000140262(TCF12),ENSG00000170396(ZNF804A),ENSG00000171791(BCL2),ENSG00000187688(TRPV2),ENSG00000257923(CUX1)
BP	GO:0044267	cellular protein metabolic process	106	5237	0.06081	0.343971	ENSG00000005483(KMT2E),ENSG00000008294(SPAG9),ENSG00000008988(RPS20),ENSG00000011566(MAP4K3),ENSG00000015133(CCDC88C),ENSG00000048544(MRPS10),ENSG00000051382(PIK3CB),ENSG00000054267(ARID4B),ENSG00000060642(PIGV),ENSG00000067900(ROCK1),ENSG00000068024(HDAC4),ENSG00000072609(CHFR),ENSG00000073711(PPP2R3A),ENSG00000080608(PUM3),ENSG00000085224(ATRX),ENSG00000085511(MAP3K4),ENSG00000088833(NSFL1C),EN…
BP	GO:1901362	organic cyclic compound biosynthetic process	90	4373	0.06081	0.343971	ENSG00000005483(KMT2E),ENSG00000010803(SCMH1),ENSG00000049618(ARID1B),ENSG00000054267(ARID4B),ENSG00000066827(ZFAT),ENSG00000068024(HDAC4),ENSG00000073060(SCARB1),ENSG00000085224(ATRX),ENSG00000085511(MAP3K4),ENSG00000089154(GCN1),ENSG00000095380(NANS),ENSG00000100030(MAPK1),ENSG00000103037(SETD6),ENSG00000103671(TRIP4),ENSG00000105258(POLR2I),ENSG00000106462(EZH2),ENSG00000106617(PRKAG2),ENSG000…
BP	GO:0010389	regulation of G2/M transition of mitotic cell cycle	7	196	0.06116	0.34563	ENSG00000074054(CLASP1),ENSG00000092853(CLSPN),ENSG00000141867(BRD4),ENSG00000165730(STOX1),ENSG00000165916(PSMC3),ENSG00000175203(DCTN2),ENSG00000197170(PSMD12)
MF	GO:0005524	ATP binding	36	1499	0.06122	0.34565	ENSG00000011566(MAP4K3),ENSG00000039123(MTREX),ENSG00000051382(PIK3CB),ENSG00000058866(DGKG),ENSG00000065357(DGKA),ENSG00000067900(ROCK1),ENSG00000068650(ATP11A),ENSG00000085224(ATRX),ENSG00000085511(MAP3K4),ENSG00000100030(MAPK1),ENSG00000100504(PYGL),ENSG00000106617(PRKAG2),ENSG00000111642(CHD4),ENSG00000112159(MDN1),ENSG00000113272(THG1L),ENSG00000120254(MTHFD1L),ENSG00000138756(BMP2K),ENSG000…
MF	GO:0001223	transcription coactivator binding	2	22	0.06143	0.346195	ENSG00000118260(CREB1),ENSG00000186951(PPARA)
MF	GO:0050321	tau-protein kinase activity	2	22	0.06143	0.346195	ENSG00000067900(ROCK1),ENSG00000174672(BRSK2)
BP	GO:0016477	cell migration	33	1408	0.0619	0.347366	ENSG00000008294(SPAG9),ENSG00000051382(PIK3CB),ENSG00000053747(LAMA3),ENSG00000064651(SLC12A2),ENSG00000067900(ROCK1),ENSG00000068024(HDAC4),ENSG00000073060(SCARB1),ENSG00000074054(CLASP1),ENSG00000100030(MAPK1),ENSG00000102265(TIMP1),ENSG00000105778(AVL9),ENSG00000107099(DOCK8),ENSG00000114861(FOXP1),ENSG00000122545(SEPT7),ENSG00000123338(NCKAP1L),ENSG00000124782(RREB1),ENSG00000136141(LRCH1),EN…
BP	GO:0002886	regulation of myeloid leukocyte mediated immunity	3	51	0.06198	0.347366	ENSG00000033327(GAB2),ENSG00000175206(NPPA),ENSG00000213918(DNASE1)
BP	GO:0032206	positive regulation of telomere maintenance	3	51	0.06198	0.347366	ENSG00000085224(ATRX),ENSG00000085511(MAP3K4),ENSG00000100030(MAPK1)
BP	GO:0060038	cardiac muscle cell proliferation	3	51	0.06198	0.347366	ENSG00000100030(MAPK1),ENSG00000168214(RBPJ),ENSG00000189079(ARID2)
BP	GO:1903307	positive regulation of regulated secretory pathway	3	51	0.06198	0.347366	ENSG00000033327(GAB2),ENSG00000069974(RAB27A),ENSG00000175206(NPPA)
BP	GO:0009226	nucleotide-sugar biosynthetic process	2	23	0.06232	0.347366	ENSG00000095380(NANS),ENSG00000112699(GMDS)
BP	GO:0032401	establishment of melanosome localization	2	23	0.06232	0.347366	ENSG00000069974(RAB27A),ENSG00000175203(DCTN2)
BP	GO:0032469	endoplasmic reticulum calcium ion homeostasis	2	23	0.06232	0.347366	ENSG00000143183(TMCO1),ENSG00000171791(BCL2)
BP	GO:0051446	positive regulation of meiotic cell cycle	2	23	0.06232	0.347366	ENSG00000162552(WNT4),ENSG00000182621(PLCB1)
BP	GO:0051904	pigment granule transport	2	23	0.06232	0.347366	ENSG00000069974(RAB27A),ENSG00000175203(DCTN2)
BP	GO:0060479	lung cell differentiation	2	23	0.06232	0.347366	ENSG00000118260(CREB1),ENSG00000168214(RBPJ)
BP	GO:0086013	membrane repolarization during cardiac muscle cell action potential	2	23	0.06232	0.347366	ENSG00000120049(KCNIP2),ENSG00000171385(KCND3)
BP	GO:0045445	myoblast differentiation	4	84	0.06257	0.348124	ENSG00000103671(TRIP4),ENSG00000139174(PRICKLE1),ENSG00000168214(RBPJ),ENSG00000182621(PLCB1)
BP	GO:1901532	regulation of hematopoietic progenitor cell differentiation	4	84	0.06257	0.348124	ENSG00000140262(TCF12),ENSG00000165916(PSMC3),ENSG00000197170(PSMD12),ENSG00000244754(N4BP2L2)
BP	GO:0030154	cell differentiation	86	4165	0.0627	0.348174	ENSG00000005483(KMT2E),ENSG00000008294(SPAG9),ENSG00000033327(GAB2),ENSG00000049618(ARID1B),ENSG00000051382(PIK3CB),ENSG00000053747(LAMA3),ENSG00000054267(ARID4B),ENSG00000058866(DGKG),ENSG00000066827(ZFAT),ENSG00000067900(ROCK1),ENSG00000068024(HDAC4),ENSG00000069974(RAB27A),ENSG00000074054(CLASP1),ENSG00000085224(ATRX),ENSG00000085511(MAP3K4),ENSG00000100030(MAPK1),ENSG00000103037(SETD6),ENSG00…
BP	GO:0030182	neuron differentiation	32	1360	0.0627	0.348174	ENSG00000008294(SPAG9),ENSG00000033327(GAB2),ENSG00000049618(ARID1B),ENSG00000051382(PIK3CB),ENSG00000058866(DGKG),ENSG00000067900(ROCK1),ENSG00000100030(MAPK1),ENSG00000103657(HERC1),ENSG00000105186(ANKRD27),ENSG00000106462(EZH2),ENSG00000107263(RAPGEF1),ENSG00000111344(RASAL1),ENSG00000118260(CREB1),ENSG00000120049(KCNIP2),ENSG00000123338(NCKAP1L),ENSG00000125820(NKX2-2),ENSG00000134376(CRB1),E…
BP	GO:0034248	regulation of cellular amide metabolic process	14	499	0.06275	0.348174	ENSG00000067900(ROCK1),ENSG00000089154(GCN1),ENSG00000100030(MAPK1),ENSG00000105258(POLR2I),ENSG00000113360(DROSHA),ENSG00000125107(CNOT1),ENSG00000125457(MIF4GD),ENSG00000134644(PUM1),ENSG00000138095(LRPPRC),ENSG00000154813(DPH3),ENSG00000155561(NUP205),ENSG00000158435(CNOT11),ENSG00000196313(POM121),ENSG00000272391(POM121C)
BP	GO:0030217	T cell differentiation	8	238	0.06288	0.348579	ENSG00000113360(DROSHA),ENSG00000114861(FOXP1),ENSG00000123338(NCKAP1L),ENSG00000143772(ITPKB),ENSG00000162552(WNT4),ENSG00000168040(FADD),ENSG00000171791(BCL2),ENSG00000172845(SP3)
BP	GO:0032990	cell part morphogenesis	18	684	0.06336	0.350921	ENSG00000033327(GAB2),ENSG00000051382(PIK3CB),ENSG00000067900(ROCK1),ENSG00000100030(MAPK1),ENSG00000105186(ANKRD27),ENSG00000111344(RASAL1),ENSG00000118260(CREB1),ENSG00000123338(NCKAP1L),ENSG00000124782(RREB1),ENSG00000154229(PRKCA),ENSG00000158195(WASF2),ENSG00000160716(CHRNB2),ENSG00000171791(BCL2),ENSG00000174013(FBXO45),ENSG00000174672(BRSK2),ENSG00000187688(TRPV2),ENSG00000257923(CUX1),ENS…
BP	GO:0006470	protein dephosphorylation	10	323	0.06357	0.351766	ENSG00000067900(ROCK1),ENSG00000073711(PPP2R3A),ENSG00000110075(PPP6R3),ENSG00000115241(PPM1G),ENSG00000123338(NCKAP1L),ENSG00000139505(MTMR6),ENSG00000171791(BCL2),ENSG00000175470(PPP2R2D),ENSG00000189037(DUSP21),ENSG00000196588(MRTFA)
BP	GO:0051270	regulation of cellular component movement	24	970	0.06371	0.352221	ENSG00000008294(SPAG9),ENSG00000053747(LAMA3),ENSG00000067900(ROCK1),ENSG00000068024(HDAC4),ENSG00000073060(SCARB1),ENSG00000074054(CLASP1),ENSG00000100030(MAPK1),ENSG00000102265(TIMP1),ENSG00000107099(DOCK8),ENSG00000114861(FOXP1),ENSG00000122545(SEPT7),ENSG00000123338(NCKAP1L),ENSG00000124782(RREB1),ENSG00000136141(LRCH1),ENSG00000143951(WDPCP),ENSG00000154229(PRKCA),ENSG00000162552(WNT4),ENSG0…
BP	GO:0006396	RNA processing	23	922	0.06382	0.35251	ENSG00000003756(RBM5),ENSG00000039123(MTREX),ENSG00000072506(HSD17B10),ENSG00000101546(RBFA),ENSG00000105258(POLR2I),ENSG00000112159(MDN1),ENSG00000113272(THG1L),ENSG00000113360(DROSHA),ENSG00000115128(SF3B6),ENSG00000117569(PTBP2),ENSG00000134644(PUM1),ENSG00000137776(SLTM),ENSG00000146963(LUC7L2),ENSG00000151014(NOCT),ENSG00000154813(DPH3),ENSG00000164548(TRA2A),ENSG00000167258(CDK12),ENSG00000…
CC	GO:0000932	P-body	4	84	0.06408	0.353627	ENSG00000125107(CNOT1),ENSG00000134644(PUM1),ENSG00000151014(NOCT),ENSG00000165916(PSMC3)
BP	GO:0050778	positive regulation of immune response	20	780	0.0646	0.355086	ENSG00000033327(GAB2),ENSG00000051382(PIK3CB),ENSG00000082074(FYB1),ENSG00000100030(MAPK1),ENSG00000107263(RAPGEF1),ENSG00000114861(FOXP1),ENSG00000121390(PSPC1),ENSG00000122574(WIPF3),ENSG00000123338(NCKAP1L),ENSG00000134644(PUM1),ENSG00000152223(EPG5),ENSG00000153310(FAM49B),ENSG00000155659(VSIG4),ENSG00000158195(WASF2),ENSG00000165916(PSMC3),ENSG00000168040(FADD),ENSG00000171791(BCL2),ENSG0000…
MF	GO:0140110	transcription regulator activity	47	2044	0.06476	0.355086	ENSG00000049618(ARID1B),ENSG00000054267(ARID4B),ENSG00000066827(ZFAT),ENSG00000068024(HDAC4),ENSG00000085224(ATRX),ENSG00000103671(TRIP4),ENSG00000106462(EZH2),ENSG00000108510(MED13),ENSG00000112242(E2F3),ENSG00000114126(TFDP2),ENSG00000114861(FOXP1),ENSG00000116539(ASH1L),ENSG00000118260(CREB1),ENSG00000121390(PSPC1),ENSG00000123066(MED13L),ENSG00000124422(USP22),ENSG00000124782(RREB1),ENSG00000…
BP	GO:0006400	tRNA modification	4	85	0.06478	0.355086	ENSG00000072506(HSD17B10),ENSG00000113272(THG1L),ENSG00000154813(DPH3),ENSG00000171103(TRMT61B)
MF	GO:0016747	transferase activity, transferring acyl groups other than amino-acyl groups	8	231	0.06493	0.355086	ENSG00000087253(LPCAT2),ENSG00000123684(LPGAT1),ENSG00000124422(USP22),ENSG00000135999(EPC2),ENSG00000143797(MBOAT2),ENSG00000156650(KAT6B),ENSG00000160294(MCM3AP),ENSG00000172534(HCFC1)
BP	GO:0009994	oocyte differentiation	3	52	0.06494	0.355086	ENSG00000138735(PDE5A),ENSG00000162552(WNT4),ENSG00000171791(BCL2)
MF	GO:0043565	sequence-specific DNA binding	28	1126	0.06594	0.355086	ENSG00000068024(HDAC4),ENSG00000106462(EZH2),ENSG00000111642(CHD4),ENSG00000112242(E2F3),ENSG00000114126(TFDP2),ENSG00000114861(FOXP1),ENSG00000118260(CREB1),ENSG00000121390(PSPC1),ENSG00000124782(RREB1),ENSG00000125820(NKX2-2),ENSG00000137776(SLTM),ENSG00000140262(TCF12),ENSG00000146676(PURB),ENSG00000156374(PCGF6),ENSG00000165730(STOX1),ENSG00000168214(RBPJ),ENSG00000168310(IRF2),ENSG0000016956…
BP	GO:0031214	biomineral tissue development	6	160	0.06628	0.355086	ENSG00000067900(ROCK1),ENSG00000138756(BMP2K),ENSG00000162552(WNT4),ENSG00000167323(STIM1),ENSG00000177706(FAM20C),ENSG00000186951(PPARA)
BP	GO:0051276	chromosome organization	29	1219	0.06649	0.355086	ENSG00000002822(MAD1L1),ENSG00000005483(KMT2E),ENSG00000010803(SCMH1),ENSG00000049618(ARID1B),ENSG00000054267(ARID4B),ENSG00000068024(HDAC4),ENSG00000085224(ATRX),ENSG00000085511(MAP3K4),ENSG00000100030(MAPK1),ENSG00000100162(CENPM),ENSG00000103037(SETD6),ENSG00000106462(EZH2),ENSG00000111642(CHD4),ENSG00000116539(ASH1L),ENSG00000124422(USP22),ENSG00000135999(EPC2),ENSG00000141867(BRD4),ENSG00000…
BP	GO:0015931	nucleobase-containing compound transport	8	241	0.06661	0.355086	ENSG00000114120(SLC25A36),ENSG00000138095(LRPPRC),ENSG00000152223(EPG5),ENSG00000155561(NUP205),ENSG00000160294(MCM3AP),ENSG00000171612(SLC25A33),ENSG00000196313(POM121),ENSG00000272391(POM121C)
BP	GO:0010557	positive regulation of macromolecule biosynthetic process	42	1872	0.06694	0.355086	ENSG00000005483(KMT2E),ENSG00000049618(ARID1B),ENSG00000054267(ARID4B),ENSG00000066827(ZFAT),ENSG00000068024(HDAC4),ENSG00000085224(ATRX),ENSG00000085511(MAP3K4),ENSG00000089154(GCN1),ENSG00000100030(MAPK1),ENSG00000103671(TRIP4),ENSG00000108510(MED13),ENSG00000112242(E2F3),ENSG00000114126(TFDP2),ENSG00000116539(ASH1L),ENSG00000118260(CREB1),ENSG00000124422(USP22),ENSG00000124782(RREB1),ENSG00000…
BP	GO:0021801	cerebral cortex radial glia guided migration	2	24	0.06721	0.355086	ENSG00000164828(SUN1),ENSG00000266028(SRGAP2)
BP	GO:0022030	telencephalon glial cell migration	2	24	0.06721	0.355086	ENSG00000164828(SUN1),ENSG00000266028(SRGAP2)
BP	GO:0030325	adrenal gland development	2	24	0.06721	0.355086	ENSG00000162552(WNT4),ENSG00000184937(WT1)
BP	GO:0032232	negative regulation of actin filament bundle assembly	2	24	0.06721	0.355086	ENSG00000074054(CLASP1),ENSG00000158195(WASF2)
BP	GO:0051043	regulation of membrane protein ectodomain proteolysis	2	24	0.06721	0.355086	ENSG00000067900(ROCK1),ENSG00000102265(TIMP1)
BP	GO:0051905	establishment of pigment granule localization	2	24	0.06721	0.355086	ENSG00000069974(RAB27A),ENSG00000175203(DCTN2)
BP	GO:0002274	myeloid leukocyte activation	17	643	0.0675	0.355086	ENSG00000003989(SLC7A2),ENSG00000005483(KMT2E),ENSG00000033327(GAB2),ENSG00000067900(ROCK1),ENSG00000068650(ATP11A),ENSG00000069974(RAB27A),ENSG00000100030(MAPK1),ENSG00000100504(PYGL),ENSG00000114861(FOXP1),ENSG00000123338(NCKAP1L),ENSG00000155659(VSIG4),ENSG00000165916(PSMC3),ENSG00000168214(RBPJ),ENSG00000169919(GUSB),ENSG00000175206(NPPA),ENSG00000197170(PSMD12),ENSG00000213918(DNASE1)
BP	GO:0009205	purine ribonucleoside triphosphate metabolic process	10	327	0.06783	0.355086	ENSG00000068024(HDAC4),ENSG00000106617(PRKAG2),ENSG00000155561(NUP205),ENSG00000171612(SLC25A33),ENSG00000174840(PDE12),ENSG00000177706(FAM20C),ENSG00000183648(NDUFB1),ENSG00000186951(PPARA),ENSG00000196313(POM121),ENSG00000272391(POM121C)
BP	GO:0042180	cellular ketone metabolic process	8	242	0.06788	0.355086	ENSG00000106617(PRKAG2),ENSG00000123684(LPGAT1),ENSG00000140459(CYP11A1),ENSG00000162552(WNT4),ENSG00000164494(PDSS2),ENSG00000165916(PSMC3),ENSG00000186951(PPARA),ENSG00000197170(PSMD12)
BP	GO:0045661	regulation of myoblast differentiation	3	53	0.06797	0.355086	ENSG00000103671(TRIP4),ENSG00000139174(PRICKLE1),ENSG00000182621(PLCB1)
BP	GO:2000242	negative regulation of reproductive process	3	53	0.06797	0.355086	ENSG00000102265(TIMP1),ENSG00000162552(WNT4),ENSG00000184937(WT1)
BP	GO:0007565	female pregnancy	7	201	0.06803	0.355086	ENSG00000100030(MAPK1),ENSG00000102265(TIMP1),ENSG00000116539(ASH1L),ENSG00000162552(WNT4),ENSG00000171791(BCL2),ENSG00000172845(SP3),ENSG00000175206(NPPA)
BP	GO:0009260	ribonucleotide biosynthetic process	7	201	0.06803	0.355086	ENSG00000106617(PRKAG2),ENSG00000156110(ADK),ENSG00000162368(CMPK1),ENSG00000167323(STIM1),ENSG00000171509(RXFP1),ENSG00000175206(NPPA),ENSG00000176533(GNG7)
BP	GO:0010556	regulation of macromolecule biosynthetic process	85	4130	0.06847	0.355086	ENSG00000005483(KMT2E),ENSG00000010803(SCMH1),ENSG00000049618(ARID1B),ENSG00000054267(ARID4B),ENSG00000066827(ZFAT),ENSG00000067900(ROCK1),ENSG00000068024(HDAC4),ENSG00000080608(PUM3),ENSG00000085224(ATRX),ENSG00000085511(MAP3K4),ENSG00000089154(GCN1),ENSG00000100030(MAPK1),ENSG00000103037(SETD6),ENSG00000103671(TRIP4),ENSG00000105258(POLR2I),ENSG00000106462(EZH2),ENSG00000108510(MED13),ENSG00000…
BP	GO:0006996	organelle organization	80	3864	0.06892	0.355086	ENSG00000002822(MAD1L1),ENSG00000005483(KMT2E),ENSG00000010803(SCMH1),ENSG00000015133(CCDC88C),ENSG00000049618(ARID1B),ENSG00000054267(ARID4B),ENSG00000067900(ROCK1),ENSG00000068024(HDAC4),ENSG00000069974(RAB27A),ENSG00000072506(HSD17B10),ENSG00000074054(CLASP1),ENSG00000085224(ATRX),ENSG00000085511(MAP3K4),ENSG00000087008(ACOX3),ENSG00000088833(NSFL1C),ENSG00000100030(MAPK1),ENSG00000100162(CENP…
MF	GO:0000975	regulatory region DNA binding	24	943	0.069	0.355086	ENSG00000054267(ARID4B),ENSG00000068024(HDAC4),ENSG00000106462(EZH2),ENSG00000111642(CHD4),ENSG00000112242(E2F3),ENSG00000114126(TFDP2),ENSG00000118260(CREB1),ENSG00000121390(PSPC1),ENSG00000124782(RREB1),ENSG00000125820(NKX2-2),ENSG00000140262(TCF12),ENSG00000146676(PURB),ENSG00000156374(PCGF6),ENSG00000165730(STOX1),ENSG00000167258(CDK12),ENSG00000168214(RBPJ),ENSG00000168310(IRF2),ENSG00000172…
MF	GO:0044212	transcription regulatory region DNA binding	24	943	0.069	0.355086	ENSG00000054267(ARID4B),ENSG00000068024(HDAC4),ENSG00000106462(EZH2),ENSG00000111642(CHD4),ENSG00000112242(E2F3),ENSG00000114126(TFDP2),ENSG00000118260(CREB1),ENSG00000121390(PSPC1),ENSG00000124782(RREB1),ENSG00000125820(NKX2-2),ENSG00000140262(TCF12),ENSG00000146676(PURB),ENSG00000156374(PCGF6),ENSG00000165730(STOX1),ENSG00000167258(CDK12),ENSG00000168214(RBPJ),ENSG00000168310(IRF2),ENSG00000172…
BP	GO:0050851	antigen receptor-mediated signaling pathway	8	243	0.06917	0.355086	ENSG00000051382(PIK3CB),ENSG00000082074(FYB1),ENSG00000100030(MAPK1),ENSG00000114861(FOXP1),ENSG00000123338(NCKAP1L),ENSG00000165916(PSMC3),ENSG00000171791(BCL2),ENSG00000197170(PSMD12)
BP	GO:0000960	regulation of mitochondrial RNA catabolic process	1	4	0.06921	0.355086	ENSG00000138095(LRPPRC)
BP	GO:0000964	mitochondrial RNA 5'-end processing	1	4	0.06921	0.355086	ENSG00000072506(HSD17B10)
BP	GO:0002159	desmosome assembly	1	4	0.06921	0.355086	ENSG00000154229(PRKCA)
BP	GO:0002378	immunoglobulin biosynthetic process	1	4	0.06921	0.355086	ENSG00000143641(GALNT2)
BP	GO:0006663	platelet activating factor biosynthetic process	1	4	0.06921	0.355086	ENSG00000087253(LPCAT2)
BP	GO:0010735	positive regulation of transcription via serum response element binding	1	4	0.06921	0.355086	ENSG00000196588(MRTFA)
BP	GO:0014834	skeletal muscle satellite cell maintenance involved in skeletal muscle regeneration	1	4	0.06921	0.355086	ENSG00000106462(EZH2)
BP	GO:0019740	nitrogen utilization	1	4	0.06921	0.355086	ENSG00000171791(BCL2)
BP	GO:0032097	positive regulation of response to food	1	4	0.06921	0.355086	ENSG00000112038(OPRM1)
BP	GO:0032100	positive regulation of appetite	1	4	0.06921	0.355086	ENSG00000112038(OPRM1)
BP	GO:0032497	detection of lipopolysaccharide	1	4	0.06921	0.355086	ENSG00000073060(SCARB1)
BP	GO:0032907	transforming growth factor beta3 production	1	4	0.06921	0.355086	ENSG00000118260(CREB1)
BP	GO:0032910	regulation of transforming growth factor beta3 production	1	4	0.06921	0.355086	ENSG00000118260(CREB1)
BP	GO:0033031	positive regulation of neutrophil apoptotic process	1	4	0.06921	0.355086	ENSG00000051382(PIK3CB)
BP	GO:0035803	egg coat formation	1	4	0.06921	0.355086	ENSG00000272391(POM121C)
BP	GO:0042320	regulation of circadian sleep/wake cycle, REM sleep	1	4	0.06921	0.355086	ENSG00000160716(CHRNB2)
BP	GO:0042998	positive regulation of Golgi to plasma membrane protein transport	1	4	0.06921	0.355086	ENSG00000162852(CNST)
BP	GO:0043378	positive regulation of CD8-positive, alpha-beta T cell differentiation	1	4	0.06921	0.355086	ENSG00000123338(NCKAP1L)
BP	GO:0044528	regulation of mitochondrial mRNA stability	1	4	0.06921	0.355086	ENSG00000174840(PDE12)
BP	GO:0045588	positive regulation of gamma-delta T cell differentiation	1	4	0.06921	0.355086	ENSG00000123338(NCKAP1L)
BP	GO:0046368	GDP-L-fucose metabolic process	1	4	0.06921	0.355086	ENSG00000112699(GMDS)
BP	GO:0051562	negative regulation of mitochondrial calcium ion concentration	1	4	0.06921	0.355086	ENSG00000165487(MICU2)
BP	GO:0051771	negative regulation of nitric-oxide synthase biosynthetic process	1	4	0.06921	0.355086	ENSG00000164219(PGGT1B)
BP	GO:0060282	positive regulation of oocyte development	1	4	0.06921	0.355086	ENSG00000138735(PDE5A)
BP	GO:0060486	Clara cell differentiation	1	4	0.06921	0.355086	ENSG00000168214(RBPJ)
BP	GO:0061054	dermatome development	1	4	0.06921	0.355086	ENSG00000162552(WNT4)
BP	GO:0061183	regulation of dermatome development	1	4	0.06921	0.355086	ENSG00000162552(WNT4)
BP	GO:0061205	paramesonephric duct development	1	4	0.06921	0.355086	ENSG00000162552(WNT4)
BP	GO:0061317	canonical Wnt signaling pathway involved in cardiac muscle cell fate commitment	1	4	0.06921	0.355086	ENSG00000168214(RBPJ)
BP	GO:0061355	Wnt protein secretion	1	4	0.06921	0.355086	ENSG00000112038(OPRM1)
BP	GO:0061356	regulation of Wnt protein secretion	1	4	0.06921	0.355086	ENSG00000112038(OPRM1)
BP	GO:0061470	T follicular helper cell differentiation	1	4	0.06921	0.355086	ENSG00000114861(FOXP1)
BP	GO:0070164	negative regulation of adiponectin secretion	1	4	0.06921	0.355086	ENSG00000090565(RAB11FIP3)
BP	GO:0070235	regulation of activation-induced cell death of T cells	1	4	0.06921	0.355086	ENSG00000168040(FADD)
BP	GO:0072367	regulation of lipid transport by regulation of transcription from RNA polymerase II promoter	1	4	0.06921	0.355086	ENSG00000186951(PPARA)
BP	GO:0090170	regulation of Golgi inheritance	1	4	0.06921	0.355086	ENSG00000100030(MAPK1)
BP	GO:0090521	glomerular visceral epithelial cell migration	1	4	0.06921	0.355086	ENSG00000143951(WDPCP)
BP	GO:0097026	dendritic cell dendrite assembly	1	4	0.06921	0.355086	ENSG00000049618(ARID1B)
BP	GO:0097198	histone H3-K36 trimethylation	1	4	0.06921	0.355086	ENSG00000141867(BRD4)
BP	GO:0097638	L-arginine import across plasma membrane	1	4	0.06921	0.355086	ENSG00000003989(SLC7A2)
BP	GO:0099041	vesicle tethering to Golgi	1	4	0.06921	0.355086	ENSG00000108666(C17orf75)
BP	GO:1900069	regulation of cellular hyperosmotic salinity response	1	4	0.06921	0.355086	ENSG00000107745(MICU1)
BP	GO:1901000	regulation of response to salt stress	1	4	0.06921	0.355086	ENSG00000107745(MICU1)
BP	GO:1902952	positive regulation of dendritic spine maintenance	1	4	0.06921	0.355086	ENSG00000170396(ZNF804A)
BP	GO:1903347	negative regulation of bicellular tight junction assembly	1	4	0.06921	0.355086	ENSG00000067900(ROCK1)
BP	GO:1903373	positive regulation of endoplasmic reticulum tubular network organization	1	4	0.06921	0.355086	ENSG00000184743(ATL3)
BP	GO:1903593	regulation of histamine secretion by mast cell	1	4	0.06921	0.355086	ENSG00000175206(NPPA)
BP	GO:1903595	positive regulation of histamine secretion by mast cell	1	4	0.06921	0.355086	ENSG00000175206(NPPA)
BP	GO:1903690	negative regulation of wound healing, spreading of epidermal cells	1	4	0.06921	0.355086	ENSG00000074054(CLASP1)
BP	GO:1903903	regulation of establishment of T cell polarity	1	4	0.06921	0.355086	ENSG00000107099(DOCK8)
BP	GO:1905203	regulation of connective tissue replacement	1	4	0.06921	0.355086	ENSG00000067900(ROCK1)
BP	GO:1905643	positive regulation of DNA methylation	1	4	0.06921	0.355086	ENSG00000184937(WT1)
BP	GO:1905881	positive regulation of oogenesis	1	4	0.06921	0.355086	ENSG00000138735(PDE5A)
BP	GO:2000437	regulation of monocyte extravasation	1	4	0.06921	0.355086	ENSG00000182621(PLCB1)
BP	GO:0060541	respiratory system development	7	202	0.06946	0.355086	ENSG00000100030(MAPK1),ENSG00000118260(CREB1),ENSG00000143951(WDPCP),ENSG00000168214(RBPJ),ENSG00000171509(RXFP1),ENSG00000172845(SP3),ENSG00000184937(WT1)
BP	GO:0098727	maintenance of cell number	6	162	0.06949	0.355086	ENSG00000103037(SETD6),ENSG00000105258(POLR2I),ENSG00000106462(EZH2),ENSG00000114861(FOXP1),ENSG00000125107(CNOT1),ENSG00000168214(RBPJ)
BP	GO:1901698	response to nitrogen compound	27	1126	0.0695	0.355086	ENSG00000049618(ARID1B),ENSG00000067900(ROCK1),ENSG00000085224(ATRX),ENSG00000100030(MAPK1),ENSG00000102265(TIMP1),ENSG00000106462(EZH2),ENSG00000107263(RAPGEF1),ENSG00000112038(OPRM1),ENSG00000113360(DROSHA),ENSG00000118260(CREB1),ENSG00000134644(PUM1),ENSG00000140459(CYP11A1),ENSG00000148719(DNAJB12),ENSG00000152223(EPG5),ENSG00000156052(GNAQ),ENSG00000160716(CHRNB2),ENSG00000164953(TMEM67),ENS…
CC	GO:0000322	storage vacuole	1	4	0.06975	0.355086	ENSG00000133195(SLC39A11)
CC	GO:0031262	Ndc80 complex	1	4	0.06975	0.355086	ENSG00000143228(NUF2)
CC	GO:0031499	TRAMP complex	1	4	0.06975	0.355086	ENSG00000039123(MTREX)
CC	GO:0031501	mannosyltransferase complex	1	4	0.06975	0.355086	ENSG00000060642(PIGV)
CC	GO:0032777	Piccolo NuA4 histone acetyltransferase complex	1	4	0.06975	0.355086	ENSG00000135999(EPC2)
CC	GO:0043527	tRNA methyltransferase complex	1	4	0.06975	0.355086	ENSG00000171103(TRMT61B)
CC	GO:0044611	nuclear pore inner ring	1	4	0.06975	0.355086	ENSG00000155561(NUP205)
CC	GO:0061689	tricellular tight junction	1	4	0.06975	0.355086	ENSG00000105738(SIPA1L3)
BP	GO:0050867	positive regulation of cell activation	10	329	0.07002	0.356163	ENSG00000033327(GAB2),ENSG00000107099(DOCK8),ENSG00000123338(NCKAP1L),ENSG00000143772(ITPKB),ENSG00000153310(FAM49B),ENSG00000160716(CHRNB2),ENSG00000168040(FADD),ENSG00000171791(BCL2),ENSG00000175206(NPPA),ENSG00000176105(YES1)
MF	GO:0001067	regulatory region nucleic acid binding	24	945	0.0703	0.35729	ENSG00000054267(ARID4B),ENSG00000068024(HDAC4),ENSG00000106462(EZH2),ENSG00000111642(CHD4),ENSG00000112242(E2F3),ENSG00000114126(TFDP2),ENSG00000118260(CREB1),ENSG00000121390(PSPC1),ENSG00000124782(RREB1),ENSG00000125820(NKX2-2),ENSG00000140262(TCF12),ENSG00000146676(PURB),ENSG00000156374(PCGF6),ENSG00000165730(STOX1),ENSG00000167258(CDK12),ENSG00000168214(RBPJ),ENSG00000168310(IRF2),ENSG00000172…
BP	GO:0032844	regulation of homeostatic process	13	463	0.07081	0.358451	ENSG00000051382(PIK3CB),ENSG00000085224(ATRX),ENSG00000085511(MAP3K4),ENSG00000100030(MAPK1),ENSG00000123338(NCKAP1L),ENSG00000143772(ITPKB),ENSG00000154229(PRKCA),ENSG00000168040(FADD),ENSG00000171791(BCL2),ENSG00000174672(BRSK2),ENSG00000182621(PLCB1),ENSG00000198355(PIM3),ENSG00000225190(PLEKHM1)
BP	GO:0006733	oxidoreduction coenzyme metabolic process	7	203	0.07091	0.358451	ENSG00000068024(HDAC4),ENSG00000106617(PRKAG2),ENSG00000155561(NUP205),ENSG00000164494(PDSS2),ENSG00000186951(PPARA),ENSG00000196313(POM121),ENSG00000272391(POM121C)
BP	GO:1903018	regulation of glycoprotein metabolic process	3	54	0.07106	0.358451	ENSG00000080608(PUM3),ENSG00000171791(BCL2),ENSG00000182621(PLCB1)
MF	GO:0008139	nuclear localization sequence binding	2	24	0.07167	0.358451	ENSG00000196313(POM121),ENSG00000272391(POM121C)
MF	GO:0001224	RNA polymerase II transcription cofactor binding	1	4	0.07173	0.358451	ENSG00000118260(CREB1)
MF	GO:0004376	glycolipid mannosyltransferase activity	1	4	0.07173	0.358451	ENSG00000060642(PIGV)
MF	GO:0004488	methylenetetrahydrofolate dehydrogenase (NADP+) activity	1	4	0.07173	0.358451	ENSG00000120254(MTHFD1L)
MF	GO:0004525	ribonuclease III activity	1	4	0.07173	0.358451	ENSG00000113360(DROSHA)
MF	GO:0004849	uridine kinase activity	1	4	0.07173	0.358451	ENSG00000162368(CMPK1)
MF	GO:0005173	stem cell factor receptor binding	1	4	0.07173	0.358451	ENSG00000198369(SPRED2)
MF	GO:0008349	MAP kinase kinase kinase kinase activity	1	4	0.07173	0.358451	ENSG00000011566(MAP4K3)
MF	GO:0008440	inositol-1,4,5-trisphosphate 3-kinase activity	1	4	0.07173	0.358451	ENSG00000143772(ITPKB)
MF	GO:0008607	phosphorylase kinase regulator activity	1	4	0.07173	0.358451	ENSG00000106617(PRKAG2)
MF	GO:0016429	tRNA (adenine-N1-)-methyltransferase activity	1	4	0.07173	0.358451	ENSG00000171103(TRMT61B)
MF	GO:0032184	SUMO polymer binding	1	4	0.07173	0.358451	ENSG00000112320(SOBP)
MF	GO:0032296	double-stranded RNA-specific ribonuclease activity	1	4	0.07173	0.358451	ENSG00000113360(DROSHA)
MF	GO:0032422	purine-rich negative regulatory element binding	1	4	0.07173	0.358451	ENSG00000146676(PURB)
MF	GO:0035877	death effector domain binding	1	4	0.07173	0.358451	ENSG00000168040(FADD)
MF	GO:0070579	methylcytosine dioxygenase activity	1	4	0.07173	0.358451	ENSG00000187605(TET3)
BP	GO:0002082	regulation of oxidative phosphorylation	2	25	0.07223	0.358451	ENSG00000171612(SLC25A33),ENSG00000174840(PDE12)
BP	GO:0002691	regulation of cellular extravasation	2	25	0.07223	0.358451	ENSG00000168040(FADD),ENSG00000182621(PLCB1)
BP	GO:0008211	glucocorticoid metabolic process	2	25	0.07223	0.358451	ENSG00000140459(CYP11A1),ENSG00000162552(WNT4)
BP	GO:0032104	regulation of response to extracellular stimulus	2	25	0.07223	0.358451	ENSG00000112038(OPRM1),ENSG00000186951(PPARA)
BP	GO:0032107	regulation of response to nutrient levels	2	25	0.07223	0.358451	ENSG00000112038(OPRM1),ENSG00000186951(PPARA)
BP	GO:0032400	melanosome localization	2	25	0.07223	0.358451	ENSG00000069974(RAB27A),ENSG00000175203(DCTN2)
BP	GO:0050901	leukocyte tethering or rolling	2	25	0.07223	0.358451	ENSG00000067900(ROCK1),ENSG00000187210(GCNT1)
BP	GO:0051894	positive regulation of focal adhesion assembly	2	25	0.07223	0.358451	ENSG00000067900(ROCK1),ENSG00000162552(WNT4)
BP	GO:0060045	positive regulation of cardiac muscle cell proliferation	2	25	0.07223	0.358451	ENSG00000100030(MAPK1),ENSG00000168214(RBPJ)
BP	GO:1901018	positive regulation of potassium ion transmembrane transporter activity	2	25	0.07223	0.358451	ENSG00000120049(KCNIP2),ENSG00000175206(NPPA)
CC	GO:1904813	ficolin-1-rich granule lumen	5	124	0.07236	0.358563	ENSG00000100030(MAPK1),ENSG00000100504(PYGL),ENSG00000165916(PSMC3),ENSG00000169919(GUSB),ENSG00000197170(PSMD12)
BP	GO:0035303	regulation of dephosphorylation	7	204	0.07237	0.358563	ENSG00000067900(ROCK1),ENSG00000073711(PPP2R3A),ENSG00000110075(PPP6R3),ENSG00000123338(NCKAP1L),ENSG00000162852(CNST),ENSG00000175470(PPP2R2D),ENSG00000196588(MRTFA)
BP	GO:0034330	cell junction organization	9	288	0.07254	0.359114	ENSG00000053747(LAMA3),ENSG00000067900(ROCK1),ENSG00000074054(CLASP1),ENSG00000107263(RAPGEF1),ENSG00000143951(WDPCP),ENSG00000147649(MTDH),ENSG00000154229(PRKCA),ENSG00000162552(WNT4),ENSG00000171791(BCL2)
BP	GO:0046661	male sex differentiation	6	164	0.07278	0.360011	ENSG00000054267(ARID4B),ENSG00000085224(ATRX),ENSG00000129473(BCL2L2),ENSG00000162552(WNT4),ENSG00000171791(BCL2),ENSG00000184937(WT1)
CC	GO:0022624	proteasome accessory complex	2	25	0.07325	0.361457	ENSG00000165916(PSMC3),ENSG00000197170(PSMD12)
CC	GO:0070461	SAGA-type complex	2	25	0.07325	0.361457	ENSG00000124422(USP22),ENSG00000172534(HCFC1)
CC	GO:0099522	region of cytosol	2	25	0.07325	0.361457	ENSG00000164506(STXBP5),ENSG00000174013(FBXO45)
BP	GO:0032147	activation of protein kinase activity	10	332	0.07339	0.361856	ENSG00000008294(SPAG9),ENSG00000011566(MAP4K3),ENSG00000051382(PIK3CB),ENSG00000085511(MAP3K4),ENSG00000092853(CLSPN),ENSG00000100030(MAPK1),ENSG00000106617(PRKAG2),ENSG00000107263(RAPGEF1),ENSG00000123338(NCKAP1L),ENSG00000168404(MLKL)
BP	GO:0051249	regulation of lymphocyte activation	12	421	0.07379	0.363535	ENSG00000002822(MAD1L1),ENSG00000107099(DOCK8),ENSG00000113360(DROSHA),ENSG00000123338(NCKAP1L),ENSG00000138735(PDE5A),ENSG00000143772(ITPKB),ENSG00000153310(FAM49B),ENSG00000155659(VSIG4),ENSG00000160716(CHRNB2),ENSG00000168040(FADD),ENSG00000171791(BCL2),ENSG00000176105(YES1)
BP	GO:0034654	nucleobase-containing compound biosynthetic process	85	4147	0.07412	0.364722	ENSG00000005483(KMT2E),ENSG00000010803(SCMH1),ENSG00000049618(ARID1B),ENSG00000054267(ARID4B),ENSG00000066827(ZFAT),ENSG00000068024(HDAC4),ENSG00000085224(ATRX),ENSG00000085511(MAP3K4),ENSG00000089154(GCN1),ENSG00000095380(NANS),ENSG00000100030(MAPK1),ENSG00000103037(SETD6),ENSG00000103671(TRIP4),ENSG00000105258(POLR2I),ENSG00000106462(EZH2),ENSG00000106617(PRKAG2),ENSG00000108510(MED13),ENSG0000…
BP	GO:0002763	positive regulation of myeloid leukocyte differentiation	3	55	0.07421	0.364722	ENSG00000118260(CREB1),ENSG00000154229(PRKCA),ENSG00000168040(FADD)
BP	GO:0070228	regulation of lymphocyte apoptotic process	3	55	0.07421	0.364722	ENSG00000107099(DOCK8),ENSG00000114861(FOXP1),ENSG00000168040(FADD)
BP	GO:0009199	ribonucleoside triphosphate metabolic process	10	333	0.07454	0.366049	ENSG00000068024(HDAC4),ENSG00000106617(PRKAG2),ENSG00000155561(NUP205),ENSG00000171612(SLC25A33),ENSG00000174840(PDE12),ENSG00000177706(FAM20C),ENSG00000183648(NDUFB1),ENSG00000186951(PPARA),ENSG00000196313(POM121),ENSG00000272391(POM121C)
BP	GO:0007276	gamete generation	18	700	0.07522	0.369092	ENSG00000010803(SCMH1),ENSG00000054267(ARID4B),ENSG00000085224(ATRX),ENSG00000115806(GORASP2),ENSG00000122545(SEPT7),ENSG00000122574(WIPF3),ENSG00000129473(BCL2L2),ENSG00000134644(PUM1),ENSG00000138735(PDE5A),ENSG00000145375(SPATA5),ENSG00000147202(DIAPH2),ENSG00000153046(CDYL),ENSG00000160401(CFAP157),ENSG00000162552(WNT4),ENSG00000164828(SUN1),ENSG00000171791(BCL2),ENSG00000184937(WT1),ENSG0000…
BP	GO:0071804	cellular potassium ion transport	7	206	0.07535	0.369136	ENSG00000064651(SLC12A2),ENSG00000120049(KCNIP2),ENSG00000139505(MTMR6),ENSG00000171385(KCND3),ENSG00000175206(NPPA),ENSG00000185760(KCNQ5),ENSG00000198553(KCNRG)
BP	GO:0071805	potassium ion transmembrane transport	7	206	0.07535	0.369136	ENSG00000064651(SLC12A2),ENSG00000120049(KCNIP2),ENSG00000139505(MTMR6),ENSG00000171385(KCND3),ENSG00000175206(NPPA),ENSG00000185760(KCNQ5),ENSG00000198553(KCNRG)
MF	GO:0003690	double-stranded DNA binding	24	953	0.07564	0.37026	ENSG00000068024(HDAC4),ENSG00000100030(MAPK1),ENSG00000106462(EZH2),ENSG00000111642(CHD4),ENSG00000112242(E2F3),ENSG00000114126(TFDP2),ENSG00000118260(CREB1),ENSG00000121390(PSPC1),ENSG00000124782(RREB1),ENSG00000125820(NKX2-2),ENSG00000140262(TCF12),ENSG00000146676(PURB),ENSG00000156374(PCGF6),ENSG00000165730(STOX1),ENSG00000168214(RBPJ),ENSG00000168310(IRF2),ENSG00000172534(HCFC1),ENSG000001728…
CC	GO:0031300	intrinsic component of organelle membrane	8	246	0.07587	0.371089	ENSG00000104883(PEX11G),ENSG00000107745(MICU1),ENSG00000143641(GALNT2),ENSG00000156026(MCU),ENSG00000164828(SUN1),ENSG00000171603(CLSTN1),ENSG00000186854(TRABD2A),ENSG00000257923(CUX1)
MF	GO:1990837	sequence-specific double-stranded DNA binding	22	860	0.07603	0.371574	ENSG00000068024(HDAC4),ENSG00000106462(EZH2),ENSG00000111642(CHD4),ENSG00000112242(E2F3),ENSG00000114126(TFDP2),ENSG00000118260(CREB1),ENSG00000121390(PSPC1),ENSG00000124782(RREB1),ENSG00000125820(NKX2-2),ENSG00000140262(TCF12),ENSG00000146676(PURB),ENSG00000156374(PCGF6),ENSG00000165730(STOX1),ENSG00000168214(RBPJ),ENSG00000168310(IRF2),ENSG00000172534(HCFC1),ENSG00000172845(SP3),ENSG00000186951…
BP	GO:0001892	embryonic placenta development	4	90	0.07646	0.371839	ENSG00000066827(ZFAT),ENSG00000100030(MAPK1),ENSG00000168214(RBPJ),ENSG00000172845(SP3)
BP	GO:0045639	positive regulation of myeloid cell differentiation	4	90	0.07646	0.371839	ENSG00000118260(CREB1),ENSG00000123338(NCKAP1L),ENSG00000154229(PRKCA),ENSG00000168040(FADD)
BP	GO:0050764	regulation of phagocytosis	4	90	0.07646	0.371839	ENSG00000069974(RAB27A),ENSG00000073060(SCARB1),ENSG00000107263(RAPGEF1),ENSG00000123338(NCKAP1L)
MF	GO:0097367	carbohydrate derivative binding	50	2220	0.07675	0.371839	ENSG00000011566(MAP4K3),ENSG00000039123(MTREX),ENSG00000051382(PIK3CB),ENSG00000058866(DGKG),ENSG00000065357(DGKA),ENSG00000067900(ROCK1),ENSG00000068650(ATP11A),ENSG00000069974(RAB27A),ENSG00000073060(SCARB1),ENSG00000085224(ATRX),ENSG00000085511(MAP3K4),ENSG00000100030(MAPK1),ENSG00000100504(PYGL),ENSG00000100852(ARHGAP5),ENSG00000102128(RAB40AL),ENSG00000106617(PRKAG2),ENSG00000111642(CHD4),EN…
BP	GO:0000956	nuclear-transcribed mRNA catabolic process	7	207	0.07687	0.371839	ENSG00000008988(RPS20),ENSG00000125107(CNOT1),ENSG00000151014(NOCT),ENSG00000158435(CNOT11),ENSG00000171858(RPS21),ENSG00000174840(PDE12),ENSG00000265303(AC099850.2)
BP	GO:0010810	regulation of cell-substrate adhesion	7	207	0.07687	0.371839	ENSG00000051382(PIK3CB),ENSG00000067900(ROCK1),ENSG00000074054(CLASP1),ENSG00000124782(RREB1),ENSG00000143951(WDPCP),ENSG00000162552(WNT4),ENSG00000171791(BCL2)
MF	GO:0016628	oxidoreductase activity, acting on the CH-CH group of donors, NAD or NADP as acceptor	2	25	0.07698	0.371839	ENSG00000116353(MECR),ENSG00000140043(PTGR2)
MF	GO:0000976	transcription regulatory region sequence-specific DNA binding	21	815	0.07714	0.371839	ENSG00000068024(HDAC4),ENSG00000106462(EZH2),ENSG00000111642(CHD4),ENSG00000112242(E2F3),ENSG00000114126(TFDP2),ENSG00000118260(CREB1),ENSG00000121390(PSPC1),ENSG00000124782(RREB1),ENSG00000125820(NKX2-2),ENSG00000140262(TCF12),ENSG00000146676(PURB),ENSG00000156374(PCGF6),ENSG00000165730(STOX1),ENSG00000168214(RBPJ),ENSG00000168310(IRF2),ENSG00000172845(SP3),ENSG00000186951(PPARA),ENSG00000189308…
BP	GO:0006700	C21-steroid hormone biosynthetic process	2	26	0.07736	0.371839	ENSG00000140459(CYP11A1),ENSG00000162552(WNT4)
BP	GO:0021952	central nervous system projection neuron axonogenesis	2	26	0.07736	0.371839	ENSG00000160716(CHRNB2),ENSG00000174013(FBXO45)
BP	GO:0031664	regulation of lipopolysaccharide-mediated signaling pathway	2	26	0.07736	0.371839	ENSG00000112799(LY86),ENSG00000154229(PRKCA)
BP	GO:0032957	inositol trisphosphate metabolic process	2	26	0.07736	0.371839	ENSG00000143772(ITPKB),ENSG00000182621(PLCB1)
BP	GO:0046697	decidualization	2	26	0.07736	0.371839	ENSG00000100030(MAPK1),ENSG00000116539(ASH1L)
BP	GO:0051875	pigment granule localization	2	26	0.07736	0.371839	ENSG00000069974(RAB27A),ENSG00000175203(DCTN2)
BP	GO:0072273	metanephric nephron morphogenesis	2	26	0.07736	0.371839	ENSG00000162552(WNT4),ENSG00000184937(WT1)
BP	GO:0086011	membrane repolarization during action potential	2	26	0.07736	0.371839	ENSG00000120049(KCNIP2),ENSG00000171385(KCND3)
BP	GO:1904353	regulation of telomere capping	2	26	0.07736	0.371839	ENSG00000085511(MAP3K4),ENSG00000100030(MAPK1)
BP	GO:2000144	positive regulation of DNA-templated transcription, initiation	2	26	0.07736	0.371839	ENSG00000118260(CREB1),ENSG00000165916(PSMC3)
BP	GO:0010830	regulation of myotube differentiation	3	56	0.07743	0.371839	ENSG00000068024(HDAC4),ENSG00000160539(PLPP7),ENSG00000171791(BCL2)
MF	GO:0005262	calcium channel activity	5	123	0.07745	0.371839	ENSG00000112038(OPRM1),ENSG00000143183(TMCO1),ENSG00000156026(MCU),ENSG00000167323(STIM1),ENSG00000187688(TRPV2)
MF	GO:0008408	3'-5' exonuclease activity	3	54	0.07746	0.371839	ENSG00000125107(CNOT1),ENSG00000151014(NOCT),ENSG00000174840(PDE12)
BP	GO:0002521	leukocyte differentiation	14	516	0.07769	0.371839	ENSG00000033327(GAB2),ENSG00000068024(HDAC4),ENSG00000113360(DROSHA),ENSG00000114861(FOXP1),ENSG00000118260(CREB1),ENSG00000123338(NCKAP1L),ENSG00000143772(ITPKB),ENSG00000154229(PRKCA),ENSG00000162552(WNT4),ENSG00000168040(FADD),ENSG00000168214(RBPJ),ENSG00000171791(BCL2),ENSG00000172845(SP3),ENSG00000177706(FAM20C)
BP	GO:0006732	coenzyme metabolic process	11	380	0.07774	0.371839	ENSG00000068024(HDAC4),ENSG00000106617(PRKAG2),ENSG00000117305(HMGCL),ENSG00000120254(MTHFD1L),ENSG00000155561(NUP205),ENSG00000164494(PDSS2),ENSG00000186951(PPARA),ENSG00000196313(POM121),ENSG00000230124(ACBD6),ENSG00000272391(POM121C),ENSG00000278540(ACACA)
CC	GO:0005730	nucleolus	23	936	0.0781	0.371839	ENSG00000039123(MTREX),ENSG00000051382(PIK3CB),ENSG00000080608(PUM3),ENSG00000099290(WASHC2A),ENSG00000102921(AC026470.1),ENSG00000105258(POLR2I),ENSG00000112159(MDN1),ENSG00000113360(DROSHA),ENSG00000121390(PSPC1),ENSG00000124782(RREB1),ENSG00000125457(MIF4GD),ENSG00000141562(NARF),ENSG00000147202(DIAPH2),ENSG00000147649(MTDH),ENSG00000147905(ZCCHC7),ENSG00000162368(CMPK1),ENSG00000164548(TRA2A)…
MF	GO:0005261	cation channel activity	10	324	0.07825	0.371839	ENSG00000112038(OPRM1),ENSG00000120049(KCNIP2),ENSG00000139505(MTMR6),ENSG00000143183(TMCO1),ENSG00000156026(MCU),ENSG00000160716(CHRNB2),ENSG00000167323(STIM1),ENSG00000171385(KCND3),ENSG00000185760(KCNQ5),ENSG00000187688(TRPV2)
BP	GO:0018130	heterocycle biosynthetic process	86	4213	0.0784	0.371839	ENSG00000005483(KMT2E),ENSG00000010803(SCMH1),ENSG00000049618(ARID1B),ENSG00000054267(ARID4B),ENSG00000066827(ZFAT),ENSG00000068024(HDAC4),ENSG00000085224(ATRX),ENSG00000085511(MAP3K4),ENSG00000089154(GCN1),ENSG00000095380(NANS),ENSG00000100030(MAPK1),ENSG00000103037(SETD6),ENSG00000103671(TRIP4),ENSG00000105258(POLR2I),ENSG00000106462(EZH2),ENSG00000106617(PRKAG2),ENSG00000108510(MED13),ENSG0000…
CC	GO:0000780	condensed nuclear chromosome, centromeric region	2	26	0.07844	0.371839	ENSG00000085224(ATRX),ENSG00000143228(NUF2)
BP	GO:0017148	negative regulation of translation	8	250	0.07859	0.371839	ENSG00000067900(ROCK1),ENSG00000105258(POLR2I),ENSG00000113360(DROSHA),ENSG00000125107(CNOT1),ENSG00000134644(PUM1),ENSG00000155561(NUP205),ENSG00000196313(POM121),ENSG00000272391(POM121C)
BP	GO:0090305	nucleic acid phosphodiester bond hydrolysis	9	293	0.07881	0.371839	ENSG00000105258(POLR2I),ENSG00000113360(DROSHA),ENSG00000125107(CNOT1),ENSG00000151014(NOCT),ENSG00000154760(SLFN13),ENSG00000171858(RPS21),ENSG00000174840(PDE12),ENSG00000180423(HARBI1),ENSG00000213918(DNASE1)
BP	GO:0009190	cyclic nucleotide biosynthetic process	4	91	0.07891	0.371839	ENSG00000167323(STIM1),ENSG00000171509(RXFP1),ENSG00000175206(NPPA),ENSG00000176533(GNG7)
BP	GO:0052652	cyclic purine nucleotide metabolic process	4	91	0.07891	0.371839	ENSG00000167323(STIM1),ENSG00000171509(RXFP1),ENSG00000175206(NPPA),ENSG00000176533(GNG7)
BP	GO:0110020	regulation of actomyosin structure organization	4	91	0.07891	0.371839	ENSG00000067900(ROCK1),ENSG00000074054(CLASP1),ENSG00000158195(WASF2),ENSG00000162552(WNT4)
CC	GO:0008023	transcription elongation factor complex	3	56	0.07891	0.371839	ENSG00000154582(ELOC),ENSG00000167258(CDK12),ENSG00000213246(SUPT4H1)
BP	GO:0044085	cellular component biogenesis	68	3254	0.07902	0.371839	ENSG00000003756(RBM5),ENSG00000008294(SPAG9),ENSG00000015133(CCDC88C),ENSG00000039123(MTREX),ENSG00000049618(ARID1B),ENSG00000053747(LAMA3),ENSG00000067900(ROCK1),ENSG00000068024(HDAC4),ENSG00000069974(RAB27A),ENSG00000072506(HSD17B10),ENSG00000074054(CLASP1),ENSG00000085224(ATRX),ENSG00000088833(NSFL1C),ENSG00000100162(CENPM),ENSG00000101546(RBFA),ENSG00000105186(ANKRD27),ENSG00000107263(RAPGEF1…
MF	GO:0032559	adenyl ribonucleotide binding	36	1534	0.0792	0.371839	ENSG00000011566(MAP4K3),ENSG00000039123(MTREX),ENSG00000051382(PIK3CB),ENSG00000058866(DGKG),ENSG00000065357(DGKA),ENSG00000067900(ROCK1),ENSG00000068650(ATP11A),ENSG00000085224(ATRX),ENSG00000085511(MAP3K4),ENSG00000100030(MAPK1),ENSG00000100504(PYGL),ENSG00000106617(PRKAG2),ENSG00000111642(CHD4),ENSG00000112159(MDN1),ENSG00000113272(THG1L),ENSG00000120254(MTHFD1L),ENSG00000138756(BMP2K),ENSG000…
MF	GO:0004518	nuclease activity	7	201	0.07923	0.371839	ENSG00000113360(DROSHA),ENSG00000125107(CNOT1),ENSG00000151014(NOCT),ENSG00000154760(SLFN13),ENSG00000174840(PDE12),ENSG00000180423(HARBI1),ENSG00000213918(DNASE1)
BP	GO:0072522	purine-containing compound biosynthetic process	7	209	0.07996	0.371839	ENSG00000106617(PRKAG2),ENSG00000120254(MTHFD1L),ENSG00000156110(ADK),ENSG00000167323(STIM1),ENSG00000171509(RXFP1),ENSG00000175206(NPPA),ENSG00000176533(GNG7)
BP	GO:0030031	cell projection assembly	15	565	0.08019	0.371839	ENSG00000049618(ARID1B),ENSG00000067900(ROCK1),ENSG00000068024(HDAC4),ENSG00000074054(CLASP1),ENSG00000122545(SEPT7),ENSG00000123338(NCKAP1L),ENSG00000139132(FGD4),ENSG00000143951(WDPCP),ENSG00000158195(WASF2),ENSG00000160401(CFAP157),ENSG00000164953(TMEM67),ENSG00000175203(DCTN2),ENSG00000188026(RILPL1),ENSG00000225190(PLEKHM1),ENSG00000266028(SRGAP2)
BP	GO:0009893	positive regulation of metabolic process	73	3523	0.08041	0.371839	ENSG00000005483(KMT2E),ENSG00000008294(SPAG9),ENSG00000011566(MAP4K3),ENSG00000049618(ARID1B),ENSG00000051382(PIK3CB),ENSG00000054267(ARID4B),ENSG00000066827(ZFAT),ENSG00000067900(ROCK1),ENSG00000068024(HDAC4),ENSG00000069974(RAB27A),ENSG00000072609(CHFR),ENSG00000073060(SCARB1),ENSG00000085224(ATRX),ENSG00000085511(MAP3K4),ENSG00000089154(GCN1),ENSG00000092853(CLSPN),ENSG00000100030(MAPK1),ENSG0…
BP	GO:0006977	DNA damage response, signal transduction by p53 class mediator resulting in cell cycle arrest	3	57	0.08071	0.371839	ENSG00000114126(TFDP2),ENSG00000125107(CNOT1),ENSG00000158435(CNOT11)
BP	GO:0075733	intracellular transport of virus	3	57	0.08071	0.371839	ENSG00000155561(NUP205),ENSG00000196313(POM121),ENSG00000272391(POM121C)
BP	GO:1901016	regulation of potassium ion transmembrane transporter activity	3	57	0.08071	0.371839	ENSG00000120049(KCNIP2),ENSG00000175206(NPPA),ENSG00000198553(KCNRG)
CC	GO:0031248	protein acetyltransferase complex	4	91	0.08075	0.371839	ENSG00000124422(USP22),ENSG00000135999(EPC2),ENSG00000156650(KAT6B),ENSG00000172534(HCFC1)
CC	GO:1902493	acetyltransferase complex	4	91	0.08075	0.371839	ENSG00000124422(USP22),ENSG00000135999(EPC2),ENSG00000156650(KAT6B),ENSG00000172534(HCFC1)
MF	GO:0016765	transferase activity, transferring alkyl or aryl (other than methyl) groups	3	55	0.08086	0.371839	ENSG00000095380(NANS),ENSG00000164219(PGGT1B),ENSG00000164494(PDSS2)
MF	GO:0016796	exonuclease activity, active with either ribo- or deoxyribonucleic acids and producing 5'-phosphomonoesters	3	55	0.08086	0.371839	ENSG00000125107(CNOT1),ENSG00000151014(NOCT),ENSG00000174840(PDE12)
BP	GO:0048010	vascular endothelial growth factor receptor signaling pathway	4	92	0.08141	0.371839	ENSG00000051382(PIK3CB),ENSG00000067900(ROCK1),ENSG00000123338(NCKAP1L),ENSG00000158195(WASF2)
BP	GO:0007093	mitotic cell cycle checkpoint	6	169	0.08141	0.371839	ENSG00000002822(MAD1L1),ENSG00000072609(CHFR),ENSG00000092853(CLSPN),ENSG00000114126(TFDP2),ENSG00000125107(CNOT1),ENSG00000158435(CNOT11)
BP	GO:0048872	homeostasis of number of cells	8	252	0.08142	0.371839	ENSG00000005483(KMT2E),ENSG00000051382(PIK3CB),ENSG00000106462(EZH2),ENSG00000123338(NCKAP1L),ENSG00000143772(ITPKB),ENSG00000168040(FADD),ENSG00000171791(BCL2),ENSG00000172845(SP3)
BP	GO:0050670	regulation of lymphocyte proliferation	7	210	0.08153	0.371839	ENSG00000002822(MAD1L1),ENSG00000123338(NCKAP1L),ENSG00000138735(PDE5A),ENSG00000155659(VSIG4),ENSG00000160716(CHRNB2),ENSG00000168040(FADD),ENSG00000171791(BCL2)
BP	GO:0019438	aromatic compound biosynthetic process	86	4222	0.08164	0.371839	ENSG00000005483(KMT2E),ENSG00000010803(SCMH1),ENSG00000049618(ARID1B),ENSG00000054267(ARID4B),ENSG00000066827(ZFAT),ENSG00000068024(HDAC4),ENSG00000085224(ATRX),ENSG00000085511(MAP3K4),ENSG00000089154(GCN1),ENSG00000095380(NANS),ENSG00000100030(MAPK1),ENSG00000103037(SETD6),ENSG00000103671(TRIP4),ENSG00000105258(POLR2I),ENSG00000106462(EZH2),ENSG00000106617(PRKAG2),ENSG00000108510(MED13),ENSG0000…
BP	GO:0031589	cell-substrate adhesion	10	339	0.08165	0.371839	ENSG00000051382(PIK3CB),ENSG00000067900(ROCK1),ENSG00000074054(CLASP1),ENSG00000124782(RREB1),ENSG00000128585(MKLN1),ENSG00000143951(WDPCP),ENSG00000155719(OTOA),ENSG00000162552(WNT4),ENSG00000171791(BCL2),ENSG00000266028(SRGAP2)
BP	GO:0006816	calcium ion transport	12	429	0.08215	0.371839	ENSG00000107745(MICU1),ENSG00000112038(OPRM1),ENSG00000133112(TPT1),ENSG00000143183(TMCO1),ENSG00000156026(MCU),ENSG00000160716(CHRNB2),ENSG00000165487(MICU2),ENSG00000167323(STIM1),ENSG00000171791(BCL2),ENSG00000175206(NPPA),ENSG00000182621(PLCB1),ENSG00000187688(TRPV2)
BP	GO:0000188	inactivation of MAPK activity	2	27	0.0826	0.371839	ENSG00000189037(DUSP21),ENSG00000198369(SPRED2)
BP	GO:0000460	maturation of 5.8S rRNA	2	27	0.0826	0.371839	ENSG00000039123(MTREX),ENSG00000171858(RPS21)
BP	GO:0003298	physiological muscle hypertrophy	2	27	0.0826	0.371839	ENSG00000175206(NPPA),ENSG00000186951(PPARA)
BP	GO:0003301	physiological cardiac muscle hypertrophy	2	27	0.0826	0.371839	ENSG00000175206(NPPA),ENSG00000186951(PPARA)
BP	GO:0006829	zinc II ion transport	2	27	0.0826	0.371839	ENSG00000133195(SLC39A11),ENSG00000141424(SLC39A6)
BP	GO:0036151	phosphatidylcholine acyl-chain remodeling	2	27	0.0826	0.371839	ENSG00000087253(LPCAT2),ENSG00000143797(MBOAT2)
BP	GO:0040001	establishment of mitotic spindle localization	2	27	0.0826	0.371839	ENSG00000074054(CLASP1),ENSG00000088833(NSFL1C)
BP	GO:0051123	RNA polymerase II transcriptional preinitiation complex assembly	2	27	0.0826	0.371839	ENSG00000118260(CREB1),ENSG00000165916(PSMC3)
BP	GO:0060260	regulation of transcription initiation from RNA polymerase II promoter	2	27	0.0826	0.371839	ENSG00000118260(CREB1),ENSG00000165916(PSMC3)
BP	GO:0061049	cell growth involved in cardiac muscle cell development	2	27	0.0826	0.371839	ENSG00000175206(NPPA),ENSG00000186951(PPARA)
BP	GO:0071514	genetic imprinting	2	27	0.0826	0.371839	ENSG00000054267(ARID4B),ENSG00000156374(PCGF6)
BP	GO:0072207	metanephric epithelium development	2	27	0.0826	0.371839	ENSG00000162552(WNT4),ENSG00000184937(WT1)
BP	GO:1900739	regulation of protein insertion into mitochondrial membrane involved in apoptotic signaling pathway	2	27	0.0826	0.371839	ENSG00000114126(TFDP2),ENSG00000171791(BCL2)
BP	GO:1900740	positive regulation of protein insertion into mitochondrial membrane involved in apoptotic signaling pathway	2	27	0.0826	0.371839	ENSG00000114126(TFDP2),ENSG00000171791(BCL2)
BP	GO:1990776	response to angiotensin	2	27	0.0826	0.371839	ENSG00000049618(ARID1B),ENSG00000067900(ROCK1)
BP	GO:0070661	leukocyte proliferation	9	296	0.08272	0.371839	ENSG00000002822(MAD1L1),ENSG00000107099(DOCK8),ENSG00000123338(NCKAP1L),ENSG00000138735(PDE5A),ENSG00000155659(VSIG4),ENSG00000160716(CHRNB2),ENSG00000162552(WNT4),ENSG00000168040(FADD),ENSG00000171791(BCL2)
BP	GO:2000027	regulation of organ morphogenesis	8	253	0.08285	0.371839	ENSG00000139174(PRICKLE1),ENSG00000162552(WNT4),ENSG00000165730(STOX1),ENSG00000165916(PSMC3),ENSG00000168214(RBPJ),ENSG00000171791(BCL2),ENSG00000184937(WT1),ENSG00000197170(PSMD12)
BP	GO:0009058	biosynthetic process	124	6296	0.0829	0.371839	ENSG00000003989(SLC7A2),ENSG00000005483(KMT2E),ENSG00000008988(RPS20),ENSG00000010803(SCMH1),ENSG00000048544(MRPS10),ENSG00000049618(ARID1B),ENSG00000051382(PIK3CB),ENSG00000054267(ARID4B),ENSG00000060642(PIGV),ENSG00000065357(DGKA),ENSG00000066827(ZFAT),ENSG00000067900(ROCK1),ENSG00000068024(HDAC4),ENSG00000069974(RAB27A),ENSG00000073060(SCARB1),ENSG00000080608(PUM3),ENSG00000085224(ATRX),ENSG00…
BP	GO:0007623	circadian rhythm	7	211	0.08312	0.371839	ENSG00000106462(EZH2),ENSG00000118260(CREB1),ENSG00000121390(PSPC1),ENSG00000151014(NOCT),ENSG00000156052(GNAQ),ENSG00000160716(CHRNB2),ENSG00000186951(PPARA)
BP	GO:0032944	regulation of mononuclear cell proliferation	7	211	0.08312	0.371839	ENSG00000002822(MAD1L1),ENSG00000123338(NCKAP1L),ENSG00000138735(PDE5A),ENSG00000155659(VSIG4),ENSG00000160716(CHRNB2),ENSG00000168040(FADD),ENSG00000171791(BCL2)
BP	GO:0010565	regulation of cellular ketone metabolic process	6	170	0.0832	0.371839	ENSG00000106617(PRKAG2),ENSG00000123684(LPGAT1),ENSG00000162552(WNT4),ENSG00000165916(PSMC3),ENSG00000186951(PPARA),ENSG00000197170(PSMD12)
CC	GO:0031234	extrinsic component of cytoplasmic side of plasma membrane	4	92	0.0833	0.371839	ENSG00000108669(CYTH1),ENSG00000156052(GNAQ),ENSG00000176105(YES1),ENSG00000176533(GNG7)
MF	GO:0002020	protease binding	5	126	0.08385	0.371839	ENSG00000102265(TIMP1),ENSG00000103671(TRIP4),ENSG00000167323(STIM1),ENSG00000168040(FADD),ENSG00000171791(BCL2)
BP	GO:0033554	cellular response to stress	44	2010	0.08386	0.371839	ENSG00000008294(SPAG9),ENSG00000011566(MAP4K3),ENSG00000015133(CCDC88C),ENSG00000085224(ATRX),ENSG00000085511(MAP3K4),ENSG00000089154(GCN1),ENSG00000092853(CLSPN),ENSG00000100030(MAPK1),ENSG00000103091(WDR59),ENSG00000105258(POLR2I),ENSG00000106462(EZH2),ENSG00000107263(RAPGEF1),ENSG00000107745(MICU1),ENSG00000112038(OPRM1),ENSG00000114126(TFDP2),ENSG00000114861(FOXP1),ENSG00000115806(GORASP2),EN…
CC	GO:0019897	extrinsic component of plasma membrane	6	169	0.0839	0.371839	ENSG00000108669(CYTH1),ENSG00000156052(GNAQ),ENSG00000164506(STXBP5),ENSG00000172382(PRSS27),ENSG00000176105(YES1),ENSG00000176533(GNG7)
BP	GO:0070167	regulation of biomineral tissue development	4	93	0.08394	0.371839	ENSG00000067900(ROCK1),ENSG00000138756(BMP2K),ENSG00000162552(WNT4),ENSG00000177706(FAM20C)
BP	GO:0019953	sexual reproduction	21	855	0.08398	0.371839	ENSG00000010803(SCMH1),ENSG00000054267(ARID4B),ENSG00000068024(HDAC4),ENSG00000085224(ATRX),ENSG00000115806(GORASP2),ENSG00000116539(ASH1L),ENSG00000122545(SEPT7),ENSG00000122574(WIPF3),ENSG00000129473(BCL2L2),ENSG00000134644(PUM1),ENSG00000138735(PDE5A),ENSG00000145375(SPATA5),ENSG00000147202(DIAPH2),ENSG00000153046(CDYL),ENSG00000160401(CFAP157),ENSG00000162552(WNT4),ENSG00000164828(SUN1),ENSG0…
BP	GO:0000245	spliceosomal complex assembly	3	58	0.08404	0.371839	ENSG00000003756(RBM5),ENSG00000117569(PTBP2),ENSG00000146963(LUC7L2)
BP	GO:0072431	signal transduction involved in mitotic G1 DNA damage checkpoint	3	58	0.08404	0.371839	ENSG00000114126(TFDP2),ENSG00000125107(CNOT1),ENSG00000158435(CNOT11)
BP	GO:1902400	intracellular signal transduction involved in G1 DNA damage checkpoint	3	58	0.08404	0.371839	ENSG00000114126(TFDP2),ENSG00000125107(CNOT1),ENSG00000158435(CNOT11)
BP	GO:0055088	lipid homeostasis	5	131	0.08447	0.371839	ENSG00000073060(SCARB1),ENSG00000087008(ACOX3),ENSG00000108510(MED13),ENSG00000127220(ABHD8),ENSG00000278540(ACACA)
BP	GO:0048738	cardiac muscle tissue development	7	212	0.08473	0.371839	ENSG00000100030(MAPK1),ENSG00000118260(CREB1),ENSG00000168214(RBPJ),ENSG00000175206(NPPA),ENSG00000184937(WT1),ENSG00000186951(PPARA),ENSG00000189079(ARID2)
BP	GO:0098609	cell-cell adhesion	21	856	0.08475	0.371839	ENSG00000002822(MAD1L1),ENSG00000051382(PIK3CB),ENSG00000067900(ROCK1),ENSG00000107099(DOCK8),ENSG00000107263(RAPGEF1),ENSG00000113360(DROSHA),ENSG00000123338(NCKAP1L),ENSG00000134376(CRB1),ENSG00000138735(PDE5A),ENSG00000143772(ITPKB),ENSG00000153310(FAM49B),ENSG00000154229(PRKCA),ENSG00000155659(VSIG4),ENSG00000162552(WNT4),ENSG00000168040(FADD),ENSG00000171603(CLSTN1),ENSG00000171791(BCL2),ENS…
MF	GO:0008289	lipid binding	19	732	0.08487	0.371839	ENSG00000033327(GAB2),ENSG00000065357(DGKA),ENSG00000073060(SCARB1),ENSG00000082074(FYB1),ENSG00000087008(ACOX3),ENSG00000088833(NSFL1C),ENSG00000099290(WASHC2A),ENSG00000100504(PYGL),ENSG00000108669(CYTH1),ENSG00000111344(RASAL1),ENSG00000113360(DROSHA),ENSG00000130338(TULP4),ENSG00000138279(ANXA7),ENSG00000154889(MPPE1),ENSG00000164219(PGGT1B),ENSG00000168297(PXK),ENSG00000182621(PLCB1),ENSG000…
BP	GO:0009895	negative regulation of catabolic process	9	298	0.0854	0.371839	ENSG00000067900(ROCK1),ENSG00000068024(HDAC4),ENSG00000102265(TIMP1),ENSG00000102921(AC026470.1),ENSG00000103657(HERC1),ENSG00000138095(LRPPRC),ENSG00000151014(NOCT),ENSG00000171791(BCL2),ENSG00000186951(PPARA)
MF	GO:0030554	adenyl nucleotide binding	36	1545	0.08555	0.371839	ENSG00000011566(MAP4K3),ENSG00000039123(MTREX),ENSG00000051382(PIK3CB),ENSG00000058866(DGKG),ENSG00000065357(DGKA),ENSG00000067900(ROCK1),ENSG00000068650(ATP11A),ENSG00000085224(ATRX),ENSG00000085511(MAP3K4),ENSG00000100030(MAPK1),ENSG00000100504(PYGL),ENSG00000106617(PRKAG2),ENSG00000111642(CHD4),ENSG00000112159(MDN1),ENSG00000113272(THG1L),ENSG00000120254(MTHFD1L),ENSG00000138756(BMP2K),ENSG000…
BP	GO:0000965	mitochondrial RNA 3'-end processing	1	5	0.08575	0.371839	ENSG00000072506(HSD17B10)
BP	GO:0001661	conditioned taste aversion	1	5	0.08575	0.371839	ENSG00000160716(CHRNB2)
BP	GO:0003307	regulation of Wnt signaling pathway involved in heart development	1	5	0.08575	0.371839	ENSG00000168214(RBPJ)
BP	GO:0006166	purine ribonucleoside salvage	1	5	0.08575	0.371839	ENSG00000156110(ADK)
BP	GO:0006167	AMP biosynthetic process	1	5	0.08575	0.371839	ENSG00000156110(ADK)
BP	GO:0007343	egg activation	1	5	0.08575	0.371839	ENSG00000182621(PLCB1)
BP	GO:0007356	thorax and anterior abdomen determination	1	5	0.08575	0.371839	ENSG00000184937(WT1)
BP	GO:0009240	isopentenyl diphosphate biosynthetic process	1	5	0.08575	0.371839	ENSG00000148377(IDI2)
BP	GO:0009256	10-formyltetrahydrofolate metabolic process	1	5	0.08575	0.371839	ENSG00000120254(MTHFD1L)
BP	GO:0010815	bradykinin catabolic process	1	5	0.08575	0.371839	ENSG00000108039(XPNPEP1)
BP	GO:0010891	negative regulation of sequestering of triglyceride	1	5	0.08575	0.371839	ENSG00000186951(PPARA)
BP	GO:0014042	positive regulation of neuron maturation	1	5	0.08575	0.371839	ENSG00000171791(BCL2)
BP	GO:0015809	arginine transport	1	5	0.08575	0.371839	ENSG00000003989(SLC7A2)
BP	GO:0021778	oligodendrocyte cell fate specification	1	5	0.08575	0.371839	ENSG00000125820(NKX2-2)
BP	GO:0021779	oligodendrocyte cell fate commitment	1	5	0.08575	0.371839	ENSG00000125820(NKX2-2)
BP	GO:0021780	glial cell fate specification	1	5	0.08575	0.371839	ENSG00000125820(NKX2-2)
BP	GO:0021960	anterior commissure morphogenesis	1	5	0.08575	0.371839	ENSG00000174013(FBXO45)
BP	GO:0022614	membrane to membrane docking	1	5	0.08575	0.371839	ENSG00000067900(ROCK1)
BP	GO:0030035	microspike assembly	1	5	0.08575	0.371839	ENSG00000139132(FGD4)
BP	GO:0030321	transepithelial chloride transport	1	5	0.08575	0.371839	ENSG00000064651(SLC12A2)
BP	GO:0030473	nuclear migration along microtubule	1	5	0.08575	0.371839	ENSG00000164828(SUN1)
BP	GO:0031204	posttranslational protein targeting to membrane, translocation	1	5	0.08575	0.371839	ENSG00000025796(SEC63)
BP	GO:0032847	regulation of cellular pH reduction	1	5	0.08575	0.371839	ENSG00000171791(BCL2)
BP	GO:0036301	macrophage colony-stimulating factor production	1	5	0.08575	0.371839	ENSG00000114861(FOXP1)
BP	GO:0043091	L-arginine import	1	5	0.08575	0.371839	ENSG00000003989(SLC7A2)
BP	GO:0044821	meiotic telomere tethering at nuclear periphery	1	5	0.08575	0.371839	ENSG00000164828(SUN1)
BP	GO:0045054	constitutive secretory pathway	1	5	0.08575	0.371839	ENSG00000069974(RAB27A)
BP	GO:0045636	positive regulation of melanocyte differentiation	1	5	0.08575	0.371839	ENSG00000171791(BCL2)
BP	GO:0045875	negative regulation of sister chromatid cohesion	1	5	0.08575	0.371839	ENSG00000085224(ATRX)
BP	GO:0046060	dATP metabolic process	1	5	0.08575	0.371839	ENSG00000156110(ADK)
BP	GO:0046069	cGMP catabolic process	1	5	0.08575	0.371839	ENSG00000138735(PDE5A)
BP	GO:0046490	isopentenyl diphosphate metabolic process	1	5	0.08575	0.371839	ENSG00000148377(IDI2)
BP	GO:0046645	positive regulation of gamma-delta T cell activation	1	5	0.08575	0.371839	ENSG00000123338(NCKAP1L)
BP	GO:0046666	retinal cell programmed cell death	1	5	0.08575	0.371839	ENSG00000171791(BCL2)
BP	GO:0060011	Sertoli cell proliferation	1	5	0.08575	0.371839	ENSG00000129473(BCL2L2)
BP	GO:0060126	somatotropin secreting cell differentiation	1	5	0.08575	0.371839	ENSG00000162552(WNT4)
BP	GO:0060509	Type I pneumocyte differentiation	1	5	0.08575	0.371839	ENSG00000118260(CREB1)
BP	GO:0060718	chorionic trophoblast cell differentiation	1	5	0.08575	0.371839	ENSG00000085511(MAP3K4)
BP	GO:0061316	canonical Wnt signaling pathway involved in heart development	1	5	0.08575	0.371839	ENSG00000168214(RBPJ)
BP	GO:0070197	meiotic attachment of telomere to nuclear envelope	1	5	0.08575	0.371839	ENSG00000164828(SUN1)
BP	GO:0070345	negative regulation of fat cell proliferation	1	5	0.08575	0.371839	ENSG00000112242(E2F3)
BP	GO:0070948	regulation of neutrophil mediated cytotoxicity	1	5	0.08575	0.371839	ENSG00000213918(DNASE1)
BP	GO:0071315	cellular response to morphine	1	5	0.08575	0.371839	ENSG00000112038(OPRM1)
BP	GO:0071317	cellular response to isoquinoline alkaloid	1	5	0.08575	0.371839	ENSG00000112038(OPRM1)
BP	GO:0072162	metanephric mesenchymal cell differentiation	1	5	0.08575	0.371839	ENSG00000162552(WNT4)
BP	GO:0072223	metanephric glomerular mesangium development	1	5	0.08575	0.371839	ENSG00000184937(WT1)
BP	GO:0090467	arginine import	1	5	0.08575	0.371839	ENSG00000003989(SLC7A2)
BP	GO:0090646	mitochondrial tRNA processing	1	5	0.08575	0.371839	ENSG00000072506(HSD17B10)
BP	GO:0097240	chromosome attachment to the nuclear envelope	1	5	0.08575	0.371839	ENSG00000164828(SUN1)
BP	GO:0097368	establishment of Sertoli cell barrier	1	5	0.08575	0.371839	ENSG00000054267(ARID4B)
BP	GO:0110011	regulation of basement membrane organization	1	5	0.08575	0.371839	ENSG00000074054(CLASP1)
BP	GO:1901164	negative regulation of trophoblast cell migration	1	5	0.08575	0.371839	ENSG00000102265(TIMP1)
BP	GO:1901256	regulation of macrophage colony-stimulating factor production	1	5	0.08575	0.371839	ENSG00000114861(FOXP1)
BP	GO:1901509	regulation of endothelial tube morphogenesis	1	5	0.08575	0.371839	ENSG00000114861(FOXP1)
BP	GO:1901723	negative regulation of cell proliferation involved in kidney development	1	5	0.08575	0.371839	ENSG00000184937(WT1)
BP	GO:1902035	positive regulation of hematopoietic stem cell proliferation	1	5	0.08575	0.371839	ENSG00000244754(N4BP2L2)
BP	GO:1902261	positive regulation of delayed rectifier potassium channel activity	1	5	0.08575	0.371839	ENSG00000175206(NPPA)
BP	GO:1903371	regulation of endoplasmic reticulum tubular network organization	1	5	0.08575	0.371839	ENSG00000184743(ATL3)
BP	GO:1904259	regulation of basement membrane assembly involved in embryonic body morphogenesis	1	5	0.08575	0.371839	ENSG00000074054(CLASP1)
BP	GO:1904261	positive regulation of basement membrane assembly involved in embryonic body morphogenesis	1	5	0.08575	0.371839	ENSG00000074054(CLASP1)
BP	GO:1905451	positive regulation of Fc-gamma receptor signaling pathway involved in phagocytosis	1	5	0.08575	0.371839	ENSG00000107263(RAPGEF1)
BP	GO:2000195	negative regulation of female gonad development	1	5	0.08575	0.371839	ENSG00000184937(WT1)
BP	GO:2000407	regulation of T cell extravasation	1	5	0.08575	0.371839	ENSG00000168040(FADD)
BP	GO:2001197	basement membrane assembly involved in embryonic body morphogenesis	1	5	0.08575	0.371839	ENSG00000074054(CLASP1)
BP	GO:1902533	positive regulation of intracellular signal transduction	25	1053	0.08577	0.371839	ENSG00000008294(SPAG9),ENSG00000011566(MAP4K3),ENSG00000051382(PIK3CB),ENSG00000067900(ROCK1),ENSG00000085511(MAP3K4),ENSG00000100030(MAPK1),ENSG00000103091(WDR59),ENSG00000106462(EZH2),ENSG00000107263(RAPGEF1),ENSG00000112038(OPRM1),ENSG00000134644(PUM1),ENSG00000138735(PDE5A),ENSG00000141867(BRD4),ENSG00000143772(ITPKB),ENSG00000147649(MTDH),ENSG00000154229(PRKCA),ENSG00000161929(SCIMP),ENSG000…
BP	GO:0048518	positive regulation of biological process	118	5975	0.08595	0.371839	ENSG00000003756(RBM5),ENSG00000005483(KMT2E),ENSG00000008294(SPAG9),ENSG00000011566(MAP4K3),ENSG00000033327(GAB2),ENSG00000049618(ARID1B),ENSG00000051382(PIK3CB),ENSG00000054267(ARID4B),ENSG00000066827(ZFAT),ENSG00000067900(ROCK1),ENSG00000068024(HDAC4),ENSG00000069974(RAB27A),ENSG00000072609(CHFR),ENSG00000073060(SCARB1),ENSG00000074054(CLASP1),ENSG00000082074(FYB1),ENSG00000085224(ATRX),ENSG000…
BP	GO:0051128	regulation of cellular component organization	53	2482	0.08635	0.371839	ENSG00000002822(MAD1L1),ENSG00000005483(KMT2E),ENSG00000051382(PIK3CB),ENSG00000067900(ROCK1),ENSG00000068024(HDAC4),ENSG00000069974(RAB27A),ENSG00000073060(SCARB1),ENSG00000074054(CLASP1),ENSG00000085224(ATRX),ENSG00000085511(MAP3K4),ENSG00000088833(NSFL1C),ENSG00000100030(MAPK1),ENSG00000105186(ANKRD27),ENSG00000106462(EZH2),ENSG00000107263(RAPGEF1),ENSG00000111344(RASAL1),ENSG00000114126(TFDP2…
BP	GO:1902749	regulation of cell cycle G2/M phase transition	7	213	0.08635	0.371839	ENSG00000074054(CLASP1),ENSG00000092853(CLSPN),ENSG00000141867(BRD4),ENSG00000165730(STOX1),ENSG00000165916(PSMC3),ENSG00000175203(DCTN2),ENSG00000197170(PSMD12)
CC	GO:0005638	lamin filament	1	5	0.08642	0.371839	ENSG00000141562(NARF)
CC	GO:0033093	Weibel-Palade body	1	5	0.08642	0.371839	ENSG00000069974(RAB27A)
CC	GO:0045180	basal cortex	1	5	0.08642	0.371839	ENSG00000074054(CLASP1)
CC	GO:0070390	transcription export complex 2	1	5	0.08642	0.371839	ENSG00000160294(MCM3AP)
CC	GO:0097422	tubular endosome	1	5	0.08642	0.371839	ENSG00000105186(ANKRD27)
CC	GO:0098826	endoplasmic reticulum tubular network membrane	1	5	0.08642	0.371839	ENSG00000184743(ATL3)
BP	GO:0042770	signal transduction in response to DNA damage	5	132	0.08659	0.371839	ENSG00000085224(ATRX),ENSG00000114126(TFDP2),ENSG00000125107(CNOT1),ENSG00000158435(CNOT11),ENSG00000198369(SPRED2)
BP	GO:0007599	hemostasis	10	343	0.08662	0.371839	ENSG00000051382(PIK3CB),ENSG00000058866(DGKG),ENSG00000065357(DGKA),ENSG00000069974(RAB27A),ENSG00000100030(MAPK1),ENSG00000107099(DOCK8),ENSG00000138279(ANXA7),ENSG00000154229(PRKCA),ENSG00000156052(GNAQ),ENSG00000168310(IRF2)
BP	GO:0034641	cellular nitrogen compound metabolic process	128	6528	0.08664	0.371839	ENSG00000003756(RBM5),ENSG00000003989(SLC7A2),ENSG00000005483(KMT2E),ENSG00000008988(RPS20),ENSG00000010803(SCMH1),ENSG00000039123(MTREX),ENSG00000048544(MRPS10),ENSG00000049618(ARID1B),ENSG00000054267(ARID4B),ENSG00000066827(ZFAT),ENSG00000067900(ROCK1),ENSG00000068024(HDAC4),ENSG00000072506(HSD17B10),ENSG00000085224(ATRX),ENSG00000085511(MAP3K4),ENSG00000089154(GCN1),ENSG00000092853(CLSPN),ENSG…
BP	GO:1901137	carbohydrate derivative biosynthetic process	18	714	0.08675	0.371839	ENSG00000060642(PIGV),ENSG00000080608(PUM3),ENSG00000095380(NANS),ENSG00000100504(PYGL),ENSG00000106617(PRKAG2),ENSG00000112699(GMDS),ENSG00000143641(GALNT2),ENSG00000154889(MPPE1),ENSG00000156110(ADK),ENSG00000162368(CMPK1),ENSG00000167323(STIM1),ENSG00000171509(RXFP1),ENSG00000171791(BCL2),ENSG00000175206(NPPA),ENSG00000176533(GNG7),ENSG00000182621(PLCB1),ENSG00000187210(GCNT1),ENSG00000187605(…
BP	GO:0051173	positive regulation of nitrogen compound metabolic process	66	3167	0.08679	0.371839	ENSG00000005483(KMT2E),ENSG00000008294(SPAG9),ENSG00000011566(MAP4K3),ENSG00000049618(ARID1B),ENSG00000051382(PIK3CB),ENSG00000054267(ARID4B),ENSG00000066827(ZFAT),ENSG00000067900(ROCK1),ENSG00000068024(HDAC4),ENSG00000072609(CHFR),ENSG00000085224(ATRX),ENSG00000085511(MAP3K4),ENSG00000089154(GCN1),ENSG00000092853(CLSPN),ENSG00000100030(MAPK1),ENSG00000103671(TRIP4),ENSG00000106462(EZH2),ENSG0000…
BP	GO:0055021	regulation of cardiac muscle tissue growth	3	59	0.08743	0.371839	ENSG00000100030(MAPK1),ENSG00000168214(RBPJ),ENSG00000186951(PPARA)
BP	GO:0072413	signal transduction involved in mitotic cell cycle checkpoint	3	59	0.08743	0.371839	ENSG00000114126(TFDP2),ENSG00000125107(CNOT1),ENSG00000158435(CNOT11)
BP	GO:1902402	signal transduction involved in mitotic DNA damage checkpoint	3	59	0.08743	0.371839	ENSG00000114126(TFDP2),ENSG00000125107(CNOT1),ENSG00000158435(CNOT11)
BP	GO:1902403	signal transduction involved in mitotic DNA integrity checkpoint	3	59	0.08743	0.371839	ENSG00000114126(TFDP2),ENSG00000125107(CNOT1),ENSG00000158435(CNOT11)
BP	GO:0050790	regulation of catalytic activity	49	2276	0.0875	0.371839	ENSG00000008294(SPAG9),ENSG00000011566(MAP4K3),ENSG00000051382(PIK3CB),ENSG00000067900(ROCK1),ENSG00000073060(SCARB1),ENSG00000073711(PPP2R3A),ENSG00000084070(SMAP2),ENSG00000085511(MAP3K4),ENSG00000089154(GCN1),ENSG00000092853(CLSPN),ENSG00000100030(MAPK1),ENSG00000100852(ARHGAP5),ENSG00000102265(TIMP1),ENSG00000105186(ANKRD27),ENSG00000105738(SIPA1L3),ENSG00000106462(EZH2),ENSG00000106617(PRKAG…
BP	GO:0000083	regulation of transcription involved in G1/S transition of mitotic cell cycle	2	28	0.08794	0.371839	ENSG00000114126(TFDP2),ENSG00000141867(BRD4)
BP	GO:0001914	regulation of T cell mediated cytotoxicity	2	28	0.08794	0.371839	ENSG00000153310(FAM49B),ENSG00000168040(FADD)
BP	GO:0002888	positive regulation of myeloid leukocyte mediated immunity	2	28	0.08794	0.371839	ENSG00000033327(GAB2),ENSG00000175206(NPPA)
BP	GO:0007205	protein kinase C-activating G-protein coupled receptor signaling pathway	2	28	0.08794	0.371839	ENSG00000058866(DGKG),ENSG00000065357(DGKA)
BP	GO:0008209	androgen metabolic process	2	28	0.08794	0.371839	ENSG00000073060(SCARB1),ENSG00000162552(WNT4)
BP	GO:0009651	response to salt stress	2	28	0.08794	0.371839	ENSG00000107745(MICU1),ENSG00000138279(ANXA7)
BP	GO:0010971	positive regulation of G2/M transition of mitotic cell cycle	2	28	0.08794	0.371839	ENSG00000141867(BRD4),ENSG00000165730(STOX1)
BP	GO:0033598	mammary gland epithelial cell proliferation	2	28	0.08794	0.371839	ENSG00000100030(MAPK1),ENSG00000124782(RREB1)
BP	GO:0043304	regulation of mast cell degranulation	2	28	0.08794	0.371839	ENSG00000033327(GAB2),ENSG00000175206(NPPA)
MF	GO:1901567	fatty acid derivative binding	2	27	0.08796	0.371839	ENSG00000117305(HMGCL),ENSG00000230124(ACBD6)
CC	GO:0044429	mitochondrial part	25	1048	0.08862	0.371839	ENSG00000048544(MRPS10),ENSG00000072506(HSD17B10),ENSG00000107745(MICU1),ENSG00000114120(SLC25A36),ENSG00000116353(MECR),ENSG00000117305(HMGCL),ENSG00000118260(CREB1),ENSG00000120254(MTHFD1L),ENSG00000129473(BCL2L2),ENSG00000132837(DMGDH),ENSG00000138095(LRPPRC),ENSG00000140459(CYP11A1),ENSG00000154229(PRKCA),ENSG00000156026(MCU),ENSG00000164494(PDSS2),ENSG00000165487(MICU2),ENSG00000169682(SPNS1…
BP	GO:0002376	immune system process	61	2907	0.08868	0.371839	ENSG00000002822(MAD1L1),ENSG00000003989(SLC7A2),ENSG00000005483(KMT2E),ENSG00000033327(GAB2),ENSG00000051382(PIK3CB),ENSG00000064651(SLC12A2),ENSG00000066827(ZFAT),ENSG00000067900(ROCK1),ENSG00000068024(HDAC4),ENSG00000068650(ATP11A),ENSG00000069974(RAB27A),ENSG00000082074(FYB1),ENSG00000100030(MAPK1),ENSG00000100504(PYGL),ENSG00000105738(SIPA1L3),ENSG00000107099(DOCK8),ENSG00000107263(RAPGEF1),E…
BP	GO:0030183	B cell differentiation	5	133	0.08874	0.371839	ENSG00000068024(HDAC4),ENSG00000123338(NCKAP1L),ENSG00000168214(RBPJ),ENSG00000171791(BCL2),ENSG00000172845(SP3)
BP	GO:0034605	cellular response to heat	5	133	0.08874	0.371839	ENSG00000100030(MAPK1),ENSG00000155561(NUP205),ENSG00000196313(POM121),ENSG00000272391(POM121C),ENSG00000283697(HSFX3)
BP	GO:0009790	embryo development	24	1008	0.08883	0.371839	ENSG00000051382(PIK3CB),ENSG00000053747(LAMA3),ENSG00000066827(ZFAT),ENSG00000073711(PPP2R3A),ENSG00000074054(CLASP1),ENSG00000100030(MAPK1),ENSG00000112320(SOBP),ENSG00000115128(SF3B6),ENSG00000120254(MTHFD1L),ENSG00000122545(SEPT7),ENSG00000124422(USP22),ENSG00000139174(PRICKLE1),ENSG00000143951(WDPCP),ENSG00000151014(NOCT),ENSG00000162552(WNT4),ENSG00000165730(STOX1),ENSG00000165916(PSMC3),ENS…
MF	GO:0000064	L-ornithine transmembrane transporter activity	1	5	0.08884	0.371839	ENSG00000003989(SLC7A2)
MF	GO:0001851	complement component C3b binding	1	5	0.08884	0.371839	ENSG00000155659(VSIG4)
MF	GO:0002054	nucleobase binding	1	5	0.08884	0.371839	ENSG00000100504(PYGL)
MF	GO:0004530	deoxyribonuclease I activity	1	5	0.08884	0.371839	ENSG00000213918(DNASE1)
MF	GO:0004661	protein geranylgeranyltransferase activity	1	5	0.08884	0.371839	ENSG00000164219(PGGT1B)
MF	GO:0010385	double-stranded methylated DNA binding	1	5	0.08884	0.371839	ENSG00000184937(WT1)
MF	GO:0010484	H3 histone acetyltransferase activity	1	5	0.08884	0.371839	ENSG00000160294(MCM3AP)
MF	GO:0015189	L-lysine transmembrane transporter activity	1	5	0.08884	0.371839	ENSG00000003989(SLC7A2)
MF	GO:0015616	DNA translocase activity	1	5	0.08884	0.371839	ENSG00000085224(ATRX)
MF	GO:0016426	tRNA (adenine) methyltransferase activity	1	5	0.08884	0.371839	ENSG00000171103(TRMT61B)
MF	GO:0017034	Rap guanyl-nucleotide exchange factor activity	1	5	0.08884	0.371839	ENSG00000107263(RAPGEF1)
MF	GO:0034186	apolipoprotein A-I binding	1	5	0.08884	0.371839	ENSG00000073060(SCARB1)
MF	GO:0046923	ER retention sequence binding	1	5	0.08884	0.371839	ENSG00000120049(KCNIP2)
MF	GO:0046934	phosphatidylinositol-4,5-bisphosphate 3-kinase activity	1	5	0.08884	0.371839	ENSG00000051382(PIK3CB)
MF	GO:0046976	histone methyltransferase activity (H3-K27 specific)	1	5	0.08884	0.371839	ENSG00000106462(EZH2)
MF	GO:0047184	1-acylglycerophosphocholine O-acyltransferase activity	1	5	0.08884	0.371839	ENSG00000087253(LPCAT2)
MF	GO:0051434	BH3 domain binding	1	5	0.08884	0.371839	ENSG00000171791(BCL2)
MF	GO:0051525	NFAT protein binding	1	5	0.08884	0.371839	ENSG00000186951(PPARA)
MF	GO:0051766	inositol trisphosphate kinase activity	1	5	0.08884	0.371839	ENSG00000143772(ITPKB)
MF	GO:0052813	phosphatidylinositol bisphosphate kinase activity	1	5	0.08884	0.371839	ENSG00000051382(PIK3CB)
BP	GO:0030038	contractile actin filament bundle assembly	4	95	0.08911	0.371839	ENSG00000067900(ROCK1),ENSG00000074054(CLASP1),ENSG00000158195(WASF2),ENSG00000162552(WNT4)
BP	GO:0032231	regulation of actin filament bundle assembly	4	95	0.08911	0.371839	ENSG00000067900(ROCK1),ENSG00000074054(CLASP1),ENSG00000158195(WASF2),ENSG00000162552(WNT4)
BP	GO:0043149	stress fiber assembly	4	95	0.08911	0.371839	ENSG00000067900(ROCK1),ENSG00000074054(CLASP1),ENSG00000158195(WASF2),ENSG00000162552(WNT4)
BP	GO:0046620	regulation of organ growth	4	95	0.08911	0.371839	ENSG00000100030(MAPK1),ENSG00000168214(RBPJ),ENSG00000184937(WT1),ENSG00000186951(PPARA)
BP	GO:0051149	positive regulation of muscle cell differentiation	4	95	0.08911	0.371839	ENSG00000008294(SPAG9),ENSG00000168214(RBPJ),ENSG00000171791(BCL2),ENSG00000182621(PLCB1)
BP	GO:0060993	kidney morphogenesis	4	95	0.08911	0.371839	ENSG00000162552(WNT4),ENSG00000171791(BCL2),ENSG00000184937(WT1),ENSG00000187210(GCNT1)
BP	GO:0010604	positive regulation of macromolecule metabolic process	68	3279	0.08932	0.372461	ENSG00000005483(KMT2E),ENSG00000008294(SPAG9),ENSG00000011566(MAP4K3),ENSG00000049618(ARID1B),ENSG00000051382(PIK3CB),ENSG00000054267(ARID4B),ENSG00000066827(ZFAT),ENSG00000067900(ROCK1),ENSG00000068024(HDAC4),ENSG00000069974(RAB27A),ENSG00000072609(CHFR),ENSG00000085224(ATRX),ENSG00000085511(MAP3K4),ENSG00000089154(GCN1),ENSG00000092853(CLSPN),ENSG00000100030(MAPK1),ENSG00000103671(TRIP4),ENSG00…
BP	GO:0007254	JNK cascade	7	215	0.08965	0.373582	ENSG00000008294(SPAG9),ENSG00000011566(MAP4K3),ENSG00000085511(MAP3K4),ENSG00000107263(RAPGEF1),ENSG00000168038(ULK4),ENSG00000168404(MLKL),ENSG00000182621(PLCB1)
BP	GO:0090304	nucleic acid metabolic process	104	5220	0.08995	0.374577	ENSG00000003756(RBM5),ENSG00000005483(KMT2E),ENSG00000008988(RPS20),ENSG00000010803(SCMH1),ENSG00000039123(MTREX),ENSG00000049618(ARID1B),ENSG00000054267(ARID4B),ENSG00000066827(ZFAT),ENSG00000067900(ROCK1),ENSG00000068024(HDAC4),ENSG00000072506(HSD17B10),ENSG00000085224(ATRX),ENSG00000085511(MAP3K4),ENSG00000089154(GCN1),ENSG00000092853(CLSPN),ENSG00000100030(MAPK1),ENSG00000101546(RBFA),ENSG000…
BP	GO:0009408	response to heat	6	174	0.09058	0.376944	ENSG00000100030(MAPK1),ENSG00000155561(NUP205),ENSG00000187688(TRPV2),ENSG00000196313(POM121),ENSG00000272391(POM121C),ENSG00000283697(HSFX3)
BP	GO:0061024	membrane organization	20	815	0.09074	0.377164	ENSG00000068650(ATP11A),ENSG00000087253(LPCAT2),ENSG00000088833(NSFL1C),ENSG00000105186(ANKRD27),ENSG00000110075(PPP6R3),ENSG00000114126(TFDP2),ENSG00000120049(KCNIP2),ENSG00000123338(NCKAP1L),ENSG00000134376(CRB1),ENSG00000138279(ANXA7),ENSG00000151532(VTI1A),ENSG00000154229(PRKCA),ENSG00000160993(ALKBH4),ENSG00000164828(SUN1),ENSG00000165476(REEP3),ENSG00000169905(TOR1AIP2),ENSG00000171603(CLST…
BP	GO:0001658	branching involved in ureteric bud morphogenesis	3	60	0.09088	0.377164	ENSG00000162552(WNT4),ENSG00000171791(BCL2),ENSG00000184937(WT1)
BP	GO:0032515	negative regulation of phosphoprotein phosphatase activity	3	60	0.09088	0.377164	ENSG00000067900(ROCK1),ENSG00000123338(NCKAP1L),ENSG00000196588(MRTFA)
BP	GO:0046794	transport of virus	3	60	0.09088	0.377164	ENSG00000155561(NUP205),ENSG00000196313(POM121),ENSG00000272391(POM121C)
BP	GO:0010638	positive regulation of organelle organization	16	624	0.09148	0.379397	ENSG00000005483(KMT2E),ENSG00000074054(CLASP1),ENSG00000085224(ATRX),ENSG00000085511(MAP3K4),ENSG00000088833(NSFL1C),ENSG00000100030(MAPK1),ENSG00000114126(TFDP2),ENSG00000122545(SEPT7),ENSG00000122574(WIPF3),ENSG00000123338(NCKAP1L),ENSG00000125107(CNOT1),ENSG00000141867(BRD4),ENSG00000162552(WNT4),ENSG00000171791(BCL2),ENSG00000182621(PLCB1),ENSG00000184743(ATL3)
MF	GO:0043168	anion binding	61	2806	0.09173	0.380042	ENSG00000011566(MAP4K3),ENSG00000033327(GAB2),ENSG00000039123(MTREX),ENSG00000051382(PIK3CB),ENSG00000058866(DGKG),ENSG00000065357(DGKA),ENSG00000067900(ROCK1),ENSG00000068650(ATP11A),ENSG00000069974(RAB27A),ENSG00000073060(SCARB1),ENSG00000085224(ATRX),ENSG00000085511(MAP3K4),ENSG00000087008(ACOX3),ENSG00000088833(NSFL1C),ENSG00000100030(MAPK1),ENSG00000100504(PYGL),ENSG00000100852(ARHGAP5),ENSG…
BP	GO:0030219	megakaryocyte differentiation	4	96	0.09176	0.380042	ENSG00000005483(KMT2E),ENSG00000158195(WASF2),ENSG00000162961(DPY30),ENSG00000172845(SP3)
BP	GO:1901576	organic substance biosynthetic process	122	6213	0.09218	0.381523	ENSG00000005483(KMT2E),ENSG00000008988(RPS20),ENSG00000010803(SCMH1),ENSG00000048544(MRPS10),ENSG00000049618(ARID1B),ENSG00000051382(PIK3CB),ENSG00000054267(ARID4B),ENSG00000060642(PIGV),ENSG00000065357(DGKA),ENSG00000066827(ZFAT),ENSG00000067900(ROCK1),ENSG00000068024(HDAC4),ENSG00000073060(SCARB1),ENSG00000080608(PUM3),ENSG00000085224(ATRX),ENSG00000085511(MAP3K4),ENSG00000087253(LPCAT2),ENSG00…
CC	GO:0005881	cytoplasmic microtubule	3	60	0.09258	0.382919	ENSG00000074054(CLASP1),ENSG00000132938(MTUS2),ENSG00000133112(TPT1)
BP	GO:0051656	establishment of organelle localization	14	531	0.09265	0.382949	ENSG00000002822(MAD1L1),ENSG00000033327(GAB2),ENSG00000067900(ROCK1),ENSG00000069974(RAB27A),ENSG00000074054(CLASP1),ENSG00000088833(NSFL1C),ENSG00000108666(C17orf75),ENSG00000110075(PPP6R3),ENSG00000138095(LRPPRC),ENSG00000143228(NUF2),ENSG00000160716(CHRNB2),ENSG00000164828(SUN1),ENSG00000175203(DCTN2),ENSG00000175206(NPPA)
BP	GO:0030900	forebrain development	11	393	0.09298	0.383156	ENSG00000085224(ATRX),ENSG00000106462(EZH2),ENSG00000118260(CREB1),ENSG00000160716(CHRNB2),ENSG00000162552(WNT4),ENSG00000164828(SUN1),ENSG00000168214(RBPJ),ENSG00000174013(FBXO45),ENSG00000182621(PLCB1),ENSG00000196588(MRTFA),ENSG00000266028(SRGAP2)
BP	GO:0048870	cell motility	35	1566	0.09327	0.383156	ENSG00000008294(SPAG9),ENSG00000051382(PIK3CB),ENSG00000053747(LAMA3),ENSG00000064651(SLC12A2),ENSG00000067900(ROCK1),ENSG00000068024(HDAC4),ENSG00000073060(SCARB1),ENSG00000074054(CLASP1),ENSG00000100030(MAPK1),ENSG00000102265(TIMP1),ENSG00000105778(AVL9),ENSG00000107099(DOCK8),ENSG00000114861(FOXP1),ENSG00000116539(ASH1L),ENSG00000122545(SEPT7),ENSG00000123338(NCKAP1L),ENSG00000124782(RREB1),EN…
BP	GO:0051674	localization of cell	35	1566	0.09327	0.383156	ENSG00000008294(SPAG9),ENSG00000051382(PIK3CB),ENSG00000053747(LAMA3),ENSG00000064651(SLC12A2),ENSG00000067900(ROCK1),ENSG00000068024(HDAC4),ENSG00000073060(SCARB1),ENSG00000074054(CLASP1),ENSG00000100030(MAPK1),ENSG00000102265(TIMP1),ENSG00000105778(AVL9),ENSG00000107099(DOCK8),ENSG00000114861(FOXP1),ENSG00000116539(ASH1L),ENSG00000122545(SEPT7),ENSG00000123338(NCKAP1L),ENSG00000124782(RREB1),EN…
BP	GO:0001782	B cell homeostasis	2	29	0.09339	0.383156	ENSG00000123338(NCKAP1L),ENSG00000171791(BCL2)
BP	GO:0015949	nucleobase-containing small molecule interconversion	2	29	0.09339	0.383156	ENSG00000140057(AK7),ENSG00000162368(CMPK1)
BP	GO:0033006	regulation of mast cell activation involved in immune response	2	29	0.09339	0.383156	ENSG00000033327(GAB2),ENSG00000175206(NPPA)
BP	GO:0046068	cGMP metabolic process	2	29	0.09339	0.383156	ENSG00000138735(PDE5A),ENSG00000175206(NPPA)
BP	GO:0051294	establishment of spindle orientation	2	29	0.09339	0.383156	ENSG00000074054(CLASP1),ENSG00000088833(NSFL1C)
BP	GO:0061157	mRNA destabilization	2	29	0.09339	0.383156	ENSG00000067900(ROCK1),ENSG00000134644(PUM1)
BP	GO:1900027	regulation of ruffle assembly	2	29	0.09339	0.383156	ENSG00000143951(WDPCP),ENSG00000225190(PLEKHM1)
BP	GO:1990542	mitochondrial transmembrane transport	2	29	0.09339	0.383156	ENSG00000106617(PRKAG2),ENSG00000278540(ACACA)
MF	GO:0004709	MAP kinase kinase kinase activity	2	28	0.09361	0.383544	ENSG00000085511(MAP3K4),ENSG00000168404(MLKL)
MF	GO:0016645	oxidoreductase activity, acting on the CH-NH group of donors	2	28	0.09361	0.383544	ENSG00000120254(MTHFD1L),ENSG00000132837(DMGDH)
BP	GO:0002252	immune effector process	27	1164	0.09414	0.385447	ENSG00000005483(KMT2E),ENSG00000033327(GAB2),ENSG00000051382(PIK3CB),ENSG00000067900(ROCK1),ENSG00000068650(ATP11A),ENSG00000069974(RAB27A),ENSG00000100030(MAPK1),ENSG00000100504(PYGL),ENSG00000107263(RAPGEF1),ENSG00000114861(FOXP1),ENSG00000122574(WIPF3),ENSG00000123338(NCKAP1L),ENSG00000134644(PUM1),ENSG00000153310(FAM49B),ENSG00000154760(SLFN13),ENSG00000155659(VSIG4),ENSG00000158195(WASF2),EN…
BP	GO:0022029	telencephalon cell migration	3	61	0.09439	0.385447	ENSG00000164828(SUN1),ENSG00000174013(FBXO45),ENSG00000266028(SRGAP2)
BP	GO:0030520	intracellular estrogen receptor signaling pathway	3	61	0.09439	0.385447	ENSG00000103671(TRIP4),ENSG00000125107(CNOT1),ENSG00000196792(STRN3)
BP	GO:0042130	negative regulation of T cell proliferation	3	61	0.09439	0.385447	ENSG00000002822(MAD1L1),ENSG00000138735(PDE5A),ENSG00000155659(VSIG4)
BP	GO:2000401	regulation of lymphocyte migration	3	61	0.09439	0.385447	ENSG00000107099(DOCK8),ENSG00000136141(LRCH1),ENSG00000168040(FADD)
CC	GO:1902555	endoribonuclease complex	2	29	0.09467	0.386074	ENSG00000072506(HSD17B10),ENSG00000113360(DROSHA)
CC	GO:1905348	endonuclease complex	2	29	0.09467	0.386074	ENSG00000072506(HSD17B10),ENSG00000113360(DROSHA)
BP	GO:0043410	positive regulation of MAPK cascade	14	533	0.09477	0.386224	ENSG00000008294(SPAG9),ENSG00000011566(MAP4K3),ENSG00000051382(PIK3CB),ENSG00000067900(ROCK1),ENSG00000085511(MAP3K4),ENSG00000100030(MAPK1),ENSG00000106462(EZH2),ENSG00000107263(RAPGEF1),ENSG00000112038(OPRM1),ENSG00000138735(PDE5A),ENSG00000154229(PRKCA),ENSG00000161929(SCIMP),ENSG00000168404(MLKL),ENSG00000182621(PLCB1)
BP	GO:0022607	cellular component assembly	63	3027	0.09522	0.38727	ENSG00000003756(RBM5),ENSG00000008294(SPAG9),ENSG00000015133(CCDC88C),ENSG00000049618(ARID1B),ENSG00000053747(LAMA3),ENSG00000067900(ROCK1),ENSG00000068024(HDAC4),ENSG00000072506(HSD17B10),ENSG00000074054(CLASP1),ENSG00000085224(ATRX),ENSG00000088833(NSFL1C),ENSG00000100162(CENPM),ENSG00000105186(ANKRD27),ENSG00000107263(RAPGEF1),ENSG00000107745(MICU1),ENSG00000110075(PPP6R3),ENSG00000112159(MDN1…
BP	GO:0044344	cellular response to fibroblast growth factor stimulus	5	136	0.09535	0.38727	ENSG00000100030(MAPK1),ENSG00000105258(POLR2I),ENSG00000162552(WNT4),ENSG00000177706(FAM20C),ENSG00000198369(SPRED2)
BP	GO:0001666	response to hypoxia	10	350	0.09575	0.38727	ENSG00000118260(CREB1),ENSG00000154582(ELOC),ENSG00000160716(CHRNB2),ENSG00000165730(STOX1),ENSG00000165916(PSMC3),ENSG00000168214(RBPJ),ENSG00000171791(BCL2),ENSG00000175206(NPPA),ENSG00000186951(PPARA),ENSG00000197170(PSMD12)
BP	GO:0044249	cellular biosynthetic process	120	6113	0.09585	0.38727	ENSG00000003989(SLC7A2),ENSG00000005483(KMT2E),ENSG00000008988(RPS20),ENSG00000010803(SCMH1),ENSG00000048544(MRPS10),ENSG00000049618(ARID1B),ENSG00000051382(PIK3CB),ENSG00000054267(ARID4B),ENSG00000060642(PIGV),ENSG00000065357(DGKA),ENSG00000066827(ZFAT),ENSG00000067900(ROCK1),ENSG00000068024(HDAC4),ENSG00000073060(SCARB1),ENSG00000080608(PUM3),ENSG00000085224(ATRX),ENSG00000085511(MAP3K4),ENSG00…
BP	GO:0048583	regulation of response to stimulus	85	4205	0.09596	0.38727	ENSG00000003989(SLC7A2),ENSG00000008294(SPAG9),ENSG00000011566(MAP4K3),ENSG00000033327(GAB2),ENSG00000051382(PIK3CB),ENSG00000067900(ROCK1),ENSG00000068024(HDAC4),ENSG00000074054(CLASP1),ENSG00000082074(FYB1),ENSG00000085511(MAP3K4),ENSG00000100030(MAPK1),ENSG00000100852(ARHGAP5),ENSG00000102265(TIMP1),ENSG00000103037(SETD6),ENSG00000103091(WDR59),ENSG00000105738(SIPA1L3),ENSG00000106462(EZH2),EN…
BP	GO:0007281	germ cell development	8	262	0.09645	0.38727	ENSG00000138735(PDE5A),ENSG00000147202(DIAPH2),ENSG00000153046(CDYL),ENSG00000160401(CFAP157),ENSG00000162552(WNT4),ENSG00000171791(BCL2),ENSG00000184937(WT1),ENSG00000272391(POM121C)
CC	GO:1990234	transferase complex	20	815	0.09663	0.38727	ENSG00000051382(PIK3CB),ENSG00000060642(PIGV),ENSG00000105258(POLR2I),ENSG00000106462(EZH2),ENSG00000106617(PRKAG2),ENSG00000111671(SPSB2),ENSG00000124422(USP22),ENSG00000128585(MKLN1),ENSG00000135999(EPC2),ENSG00000156374(PCGF6),ENSG00000156650(KAT6B),ENSG00000162961(DPY30),ENSG00000164219(PGGT1B),ENSG00000164494(PDSS2),ENSG00000166295(ANAPC16),ENSG00000167258(CDK12),ENSG00000171103(TRMT61B),ENS…
BP	GO:0051962	positive regulation of nervous system development	14	535	0.09692	0.38727	ENSG00000008294(SPAG9),ENSG00000105186(ANKRD27),ENSG00000106462(EZH2),ENSG00000107263(RAPGEF1),ENSG00000111344(RASAL1),ENSG00000112038(OPRM1),ENSG00000125820(NKX2-2),ENSG00000140262(TCF12),ENSG00000170396(ZNF804A),ENSG00000171603(CLSTN1),ENSG00000171791(BCL2),ENSG00000173114(LRRN3),ENSG00000187688(TRPV2),ENSG00000257923(CUX1)
CC	GO:0098687	chromosomal region	10	348	0.09695	0.38727	ENSG00000002822(MAD1L1),ENSG00000010803(SCMH1),ENSG00000074054(CLASP1),ENSG00000085224(ATRX),ENSG00000100162(CENPM),ENSG00000106462(EZH2),ENSG00000122545(SEPT7),ENSG00000143228(NUF2),ENSG00000166295(ANAPC16),ENSG00000175203(DCTN2)
BP	GO:0048608	reproductive structure development	12	442	0.09696	0.38727	ENSG00000054267(ARID4B),ENSG00000066827(ZFAT),ENSG00000085224(ATRX),ENSG00000085511(MAP3K4),ENSG00000100030(MAPK1),ENSG00000116539(ASH1L),ENSG00000129473(BCL2L2),ENSG00000162552(WNT4),ENSG00000168214(RBPJ),ENSG00000171791(BCL2),ENSG00000172845(SP3),ENSG00000184937(WT1)
BP	GO:0051246	regulation of protein metabolic process	60	2872	0.09697	0.38727	ENSG00000005483(KMT2E),ENSG00000008294(SPAG9),ENSG00000011566(MAP4K3),ENSG00000015133(CCDC88C),ENSG00000051382(PIK3CB),ENSG00000067900(ROCK1),ENSG00000068024(HDAC4),ENSG00000072609(CHFR),ENSG00000073711(PPP2R3A),ENSG00000080608(PUM3),ENSG00000085224(ATRX),ENSG00000085511(MAP3K4),ENSG00000089154(GCN1),ENSG00000092853(CLSPN),ENSG00000100030(MAPK1),ENSG00000102265(TIMP1),ENSG00000102921(AC026470.1),…
BP	GO:0030316	osteoclast differentiation	4	98	0.09716	0.38727	ENSG00000033327(GAB2),ENSG00000114861(FOXP1),ENSG00000118260(CREB1),ENSG00000177706(FAM20C)
BP	GO:0044773	mitotic DNA damage checkpoint	4	98	0.09716	0.38727	ENSG00000092853(CLSPN),ENSG00000114126(TFDP2),ENSG00000125107(CNOT1),ENSG00000158435(CNOT11)
BP	GO:0030888	regulation of B cell proliferation	3	62	0.09795	0.38727	ENSG00000123338(NCKAP1L),ENSG00000160716(CHRNB2),ENSG00000171791(BCL2)
BP	GO:0031098	stress-activated protein kinase signaling cascade	9	307	0.09806	0.38727	ENSG00000008294(SPAG9),ENSG00000011566(MAP4K3),ENSG00000015133(CCDC88C),ENSG00000085511(MAP3K4),ENSG00000100030(MAPK1),ENSG00000107263(RAPGEF1),ENSG00000168038(ULK4),ENSG00000168404(MLKL),ENSG00000182621(PLCB1)
BP	GO:0070663	regulation of leukocyte proliferation	7	220	0.09822	0.38727	ENSG00000002822(MAD1L1),ENSG00000123338(NCKAP1L),ENSG00000138735(PDE5A),ENSG00000155659(VSIG4),ENSG00000160716(CHRNB2),ENSG00000168040(FADD),ENSG00000171791(BCL2)
MF	GO:0019208	phosphatase regulator activity	4	95	0.09866	0.38727	ENSG00000073711(PPP2R3A),ENSG00000138756(BMP2K),ENSG00000175470(PPP2R2D),ENSG00000196588(MRTFA)
MF	GO:0000049	tRNA binding	3	60	0.09879	0.38727	ENSG00000072506(HSD17B10),ENSG00000113272(THG1L),ENSG00000154760(SLFN13)
MF	GO:0016279	protein-lysine N-methyltransferase activity	3	60	0.09879	0.38727	ENSG00000103037(SETD6),ENSG00000106462(EZH2),ENSG00000116539(ASH1L)
BP	GO:0006884	cell volume homeostasis	2	30	0.09893	0.38727	ENSG00000064651(SLC12A2),ENSG00000138279(ANXA7)
BP	GO:0006972	hyperosmotic response	2	30	0.09893	0.38727	ENSG00000064651(SLC12A2),ENSG00000107745(MICU1)
BP	GO:0008299	isoprenoid biosynthetic process	2	30	0.09893	0.38727	ENSG00000148377(IDI2),ENSG00000164494(PDSS2)
BP	GO:0010458	exit from mitosis	2	30	0.09893	0.38727	ENSG00000074054(CLASP1),ENSG00000175470(PPP2R2D)
BP	GO:0044319	wound healing, spreading of cells	2	30	0.09893	0.38727	ENSG00000074054(CLASP1),ENSG00000124782(RREB1)
BP	GO:0046320	regulation of fatty acid oxidation	2	30	0.09893	0.38727	ENSG00000106617(PRKAG2),ENSG00000186951(PPARA)
BP	GO:0048384	retinoic acid receptor signaling pathway	2	30	0.09893	0.38727	ENSG00000106462(EZH2),ENSG00000125107(CNOT1)
BP	GO:0090505	epiboly involved in wound healing	2	30	0.09893	0.38727	ENSG00000074054(CLASP1),ENSG00000124782(RREB1)
BP	GO:1903393	positive regulation of adherens junction organization	2	30	0.09893	0.38727	ENSG00000067900(ROCK1),ENSG00000162552(WNT4)
BP	GO:2000406	positive regulation of T cell migration	2	30	0.09893	0.38727	ENSG00000107099(DOCK8),ENSG00000168040(FADD)
CC	GO:0016605	PML body	4	98	0.09935	0.38727	ENSG00000072609(CHFR),ENSG00000085224(ATRX),ENSG00000102921(AC026470.1),ENSG00000172845(SP3)
MF	GO:0035035	histone acetyltransferase binding	2	29	0.09937	0.38727	ENSG00000103671(TRIP4),ENSG00000118260(CREB1)
MF	GO:0051059	NF-kappaB binding	2	29	0.09937	0.38727	ENSG00000103037(SETD6),ENSG00000147649(MTDH)
BP	GO:0048856	anatomical structure development	115	5848	0.0996	0.38727	ENSG00000002822(MAD1L1),ENSG00000005483(KMT2E),ENSG00000008294(SPAG9),ENSG00000010803(SCMH1),ENSG00000025796(SEC63),ENSG00000033327(GAB2),ENSG00000049618(ARID1B),ENSG00000051382(PIK3CB),ENSG00000053747(LAMA3),ENSG00000054267(ARID4B),ENSG00000058866(DGKG),ENSG00000066827(ZFAT),ENSG00000067900(ROCK1),ENSG00000068024(HDAC4),ENSG00000073711(PPP2R3A),ENSG00000074054(CLASP1),ENSG00000085224(ATRX),ENSG0…
BP	GO:0030098	lymphocyte differentiation	10	353	0.09983	0.38727	ENSG00000068024(HDAC4),ENSG00000113360(DROSHA),ENSG00000114861(FOXP1),ENSG00000123338(NCKAP1L),ENSG00000143772(ITPKB),ENSG00000162552(WNT4),ENSG00000168040(FADD),ENSG00000168214(RBPJ),ENSG00000171791(BCL2),ENSG00000172845(SP3)
BP	GO:0120034	positive regulation of plasma membrane bounded cell projection assembly	4	99	0.09992	0.38727	ENSG00000068024(HDAC4),ENSG00000122545(SEPT7),ENSG00000158195(WASF2),ENSG00000225190(PLEKHM1)
BP	GO:0051179	localization	127	6511	0.10019	0.38727	ENSG00000002822(MAD1L1),ENSG00000003989(SLC7A2),ENSG00000008294(SPAG9),ENSG00000008988(RPS20),ENSG00000015133(CCDC88C),ENSG00000025796(SEC63),ENSG00000033327(GAB2),ENSG00000051382(PIK3CB),ENSG00000053747(LAMA3),ENSG00000064651(SLC12A2),ENSG00000067900(ROCK1),ENSG00000068024(HDAC4),ENSG00000068650(ATP11A),ENSG00000069974(RAB27A),ENSG00000073060(SCARB1),ENSG00000074054(CLASP1),ENSG00000082074(FYB1)…
BP	GO:0010720	positive regulation of cell development	14	538	0.10021	0.38727	ENSG00000008294(SPAG9),ENSG00000105186(ANKRD27),ENSG00000106462(EZH2),ENSG00000107263(RAPGEF1),ENSG00000111344(RASAL1),ENSG00000112038(OPRM1),ENSG00000124782(RREB1),ENSG00000125820(NKX2-2),ENSG00000138735(PDE5A),ENSG00000140262(TCF12),ENSG00000170396(ZNF804A),ENSG00000171791(BCL2),ENSG00000187688(TRPV2),ENSG00000257923(CUX1)
BP	GO:0043085	positive regulation of catalytic activity	32	1425	0.10067	0.38727	ENSG00000008294(SPAG9),ENSG00000011566(MAP4K3),ENSG00000051382(PIK3CB),ENSG00000073060(SCARB1),ENSG00000084070(SMAP2),ENSG00000085511(MAP3K4),ENSG00000089154(GCN1),ENSG00000092853(CLSPN),ENSG00000100030(MAPK1),ENSG00000100852(ARHGAP5),ENSG00000105186(ANKRD27),ENSG00000105738(SIPA1L3),ENSG00000106462(EZH2),ENSG00000106617(PRKAG2),ENSG00000107099(DOCK8),ENSG00000107263(RAPGEF1),ENSG00000111344(RASA…
BP	GO:0032446	protein modification by small protein conjugation	22	925	0.10104	0.38727	ENSG00000068024(HDAC4),ENSG00000072609(CHFR),ENSG00000101236(RNF24),ENSG00000102128(RAB40AL),ENSG00000102921(AC026470.1),ENSG00000103657(HERC1),ENSG00000111671(SPSB2),ENSG00000124422(USP22),ENSG00000130338(TULP4),ENSG00000139174(PRICKLE1),ENSG00000146054(TRIM7),ENSG00000154582(ELOC),ENSG00000155561(NUP205),ENSG00000156374(PCGF6),ENSG00000165916(PSMC3),ENSG00000166295(ANAPC16),ENSG00000171791(BCL2…
CC	GO:0044452	nucleolar part	6	178	0.10121	0.38727	ENSG00000121390(PSPC1),ENSG00000124782(RREB1),ENSG00000147649(MTDH),ENSG00000165730(STOX1),ENSG00000167258(CDK12),ENSG00000278540(ACACA)
MF	GO:0003723	RNA binding	38	1669	0.10141	0.38727	ENSG00000003756(RBM5),ENSG00000008988(RPS20),ENSG00000025796(SEC63),ENSG00000039123(MTREX),ENSG00000048991(R3HDM1),ENSG00000072506(HSD17B10),ENSG00000080608(PUM3),ENSG00000089154(GCN1),ENSG00000106462(EZH2),ENSG00000113272(THG1L),ENSG00000113360(DROSHA),ENSG00000115128(SF3B6),ENSG00000117569(PTBP2),ENSG00000121390(PSPC1),ENSG00000125107(CNOT1),ENSG00000125457(MIF4GD),ENSG00000132837(DMGDH),ENSG00…
BP	GO:0002260	lymphocyte homeostasis	3	63	0.10156	0.38727	ENSG00000123338(NCKAP1L),ENSG00000168040(FADD),ENSG00000171791(BCL2)
BP	GO:0014855	striated muscle cell proliferation	3	63	0.10156	0.38727	ENSG00000100030(MAPK1),ENSG00000168214(RBPJ),ENSG00000189079(ARID2)
BP	GO:0046782	regulation of viral transcription	3	63	0.10156	0.38727	ENSG00000105258(POLR2I),ENSG00000165916(PSMC3),ENSG00000213246(SUPT4H1)
BP	GO:0061458	reproductive system development	12	446	0.10182	0.38727	ENSG00000054267(ARID4B),ENSG00000066827(ZFAT),ENSG00000085224(ATRX),ENSG00000085511(MAP3K4),ENSG00000100030(MAPK1),ENSG00000116539(ASH1L),ENSG00000129473(BCL2L2),ENSG00000162552(WNT4),ENSG00000168214(RBPJ),ENSG00000171791(BCL2),ENSG00000172845(SP3),ENSG00000184937(WT1)
BP	GO:0000147	actin cortical patch assembly	1	6	0.102	0.38727	ENSG00000122574(WIPF3)
BP	GO:0000414	regulation of histone H3-K36 methylation	1	6	0.102	0.38727	ENSG00000141867(BRD4)
BP	GO:0002248	connective tissue replacement involved in inflammatory response wound healing	1	6	0.102	0.38727	ENSG00000102265(TIMP1)
BP	GO:0002326	B cell lineage commitment	1	6	0.102	0.38727	ENSG00000171791(BCL2)
BP	GO:0003160	endocardium morphogenesis	1	6	0.102	0.38727	ENSG00000168214(RBPJ)
BP	GO:0006015	5-phosphoribose 1-diphosphate biosynthetic process	1	6	0.102	0.38727	ENSG00000100504(PYGL)
BP	GO:0006207	'de novo' pyrimidine nucleobase biosynthetic process	1	6	0.102	0.38727	ENSG00000162368(CMPK1)
BP	GO:0006552	leucine catabolic process	1	6	0.102	0.38727	ENSG00000117305(HMGCL)
BP	GO:0007354	zygotic determination of anterior/posterior axis, embryo	1	6	0.102	0.38727	ENSG00000184937(WT1)
BP	GO:0009202	deoxyribonucleoside triphosphate biosynthetic process	1	6	0.102	0.38727	ENSG00000156110(ADK)
BP	GO:0010571	positive regulation of nuclear cell cycle DNA replication	1	6	0.102	0.38727	ENSG00000085224(ATRX)
BP	GO:0010606	positive regulation of cytoplasmic mRNA processing body assembly	1	6	0.102	0.38727	ENSG00000125107(CNOT1)
BP	GO:0010871	negative regulation of receptor biosynthetic process	1	6	0.102	0.38727	ENSG00000186951(PPARA)
BP	GO:0015822	ornithine transport	1	6	0.102	0.38727	ENSG00000003989(SLC7A2)
BP	GO:0015942	formate metabolic process	1	6	0.102	0.38727	ENSG00000120254(MTHFD1L)
BP	GO:0021631	optic nerve morphogenesis	1	6	0.102	0.38727	ENSG00000160716(CHRNB2)
BP	GO:0031339	negative regulation of vesicle fusion	1	6	0.102	0.38727	ENSG00000105186(ANKRD27)
BP	GO:0032106	positive regulation of response to extracellular stimulus	1	6	0.102	0.38727	ENSG00000112038(OPRM1)
BP	GO:0032109	positive regulation of response to nutrient levels	1	6	0.102	0.38727	ENSG00000112038(OPRM1)
BP	GO:0032237	activation of store-operated calcium channel activity	1	6	0.102	0.38727	ENSG00000167323(STIM1)
BP	GO:0033603	positive regulation of dopamine secretion	1	6	0.102	0.38727	ENSG00000160716(CHRNB2)
BP	GO:0034398	telomere tethering at nuclear periphery	1	6	0.102	0.38727	ENSG00000164828(SUN1)
BP	GO:0034773	histone H4-K20 trimethylation	1	6	0.102	0.38727	ENSG00000054267(ARID4B)
BP	GO:0035502	metanephric part of ureteric bud development	1	6	0.102	0.38727	ENSG00000184937(WT1)
BP	GO:0042426	choline catabolic process	1	6	0.102	0.38727	ENSG00000132837(DMGDH)
BP	GO:0043376	regulation of CD8-positive, alpha-beta T cell differentiation	1	6	0.102	0.38727	ENSG00000123338(NCKAP1L)
BP	GO:0044396	actin cortical patch organization	1	6	0.102	0.38727	ENSG00000122574(WIPF3)
BP	GO:0045586	regulation of gamma-delta T cell differentiation	1	6	0.102	0.38727	ENSG00000123338(NCKAP1L)
BP	GO:0045634	regulation of melanocyte differentiation	1	6	0.102	0.38727	ENSG00000171791(BCL2)
BP	GO:0045852	pH elevation	1	6	0.102	0.38727	ENSG00000171791(BCL2)
BP	GO:0046391	5-phosphoribose 1-diphosphate metabolic process	1	6	0.102	0.38727	ENSG00000100504(PYGL)
BP	GO:0046469	platelet activating factor metabolic process	1	6	0.102	0.38727	ENSG00000087253(LPCAT2)
BP	GO:0048702	embryonic neurocranium morphogenesis	1	6	0.102	0.38727	ENSG00000120254(MTHFD1L)
BP	GO:0051454	intracellular pH elevation	1	6	0.102	0.38727	ENSG00000171791(BCL2)
BP	GO:0051902	negative regulation of mitochondrial depolarization	1	6	0.102	0.38727	ENSG00000171791(BCL2)
BP	GO:0055118	negative regulation of cardiac muscle contraction	1	6	0.102	0.38727	ENSG00000138735(PDE5A)
BP	GO:0060440	trachea formation	1	6	0.102	0.38727	ENSG00000100030(MAPK1)
BP	GO:0060696	regulation of phospholipid catabolic process	1	6	0.102	0.38727	ENSG00000073060(SCARB1)
BP	GO:0060745	mammary gland branching involved in pregnancy	1	6	0.102	0.38727	ENSG00000162552(WNT4)
BP	GO:0060842	arterial endothelial cell differentiation	1	6	0.102	0.38727	ENSG00000168214(RBPJ)
BP	GO:0061038	uterus morphogenesis	1	6	0.102	0.38727	ENSG00000116539(ASH1L)
BP	GO:0061419	positive regulation of transcription from RNA polymerase II promoter in response to hypoxia	1	6	0.102	0.38727	ENSG00000168214(RBPJ)
BP	GO:0070162	adiponectin secretion	1	6	0.102	0.38727	ENSG00000090565(RAB11FIP3)
BP	GO:0070163	regulation of adiponectin secretion	1	6	0.102	0.38727	ENSG00000090565(RAB11FIP3)
BP	GO:0070358	actin polymerization-dependent cell motility	1	6	0.102	0.38727	ENSG00000123338(NCKAP1L)
BP	GO:0071500	cellular response to nitrosative stress	1	6	0.102	0.38727	ENSG00000165730(STOX1)
BP	GO:0071895	odontoblast differentiation	1	6	0.102	0.38727	ENSG00000177706(FAM20C)
BP	GO:0072174	metanephric tubule formation	1	6	0.102	0.38727	ENSG00000162552(WNT4)
BP	GO:0072284	metanephric S-shaped body morphogenesis	1	6	0.102	0.38727	ENSG00000184937(WT1)
BP	GO:0072298	regulation of metanephric glomerulus development	1	6	0.102	0.38727	ENSG00000184937(WT1)
BP	GO:0072553	terminal button organization	1	6	0.102	0.38727	ENSG00000111642(CHD4)
BP	GO:0072602	interleukin-4 secretion	1	6	0.102	0.38727	ENSG00000168214(RBPJ)
BP	GO:0097278	complement-dependent cytotoxicity	1	6	0.102	0.38727	ENSG00000069974(RAB27A)
BP	GO:0097527	necroptotic signaling pathway	1	6	0.102	0.38727	ENSG00000168040(FADD)
BP	GO:1900223	positive regulation of amyloid-beta clearance	1	6	0.102	0.38727	ENSG00000067900(ROCK1)
BP	GO:1901858	regulation of mitochondrial DNA metabolic process	1	6	0.102	0.38727	ENSG00000165730(STOX1)
BP	GO:1902022	L-lysine transport	1	6	0.102	0.38727	ENSG00000003989(SLC7A2)
BP	GO:1903352	L-ornithine transmembrane transport	1	6	0.102	0.38727	ENSG00000003989(SLC7A2)
BP	GO:1903400	L-arginine transmembrane transport	1	6	0.102	0.38727	ENSG00000003989(SLC7A2)
BP	GO:1903401	L-lysine transmembrane transport	1	6	0.102	0.38727	ENSG00000003989(SLC7A2)
BP	GO:1905049	negative regulation of metallopeptidase activity	1	6	0.102	0.38727	ENSG00000102265(TIMP1)
BP	GO:2000064	regulation of cortisol biosynthetic process	1	6	0.102	0.38727	ENSG00000162552(WNT4)
BP	GO:2000405	negative regulation of T cell migration	1	6	0.102	0.38727	ENSG00000136141(LRCH1)
BP	GO:2001182	regulation of interleukin-12 secretion	1	6	0.102	0.38727	ENSG00000114861(FOXP1)
BP	GO:2001187	positive regulation of CD8-positive, alpha-beta T cell activation	1	6	0.102	0.38727	ENSG00000123338(NCKAP1L)
BP	GO:0034728	nucleosome organization	6	180	0.1023	0.387582	ENSG00000085224(ATRX),ENSG00000100162(CENPM),ENSG00000156650(KAT6B),ENSG00000160294(MCM3AP),ENSG00000189079(ARID2),ENSG00000282034(AC106886.5)
BP	GO:0031175	neuron projection development	23	976	0.10241	0.387582	ENSG00000033327(GAB2),ENSG00000049618(ARID1B),ENSG00000051382(PIK3CB),ENSG00000067900(ROCK1),ENSG00000100030(MAPK1),ENSG00000103657(HERC1),ENSG00000105186(ANKRD27),ENSG00000106462(EZH2),ENSG00000107263(RAPGEF1),ENSG00000111344(RASAL1),ENSG00000118260(CREB1),ENSG00000123338(NCKAP1L),ENSG00000154229(PRKCA),ENSG00000160716(CHRNB2),ENSG00000168038(ULK4),ENSG00000170396(ZNF804A),ENSG00000171791(BCL2),…
MF	GO:0016278	lysine N-methyltransferase activity	3	61	0.10256	0.387582	ENSG00000103037(SETD6),ENSG00000106462(EZH2),ENSG00000116539(ASH1L)
BP	GO:0019395	fatty acid oxidation	4	100	0.10271	0.387582	ENSG00000087008(ACOX3),ENSG00000106617(PRKAG2),ENSG00000116353(MECR),ENSG00000186951(PPARA)
CC	GO:0001940	male pronucleus	1	6	0.10278	0.387582	ENSG00000187605(TET3)
CC	GO:0030015	CCR4-NOT core complex	1	6	0.10278	0.387582	ENSG00000125107(CNOT1)
CC	GO:0031265	CD95 death-inducing signaling complex	1	6	0.10278	0.387582	ENSG00000168040(FADD)
CC	GO:0042382	paraspeckles	1	6	0.10278	0.387582	ENSG00000121390(PSPC1)
CC	GO:0042584	chromaffin granule membrane	1	6	0.10278	0.387582	ENSG00000138279(ANXA7)
CC	GO:0097227	sperm annulus	1	6	0.10278	0.387582	ENSG00000122545(SEPT7)
CC	GO:0097342	ripoptosome	1	6	0.10278	0.387582	ENSG00000168040(FADD)
BP	GO:0072331	signal transduction by p53 class mediator	8	266	0.10287	0.387682	ENSG00000085224(ATRX),ENSG00000106617(PRKAG2),ENSG00000111642(CHD4),ENSG00000114126(TFDP2),ENSG00000125107(CNOT1),ENSG00000158435(CNOT11),ENSG00000171791(BCL2),ENSG00000198369(SPRED2)
BP	GO:0030001	metal ion transport	21	879	0.10378	0.389707	ENSG00000064651(SLC12A2),ENSG00000107745(MICU1),ENSG00000112038(OPRM1),ENSG00000120049(KCNIP2),ENSG00000133112(TPT1),ENSG00000133195(SLC39A11),ENSG00000136052(SLC41A2),ENSG00000139505(MTMR6),ENSG00000141424(SLC39A6),ENSG00000143183(TMCO1),ENSG00000156026(MCU),ENSG00000160716(CHRNB2),ENSG00000165487(MICU2),ENSG00000167323(STIM1),ENSG00000171385(KCND3),ENSG00000171791(BCL2),ENSG00000175206(NPPA),EN…
BP	GO:0060284	regulation of cell development	22	929	0.10445	0.389707	ENSG00000008294(SPAG9),ENSG00000067900(ROCK1),ENSG00000068024(HDAC4),ENSG00000105186(ANKRD27),ENSG00000106462(EZH2),ENSG00000107263(RAPGEF1),ENSG00000111344(RASAL1),ENSG00000112038(OPRM1),ENSG00000118260(CREB1),ENSG00000124782(RREB1),ENSG00000125820(NKX2-2),ENSG00000138735(PDE5A),ENSG00000140262(TCF12),ENSG00000160716(CHRNB2),ENSG00000168038(ULK4),ENSG00000170396(ZNF804A),ENSG00000171791(BCL2),EN…
BP	GO:0001889	liver development	5	140	0.10455	0.389707	ENSG00000025796(SEC63),ENSG00000106462(EZH2),ENSG00000117305(HMGCL),ENSG00000162552(WNT4),ENSG00000172845(SP3)
BP	GO:0010634	positive regulation of epithelial cell migration	5	140	0.10455	0.389707	ENSG00000073060(SCARB1),ENSG00000074054(CLASP1),ENSG00000114861(FOXP1),ENSG00000124782(RREB1),ENSG00000154229(PRKCA)
BP	GO:0034332	adherens junction organization	5	140	0.10455	0.389707	ENSG00000067900(ROCK1),ENSG00000074054(CLASP1),ENSG00000143951(WDPCP),ENSG00000162552(WNT4),ENSG00000171791(BCL2)
BP	GO:0001844	protein insertion into mitochondrial membrane involved in apoptotic signaling pathway	2	31	0.10456	0.389707	ENSG00000114126(TFDP2),ENSG00000171791(BCL2)
BP	GO:0001963	synaptic transmission, dopaminergic	2	31	0.10456	0.389707	ENSG00000160716(CHRNB2),ENSG00000186881(OR13F1)
BP	GO:0006506	GPI anchor biosynthetic process	2	31	0.10456	0.389707	ENSG00000060642(PIGV),ENSG00000154889(MPPE1)
BP	GO:0034661	ncRNA catabolic process	2	31	0.10456	0.389707	ENSG00000113360(DROSHA),ENSG00000154760(SLFN13)
BP	GO:0040036	regulation of fibroblast growth factor receptor signaling pathway	2	31	0.10456	0.389707	ENSG00000162552(WNT4),ENSG00000177706(FAM20C)
BP	GO:0050779	RNA destabilization	2	31	0.10456	0.389707	ENSG00000067900(ROCK1),ENSG00000134644(PUM1)
BP	GO:0060674	placenta blood vessel development	2	31	0.10456	0.389707	ENSG00000100030(MAPK1),ENSG00000168214(RBPJ)
BP	GO:0071539	protein localization to centrosome	2	31	0.10456	0.389707	ENSG00000088833(NSFL1C),ENSG00000175203(DCTN2)
BP	GO:0090504	epiboly	2	31	0.10456	0.389707	ENSG00000074054(CLASP1),ENSG00000124782(RREB1)
BP	GO:1902230	negative regulation of intrinsic apoptotic signaling pathway in response to DNA damage	2	31	0.10456	0.389707	ENSG00000133112(TPT1),ENSG00000171791(BCL2)
BP	GO:1902751	positive regulation of cell cycle G2/M phase transition	2	31	0.10456	0.389707	ENSG00000141867(BRD4),ENSG00000165730(STOX1)
BP	GO:0000122	negative regulation of transcription from RNA polymerase II promoter	20	831	0.10471	0.389707	ENSG00000068024(HDAC4),ENSG00000085224(ATRX),ENSG00000106462(EZH2),ENSG00000111642(CHD4),ENSG00000112242(E2F3),ENSG00000124782(RREB1),ENSG00000125107(CNOT1),ENSG00000146676(PURB),ENSG00000147649(MTDH),ENSG00000156374(PCGF6),ENSG00000168214(RBPJ),ENSG00000168310(IRF2),ENSG00000172534(HCFC1),ENSG00000172845(SP3),ENSG00000184937(WT1),ENSG00000186951(PPARA),ENSG00000213096(ZNF254),ENSG00000213246(SUP…
MF	GO:0051721	protein phosphatase 2A binding	2	30	0.10522	0.389707	ENSG00000171791(BCL2),ENSG00000196792(STRN3)
BP	GO:0021885	forebrain cell migration	3	64	0.10523	0.389707	ENSG00000164828(SUN1),ENSG00000174013(FBXO45),ENSG00000266028(SRGAP2)
BP	GO:0031571	mitotic G1 DNA damage checkpoint	3	64	0.10523	0.389707	ENSG00000114126(TFDP2),ENSG00000125107(CNOT1),ENSG00000158435(CNOT11)
BP	GO:0044819	mitotic G1/S transition checkpoint	3	64	0.10523	0.389707	ENSG00000114126(TFDP2),ENSG00000125107(CNOT1),ENSG00000158435(CNOT11)
BP	GO:0046834	lipid phosphorylation	3	64	0.10523	0.389707	ENSG00000051382(PIK3CB),ENSG00000058866(DGKG),ENSG00000065357(DGKA)
BP	GO:0048645	animal organ formation	3	64	0.10523	0.389707	ENSG00000100030(MAPK1),ENSG00000168214(RBPJ),ENSG00000184937(WT1)
BP	GO:0050766	positive regulation of phagocytosis	3	64	0.10523	0.389707	ENSG00000069974(RAB27A),ENSG00000107263(RAPGEF1),ENSG00000123338(NCKAP1L)
BP	GO:0046632	alpha-beta T cell differentiation	4	101	0.10554	0.389707	ENSG00000114861(FOXP1),ENSG00000123338(NCKAP1L),ENSG00000143772(ITPKB),ENSG00000171791(BCL2)
MF	GO:0001875	lipopolysaccharide receptor activity	1	6	0.10564	0.389707	ENSG00000073060(SCARB1)
MF	GO:0003997	acyl-CoA oxidase activity	1	6	0.10564	0.389707	ENSG00000087008(ACOX3)
MF	GO:0004977	melanocortin receptor activity	1	6	0.10564	0.389707	ENSG00000112038(OPRM1)
MF	GO:0015181	arginine transmembrane transporter activity	1	6	0.10564	0.389707	ENSG00000003989(SLC7A2)
MF	GO:0016421	CoA carboxylase activity	1	6	0.10564	0.389707	ENSG00000278540(ACACA)
MF	GO:0023029	MHC class Ib protein binding	1	6	0.10564	0.389707	ENSG00000153310(FAM49B)
MF	GO:0036402	proteasome-activating ATPase activity	1	6	0.10564	0.389707	ENSG00000165916(PSMC3)
MF	GO:0070087	chromo shadow domain binding	1	6	0.10564	0.389707	ENSG00000085224(ATRX)
MF	GO:0099122	RNA polymerase II C-terminal domain binding	1	6	0.10564	0.389707	ENSG00000141867(BRD4)
MF	GO:1990756	protein binding, bridging involved in substrate recognition for ubiquitination	1	6	0.10564	0.389707	ENSG00000111671(SPSB2)
MF	GO:0004672	protein kinase activity	16	615	0.10576	0.389914	ENSG00000011566(MAP4K3),ENSG00000067900(ROCK1),ENSG00000085511(MAP3K4),ENSG00000100030(MAPK1),ENSG00000106617(PRKAG2),ENSG00000138756(BMP2K),ENSG00000141867(BRD4),ENSG00000154229(PRKCA),ENSG00000167258(CDK12),ENSG00000168038(ULK4),ENSG00000168297(PXK),ENSG00000168404(MLKL),ENSG00000174672(BRSK2),ENSG00000176105(YES1),ENSG00000177706(FAM20C),ENSG00000198355(PIM3)
BP	GO:0034249	negative regulation of cellular amide metabolic process	8	268	0.10618	0.391167	ENSG00000067900(ROCK1),ENSG00000105258(POLR2I),ENSG00000113360(DROSHA),ENSG00000125107(CNOT1),ENSG00000134644(PUM1),ENSG00000155561(NUP205),ENSG00000196313(POM121),ENSG00000272391(POM121C)
BP	GO:0046890	regulation of lipid biosynthetic process	6	182	0.10637	0.391167	ENSG00000073060(SCARB1),ENSG00000106617(PRKAG2),ENSG00000118260(CREB1),ENSG00000123684(LPGAT1),ENSG00000162552(WNT4),ENSG00000278540(ACACA)
BP	GO:1903708	positive regulation of hemopoiesis	6	182	0.10637	0.391167	ENSG00000118260(CREB1),ENSG00000123338(NCKAP1L),ENSG00000143772(ITPKB),ENSG00000154229(PRKCA),ENSG00000168040(FADD),ENSG00000244754(N4BP2L2)
MF	GO:0016627	oxidoreductase activity, acting on the CH-CH group of donors	3	62	0.10638	0.391167	ENSG00000087008(ACOX3),ENSG00000116353(MECR),ENSG00000140043(PTGR2)
BP	GO:0071407	cellular response to organic cyclic compound	15	591	0.10642	0.391167	ENSG00000100030(MAPK1),ENSG00000103671(TRIP4),ENSG00000106462(EZH2),ENSG00000107263(RAPGEF1),ENSG00000112038(OPRM1),ENSG00000113360(DROSHA),ENSG00000114861(FOXP1),ENSG00000125107(CNOT1),ENSG00000134644(PUM1),ENSG00000152223(EPG5),ENSG00000172534(HCFC1),ENSG00000174840(PDE12),ENSG00000184937(WT1),ENSG00000186951(PPARA),ENSG00000196792(STRN3)
BP	GO:0045834	positive regulation of lipid metabolic process	5	141	0.10691	0.392732	ENSG00000073060(SCARB1),ENSG00000118260(CREB1),ENSG00000123684(LPGAT1),ENSG00000162552(WNT4),ENSG00000186951(PPARA)
BP	GO:1901699	cellular response to nitrogen compound	17	688	0.10751	0.394699	ENSG00000049618(ARID1B),ENSG00000085224(ATRX),ENSG00000100030(MAPK1),ENSG00000106462(EZH2),ENSG00000107263(RAPGEF1),ENSG00000112038(OPRM1),ENSG00000113360(DROSHA),ENSG00000118260(CREB1),ENSG00000134644(PUM1),ENSG00000140459(CYP11A1),ENSG00000152223(EPG5),ENSG00000156052(GNAQ),ENSG00000160716(CHRNB2),ENSG00000171612(SLC25A33),ENSG00000174840(PDE12),ENSG00000182621(PLCB1),ENSG00000184937(WT1)
BP	GO:0009628	response to abiotic stimulus	28	1233	0.10813	0.396736	ENSG00000011566(MAP4K3),ENSG00000064651(SLC12A2),ENSG00000068024(HDAC4),ENSG00000085511(MAP3K4),ENSG00000100030(MAPK1),ENSG00000102921(AC026470.1),ENSG00000107745(MICU1),ENSG00000112038(OPRM1),ENSG00000118260(CREB1),ENSG00000128617(OPN1SW),ENSG00000138279(ANXA7),ENSG00000154582(ELOC),ENSG00000155561(NUP205),ENSG00000156052(GNAQ),ENSG00000160716(CHRNB2),ENSG00000164828(SUN1),ENSG00000165730(STOX1)…
BP	GO:0001909	leukocyte mediated cytotoxicity	4	102	0.1084	0.39725	ENSG00000069974(RAB27A),ENSG00000153310(FAM49B),ENSG00000168040(FADD),ENSG00000213918(DNASE1)
BP	GO:0034440	lipid oxidation	4	102	0.1084	0.39725	ENSG00000087008(ACOX3),ENSG00000106617(PRKAG2),ENSG00000116353(MECR),ENSG00000186951(PPARA)
BP	GO:0070588	calcium ion transmembrane transport	9	314	0.10863	0.397854	ENSG00000107745(MICU1),ENSG00000112038(OPRM1),ENSG00000143183(TMCO1),ENSG00000156026(MCU),ENSG00000165487(MICU2),ENSG00000167323(STIM1),ENSG00000175206(NPPA),ENSG00000182621(PLCB1),ENSG00000187688(TRPV2)
BP	GO:0035308	negative regulation of protein dephosphorylation	3	65	0.10895	0.39831	ENSG00000067900(ROCK1),ENSG00000123338(NCKAP1L),ENSG00000196588(MRTFA)
BP	GO:0043967	histone H4 acetylation	3	65	0.10895	0.39831	ENSG00000124422(USP22),ENSG00000156650(KAT6B),ENSG00000172534(HCFC1)
BP	GO:0044783	G1 DNA damage checkpoint	3	65	0.10895	0.39831	ENSG00000114126(TFDP2),ENSG00000125107(CNOT1),ENSG00000158435(CNOT11)
MF	GO:0005085	guanyl-nucleotide exchange factor activity	7	218	0.10938	0.399643	ENSG00000103657(HERC1),ENSG00000105186(ANKRD27),ENSG00000107099(DOCK8),ENSG00000107263(RAPGEF1),ENSG00000108669(CYTH1),ENSG00000139132(FGD4),ENSG00000174485(DENND4A)
BP	GO:0003006	developmental process involved in reproduction	17	690	0.10957	0.400098	ENSG00000054267(ARID4B),ENSG00000066827(ZFAT),ENSG00000085224(ATRX),ENSG00000085511(MAP3K4),ENSG00000100030(MAPK1),ENSG00000116539(ASH1L),ENSG00000129473(BCL2L2),ENSG00000138735(PDE5A),ENSG00000147202(DIAPH2),ENSG00000153046(CDYL),ENSG00000160401(CFAP157),ENSG00000162552(WNT4),ENSG00000168214(RBPJ),ENSG00000171791(BCL2),ENSG00000172845(SP3),ENSG00000184937(WT1),ENSG00000272391(POM121C)
BP	GO:0000904	cell morphogenesis involved in differentiation	18	739	0.11007	0.401454	ENSG00000033327(GAB2),ENSG00000051382(PIK3CB),ENSG00000067900(ROCK1),ENSG00000100030(MAPK1),ENSG00000105186(ANKRD27),ENSG00000105738(SIPA1L3),ENSG00000118260(CREB1),ENSG00000124782(RREB1),ENSG00000143951(WDPCP),ENSG00000154229(PRKCA),ENSG00000160716(CHRNB2),ENSG00000171791(BCL2),ENSG00000174013(FBXO45),ENSG00000174672(BRSK2),ENSG00000187688(TRPV2),ENSG00000188026(RILPL1),ENSG00000257923(CUX1),ENS…
BP	GO:0003176	aortic valve development	2	32	0.11027	0.401454	ENSG00000067900(ROCK1),ENSG00000168214(RBPJ)
BP	GO:0006376	mRNA splice site selection	2	32	0.11027	0.401454	ENSG00000117569(PTBP2),ENSG00000146963(LUC7L2)
BP	GO:0006505	GPI anchor metabolic process	2	32	0.11027	0.401454	ENSG00000060642(PIGV),ENSG00000154889(MPPE1)
BP	GO:1905508	protein localization to microtubule organizing center	2	32	0.11027	0.401454	ENSG00000088833(NSFL1C),ENSG00000175203(DCTN2)
CC	GO:0000794	condensed nuclear chromosome	4	102	0.1108	0.403143	ENSG00000085224(ATRX),ENSG00000138095(LRPPRC),ENSG00000141867(BRD4),ENSG00000143228(NUF2)
BP	GO:0032846	positive regulation of homeostatic process	7	227	0.11093	0.403376	ENSG00000051382(PIK3CB),ENSG00000085224(ATRX),ENSG00000085511(MAP3K4),ENSG00000100030(MAPK1),ENSG00000123338(NCKAP1L),ENSG00000154229(PRKCA),ENSG00000225190(PLEKHM1)
BP	GO:0036293	response to decreased oxygen levels	10	361	0.1112	0.404117	ENSG00000118260(CREB1),ENSG00000154582(ELOC),ENSG00000160716(CHRNB2),ENSG00000165730(STOX1),ENSG00000165916(PSMC3),ENSG00000168214(RBPJ),ENSG00000171791(BCL2),ENSG00000175206(NPPA),ENSG00000186951(PPARA),ENSG00000197170(PSMD12)
BP	GO:0007292	female gamete generation	5	143	0.11172	0.404387	ENSG00000138735(PDE5A),ENSG00000147202(DIAPH2),ENSG00000162552(WNT4),ENSG00000171791(BCL2),ENSG00000272391(POM121C)
BP	GO:0061008	hepaticobiliary system development	5	143	0.11172	0.404387	ENSG00000025796(SEC63),ENSG00000106462(EZH2),ENSG00000117305(HMGCL),ENSG00000162552(WNT4),ENSG00000172845(SP3)
BP	GO:0071774	response to fibroblast growth factor	5	143	0.11172	0.404387	ENSG00000100030(MAPK1),ENSG00000105258(POLR2I),ENSG00000162552(WNT4),ENSG00000177706(FAM20C),ENSG00000198369(SPRED2)
CC	GO:0005834	heterotrimeric G-protein complex	2	32	0.11176	0.404387	ENSG00000156052(GNAQ),ENSG00000176533(GNG7)
CC	GO:1905360	GTPase complex	2	32	0.11176	0.404387	ENSG00000156052(GNAQ),ENSG00000176533(GNG7)
MF	GO:0005509	calcium ion binding	18	714	0.11203	0.404387	ENSG00000058866(DGKG),ENSG00000065357(DGKA),ENSG00000073711(PPP2R3A),ENSG00000087253(LPCAT2),ENSG00000090565(RAB11FIP3),ENSG00000107745(MICU1),ENSG00000115756(HPCAL1),ENSG00000120049(KCNIP2),ENSG00000133112(TPT1),ENSG00000134376(CRB1),ENSG00000138279(ANXA7),ENSG00000165487(MICU2),ENSG00000167323(STIM1),ENSG00000171603(CLSTN1),ENSG00000177706(FAM20C),ENSG00000182621(PLCB1),ENSG00000204956(PCDHGA1)…
CC	GO:0044430	cytoskeletal part	37	1683	0.11218	0.404387	ENSG00000002822(MAD1L1),ENSG00000005483(KMT2E),ENSG00000008294(SPAG9),ENSG00000015133(CCDC88C),ENSG00000067900(ROCK1),ENSG00000068024(HDAC4),ENSG00000074054(CLASP1),ENSG00000088833(NSFL1C),ENSG00000090565(RAB11FIP3),ENSG00000100030(MAPK1),ENSG00000103671(TRIP4),ENSG00000105738(SIPA1L3),ENSG00000111642(CHD4),ENSG00000122545(SEPT7),ENSG00000122574(WIPF3),ENSG00000132938(MTUS2),ENSG00000133112(TPT1)…
BP	GO:0046328	regulation of JNK cascade	6	185	0.11264	0.404387	ENSG00000008294(SPAG9),ENSG00000085511(MAP3K4),ENSG00000107263(RAPGEF1),ENSG00000168038(ULK4),ENSG00000168404(MLKL),ENSG00000182621(PLCB1)
BP	GO:0046486	glycerolipid metabolic process	11	408	0.11266	0.404387	ENSG00000051382(PIK3CB),ENSG00000058866(DGKG),ENSG00000060642(PIGV),ENSG00000065357(DGKA),ENSG00000073060(SCARB1),ENSG00000087253(LPCAT2),ENSG00000123684(LPGAT1),ENSG00000139505(MTMR6),ENSG00000143797(MBOAT2),ENSG00000154889(MPPE1),ENSG00000182621(PLCB1)
BP	GO:0050727	regulation of inflammatory response	10	362	0.11267	0.404387	ENSG00000003989(SLC7A2),ENSG00000103037(SETD6),ENSG00000113360(DROSHA),ENSG00000114861(FOXP1),ENSG00000116539(ASH1L),ENSG00000141867(BRD4),ENSG00000155659(VSIG4),ENSG00000175206(NPPA),ENSG00000186951(PPARA),ENSG00000213918(DNASE1)
BP	GO:0060135	maternal process involved in female pregnancy	3	66	0.11272	0.404387	ENSG00000100030(MAPK1),ENSG00000116539(ASH1L),ENSG00000162552(WNT4)
BP	GO:0060675	ureteric bud morphogenesis	3	66	0.11272	0.404387	ENSG00000162552(WNT4),ENSG00000171791(BCL2),ENSG00000184937(WT1)
MF	GO:0000977	RNA polymerase II regulatory region sequence-specific DNA binding	19	762	0.11301	0.404387	ENSG00000068024(HDAC4),ENSG00000106462(EZH2),ENSG00000111642(CHD4),ENSG00000112242(E2F3),ENSG00000114126(TFDP2),ENSG00000118260(CREB1),ENSG00000124782(RREB1),ENSG00000125820(NKX2-2),ENSG00000140262(TCF12),ENSG00000146676(PURB),ENSG00000156374(PCGF6),ENSG00000165730(STOX1),ENSG00000168214(RBPJ),ENSG00000168310(IRF2),ENSG00000172845(SP3),ENSG00000186951(PPARA),ENSG00000189308(LIN54),ENSG00000257923…
BP	GO:0060322	head development	19	791	0.11323	0.404387	ENSG00000085224(ATRX),ENSG00000100030(MAPK1),ENSG00000103657(HERC1),ENSG00000106462(EZH2),ENSG00000117569(PTBP2),ENSG00000118260(CREB1),ENSG00000125820(NKX2-2),ENSG00000145375(SPATA5),ENSG00000157895(C12orf43),ENSG00000160716(CHRNB2),ENSG00000162552(WNT4),ENSG00000164828(SUN1),ENSG00000168214(RBPJ),ENSG00000171791(BCL2),ENSG00000174013(FBXO45),ENSG00000182621(PLCB1),ENSG00000186854(TRABD2A),ENSG0…
CC	GO:0101002	ficolin-1-rich granule	6	184	0.11372	0.404387	ENSG00000100030(MAPK1),ENSG00000100504(PYGL),ENSG00000123338(NCKAP1L),ENSG00000165916(PSMC3),ENSG00000169919(GUSB),ENSG00000197170(PSMD12)
BP	GO:1902107	positive regulation of leukocyte differentiation	5	144	0.11416	0.404387	ENSG00000118260(CREB1),ENSG00000123338(NCKAP1L),ENSG00000143772(ITPKB),ENSG00000154229(PRKCA),ENSG00000168040(FADD)
BP	GO:0010923	negative regulation of phosphatase activity	4	104	0.11423	0.404387	ENSG00000067900(ROCK1),ENSG00000123338(NCKAP1L),ENSG00000162852(CNST),ENSG00000196588(MRTFA)
CC	GO:0005795	Golgi stack	5	143	0.11457	0.404387	ENSG00000087253(LPCAT2),ENSG00000088833(NSFL1C),ENSG00000143641(GALNT2),ENSG00000175265(GOLGA8A),ENSG00000187210(GCNT1)
MF	GO:0015085	calcium ion transmembrane transporter activity	5	139	0.11465	0.404387	ENSG00000112038(OPRM1),ENSG00000143183(TMCO1),ENSG00000156026(MCU),ENSG00000167323(STIM1),ENSG00000187688(TRPV2)
BP	GO:0032872	regulation of stress-activated MAPK cascade	7	229	0.11472	0.404387	ENSG00000008294(SPAG9),ENSG00000085511(MAP3K4),ENSG00000100030(MAPK1),ENSG00000107263(RAPGEF1),ENSG00000168038(ULK4),ENSG00000168404(MLKL),ENSG00000182621(PLCB1)
BP	GO:0019362	pyridine nucleotide metabolic process	6	186	0.11477	0.404387	ENSG00000068024(HDAC4),ENSG00000106617(PRKAG2),ENSG00000155561(NUP205),ENSG00000186951(PPARA),ENSG00000196313(POM121),ENSG00000272391(POM121C)
BP	GO:0046496	nicotinamide nucleotide metabolic process	6	186	0.11477	0.404387	ENSG00000068024(HDAC4),ENSG00000106617(PRKAG2),ENSG00000155561(NUP205),ENSG00000186951(PPARA),ENSG00000196313(POM121),ENSG00000272391(POM121C)
BP	GO:0008610	lipid biosynthetic process	17	696	0.11589	0.404387	ENSG00000051382(PIK3CB),ENSG00000060642(PIGV),ENSG00000065357(DGKA),ENSG00000073060(SCARB1),ENSG00000087253(LPCAT2),ENSG00000106617(PRKAG2),ENSG00000116353(MECR),ENSG00000118260(CREB1),ENSG00000123684(LPGAT1),ENSG00000139505(MTMR6),ENSG00000140459(CYP11A1),ENSG00000143797(MBOAT2),ENSG00000148377(IDI2),ENSG00000154889(MPPE1),ENSG00000162552(WNT4),ENSG00000164494(PDSS2),ENSG00000278540(ACACA)
BP	GO:0000289	nuclear-transcribed mRNA poly(A) tail shortening	2	33	0.11607	0.404387	ENSG00000125107(CNOT1),ENSG00000158435(CNOT11)
BP	GO:0003338	metanephros morphogenesis	2	33	0.11607	0.404387	ENSG00000162552(WNT4),ENSG00000184937(WT1)
BP	GO:0008608	attachment of spindle microtubules to kinetochore	2	33	0.11607	0.404387	ENSG00000002822(MAD1L1),ENSG00000143228(NUF2)
BP	GO:0010591	regulation of lamellipodium assembly	2	33	0.11607	0.404387	ENSG00000068024(HDAC4),ENSG00000158195(WASF2)
BP	GO:0045923	positive regulation of fatty acid metabolic process	2	33	0.11607	0.404387	ENSG00000123684(LPGAT1),ENSG00000186951(PPARA)
BP	GO:0055023	positive regulation of cardiac muscle tissue growth	2	33	0.11607	0.404387	ENSG00000100030(MAPK1),ENSG00000168214(RBPJ)
BP	GO:0055090	acylglycerol homeostasis	2	33	0.11607	0.404387	ENSG00000073060(SCARB1),ENSG00000108510(MED13)
BP	GO:0061756	leukocyte adhesion to vascular endothelial cell	2	33	0.11607	0.404387	ENSG00000067900(ROCK1),ENSG00000187210(GCNT1)
BP	GO:0070328	triglyceride homeostasis	2	33	0.11607	0.404387	ENSG00000073060(SCARB1),ENSG00000108510(MED13)
BP	GO:1901890	positive regulation of cell junction assembly	2	33	0.11607	0.404387	ENSG00000067900(ROCK1),ENSG00000162552(WNT4)
BP	GO:2000369	regulation of clathrin-dependent endocytosis	2	33	0.11607	0.404387	ENSG00000051382(PIK3CB),ENSG00000067900(ROCK1)
BP	GO:0051251	positive regulation of lymphocyte activation	8	274	0.11643	0.404387	ENSG00000107099(DOCK8),ENSG00000123338(NCKAP1L),ENSG00000143772(ITPKB),ENSG00000153310(FAM49B),ENSG00000160716(CHRNB2),ENSG00000168040(FADD),ENSG00000171791(BCL2),ENSG00000176105(YES1)
MF	GO:0008144	drug binding	4	101	0.11651	0.404387	ENSG00000100504(PYGL),ENSG00000160716(CHRNB2),ENSG00000164219(PGGT1B),ENSG00000186951(PPARA)
BP	GO:0031060	regulation of histone methylation	3	67	0.11653	0.404387	ENSG00000005483(KMT2E),ENSG00000085224(ATRX),ENSG00000141867(BRD4)
BP	GO:0072171	mesonephric tubule morphogenesis	3	67	0.11653	0.404387	ENSG00000162552(WNT4),ENSG00000171791(BCL2),ENSG00000184937(WT1)
BP	GO:2001259	positive regulation of cation channel activity	3	67	0.11653	0.404387	ENSG00000120049(KCNIP2),ENSG00000167323(STIM1),ENSG00000175206(NPPA)
BP	GO:0042594	response to starvation	6	187	0.11692	0.404387	ENSG00000089154(GCN1),ENSG00000100030(MAPK1),ENSG00000103091(WDR59),ENSG00000117305(HMGCL),ENSG00000162552(WNT4),ENSG00000171791(BCL2)
MF	GO:0030291	protein serine/threonine kinase inhibitor activity	2	32	0.11719	0.404387	ENSG00000106617(PRKAG2),ENSG00000198369(SPRED2)
BP	GO:0001824	blastocyst development	4	105	0.11719	0.404387	ENSG00000115128(SF3B6),ENSG00000165916(PSMC3),ENSG00000172534(HCFC1),ENSG00000172845(SP3)
BP	GO:1903409	reactive oxygen species biosynthetic process	4	105	0.11719	0.404387	ENSG00000003989(SLC7A2),ENSG00000068024(HDAC4),ENSG00000069974(RAB27A),ENSG00000171612(SLC25A33)
BP	GO:0048812	neuron projection morphogenesis	16	649	0.11751	0.404387	ENSG00000033327(GAB2),ENSG00000051382(PIK3CB),ENSG00000067900(ROCK1),ENSG00000100030(MAPK1),ENSG00000105186(ANKRD27),ENSG00000111344(RASAL1),ENSG00000118260(CREB1),ENSG00000123338(NCKAP1L),ENSG00000154229(PRKCA),ENSG00000160716(CHRNB2),ENSG00000171791(BCL2),ENSG00000174013(FBXO45),ENSG00000174672(BRSK2),ENSG00000187688(TRPV2),ENSG00000257923(CUX1),ENSG00000266028(SRGAP2)
BP	GO:0120031	plasma membrane bounded cell projection assembly	14	553	0.11764	0.404387	ENSG00000049618(ARID1B),ENSG00000067900(ROCK1),ENSG00000068024(HDAC4),ENSG00000074054(CLASP1),ENSG00000122545(SEPT7),ENSG00000139132(FGD4),ENSG00000143951(WDPCP),ENSG00000158195(WASF2),ENSG00000160401(CFAP157),ENSG00000164953(TMEM67),ENSG00000175203(DCTN2),ENSG00000188026(RILPL1),ENSG00000225190(PLEKHM1),ENSG00000266028(SRGAP2)
BP	GO:0000963	mitochondrial RNA processing	1	7	0.11796	0.404387	ENSG00000072506(HSD17B10)
BP	GO:0002246	wound healing involved in inflammatory response	1	7	0.11796	0.404387	ENSG00000102265(TIMP1)
BP	GO:0002349	histamine production involved in inflammatory response	1	7	0.11796	0.404387	ENSG00000175206(NPPA)
BP	GO:0002441	histamine secretion involved in inflammatory response	1	7	0.11796	0.404387	ENSG00000175206(NPPA)
BP	GO:0002553	histamine secretion by mast cell	1	7	0.11796	0.404387	ENSG00000175206(NPPA)
BP	GO:0003256	regulation of transcription from RNA polymerase II promoter involved in myocardial precursor cell differentiation	1	7	0.11796	0.404387	ENSG00000168214(RBPJ)
BP	GO:0003310	pancreatic A cell differentiation	1	7	0.11796	0.404387	ENSG00000125820(NKX2-2)
BP	GO:0009249	protein lipoylation	1	7	0.11796	0.404387	ENSG00000182512(GLRX5)
BP	GO:0009912	auditory receptor cell fate commitment	1	7	0.11796	0.404387	ENSG00000168214(RBPJ)
BP	GO:0010886	positive regulation of cholesterol storage	1	7	0.11796	0.404387	ENSG00000073060(SCARB1)
BP	GO:0015959	diadenosine polyphosphate metabolic process	1	7	0.11796	0.404387	ENSG00000100030(MAPK1)
BP	GO:0016078	tRNA catabolic process	1	7	0.11796	0.404387	ENSG00000154760(SLFN13)
BP	GO:0017182	peptidyl-diphthamide metabolic process	1	7	0.11796	0.404387	ENSG00000154813(DPH3)
BP	GO:0017183	peptidyl-diphthamide biosynthetic process from peptidyl-histidine	1	7	0.11796	0.404387	ENSG00000154813(DPH3)
BP	GO:0018344	protein geranylgeranylation	1	7	0.11796	0.404387	ENSG00000164219(PGGT1B)
BP	GO:0021957	corticospinal tract morphogenesis	1	7	0.11796	0.404387	ENSG00000174013(FBXO45)
BP	GO:0030953	astral microtubule organization	1	7	0.11796	0.404387	ENSG00000074054(CLASP1)
BP	GO:0031946	regulation of glucocorticoid biosynthetic process	1	7	0.11796	0.404387	ENSG00000162552(WNT4)
BP	GO:0032226	positive regulation of synaptic transmission, dopaminergic	1	7	0.11796	0.404387	ENSG00000160716(CHRNB2)
BP	GO:0032261	purine nucleotide salvage	1	7	0.11796	0.404387	ENSG00000156110(ADK)
BP	GO:0032344	regulation of aldosterone metabolic process	1	7	0.11796	0.404387	ENSG00000162552(WNT4)
BP	GO:0032347	regulation of aldosterone biosynthetic process	1	7	0.11796	0.404387	ENSG00000162552(WNT4)
BP	GO:0032353	negative regulation of hormone biosynthetic process	1	7	0.11796	0.404387	ENSG00000162552(WNT4)
BP	GO:0035405	histone-threonine phosphorylation	1	7	0.11796	0.404387	ENSG00000154229(PRKCA)
BP	GO:0035726	common myeloid progenitor cell proliferation	1	7	0.11796	0.404387	ENSG00000143772(ITPKB)
BP	GO:0035926	chemokine (C-C motif) ligand 2 secretion	1	7	0.11796	0.404387	ENSG00000114861(FOXP1)
BP	GO:0036302	atrioventricular canal development	1	7	0.11796	0.404387	ENSG00000168214(RBPJ)
BP	GO:0038030	non-canonical Wnt signaling pathway via MAPK cascade	1	7	0.11796	0.404387	ENSG00000162552(WNT4)
BP	GO:0040016	embryonic cleavage	1	7	0.11796	0.404387	ENSG00000051382(PIK3CB)
BP	GO:0042747	circadian sleep/wake cycle, REM sleep	1	7	0.11796	0.404387	ENSG00000160716(CHRNB2)
BP	GO:0043654	recognition of apoptotic cell	1	7	0.11796	0.404387	ENSG00000073060(SCARB1)
BP	GO:0046643	regulation of gamma-delta T cell activation	1	7	0.11796	0.404387	ENSG00000123338(NCKAP1L)
BP	GO:0046654	tetrahydrofolate biosynthetic process	1	7	0.11796	0.404387	ENSG00000120254(MTHFD1L)
BP	GO:0050882	voluntary musculoskeletal movement	1	7	0.11796	0.404387	ENSG00000151532(VTI1A)
BP	GO:0050942	positive regulation of pigment cell differentiation	1	7	0.11796	0.404387	ENSG00000171791(BCL2)
BP	GO:0051666	actin cortical patch localization	1	7	0.11796	0.404387	ENSG00000122574(WIPF3)
BP	GO:0060120	inner ear receptor cell fate commitment	1	7	0.11796	0.404387	ENSG00000168214(RBPJ)
BP	GO:0060136	embryonic process involved in female pregnancy	1	7	0.11796	0.404387	ENSG00000172845(SP3)
BP	GO:0060352	cell adhesion molecule production	1	7	0.11796	0.404387	ENSG00000187210(GCNT1)
BP	GO:0060369	positive regulation of Fc receptor mediated stimulatory signaling pathway	1	7	0.11796	0.404387	ENSG00000107263(RAPGEF1)
BP	GO:0060372	regulation of atrial cardiac muscle cell membrane repolarization	1	7	0.11796	0.404387	ENSG00000175206(NPPA)
BP	GO:0060717	chorion development	1	7	0.11796	0.404387	ENSG00000085511(MAP3K4)
BP	GO:0060839	endothelial cell fate commitment	1	7	0.11796	0.404387	ENSG00000168214(RBPJ)
BP	GO:0071475	cellular hyperosmotic salinity response	1	7	0.11796	0.404387	ENSG00000107745(MICU1)
BP	GO:0090235	regulation of metaphase plate congression	1	7	0.11796	0.404387	ENSG00000002822(MAD1L1)
BP	GO:0090324	negative regulation of oxidative phosphorylation	1	7	0.11796	0.404387	ENSG00000174840(PDE12)
BP	GO:0097049	motor neuron apoptotic process	1	7	0.11796	0.404387	ENSG00000168040(FADD)
BP	GO:0097187	dentinogenesis	1	7	0.11796	0.404387	ENSG00000177706(FAM20C)
BP	GO:0099022	vesicle tethering	1	7	0.11796	0.404387	ENSG00000108666(C17orf75)
BP	GO:0140058	neuron projection arborization	1	7	0.11796	0.404387	ENSG00000067900(ROCK1)
BP	GO:1901341	positive regulation of store-operated calcium channel activity	1	7	0.11796	0.404387	ENSG00000167323(STIM1)
BP	GO:1904180	negative regulation of membrane depolarization	1	7	0.11796	0.404387	ENSG00000171791(BCL2)
BP	GO:1905449	regulation of Fc-gamma receptor signaling pathway involved in phagocytosis	1	7	0.11796	0.404387	ENSG00000107263(RAPGEF1)
BP	GO:1905461	positive regulation of vascular associated smooth muscle cell apoptotic process	1	7	0.11796	0.404387	ENSG00000112242(E2F3)
BP	GO:2000138	positive regulation of cell proliferation involved in heart morphogenesis	1	7	0.11796	0.404387	ENSG00000168214(RBPJ)
BP	GO:2000394	positive regulation of lamellipodium morphogenesis	1	7	0.11796	0.404387	ENSG00000124782(RREB1)
MF	GO:0046873	metal ion transmembrane transporter activity	12	442	0.11811	0.404521	ENSG00000064651(SLC12A2),ENSG00000112038(OPRM1),ENSG00000120049(KCNIP2),ENSG00000133195(SLC39A11),ENSG00000139505(MTMR6),ENSG00000141424(SLC39A6),ENSG00000143183(TMCO1),ENSG00000156026(MCU),ENSG00000167323(STIM1),ENSG00000171385(KCND3),ENSG00000185760(KCNQ5),ENSG00000187688(TRPV2)
MF	GO:0008092	cytoskeletal protein binding	23	958	0.11826	0.404521	ENSG00000008294(SPAG9),ENSG00000015133(CCDC88C),ENSG00000067900(ROCK1),ENSG00000069974(RAB27A),ENSG00000074054(CLASP1),ENSG00000112038(OPRM1),ENSG00000122574(WIPF3),ENSG00000132938(MTUS2),ENSG00000138095(LRPPRC),ENSG00000139132(FGD4),ENSG00000147202(DIAPH2),ENSG00000158195(WASF2),ENSG00000160401(CFAP157),ENSG00000160993(ALKBH4),ENSG00000164953(TMEM67),ENSG00000167323(STIM1),ENSG00000168297(PXK),E…
BP	GO:0070302	regulation of stress-activated protein kinase signaling cascade	7	231	0.11857	0.404521	ENSG00000008294(SPAG9),ENSG00000085511(MAP3K4),ENSG00000100030(MAPK1),ENSG00000107263(RAPGEF1),ENSG00000168038(ULK4),ENSG00000168404(MLKL),ENSG00000182621(PLCB1)
CC	GO:0018995	host	3	67	0.11862	0.404521	ENSG00000155561(NUP205),ENSG00000196313(POM121),ENSG00000272391(POM121C)
CC	GO:0043657	host cell	3	67	0.11862	0.404521	ENSG00000155561(NUP205),ENSG00000196313(POM121),ENSG00000272391(POM121C)
CC	GO:0005828	kinetochore microtubule	1	7	0.11886	0.404521	ENSG00000074054(CLASP1)
CC	GO:0032541	cortical endoplasmic reticulum	1	7	0.11886	0.404521	ENSG00000167323(STIM1)
CC	GO:0032584	growth cone membrane	1	7	0.11886	0.404521	ENSG00000187688(TRPV2)
CC	GO:0046581	intercellular canaliculus	1	7	0.11886	0.404521	ENSG00000147649(MTDH)
CC	GO:0070775	H3 histone acetyltransferase complex	1	7	0.11886	0.404521	ENSG00000156650(KAT6B)
CC	GO:0070776	MOZ/MORF histone acetyltransferase complex	1	7	0.11886	0.404521	ENSG00000156650(KAT6B)
CC	GO:0097136	Bcl-2 family protein complex	1	7	0.11886	0.404521	ENSG00000129473(BCL2L2)
CC	GO:0098888	extrinsic component of presynaptic membrane	1	7	0.11886	0.404521	ENSG00000164506(STXBP5)
BP	GO:1901564	organonitrogen compound metabolic process	133	6891	0.11898	0.404704	ENSG00000003989(SLC7A2),ENSG00000005483(KMT2E),ENSG00000008294(SPAG9),ENSG00000008382(MPND),ENSG00000008988(RPS20),ENSG00000011566(MAP4K3),ENSG00000015133(CCDC88C),ENSG00000048544(MRPS10),ENSG00000051382(PIK3CB),ENSG00000054267(ARID4B),ENSG00000060642(PIGV),ENSG00000067900(ROCK1),ENSG00000068024(HDAC4),ENSG00000072506(HSD17B10),ENSG00000072609(CHFR),ENSG00000073060(SCARB1),ENSG00000073711(PPP2R3A…
BP	GO:0009152	purine ribonucleotide biosynthetic process	6	188	0.11909	0.404853	ENSG00000106617(PRKAG2),ENSG00000156110(ADK),ENSG00000167323(STIM1),ENSG00000171509(RXFP1),ENSG00000175206(NPPA),ENSG00000176533(GNG7)
BP	GO:0043331	response to dsRNA	4	106	0.12019	0.407944	ENSG00000100030(MAPK1),ENSG00000113360(DROSHA),ENSG00000134644(PUM1),ENSG00000174840(PDE12)
MF	GO:0001012	RNA polymerase II regulatory region DNA binding	19	769	0.12031	0.407944	ENSG00000068024(HDAC4),ENSG00000106462(EZH2),ENSG00000111642(CHD4),ENSG00000112242(E2F3),ENSG00000114126(TFDP2),ENSG00000118260(CREB1),ENSG00000124782(RREB1),ENSG00000125820(NKX2-2),ENSG00000140262(TCF12),ENSG00000146676(PURB),ENSG00000156374(PCGF6),ENSG00000165730(STOX1),ENSG00000168214(RBPJ),ENSG00000168310(IRF2),ENSG00000172845(SP3),ENSG00000186951(PPARA),ENSG00000189308(LIN54),ENSG00000257923…
BP	GO:0030814	regulation of cAMP metabolic process	3	68	0.1204	0.407944	ENSG00000167323(STIM1),ENSG00000171509(RXFP1),ENSG00000176533(GNG7)
BP	GO:0030817	regulation of cAMP biosynthetic process	3	68	0.1204	0.407944	ENSG00000167323(STIM1),ENSG00000171509(RXFP1),ENSG00000176533(GNG7)
BP	GO:0032418	lysosome localization	3	68	0.1204	0.407944	ENSG00000033327(GAB2),ENSG00000175206(NPPA),ENSG00000225190(PLEKHM1)
BP	GO:0045761	regulation of adenylate cyclase activity	3	68	0.1204	0.407944	ENSG00000167323(STIM1),ENSG00000171509(RXFP1),ENSG00000176533(GNG7)
MF	GO:0019902	phosphatase binding	6	182	0.12087	0.408928	ENSG00000100030(MAPK1),ENSG00000110075(PPP6R3),ENSG00000162852(CNST),ENSG00000171791(BCL2),ENSG00000186951(PPARA),ENSG00000196792(STRN3)
BP	GO:0006694	steroid biosynthetic process	6	189	0.12128	0.408928	ENSG00000073060(SCARB1),ENSG00000106617(PRKAG2),ENSG00000140459(CYP11A1),ENSG00000148377(IDI2),ENSG00000162552(WNT4),ENSG00000278540(ACACA)
BP	GO:0022414	reproductive process	32	1454	0.12172	0.408928	ENSG00000010803(SCMH1),ENSG00000054267(ARID4B),ENSG00000066827(ZFAT),ENSG00000068024(HDAC4),ENSG00000085224(ATRX),ENSG00000085511(MAP3K4),ENSG00000100030(MAPK1),ENSG00000102265(TIMP1),ENSG00000112038(OPRM1),ENSG00000115806(GORASP2),ENSG00000116539(ASH1L),ENSG00000122545(SEPT7),ENSG00000122574(WIPF3),ENSG00000129473(BCL2L2),ENSG00000134644(PUM1),ENSG00000138735(PDE5A),ENSG00000143228(NUF2),ENSG000…
BP	GO:0032212	positive regulation of telomere maintenance via telomerase	2	34	0.12194	0.408928	ENSG00000085511(MAP3K4),ENSG00000100030(MAPK1)
BP	GO:0032594	protein transport within lipid bilayer	2	34	0.12194	0.408928	ENSG00000171603(CLSTN1),ENSG00000188026(RILPL1)
BP	GO:0042491	auditory receptor cell differentiation	2	34	0.12194	0.408928	ENSG00000143951(WDPCP),ENSG00000168214(RBPJ)
BP	GO:0048536	spleen development	2	34	0.12194	0.408928	ENSG00000168040(FADD),ENSG00000171791(BCL2)
MF	GO:0001134	transcription factor activity, transcription factor recruiting	1	7	0.12214	0.408928	ENSG00000141867(BRD4)
MF	GO:0004062	aryl sulfotransferase activity	1	7	0.12214	0.408928	ENSG00000213648(SULT1A4)
MF	GO:0004679	AMP-activated protein kinase activity	1	7	0.12214	0.408928	ENSG00000106617(PRKAG2)
MF	GO:0008603	cAMP-dependent protein kinase regulator activity	1	7	0.12214	0.408928	ENSG00000106617(PRKAG2)
MF	GO:0015038	glutathione disulfide oxidoreductase activity	1	7	0.12214	0.408928	ENSG00000182512(GLRX5)
MF	GO:0016713	oxidoreductase activity, acting on paired donors, with incorporation or reduction of molecular oxygen, reduced iron-sulfur protein as one donor, and incorporation of one atom of oxygen	1	7	0.12214	0.408928	ENSG00000140459(CYP11A1)
MF	GO:0016833	oxo-acid-lyase activity	1	7	0.12214	0.408928	ENSG00000117305(HMGCL)
MF	GO:0016885	ligase activity, forming carbon-carbon bonds	1	7	0.12214	0.408928	ENSG00000278540(ACACA)
MF	GO:0031821	G-protein coupled serotonin receptor binding	1	7	0.12214	0.408928	ENSG00000156052(GNAQ)
MF	GO:0034235	GPI anchor binding	1	7	0.12214	0.408928	ENSG00000154889(MPPE1)
MF	GO:0035005	1-phosphatidylinositol-4-phosphate 3-kinase activity	1	7	0.12214	0.408928	ENSG00000051382(PIK3CB)
MF	GO:0035184	histone threonine kinase activity	1	7	0.12214	0.408928	ENSG00000154229(PRKCA)
MF	GO:0070568	guanylyltransferase activity	1	7	0.12214	0.408928	ENSG00000113272(THG1L)
MF	GO:0071253	connexin binding	1	7	0.12214	0.408928	ENSG00000162852(CNST)
MF	GO:0030374	ligand-dependent nuclear receptor transcription coactivator activity	3	66	0.1222	0.408928	ENSG00000108510(MED13),ENSG00000124422(USP22),ENSG00000186951(PPARA)
BP	GO:0006397	mRNA processing	13	509	0.12223	0.408928	ENSG00000003756(RBM5),ENSG00000039123(MTREX),ENSG00000105258(POLR2I),ENSG00000115128(SF3B6),ENSG00000117569(PTBP2),ENSG00000137776(SLTM),ENSG00000146963(LUC7L2),ENSG00000151014(NOCT),ENSG00000164548(TRA2A),ENSG00000167258(CDK12),ENSG00000169564(PCBP1),ENSG00000172346(CSDC2),ENSG00000174840(PDE12)
CC	GO:0031984	organelle subcompartment	37	1698	0.12269	0.410243	ENSG00000025796(SEC63),ENSG00000060642(PIGV),ENSG00000067900(ROCK1),ENSG00000068650(ATP11A),ENSG00000087253(LPCAT2),ENSG00000088833(NSFL1C),ENSG00000101236(RNF24),ENSG00000102128(RAB40AL),ENSG00000108666(C17orf75),ENSG00000108669(CYTH1),ENSG00000110075(PPP6R3),ENSG00000115806(GORASP2),ENSG00000123684(LPGAT1),ENSG00000138279(ANXA7),ENSG00000143183(TMCO1),ENSG00000143641(GALNT2),ENSG00000143797(MBO…
BP	GO:0044774	mitotic DNA integrity checkpoint	4	107	0.12322	0.411339	ENSG00000092853(CLSPN),ENSG00000114126(TFDP2),ENSG00000125107(CNOT1),ENSG00000158435(CNOT11)
BP	GO:0071156	regulation of cell cycle arrest	4	107	0.12322	0.411339	ENSG00000114126(TFDP2),ENSG00000125107(CNOT1),ENSG00000158435(CNOT11),ENSG00000171612(SLC25A33)
BP	GO:0072676	lymphocyte migration	4	107	0.12322	0.411339	ENSG00000064651(SLC12A2),ENSG00000107099(DOCK8),ENSG00000136141(LRCH1),ENSG00000168040(FADD)
BP	GO:1903046	meiotic cell cycle process	6	190	0.12349	0.411799	ENSG00000085224(ATRX),ENSG00000143228(NUF2),ENSG00000162552(WNT4),ENSG00000162669(HFM1),ENSG00000164828(SUN1),ENSG00000182621(PLCB1)
BP	GO:0198738	cell-cell signaling by wnt	13	510	0.12354	0.411799	ENSG00000015133(CCDC88C),ENSG00000107263(RAPGEF1),ENSG00000112038(OPRM1),ENSG00000139174(PRICKLE1),ENSG00000155011(DKK2),ENSG00000156052(GNAQ),ENSG00000157895(C12orf43),ENSG00000162552(WNT4),ENSG00000165916(PSMC3),ENSG00000168214(RBPJ),ENSG00000182621(PLCB1),ENSG00000186854(TRABD2A),ENSG00000197170(PSMD12)
CC	GO:0032839	dendrite cytoplasm	2	34	0.12356	0.411799	ENSG00000100030(MAPK1),ENSG00000112038(OPRM1)
MF	GO:0016746	transferase activity, transferring acyl groups	8	268	0.12364	0.411841	ENSG00000087253(LPCAT2),ENSG00000123684(LPGAT1),ENSG00000124422(USP22),ENSG00000135999(EPC2),ENSG00000143797(MBOAT2),ENSG00000156650(KAT6B),ENSG00000160294(MCM3AP),ENSG00000172534(HCFC1)
BP	GO:0000003	reproduction	32	1457	0.12404	0.412499	ENSG00000010803(SCMH1),ENSG00000054267(ARID4B),ENSG00000066827(ZFAT),ENSG00000068024(HDAC4),ENSG00000085224(ATRX),ENSG00000085511(MAP3K4),ENSG00000100030(MAPK1),ENSG00000102265(TIMP1),ENSG00000112038(OPRM1),ENSG00000115806(GORASP2),ENSG00000116539(ASH1L),ENSG00000122545(SEPT7),ENSG00000122574(WIPF3),ENSG00000129473(BCL2L2),ENSG00000134644(PUM1),ENSG00000138735(PDE5A),ENSG00000143228(NUF2),ENSG000…
BP	GO:0002262	myeloid cell homeostasis	5	148	0.12419	0.412499	ENSG00000005483(KMT2E),ENSG00000051382(PIK3CB),ENSG00000123338(NCKAP1L),ENSG00000143772(ITPKB),ENSG00000172845(SP3)
BP	GO:0009267	cellular response to starvation	5	148	0.12419	0.412499	ENSG00000089154(GCN1),ENSG00000100030(MAPK1),ENSG00000103091(WDR59),ENSG00000162552(WNT4),ENSG00000171791(BCL2)
BP	GO:0051028	mRNA transport	5	148	0.12419	0.412499	ENSG00000138095(LRPPRC),ENSG00000155561(NUP205),ENSG00000160294(MCM3AP),ENSG00000196313(POM121),ENSG00000272391(POM121C)
CC	GO:0034774	secretory granule lumen	9	321	0.12421	0.412499	ENSG00000067900(ROCK1),ENSG00000069974(RAB27A),ENSG00000100030(MAPK1),ENSG00000100504(PYGL),ENSG00000102265(TIMP1),ENSG00000153310(FAM49B),ENSG00000165916(PSMC3),ENSG00000169919(GUSB),ENSG00000197170(PSMD12)
BP	GO:0006171	cAMP biosynthetic process	3	69	0.12431	0.412499	ENSG00000167323(STIM1),ENSG00000171509(RXFP1),ENSG00000176533(GNG7)
BP	GO:0042446	hormone biosynthetic process	3	69	0.12431	0.412499	ENSG00000073060(SCARB1),ENSG00000140459(CYP11A1),ENSG00000162552(WNT4)
BP	GO:0051403	stress-activated MAPK cascade	8	279	0.12536	0.415757	ENSG00000008294(SPAG9),ENSG00000011566(MAP4K3),ENSG00000085511(MAP3K4),ENSG00000100030(MAPK1),ENSG00000107263(RAPGEF1),ENSG00000168038(ULK4),ENSG00000168404(MLKL),ENSG00000182621(PLCB1)
MF	GO:0019001	guanyl nucleotide binding	11	402	0.12569	0.416273	ENSG00000069974(RAB27A),ENSG00000100852(ARHGAP5),ENSG00000102128(RAB40AL),ENSG00000113272(THG1L),ENSG00000122545(SEPT7),ENSG00000138735(PDE5A),ENSG00000156052(GNAQ),ENSG00000179331(RAB39A),ENSG00000184743(ATL3),ENSG00000185829(ARL17A),ENSG00000228696(ARL17B)
MF	GO:0032561	guanyl ribonucleotide binding	11	402	0.12569	0.416273	ENSG00000069974(RAB27A),ENSG00000100852(ARHGAP5),ENSG00000102128(RAB40AL),ENSG00000113272(THG1L),ENSG00000122545(SEPT7),ENSG00000138735(PDE5A),ENSG00000156052(GNAQ),ENSG00000179331(RAB39A),ENSG00000184743(ATL3),ENSG00000185829(ARL17A),ENSG00000228696(ARL17B)
BP	GO:0072524	pyridine-containing compound metabolic process	6	191	0.12572	0.416273	ENSG00000068024(HDAC4),ENSG00000106617(PRKAG2),ENSG00000155561(NUP205),ENSG00000186951(PPARA),ENSG00000196313(POM121),ENSG00000272391(POM121C)
MF	GO:0033293	monocarboxylic acid binding	3	67	0.12628	0.417674	ENSG00000087008(ACOX3),ENSG00000100504(PYGL),ENSG00000186951(PPARA)
BP	GO:0015696	ammonium transport	4	108	0.12628	0.417674	ENSG00000064651(SLC12A2),ENSG00000160716(CHRNB2),ENSG00000175206(NPPA),ENSG00000186881(OR13F1)
CC	GO:0034704	calcium channel complex	3	69	0.12652	0.418242	ENSG00000107745(MICU1),ENSG00000156026(MCU),ENSG00000165487(MICU2)
BP	GO:0043161	proteasome-mediated ubiquitin-dependent protein catabolic process	11	418	0.12701	0.419634	ENSG00000072609(CHFR),ENSG00000088833(NSFL1C),ENSG00000102921(AC026470.1),ENSG00000111671(SPSB2),ENSG00000139174(PRICKLE1),ENSG00000148719(DNAJB12),ENSG00000164953(TMEM67),ENSG00000165916(PSMC3),ENSG00000166295(ANAPC16),ENSG00000174013(FBXO45),ENSG00000197170(PSMD12)
BP	GO:0048699	generation of neurons	33	1513	0.12766	0.420316	ENSG00000008294(SPAG9),ENSG00000033327(GAB2),ENSG00000049618(ARID1B),ENSG00000051382(PIK3CB),ENSG00000058866(DGKG),ENSG00000067900(ROCK1),ENSG00000100030(MAPK1),ENSG00000103657(HERC1),ENSG00000105186(ANKRD27),ENSG00000106462(EZH2),ENSG00000107263(RAPGEF1),ENSG00000111344(RASAL1),ENSG00000112038(OPRM1),ENSG00000118260(CREB1),ENSG00000120049(KCNIP2),ENSG00000123338(NCKAP1L),ENSG00000125820(NKX2-2),…
BP	GO:0030224	monocyte differentiation	2	35	0.12788	0.420316	ENSG00000114861(FOXP1),ENSG00000172845(SP3)
BP	GO:0040018	positive regulation of multicellular organism growth	2	35	0.12788	0.420316	ENSG00000118260(CREB1),ENSG00000171791(BCL2)
BP	GO:0040020	regulation of meiotic nuclear division	2	35	0.12788	0.420316	ENSG00000162552(WNT4),ENSG00000182621(PLCB1)
BP	GO:0042455	ribonucleoside biosynthetic process	2	35	0.12788	0.420316	ENSG00000156110(ADK),ENSG00000162368(CMPK1)
BP	GO:0043368	positive T cell selection	2	35	0.12788	0.420316	ENSG00000143772(ITPKB),ENSG00000171791(BCL2)
BP	GO:0051204	protein insertion into mitochondrial membrane	2	35	0.12788	0.420316	ENSG00000114126(TFDP2),ENSG00000171791(BCL2)
BP	GO:1903131	mononuclear cell differentiation	2	35	0.12788	0.420316	ENSG00000114861(FOXP1),ENSG00000172845(SP3)
BP	GO:0044093	positive regulation of molecular function	38	1772	0.12807	0.420316	ENSG00000008294(SPAG9),ENSG00000011566(MAP4K3),ENSG00000051382(PIK3CB),ENSG00000068024(HDAC4),ENSG00000073060(SCARB1),ENSG00000084070(SMAP2),ENSG00000085511(MAP3K4),ENSG00000089154(GCN1),ENSG00000092853(CLSPN),ENSG00000100030(MAPK1),ENSG00000100852(ARHGAP5),ENSG00000105186(ANKRD27),ENSG00000105738(SIPA1L3),ENSG00000106462(EZH2),ENSG00000106617(PRKAG2),ENSG00000107099(DOCK8),ENSG00000107263(RAPGEF…
BP	GO:0001932	regulation of protein phosphorylation	31	1411	0.12822	0.420316	ENSG00000008294(SPAG9),ENSG00000011566(MAP4K3),ENSG00000015133(CCDC88C),ENSG00000051382(PIK3CB),ENSG00000067900(ROCK1),ENSG00000085511(MAP3K4),ENSG00000089154(GCN1),ENSG00000092853(CLSPN),ENSG00000100030(MAPK1),ENSG00000106462(EZH2),ENSG00000106617(PRKAG2),ENSG00000107263(RAPGEF1),ENSG00000112038(OPRM1),ENSG00000116539(ASH1L),ENSG00000123338(NCKAP1L),ENSG00000138735(PDE5A),ENSG00000141867(BRD4),E…
BP	GO:0051785	positive regulation of nuclear division	3	70	0.12827	0.420316	ENSG00000088833(NSFL1C),ENSG00000162552(WNT4),ENSG00000182621(PLCB1)
BP	GO:0006813	potassium ion transport	7	236	0.1285	0.420316	ENSG00000064651(SLC12A2),ENSG00000120049(KCNIP2),ENSG00000139505(MTMR6),ENSG00000171385(KCND3),ENSG00000175206(NPPA),ENSG00000185760(KCNQ5),ENSG00000198553(KCNRG)
BP	GO:0071824	protein-DNA complex subunit organization	8	281	0.12903	0.420316	ENSG00000085224(ATRX),ENSG00000100162(CENPM),ENSG00000118260(CREB1),ENSG00000156650(KAT6B),ENSG00000160294(MCM3AP),ENSG00000165916(PSMC3),ENSG00000189079(ARID2),ENSG00000282034(AC106886.5)
BP	GO:0120035	regulation of plasma membrane bounded cell projection organization	16	659	0.12904	0.420316	ENSG00000068024(HDAC4),ENSG00000105186(ANKRD27),ENSG00000106462(EZH2),ENSG00000107263(RAPGEF1),ENSG00000111344(RASAL1),ENSG00000122545(SEPT7),ENSG00000124782(RREB1),ENSG00000143951(WDPCP),ENSG00000158195(WASF2),ENSG00000160716(CHRNB2),ENSG00000168038(ULK4),ENSG00000170396(ZNF804A),ENSG00000174672(BRSK2),ENSG00000187688(TRPV2),ENSG00000225190(PLEKHM1),ENSG00000257923(CUX1)
BP	GO:0035567	non-canonical Wnt signaling pathway	5	150	0.12935	0.420316	ENSG00000139174(PRICKLE1),ENSG00000162552(WNT4),ENSG00000165916(PSMC3),ENSG00000182621(PLCB1),ENSG00000197170(PSMD12)
MF	GO:0001530	lipopolysaccharide binding	2	34	0.12948	0.420316	ENSG00000073060(SCARB1),ENSG00000113360(DROSHA)
BP	GO:0051336	regulation of hydrolase activity	28	1260	0.13016	0.420316	ENSG00000067900(ROCK1),ENSG00000073711(PPP2R3A),ENSG00000084070(SMAP2),ENSG00000100852(ARHGAP5),ENSG00000102265(TIMP1),ENSG00000105186(ANKRD27),ENSG00000105738(SIPA1L3),ENSG00000106462(EZH2),ENSG00000107099(DOCK8),ENSG00000107263(RAPGEF1),ENSG00000110075(PPP6R3),ENSG00000111344(RASAL1),ENSG00000123338(NCKAP1L),ENSG00000136141(LRCH1),ENSG00000139132(FGD4),ENSG00000156052(GNAQ),ENSG00000162552(WNT4…
BP	GO:0071900	regulation of protein serine/threonine kinase activity	13	515	0.13021	0.420316	ENSG00000008294(SPAG9),ENSG00000011566(MAP4K3),ENSG00000051382(PIK3CB),ENSG00000085511(MAP3K4),ENSG00000100030(MAPK1),ENSG00000106462(EZH2),ENSG00000106617(PRKAG2),ENSG00000107263(RAPGEF1),ENSG00000138735(PDE5A),ENSG00000167258(CDK12),ENSG00000168404(MLKL),ENSG00000189037(DUSP21),ENSG00000198369(SPRED2)
BP	GO:0051234	establishment of localization	102	5208	0.13094	0.420316	ENSG00000002822(MAD1L1),ENSG00000003989(SLC7A2),ENSG00000008294(SPAG9),ENSG00000008988(RPS20),ENSG00000015133(CCDC88C),ENSG00000025796(SEC63),ENSG00000033327(GAB2),ENSG00000051382(PIK3CB),ENSG00000064651(SLC12A2),ENSG00000067900(ROCK1),ENSG00000068650(ATP11A),ENSG00000069974(RAB27A),ENSG00000073060(SCARB1),ENSG00000074054(CLASP1),ENSG00000087008(ACOX3),ENSG00000088833(NSFL1C),ENSG00000090565(RAB1…
BP	GO:0050769	positive regulation of neurogenesis	12	468	0.13112	0.420316	ENSG00000008294(SPAG9),ENSG00000105186(ANKRD27),ENSG00000106462(EZH2),ENSG00000107263(RAPGEF1),ENSG00000111344(RASAL1),ENSG00000112038(OPRM1),ENSG00000125820(NKX2-2),ENSG00000140262(TCF12),ENSG00000170396(ZNF804A),ENSG00000171791(BCL2),ENSG00000187688(TRPV2),ENSG00000257923(CUX1)
BP	GO:0006412	translation	18	759	0.13127	0.420316	ENSG00000008988(RPS20),ENSG00000048544(MRPS10),ENSG00000067900(ROCK1),ENSG00000089154(GCN1),ENSG00000100030(MAPK1),ENSG00000105258(POLR2I),ENSG00000113360(DROSHA),ENSG00000125107(CNOT1),ENSG00000125457(MIF4GD),ENSG00000134644(PUM1),ENSG00000138095(LRPPRC),ENSG00000154582(ELOC),ENSG00000154813(DPH3),ENSG00000155561(NUP205),ENSG00000158435(CNOT11),ENSG00000171858(RPS21),ENSG00000196313(POM121),ENSG…
CC	GO:0030027	lamellipodium	6	192	0.13154	0.420316	ENSG00000067900(ROCK1),ENSG00000107099(DOCK8),ENSG00000139132(FGD4),ENSG00000141424(SLC39A6),ENSG00000158195(WASF2),ENSG00000266028(SRGAP2)
CC	GO:0005813	centrosome	13	512	0.13193	0.420316	ENSG00000002822(MAD1L1),ENSG00000015133(CCDC88C),ENSG00000074054(CLASP1),ENSG00000088833(NSFL1C),ENSG00000090565(RAB11FIP3),ENSG00000103671(TRIP4),ENSG00000111642(CHD4),ENSG00000132938(MTUS2),ENSG00000164953(TMEM67),ENSG00000165730(STOX1),ENSG00000174672(BRSK2),ENSG00000175203(DCTN2),ENSG00000188026(RILPL1)
BP	GO:0060968	regulation of gene silencing	5	151	0.13196	0.420316	ENSG00000105258(POLR2I),ENSG00000134644(PUM1),ENSG00000155561(NUP205),ENSG00000196313(POM121),ENSG00000272391(POM121C)
CC	GO:0044853	plasma membrane raft	4	109	0.13215	0.420316	ENSG00000073060(SCARB1),ENSG00000100030(MAPK1),ENSG00000160716(CHRNB2),ENSG00000167323(STIM1)
BP	GO:0035019	somatic stem cell population maintenance	3	71	0.13227	0.420316	ENSG00000105258(POLR2I),ENSG00000114861(FOXP1),ENSG00000168214(RBPJ)
BP	GO:0070227	lymphocyte apoptotic process	3	71	0.13227	0.420316	ENSG00000107099(DOCK8),ENSG00000114861(FOXP1),ENSG00000168040(FADD)
BP	GO:0014902	myotube differentiation	4	110	0.13251	0.420316	ENSG00000068024(HDAC4),ENSG00000160539(PLPP7),ENSG00000167323(STIM1),ENSG00000171791(BCL2)
BP	GO:0000447	endonucleolytic cleavage in ITS1 to separate SSU-rRNA from 5.8S rRNA and LSU-rRNA from tricistronic rRNA transcript (SSU-rRNA, 5.8S rRNA, LSU-rRNA)	1	8	0.13364	0.420316	ENSG00000171858(RPS21)
BP	GO:0006348	chromatin silencing at telomere	1	8	0.13364	0.420316	ENSG00000106462(EZH2)
BP	GO:0006551	leucine metabolic process	1	8	0.13364	0.420316	ENSG00000117305(HMGCL)
BP	GO:0006924	activation-induced cell death of T cells	1	8	0.13364	0.420316	ENSG00000168040(FADD)
BP	GO:0007197	adenylate cyclase-inhibiting G-protein coupled acetylcholine receptor signaling pathway	1	8	0.13364	0.420316	ENSG00000112038(OPRM1)
BP	GO:0010753	positive regulation of cGMP-mediated signaling	1	8	0.13364	0.420316	ENSG00000175206(NPPA)
BP	GO:0010887	negative regulation of cholesterol storage	1	8	0.13364	0.420316	ENSG00000186951(PPARA)
BP	GO:0018243	protein O-linked glycosylation via threonine	1	8	0.13364	0.420316	ENSG00000143641(GALNT2)
BP	GO:0019673	GDP-mannose metabolic process	1	8	0.13364	0.420316	ENSG00000112699(GMDS)
BP	GO:0019856	pyrimidine nucleobase biosynthetic process	1	8	0.13364	0.420316	ENSG00000162368(CMPK1)
BP	GO:0032351	negative regulation of hormone metabolic process	1	8	0.13364	0.420316	ENSG00000162552(WNT4)
BP	GO:0033034	positive regulation of myeloid cell apoptotic process	1	8	0.13364	0.420316	ENSG00000051382(PIK3CB)
BP	GO:0033080	immature T cell proliferation in thymus	1	8	0.13364	0.420316	ENSG00000162552(WNT4)
BP	GO:0034091	regulation of maintenance of sister chromatid cohesion	1	8	0.13364	0.420316	ENSG00000085224(ATRX)
BP	GO:0034182	regulation of maintenance of mitotic sister chromatid cohesion	1	8	0.13364	0.420316	ENSG00000085224(ATRX)
BP	GO:0034351	negative regulation of glial cell apoptotic process	1	8	0.13364	0.420316	ENSG00000154229(PRKCA)
BP	GO:0034638	phosphatidylcholine catabolic process	1	8	0.13364	0.420316	ENSG00000073060(SCARB1)
BP	GO:0034983	peptidyl-lysine deacetylation	1	8	0.13364	0.420316	ENSG00000068024(HDAC4)
BP	GO:0035696	monocyte extravasation	1	8	0.13364	0.420316	ENSG00000182621(PLCB1)
BP	GO:0035912	dorsal aorta morphogenesis	1	8	0.13364	0.420316	ENSG00000168214(RBPJ)
BP	GO:0043045	DNA methylation involved in embryo development	1	8	0.13364	0.420316	ENSG00000187605(TET3)
BP	GO:0043320	natural killer cell degranulation	1	8	0.13364	0.420316	ENSG00000069974(RAB27A)
BP	GO:0043353	enucleate erythrocyte differentiation	1	8	0.13364	0.420316	ENSG00000172845(SP3)
BP	GO:0045188	regulation of circadian sleep/wake cycle, non-REM sleep	1	8	0.13364	0.420316	ENSG00000160716(CHRNB2)
BP	GO:0045759	negative regulation of action potential	1	8	0.13364	0.420316	ENSG00000160716(CHRNB2)
BP	GO:0045988	negative regulation of striated muscle contraction	1	8	0.13364	0.420316	ENSG00000138735(PDE5A)
BP	GO:0046886	positive regulation of hormone biosynthetic process	1	8	0.13364	0.420316	ENSG00000162552(WNT4)
BP	GO:0050932	regulation of pigment cell differentiation	1	8	0.13364	0.420316	ENSG00000171791(BCL2)
BP	GO:0051890	regulation of cardioblast differentiation	1	8	0.13364	0.420316	ENSG00000139174(PRICKLE1)
BP	GO:0060020	Bergmann glial cell differentiation	1	8	0.13364	0.420316	ENSG00000100030(MAPK1)
BP	GO:0060073	micturition	1	8	0.13364	0.420316	ENSG00000160716(CHRNB2)
BP	GO:0060430	lung saccule development	1	8	0.13364	0.420316	ENSG00000118260(CREB1)
BP	GO:0061101	neuroendocrine cell differentiation	1	8	0.13364	0.420316	ENSG00000162552(WNT4)
BP	GO:0061370	testosterone biosynthetic process	1	8	0.13364	0.420316	ENSG00000162552(WNT4)
BP	GO:0070831	basement membrane assembly	1	8	0.13364	0.420316	ENSG00000074054(CLASP1)
BP	GO:0071578	zinc II ion transmembrane import	1	8	0.13364	0.420316	ENSG00000141424(SLC39A6)
BP	GO:0071676	negative regulation of mononuclear cell migration	1	8	0.13364	0.420316	ENSG00000182621(PLCB1)
BP	GO:0072033	renal vesicle formation	1	8	0.13364	0.420316	ENSG00000162552(WNT4)
BP	GO:0072050	S-shaped body morphogenesis	1	8	0.13364	0.420316	ENSG00000184937(WT1)
BP	GO:0072161	mesenchymal cell differentiation involved in kidney development	1	8	0.13364	0.420316	ENSG00000162552(WNT4)
BP	GO:0072239	metanephric glomerulus vasculature development	1	8	0.13364	0.420316	ENSG00000184937(WT1)
BP	GO:0072610	interleukin-12 secretion	1	8	0.13364	0.420316	ENSG00000114861(FOXP1)
BP	GO:0090091	positive regulation of extracellular matrix disassembly	1	8	0.13364	0.420316	ENSG00000074054(CLASP1)
BP	GO:0090385	phagosome-lysosome fusion	1	8	0.13364	0.420316	ENSG00000179331(RAB39A)
BP	GO:0090435	protein localization to nuclear envelope	1	8	0.13364	0.420316	ENSG00000169905(TOR1AIP2)
BP	GO:0097065	anterior head development	1	8	0.13364	0.420316	ENSG00000157895(C12orf43)
BP	GO:0098532	histone H3-K27 trimethylation	1	8	0.13364	0.420316	ENSG00000106462(EZH2)
BP	GO:1900246	positive regulation of RIG-I signaling pathway	1	8	0.13364	0.420316	ENSG00000134644(PUM1)
BP	GO:1901533	negative regulation of hematopoietic progenitor cell differentiation	1	8	0.13364	0.420316	ENSG00000244754(N4BP2L2)
BP	GO:1901538	changes to DNA methylation involved in embryo development	1	8	0.13364	0.420316	ENSG00000187605(TET3)
BP	GO:1902023	L-arginine transport	1	8	0.13364	0.420316	ENSG00000003989(SLC7A2)
BP	GO:1902033	regulation of hematopoietic stem cell proliferation	1	8	0.13364	0.420316	ENSG00000244754(N4BP2L2)
BP	GO:1902857	positive regulation of non-motile cilium assembly	1	8	0.13364	0.420316	ENSG00000122545(SEPT7)
BP	GO:1903431	positive regulation of cell maturation	1	8	0.13364	0.420316	ENSG00000171791(BCL2)
BP	GO:2000020	positive regulation of male gonad development	1	8	0.13364	0.420316	ENSG00000184937(WT1)
BP	GO:2001012	mesenchymal cell differentiation involved in renal system development	1	8	0.13364	0.420316	ENSG00000162552(WNT4)
BP	GO:0006891	intra-Golgi vesicle-mediated transport	2	36	0.13389	0.420316	ENSG00000151532(VTI1A),ENSG00000257923(CUX1)
BP	GO:0014072	response to isoquinoline alkaloid	2	36	0.13389	0.420316	ENSG00000112038(OPRM1),ENSG00000168040(FADD)
BP	GO:0014911	positive regulation of smooth muscle cell migration	2	36	0.13389	0.420316	ENSG00000068024(HDAC4),ENSG00000171791(BCL2)
BP	GO:0021955	central nervous system neuron axonogenesis	2	36	0.13389	0.420316	ENSG00000160716(CHRNB2),ENSG00000174013(FBXO45)
[truncated: 4,172 more rows]

## Sheet: Sheet4
Category	GO.ID	Term	list	Total	Pvalue	FDR	Gene
[truncated: 817 more rows]

## Sheet: Sheet3
Category	GO.ID	Term	list	Total	Pvalue	FDR	Gene
[truncated: 640 more rows]

[truncated: 1 more sheets: Sheet2]
