# Supplementary material for: Whole transcriptome analysis reveals differential gene expression associated with Anaplasma phagocytophilum invading HL-60 cells
Source: Parasit Vectors. 2026 May 8;19:290. doi: 10.1186/s13071-026-07381-6 (PMC13366880; doi:10.1186/s13071-026-07381-6)
Supplement: Supplementary file 6 — Supplementary Material 6. Table S6. KEGG pathway enrichment in cis-targets of DE-lncRNAs at 24 hpi [file 13071_2026_7381_MOESM6_ESM.xlsx]

## Sheet: Sheet1
PathwayID	Pathway	Level1	Level2	list_number	total_number	Pvalue	FDR	Gene	URL
hsa04725	Cholinergic synapse	Organismal Systems	Nervous system	10	112	3.61359e-05	0.00639475	ENSG00000171791(BCL2),ENSG00000156052(GNAQ),ENSG00000051382(PIK3CB),ENSG00000176533(GNG7),ENSG00000160716(CHRNB2),ENSG00000100030(MAPK1),ENSG00000118260(CREB1),ENSG00000185760(KCNQ5),ENSG00000154229(PRKCA),ENSG00000182621(PLCB1)	http://www.kegg.jp/kegg-bin/show_pathway?map04725/K04930%09%23FFFFFF,red/K04371%09%23FFFFFF,red/K05870%09%23FFFFFF,red/K04813%09%23FFFFFF,red/K05858%09%23FFFFFF,red/K02161%09%23FFFFFF,red/K04634%09%23FFFFFF,red/K00922%09%23FFFFFF,red/K04543%09%23FFFFFF,red/K02677%09%23FFFFFF,red/
hsa04071	Sphingolipid signaling pathway	Environmental Information Processing	Signal transduction	10	118	5.65907e-05	0.00639475	ENSG00000171791(BCL2),ENSG00000175470(PPP2R2D),ENSG00000156052(GNAQ),ENSG00000033327(GAB2),ENSG00000073711(PPP2R3A),ENSG00000067900(ROCK1),ENSG00000051382(PIK3CB),ENSG00000100030(MAPK1),ENSG00000154229(PRKCA),ENSG00000182621(PLCB1)	http://www.kegg.jp/kegg-bin/show_pathway?map04071/K04514%09%23FFFFFF,red/K04371%09%23FFFFFF,red/K08091%09%23FFFFFF,red/K05858%09%23FFFFFF,red/K02161%09%23FFFFFF,red/K11583%09%23FFFFFF,red/K04354%09%23FFFFFF,red/K04634%09%23FFFFFF,red/K00922%09%23FFFFFF,red/K02677%09%23FFFFFF,red/
hsa04066	HIF-1 signaling pathway	Environmental Information Processing	Signal transduction	7	96	0.00180237	0.108932	ENSG00000102265(TIMP1),ENSG00000175206(NPPA),ENSG00000171791(BCL2),ENSG00000051382(PIK3CB),ENSG00000100030(MAPK1),ENSG00000154582(ELOC),ENSG00000154229(PRKCA)	http://www.kegg.jp/kegg-bin/show_pathway?map04066/K16451%09%23FFFFFF,red/K03872%09%23FFFFFF,red/K04371%09%23FFFFFF,red/K00922%09%23FFFFFF,red/K12334%09%23FFFFFF,red/K02677%09%23FFFFFF,red/K02161%09%23FFFFFF,red/
hsa04070	Phosphatidylinositol signaling system	Environmental Information Processing	Signal transduction	7	99	0.00215051	0.108932	ENSG00000058866(DGKG),ENSG00000139505(MTMR6),ENSG00000051382(PIK3CB),ENSG00000065357(DGKA),ENSG00000143772(ITPKB),ENSG00000154229(PRKCA),ENSG00000182621(PLCB1)	http://www.kegg.jp/kegg-bin/show_pathway?map04070/K18083%09%23FFFFFF,red/K00922%09%23FFFFFF,red/K00901%09%23FFFFFF,red/K02677%09%23FFFFFF,red/K00911%09%23FFFFFF,red/K05858%09%23FFFFFF,red/
hsa04922	Glucagon signaling pathway	Organismal Systems	Endocrine system	7	101	0.00241	0.108932	ENSG00000106617(PRKAG2),ENSG00000278540(ACACA),ENSG00000186951(PPARA),ENSG00000156052(GNAQ),ENSG00000100504(PYGL),ENSG00000118260(CREB1),ENSG00000182621(PLCB1)	http://www.kegg.jp/kegg-bin/show_pathway?map04922/K05870%09%23FFFFFF,red/K04634%09%23FFFFFF,red/K11262%09%23FFFFFF,red/K07294%09%23FFFFFF,red/K00688%09%23FFFFFF,red/K07200%09%23FFFFFF,red/K05858%09%23FFFFFF,red/
hsa04915	Estrogen signaling pathway	Organismal Systems	Endocrine system	8	135	0.00321988	0.119582	ENSG00000167916(KRT24),ENSG00000171791(BCL2),ENSG00000156052(GNAQ),ENSG00000051382(PIK3CB),ENSG00000100030(MAPK1),ENSG00000118260(CREB1),ENSG00000112038(OPRM1),ENSG00000182621(PLCB1)	http://www.kegg.jp/kegg-bin/show_pathway?map04915/K04371%09%23FFFFFF,red/K05870%09%23FFFFFF,red/K05858%09%23FFFFFF,red/K02161%09%23FFFFFF,red/K04215%09%23FFFFFF,red/K00922%09%23FFFFFF,red/K04634%09%23FFFFFF,red/K07604%09%23FFFFFF,red/
hsa04261	Adrenergic signaling in cardiomyocytes	Organismal Systems	Circulatory system	8	142	0.00437846	0.119582	ENSG00000171791(BCL2),ENSG00000175470(PPP2R2D),ENSG00000156052(GNAQ),ENSG00000073711(PPP2R3A),ENSG00000100030(MAPK1),ENSG00000118260(CREB1),ENSG00000154229(PRKCA),ENSG00000182621(PLCB1)	http://www.kegg.jp/kegg-bin/show_pathway?map04261/K04371%09%23FFFFFF,red/K05870%09%23FFFFFF,red/K05858%09%23FFFFFF,red/K02161%09%23FFFFFF,red/K11583%09%23FFFFFF,red/K04354%09%23FFFFFF,red/K04634%09%23FFFFFF,red/K02677%09%23FFFFFF,red/
hsa04919	Thyroid hormone signaling pathway	Organismal Systems	Endocrine system	7	113	0.00450879	0.119582	ENSG00000162552(WNT4),ENSG00000051382(PIK3CB),ENSG00000123066(MED13L),ENSG00000100030(MAPK1),ENSG00000108510(MED13),ENSG00000154229(PRKCA),ENSG00000182621(PLCB1)	http://www.kegg.jp/kegg-bin/show_pathway?map04919/K15164%09%23FFFFFF,red/K04371%09%23FFFFFF,red/K00922%09%23FFFFFF,red/K00408%09%23FFFFFF,red/K02677%09%23FFFFFF,red/K05858%09%23FFFFFF,red/
hsa04072	Phospholipase D signaling pathway	Environmental Information Processing	Signal transduction	8	144	0.00476211	0.119582	ENSG00000058866(DGKG),ENSG00000033327(GAB2),ENSG00000051382(PIK3CB),ENSG00000100030(MAPK1),ENSG00000065357(DGKA),ENSG00000108669(CYTH1),ENSG00000154229(PRKCA),ENSG00000182621(PLCB1)	http://www.kegg.jp/kegg-bin/show_pathway?map04072/K18441%09%23FFFFFF,red/K04371%09%23FFFFFF,red/K00922%09%23FFFFFF,red/K00901%09%23FFFFFF,red/K08091%09%23FFFFFF,red/K02677%09%23FFFFFF,red/K05858%09%23FFFFFF,red/
hsa04927	Cortisol synthesis and secretion	Organismal Systems	Endocrine system	5	63	0.00564872	0.127661	ENSG00000140459(CYP11A1),ENSG00000156052(GNAQ),ENSG00000073060(SCARB1),ENSG00000118260(CREB1),ENSG00000182621(PLCB1)	http://www.kegg.jp/kegg-bin/show_pathway?map04927/K05870%09%23FFFFFF,red/K04634%09%23FFFFFF,red/K00498%09%23FFFFFF,red/K13885%09%23FFFFFF,red/K05858%09%23FFFFFF,red/
hsa04934	Cushing's syndrome	Human Diseases	Endocrine and metabolic diseases	8	153	0.00681691	0.127712	ENSG00000162552(WNT4),ENSG00000112242(E2F3),ENSG00000140459(CYP11A1),ENSG00000156052(GNAQ),ENSG00000100030(MAPK1),ENSG00000073060(SCARB1),ENSG00000118260(CREB1),ENSG00000182621(PLCB1)	http://www.kegg.jp/kegg-bin/show_pathway?map04934/K04371%09%23FFFFFF,red/K05870%09%23FFFFFF,red/K00408%09%23FFFFFF,red/K05858%09%23FFFFFF,red/K04634%09%23FFFFFF,red/K00498%09%23FFFFFF,red/K06620%09%23FFFFFF,red/K13885%09%23FFFFFF,red/
hsa04925	Aldosterone synthesis and secretion	Organismal Systems	Endocrine system	6	95	0.00762633	0.127712	ENSG00000140459(CYP11A1),ENSG00000156052(GNAQ),ENSG00000073060(SCARB1),ENSG00000118260(CREB1),ENSG00000154229(PRKCA),ENSG00000182621(PLCB1)	http://www.kegg.jp/kegg-bin/show_pathway?map04925/K05870%09%23FFFFFF,red/K04634%09%23FFFFFF,red/K00498%09%23FFFFFF,red/K13885%09%23FFFFFF,red/K02677%09%23FFFFFF,red/K05858%09%23FFFFFF,red/
hsa04713	Circadian entrainment	Organismal Systems	Environmental adaptation	6	96	0.00801459	0.127712	ENSG00000156052(GNAQ),ENSG00000176533(GNG7),ENSG00000100030(MAPK1),ENSG00000118260(CREB1),ENSG00000154229(PRKCA),ENSG00000182621(PLCB1)	http://www.kegg.jp/kegg-bin/show_pathway?map04713/K04371%09%23FFFFFF,red/K05870%09%23FFFFFF,red/K04634%09%23FFFFFF,red/K04543%09%23FFFFFF,red/K02677%09%23FFFFFF,red/K05858%09%23FFFFFF,red/
hsa05231	Choline metabolism in cancer	Human Diseases	Cancers: Overview	6	99	0.00926464	0.127712	ENSG00000058866(DGKG),ENSG00000158195(WASF2),ENSG00000051382(PIK3CB),ENSG00000100030(MAPK1),ENSG00000065357(DGKA),ENSG00000154229(PRKCA)	http://www.kegg.jp/kegg-bin/show_pathway?map05231/K04371%09%23FFFFFF,red/K00922%09%23FFFFFF,red/K00901%09%23FFFFFF,red/K02677%09%23FFFFFF,red/K05748%09%23FFFFFF,red/
hsa04926	Relaxin signaling pathway	Organismal Systems	Endocrine system	7	130	0.0095335	0.127712	ENSG00000171509(RXFP1),ENSG00000051382(PIK3CB),ENSG00000176533(GNG7),ENSG00000100030(MAPK1),ENSG00000118260(CREB1),ENSG00000154229(PRKCA),ENSG00000182621(PLCB1)	http://www.kegg.jp/kegg-bin/show_pathway?map04926/K04371%09%23FFFFFF,red/K05870%09%23FFFFFF,red/K00922%09%23FFFFFF,red/K04543%09%23FFFFFF,red/K04306%09%23FFFFFF,red/K02677%09%23FFFFFF,red/K05858%09%23FFFFFF,red/
hsa04728	Dopaminergic synapse	Organismal Systems	Nervous system	7	130	0.0095335	0.127712	ENSG00000175470(PPP2R2D),ENSG00000156052(GNAQ),ENSG00000073711(PPP2R3A),ENSG00000176533(GNG7),ENSG00000118260(CREB1),ENSG00000154229(PRKCA),ENSG00000182621(PLCB1)	http://www.kegg.jp/kegg-bin/show_pathway?map04728/K04354%09%23FFFFFF,red/K05870%09%23FFFFFF,red/K04634%09%23FFFFFF,red/K04543%09%23FFFFFF,red/K02677%09%23FFFFFF,red/K05858%09%23FFFFFF,red/K11583%09%23FFFFFF,red/
hsa05142	Chagas disease (American trypanosomiasis)	Human Diseases	Infectious diseases: Parasitic	6	100	0.00971063	0.127712	ENSG00000175470(PPP2R2D),ENSG00000156052(GNAQ),ENSG00000051382(PIK3CB),ENSG00000100030(MAPK1),ENSG00000168040(FADD),ENSG00000182621(PLCB1)	http://www.kegg.jp/kegg-bin/show_pathway?map05142/K02373%09%23FFFFFF,red/K04354%09%23FFFFFF,red/K04371%09%23FFFFFF,red/K04634%09%23FFFFFF,red/K00922%09%23FFFFFF,red/K05858%09%23FFFFFF,red/
hsa04916	Melanogenesis	Organismal Systems	Endocrine system	6	101	0.0101717	0.127712	ENSG00000162552(WNT4),ENSG00000156052(GNAQ),ENSG00000100030(MAPK1),ENSG00000118260(CREB1),ENSG00000154229(PRKCA),ENSG00000182621(PLCB1)	http://www.kegg.jp/kegg-bin/show_pathway?map04916/K04371%09%23FFFFFF,red/K05870%09%23FFFFFF,red/K04634%09%23FFFFFF,red/K00408%09%23FFFFFF,red/K02677%09%23FFFFFF,red/K05858%09%23FFFFFF,red/
hsa04928	Parathyroid hormone synthesis, secretion and action	Organismal Systems	Endocrine system	6	106	0.0127128	0.151215	ENSG00000171791(BCL2),ENSG00000156052(GNAQ),ENSG00000100030(MAPK1),ENSG00000118260(CREB1),ENSG00000154229(PRKCA),ENSG00000182621(PLCB1)	http://www.kegg.jp/kegg-bin/show_pathway?map04928/K04371%09%23FFFFFF,red/K05870%09%23FFFFFF,red/K04634%09%23FFFFFF,red/K02677%09%23FFFFFF,red/K05858%09%23FFFFFF,red/K02161%09%23FFFFFF,red/
hsa05161	Hepatitis B	Human Diseases	Infectious diseases: Viral	7	143	0.0155051	0.175207	ENSG00000112242(E2F3),ENSG00000171791(BCL2),ENSG00000051382(PIK3CB),ENSG00000100030(MAPK1),ENSG00000118260(CREB1),ENSG00000154229(PRKCA),ENSG00000168040(FADD)	http://www.kegg.jp/kegg-bin/show_pathway?map05161/K02373%09%23FFFFFF,red/K04371%09%23FFFFFF,red/K05870%09%23FFFFFF,red/K00922%09%23FFFFFF,red/K06620%09%23FFFFFF,red/K02677%09%23FFFFFF,red/K02161%09%23FFFFFF,red/
hsa04666	Fc gamma R-mediated phagocytosis	Organismal Systems	Immune system	5	82	0.0166432	0.179112	ENSG00000158195(WASF2),ENSG00000033327(GAB2),ENSG00000051382(PIK3CB),ENSG00000100030(MAPK1),ENSG00000154229(PRKCA)	http://www.kegg.jp/kegg-bin/show_pathway?map04666/K04371%09%23FFFFFF,red/K00922%09%23FFFFFF,red/K08091%09%23FFFFFF,red/K02677%09%23FFFFFF,red/K05748%09%23FFFFFF,red/
hsa05143	African trypanosomiasis	Human Diseases	Infectious diseases: Parasitic	3	33	0.0215857	0.183835	ENSG00000156052(GNAQ),ENSG00000154229(PRKCA),ENSG00000182621(PLCB1)	http://www.kegg.jp/kegg-bin/show_pathway?map05143/K04634%09%23FFFFFF,red/K02677%09%23FFFFFF,red/K05858%09%23FFFFFF,red/
hsa00310	Lysine degradation	Metabolism	Amino acid metabolism	4	59	0.0221258	0.183835	ENSG00000116539(ASH1L),ENSG00000005483(KMT2E),ENSG00000106462(EZH2),ENSG00000175309(PHYKPL)	http://www.kegg.jp/kegg-bin/show_pathway?map00310/K11430%09%23FFFFFF,red/K09189%09%23FFFFFF,red/K18202%09%23FFFFFF,red/K06101%09%23FFFFFF,red/
hsa04730	Long-term depression	Organismal Systems	Nervous system	4	59	0.0221258	0.183835	ENSG00000156052(GNAQ),ENSG00000100030(MAPK1),ENSG00000154229(PRKCA),ENSG00000182621(PLCB1)	http://www.kegg.jp/kegg-bin/show_pathway?map04730/K04371%09%23FFFFFF,red/K04634%09%23FFFFFF,red/K02677%09%23FFFFFF,red/K05858%09%23FFFFFF,red/
hsa04152	AMPK signaling pathway	Environmental Information Processing	Signal transduction	6	120	0.0221327	0.183835	ENSG00000106617(PRKAG2),ENSG00000278540(ACACA),ENSG00000175470(PPP2R2D),ENSG00000073711(PPP2R3A),ENSG00000051382(PIK3CB),ENSG00000118260(CREB1)	http://www.kegg.jp/kegg-bin/show_pathway?map04152/K04354%09%23FFFFFF,red/K05870%09%23FFFFFF,red/K00922%09%23FFFFFF,red/K11262%09%23FFFFFF,red/K07200%09%23FFFFFF,red/K11583%09%23FFFFFF,red/
hsa05160	Hepatitis C	Human Diseases	Infectious diseases: Viral	7	155	0.023029	0.183835	ENSG00000112242(E2F3),ENSG00000186951(PPARA),ENSG00000175470(PPP2R2D),ENSG00000051382(PIK3CB),ENSG00000100030(MAPK1),ENSG00000073060(SCARB1),ENSG00000168040(FADD)	http://www.kegg.jp/kegg-bin/show_pathway?map05160/K02373%09%23FFFFFF,red/K04354%09%23FFFFFF,red/K04371%09%23FFFFFF,red/K00922%09%23FFFFFF,red/K07294%09%23FFFFFF,red/K06620%09%23FFFFFF,red/K13885%09%23FFFFFF,red/
hsa04611	Platelet activation	Organismal Systems	Immune system	6	122	0.0237808	0.183835	ENSG00000156052(GNAQ),ENSG00000067900(ROCK1),ENSG00000051382(PIK3CB),ENSG00000100030(MAPK1),ENSG00000167323(STIM1),ENSG00000182621(PLCB1)	http://www.kegg.jp/kegg-bin/show_pathway?map04611/K04514%09%23FFFFFF,red/K16059%09%23FFFFFF,red/K04371%09%23FFFFFF,red/K04634%09%23FFFFFF,red/K00922%09%23FFFFFF,red/K05858%09%23FFFFFF,red/
hsa05146	Amoebiasis	Human Diseases	Infectious diseases: Parasitic	5	91	0.0249155	0.183835	ENSG00000156052(GNAQ),ENSG00000051382(PIK3CB),ENSG00000053747(LAMA3),ENSG00000154229(PRKCA),ENSG00000182621(PLCB1)	http://www.kegg.jp/kegg-bin/show_pathway?map05146/K04634%09%23FFFFFF,red/K00922%09%23FFFFFF,red/K06240%09%23FFFFFF,red/K02677%09%23FFFFFF,red/K05858%09%23FFFFFF,red/
hsa04912	GnRH signaling pathway	Organismal Systems	Endocrine system	5	93	0.0270555	0.183835	ENSG00000156052(GNAQ),ENSG00000085511(MAP3K4),ENSG00000100030(MAPK1),ENSG00000154229(PRKCA),ENSG00000182621(PLCB1)	http://www.kegg.jp/kegg-bin/show_pathway?map04912/K04428%09%23FFFFFF,red/K04371%09%23FFFFFF,red/K04634%09%23FFFFFF,red/K02677%09%23FFFFFF,red/K05858%09%23FFFFFF,red/
hsa04510	Focal adhesion	Cellular Processes	Cellular community - eukaryotes	8	198	0.0281901	0.183835	ENSG00000171791(BCL2),ENSG00000100852(ARHGAP5),ENSG00000067900(ROCK1),ENSG00000051382(PIK3CB),ENSG00000100030(MAPK1),ENSG00000053747(LAMA3),ENSG00000154229(PRKCA),ENSG00000107263(RAPGEF1)	http://www.kegg.jp/kegg-bin/show_pathway?map04510/K04514%09%23FFFFFF,red/K06277%09%23FFFFFF,red/K04371%09%23FFFFFF,red/K13709%09%23FFFFFF,red/K02161%09%23FFFFFF,red/K00922%09%23FFFFFF,red/K06240%09%23FFFFFF,red/K02677%09%23FFFFFF,red/
hsa04022	cGMP-PKG signaling pathway	Environmental Information Processing	Signal transduction	7	162	0.0284228	0.183835	ENSG00000138735(PDE5A),ENSG00000156052(GNAQ),ENSG00000067900(ROCK1),ENSG00000263001(GTF2I),ENSG00000100030(MAPK1),ENSG00000118260(CREB1),ENSG00000182621(PLCB1)	http://www.kegg.jp/kegg-bin/show_pathway?map04022/K04514%09%23FFFFFF,red/K04371%09%23FFFFFF,red/K05870%09%23FFFFFF,red/K04634%09%23FFFFFF,red/K13762%09%23FFFFFF,red/K03121%09%23FFFFFF,red/K05858%09%23FFFFFF,red/
hsa04960	Aldosterone-regulated sodium reabsorption	Organismal Systems	Excretory system	3	37	0.0291648	0.183835	ENSG00000051382(PIK3CB),ENSG00000100030(MAPK1),ENSG00000154229(PRKCA)	http://www.kegg.jp/kegg-bin/show_pathway?map04960/K04371%09%23FFFFFF,red/K00922%09%23FFFFFF,red/K02677%09%23FFFFFF,red/
hsa05215	Prostate cancer	Human Diseases	Cancers: Specific types	5	95	0.0293092	0.183835	ENSG00000112242(E2F3),ENSG00000171791(BCL2),ENSG00000051382(PIK3CB),ENSG00000100030(MAPK1),ENSG00000118260(CREB1)	http://www.kegg.jp/kegg-bin/show_pathway?map05215/K04371%09%23FFFFFF,red/K05870%09%23FFFFFF,red/K00922%09%23FFFFFF,red/K06620%09%23FFFFFF,red/K02161%09%23FFFFFF,red/
hsa00564	Glycerophospholipid metabolism	Metabolism	Lipid metabolism	5	97	0.0316783	0.183835	ENSG00000143797(MBOAT2),ENSG00000058866(DGKG),ENSG00000087253(LPCAT2),ENSG00000123684(LPGAT1),ENSG00000065357(DGKA)	http://www.kegg.jp/kegg-bin/show_pathway?map00564/K00901%09%23FFFFFF,red/K13510%09%23FFFFFF,red/K13517%09%23FFFFFF,red/K13514%09%23FFFFFF,red/
hsa04720	Long-term potentiation	Organismal Systems	Nervous system	4	66	0.0317926	0.183835	ENSG00000156052(GNAQ),ENSG00000100030(MAPK1),ENSG00000154229(PRKCA),ENSG00000182621(PLCB1)	http://www.kegg.jp/kegg-bin/show_pathway?map04720/K04371%09%23FFFFFF,red/K04634%09%23FFFFFF,red/K02677%09%23FFFFFF,red/K05858%09%23FFFFFF,red/
hsa05223	Non-small cell lung cancer	Human Diseases	Cancers: Specific types	4	66	0.0317926	0.183835	ENSG00000112242(E2F3),ENSG00000051382(PIK3CB),ENSG00000100030(MAPK1),ENSG00000154229(PRKCA)	http://www.kegg.jp/kegg-bin/show_pathway?map05223/K04371%09%23FFFFFF,red/K00922%09%23FFFFFF,red/K06620%09%23FFFFFF,red/K02677%09%23FFFFFF,red/
hsa05225	Hepatocellular carcinoma	Human Diseases	Cancers: Specific types	7	166	0.0318609	0.183835	ENSG00000162552(WNT4),ENSG00000112242(E2F3),ENSG00000189079(ARID2),ENSG00000049618(ARID1B),ENSG00000051382(PIK3CB),ENSG00000100030(MAPK1),ENSG00000154229(PRKCA)	http://www.kegg.jp/kegg-bin/show_pathway?map05225/K11765%09%23FFFFFF,red/K11653%09%23FFFFFF,red/K04371%09%23FFFFFF,red/K00922%09%23FFFFFF,red/K06620%09%23FFFFFF,red/K00408%09%23FFFFFF,red/K02677%09%23FFFFFF,red/
hsa04270	Vascular smooth muscle contraction	Organismal Systems	Circulatory system	6	131	0.032212	0.183835	ENSG00000175206(NPPA),ENSG00000156052(GNAQ),ENSG00000067900(ROCK1),ENSG00000100030(MAPK1),ENSG00000154229(PRKCA),ENSG00000182621(PLCB1)	http://www.kegg.jp/kegg-bin/show_pathway?map04270/K04514%09%23FFFFFF,red/K04371%09%23FFFFFF,red/K04634%09%23FFFFFF,red/K12334%09%23FFFFFF,red/K02677%09%23FFFFFF,red/K05858%09%23FFFFFF,red/
hsa04664	Fc epsilon RI signaling pathway	Organismal Systems	Immune system	4	67	0.0333463	0.183835	ENSG00000033327(GAB2),ENSG00000051382(PIK3CB),ENSG00000100030(MAPK1),ENSG00000154229(PRKCA)	http://www.kegg.jp/kegg-bin/show_pathway?map04664/K04371%09%23FFFFFF,red/K00922%09%23FFFFFF,red/K08091%09%23FFFFFF,red/K02677%09%23FFFFFF,red/
hsa04015	Rap1 signaling pathway	Environmental Information Processing	Signal transduction	8	205	0.0336471	0.183835	ENSG00000105738(SIPA1L3),ENSG00000156052(GNAQ),ENSG00000051382(PIK3CB),ENSG00000100030(MAPK1),ENSG00000154229(PRKCA),ENSG00000082074(FYB1),ENSG00000182621(PLCB1),ENSG00000107263(RAPGEF1)	http://www.kegg.jp/kegg-bin/show_pathway?map04015/K06277%09%23FFFFFF,red/K04371%09%23FFFFFF,red/K17698%09%23FFFFFF,red/K05858%09%23FFFFFF,red/K00922%09%23FFFFFF,red/K04634%09%23FFFFFF,red/K02677%09%23FFFFFF,red/K17703%09%23FFFFFF,red/
hsa04933	AGE-RAGE signaling pathway in diabetic complications	Human Diseases	Endocrine and metabolic diseases	5	99	0.0341641	0.183835	ENSG00000171791(BCL2),ENSG00000051382(PIK3CB),ENSG00000100030(MAPK1),ENSG00000154229(PRKCA),ENSG00000182621(PLCB1)	http://www.kegg.jp/kegg-bin/show_pathway?map04933/K04371%09%23FFFFFF,red/K00922%09%23FFFFFF,red/K02677%09%23FFFFFF,red/K05858%09%23FFFFFF,red/K02161%09%23FFFFFF,red/
hsa04750	Inflammatory mediator regulation of TRP channels	Organismal Systems	Sensory system	5	99	0.0341641	0.183835	ENSG00000156052(GNAQ),ENSG00000187688(TRPV2),ENSG00000051382(PIK3CB),ENSG00000154229(PRKCA),ENSG00000182621(PLCB1)	http://www.kegg.jp/kegg-bin/show_pathway?map04750/K04634%09%23FFFFFF,red/K00922%09%23FFFFFF,red/K04971%09%23FFFFFF,red/K02677%09%23FFFFFF,red/K05858%09%23FFFFFF,red/
hsa05211	Renal cell carcinoma	Human Diseases	Cancers: Specific types	4	69	0.0365846	0.192282	ENSG00000051382(PIK3CB),ENSG00000100030(MAPK1),ENSG00000154582(ELOC),ENSG00000107263(RAPGEF1)	http://www.kegg.jp/kegg-bin/show_pathway?map05211/K03872%09%23FFFFFF,red/K06277%09%23FFFFFF,red/K04371%09%23FFFFFF,red/K00922%09%23FFFFFF,red/
hsa04910	Insulin signaling pathway	Organismal Systems	Endocrine system	6	136	0.0376424	0.193345	ENSG00000106617(PRKAG2),ENSG00000278540(ACACA),ENSG00000100504(PYGL),ENSG00000051382(PIK3CB),ENSG00000100030(MAPK1),ENSG00000107263(RAPGEF1)	http://www.kegg.jp/kegg-bin/show_pathway?map04910/K06277%09%23FFFFFF,red/K04371%09%23FFFFFF,red/K00922%09%23FFFFFF,red/K11262%09%23FFFFFF,red/K00688%09%23FFFFFF,red/K07200%09%23FFFFFF,red/
hsa04371	Apelin signaling pathway	Environmental Information Processing	Signal transduction	6	137	0.0387945	0.193598	ENSG00000106617(PRKAG2),ENSG00000068024(HDAC4),ENSG00000176533(GNG7),ENSG00000100030(MAPK1),ENSG00000156052(GNAQ),ENSG00000182621(PLCB1)	http://www.kegg.jp/kegg-bin/show_pathway?map04371/K04371%09%23FFFFFF,red/K04634%09%23FFFFFF,red/K04543%09%23FFFFFF,red/K11406%09%23FFFFFF,red/K07200%09%23FFFFFF,red/K05858%09%23FFFFFF,red/
hsa04360	Axon guidance	Organismal Systems	Development	7	175	0.0405887	0.193598	ENSG00000162552(WNT4),ENSG00000266028(SRGAP2),ENSG00000196935(SRGAP1),ENSG00000067900(ROCK1),ENSG00000051382(PIK3CB),ENSG00000100030(MAPK1),ENSG00000154229(PRKCA)	http://www.kegg.jp/kegg-bin/show_pathway?map04360/K04514%09%23FFFFFF,red/K04371%09%23FFFFFF,red/K00922%09%23FFFFFF,red/K00408%09%23FFFFFF,red/K07526%09%23FFFFFF,red/K02677%09%23FFFFFF,red/
hsa01524	Platinum drug resistance	Human Diseases	Drug resistance: Antineoplastic	4	72	0.0417708	0.193598	ENSG00000171791(BCL2),ENSG00000051382(PIK3CB),ENSG00000100030(MAPK1),ENSG00000168040(FADD)	http://www.kegg.jp/kegg-bin/show_pathway?map01524/K02373%09%23FFFFFF,red/K04371%09%23FFFFFF,red/K00922%09%23FFFFFF,red/K02161%09%23FFFFFF,red/
hsa04918	Thyroid hormone synthesis	Organismal Systems	Endocrine system	4	72	0.0417708	0.193598	ENSG00000156052(GNAQ),ENSG00000118260(CREB1),ENSG00000154229(PRKCA),ENSG00000182621(PLCB1)	http://www.kegg.jp/kegg-bin/show_pathway?map04918/K05870%09%23FFFFFF,red/K04634%09%23FFFFFF,red/K02677%09%23FFFFFF,red/K05858%09%23FFFFFF,red/
hsa04723	Retrograde endocannabinoid signaling	Organismal Systems	Nervous system	6	140	0.0423846	0.193598	ENSG00000183648(NDUFB1),ENSG00000156052(GNAQ),ENSG00000176533(GNG7),ENSG00000100030(MAPK1),ENSG00000154229(PRKCA),ENSG00000182621(PLCB1)	http://www.kegg.jp/kegg-bin/show_pathway?map04723/K04371%09%23FFFFFF,red/K04634%09%23FFFFFF,red/K04543%09%23FFFFFF,red/K03957%09%23FFFFFF,red/K02677%09%23FFFFFF,red/K05858%09%23FFFFFF,red/
hsa05206	MicroRNAs in cancer	Human Diseases	Cancers: Overview	6	141	0.0436262	0.193598	ENSG00000112242(E2F3),ENSG00000129473(BCL2L2),ENSG00000171791(BCL2),ENSG00000067900(ROCK1),ENSG00000106462(EZH2),ENSG00000154229(PRKCA)	http://www.kegg.jp/kegg-bin/show_pathway?map05206/K04514%09%23FFFFFF,red/K11430%09%23FFFFFF,red/K02163%09%23FFFFFF,red/K06620%09%23FFFFFF,red/K02677%09%23FFFFFF,red/K02161%09%23FFFFFF,red/
hsa04931	Insulin resistance	Human Diseases	Endocrine and metabolic diseases	5	107	0.0452956	0.193598	ENSG00000106617(PRKAG2),ENSG00000186951(PPARA),ENSG00000100504(PYGL),ENSG00000051382(PIK3CB),ENSG00000118260(CREB1)	http://www.kegg.jp/kegg-bin/show_pathway?map04931/K05870%09%23FFFFFF,red/K00922%09%23FFFFFF,red/K07294%09%23FFFFFF,red/K00688%09%23FFFFFF,red/K07200%09%23FFFFFF,red/
hsa04668	TNF signaling pathway	Environmental Information Processing	Signal transduction	5	107	0.0452956	0.193598	ENSG00000168404(MLKL),ENSG00000051382(PIK3CB),ENSG00000100030(MAPK1),ENSG00000118260(CREB1),ENSG00000168040(FADD)	http://www.kegg.jp/kegg-bin/show_pathway?map04668/K02373%09%23FFFFFF,red/K04371%09%23FFFFFF,red/K05870%09%23FFFFFF,red/K00922%09%23FFFFFF,red/K08849%09%23FFFFFF,red/
hsa00562	Inositol phosphate metabolism	Metabolism	Carbohydrate metabolism	4	74	0.0454476	0.193598	ENSG00000139505(MTMR6),ENSG00000051382(PIK3CB),ENSG00000143772(ITPKB),ENSG00000182621(PLCB1)	http://www.kegg.jp/kegg-bin/show_pathway?map00562/K18083%09%23FFFFFF,red/K00922%09%23FFFFFF,red/K00911%09%23FFFFFF,red/K05858%09%23FFFFFF,red/
hsa05214	Glioma	Human Diseases	Cancers: Specific types	4	75	0.0473516	0.193598	ENSG00000112242(E2F3),ENSG00000051382(PIK3CB),ENSG00000100030(MAPK1),ENSG00000154229(PRKCA)	http://www.kegg.jp/kegg-bin/show_pathway?map05214/K04371%09%23FFFFFF,red/K00922%09%23FFFFFF,red/K06620%09%23FFFFFF,red/K02677%09%23FFFFFF,red/
hsa05220	Chronic myeloid leukemia	Human Diseases	Cancers: Specific types	4	75	0.0473516	0.193598	ENSG00000112242(E2F3),ENSG00000033327(GAB2),ENSG00000051382(PIK3CB),ENSG00000100030(MAPK1)	http://www.kegg.jp/kegg-bin/show_pathway?map05220/K04371%09%23FFFFFF,red/K00922%09%23FFFFFF,red/K06620%09%23FFFFFF,red/K08091%09%23FFFFFF,red/
hsa04961	Endocrine and other factor-regulated calcium reabsorption	Organismal Systems	Excretory system	3	45	0.0479713	0.193598	ENSG00000156052(GNAQ),ENSG00000154229(PRKCA),ENSG00000182621(PLCB1)	http://www.kegg.jp/kegg-bin/show_pathway?map04961/K04634%09%23FFFFFF,red/K02677%09%23FFFFFF,red/K05858%09%23FFFFFF,red/
hsa04726	Serotonergic synapse	Organismal Systems	Nervous system	5	113	0.0549115	0.212226	ENSG00000156052(GNAQ),ENSG00000176533(GNG7),ENSG00000100030(MAPK1),ENSG00000154229(PRKCA),ENSG00000182621(PLCB1)	http://www.kegg.jp/kegg-bin/show_pathway?map04726/K04371%09%23FFFFFF,red/K04634%09%23FFFFFF,red/K04543%09%23FFFFFF,red/K02677%09%23FFFFFF,red/K05858%09%23FFFFFF,red/
hsa04724	Glutamatergic synapse	Organismal Systems	Nervous system	5	113	0.0549115	0.212226	ENSG00000156052(GNAQ),ENSG00000176533(GNG7),ENSG00000100030(MAPK1),ENSG00000154229(PRKCA),ENSG00000182621(PLCB1)	http://www.kegg.jp/kegg-bin/show_pathway?map04724/K04371%09%23FFFFFF,red/K04634%09%23FFFFFF,red/K04543%09%23FFFFFF,red/K02677%09%23FFFFFF,red/K05858%09%23FFFFFF,red/
hsa01521	EGFR tyrosine kinase inhibitor resistance	Human Diseases	Drug resistance: Antineoplastic	4	79	0.0554042	0.212226	ENSG00000171791(BCL2),ENSG00000051382(PIK3CB),ENSG00000100030(MAPK1),ENSG00000154229(PRKCA)	http://www.kegg.jp/kegg-bin/show_pathway?map01521/K04371%09%23FFFFFF,red/K00922%09%23FFFFFF,red/K02677%09%23FFFFFF,red/K02161%09%23FFFFFF,red/
hsa04921	Oxytocin signaling pathway	Organismal Systems	Endocrine system	6	152	0.058791	0.221329	ENSG00000067900(ROCK1),ENSG00000106617(PRKAG2),ENSG00000100030(MAPK1),ENSG00000156052(GNAQ),ENSG00000154229(PRKCA),ENSG00000182621(PLCB1)	http://www.kegg.jp/kegg-bin/show_pathway?map04921/K04514%09%23FFFFFF,red/K04371%09%23FFFFFF,red/K04634%09%23FFFFFF,red/K02677%09%23FFFFFF,red/K07200%09%23FFFFFF,red/K05858%09%23FFFFFF,red/
hsa00900	Terpenoid backbone biosynthesis	Metabolism	Metabolism of terpenoids and polyketides	2	22	0.0597392	0.221329	ENSG00000148377(IDI2),ENSG00000164494(PDSS2)	http://www.kegg.jp/kegg-bin/show_pathway?map00900/K01823%09%23FFFFFF,red/K12505%09%23FFFFFF,red/
hsa04911	Insulin secretion	Organismal Systems	Endocrine system	4	85	0.0687759	0.249311	ENSG00000156052(GNAQ),ENSG00000118260(CREB1),ENSG00000154229(PRKCA),ENSG00000182621(PLCB1)	http://www.kegg.jp/kegg-bin/show_pathway?map04911/K05870%09%23FFFFFF,red/K04634%09%23FFFFFF,red/K02677%09%23FFFFFF,red/K05858%09%23FFFFFF,red/
hsa05169	Epstein-Barr virus infection	Human Diseases	Infectious diseases: Viral	7	198	0.0694983	0.249311	ENSG00000165916(PSMC3),ENSG00000112242(E2F3),ENSG00000171791(BCL2),ENSG00000168214(RBPJ),ENSG00000051382(PIK3CB),ENSG00000197170(PSMD12),ENSG00000168040(FADD)	http://www.kegg.jp/kegg-bin/show_pathway?map05169/K02373%09%23FFFFFF,red/K03065%09%23FFFFFF,red/K00922%09%23FFFFFF,red/K06620%09%23FFFFFF,red/K03035%09%23FFFFFF,red/K06053%09%23FFFFFF,red/K02161%09%23FFFFFF,red/
hsa05203	Viral carcinogenesis	Human Diseases	Cancers: Overview	7	200	0.0724751	0.251925	ENSG00000068024(HDAC4),ENSG00000002822(MAD1L1),ENSG00000168214(RBPJ),ENSG00000051382(PIK3CB),ENSG00000100030(MAPK1),ENSG00000118260(CREB1),ENSG00000111642(CHD4)	http://www.kegg.jp/kegg-bin/show_pathway?map05203/K06679%09%23FFFFFF,red/K04371%09%23FFFFFF,red/K05870%09%23FFFFFF,red/K00922%09%23FFFFFF,red/K11643%09%23FFFFFF,red/K11406%09%23FFFFFF,red/K06053%09%23FFFFFF,red/
hsa04540	Gap junction	Cellular Processes	Cellular community - eukaryotes	4	87	0.0735711	0.251925	ENSG00000156052(GNAQ),ENSG00000100030(MAPK1),ENSG00000154229(PRKCA),ENSG00000182621(PLCB1)	http://www.kegg.jp/kegg-bin/show_pathway?map04540/K04371%09%23FFFFFF,red/K04634%09%23FFFFFF,red/K02677%09%23FFFFFF,red/K05858%09%23FFFFFF,red/
hsa04970	Salivary secretion	Organismal Systems	Digestive system	4	87	0.0735711	0.251925	ENSG00000156052(GNAQ),ENSG00000064651(SLC12A2),ENSG00000154229(PRKCA),ENSG00000182621(PLCB1)	http://www.kegg.jp/kegg-bin/show_pathway?map04970/K04634%09%23FFFFFF,red/K02677%09%23FFFFFF,red/K10951%09%23FFFFFF,red/K05858%09%23FFFFFF,red/
hsa05165	Human papillomavirus infection	Human Diseases	Infectious diseases: Viral	10	330	0.0787932	0.26578	ENSG00000162552(WNT4),ENSG00000175470(PPP2R2D),ENSG00000168214(RBPJ),ENSG00000073711(PPP2R3A),ENSG00000051382(PIK3CB),ENSG00000100030(MAPK1),ENSG00000118260(CREB1),ENSG00000053747(LAMA3),ENSG00000111642(CHD4),ENSG00000168040(FADD)	http://www.kegg.jp/kegg-bin/show_pathway?map05165/K04371%09%23FFFFFF,red/K05870%09%23FFFFFF,red/K11643%09%23FFFFFF,red/K00408%09%23FFFFFF,red/K11583%09%23FFFFFF,red/K02373%09%23FFFFFF,red/K04354%09%23FFFFFF,red/K00922%09%23FFFFFF,red/K06240%09%23FFFFFF,red/K06053%09%23FFFFFF,red/
hsa05010	Alzheimer's disease	Human Diseases	Neurodegenerative diseases	6	165	0.0803151	0.26693	ENSG00000072506(HSD17B10),ENSG00000183648(NDUFB1),ENSG00000156052(GNAQ),ENSG00000100030(MAPK1),ENSG00000182621(PLCB1),ENSG00000168040(FADD)	http://www.kegg.jp/kegg-bin/show_pathway?map05010/K02373%09%23FFFFFF,red/K04371%09%23FFFFFF,red/K04634%09%23FFFFFF,red/K08683%09%23FFFFFF,red/K03957%09%23FFFFFF,red/K05858%09%23FFFFFF,red/
hsa04621	NOD-like receptor signaling pathway	Organismal Systems	Immune system	6	167	0.083972	0.275039	ENSG00000171791(BCL2),ENSG00000187688(TRPV2),ENSG00000156026(MCU),ENSG00000100030(MAPK1),ENSG00000182621(PLCB1),ENSG00000168040(FADD)	http://www.kegg.jp/kegg-bin/show_pathway?map04621/K02373%09%23FFFFFF,red/K04371%09%23FFFFFF,red/K20858%09%23FFFFFF,red/K04971%09%23FFFFFF,red/K05858%09%23FFFFFF,red/K02161%09%23FFFFFF,red/
hsa05222	Small cell lung cancer	Human Diseases	Cancers: Specific types	4	93	0.088939	0.287146	ENSG00000112242(E2F3),ENSG00000171791(BCL2),ENSG00000051382(PIK3CB),ENSG00000053747(LAMA3)	http://www.kegg.jp/kegg-bin/show_pathway?map05222/K00922%09%23FFFFFF,red/K06620%09%23FFFFFF,red/K06240%09%23FFFFFF,red/K02161%09%23FFFFFF,red/
hsa04370	VEGF signaling pathway	Environmental Information Processing	Signal transduction	3	59	0.0917019	0.291896	ENSG00000051382(PIK3CB),ENSG00000100030(MAPK1),ENSG00000154229(PRKCA)	http://www.kegg.jp/kegg-bin/show_pathway?map04370/K04371%09%23FFFFFF,red/K00922%09%23FFFFFF,red/K02677%09%23FFFFFF,red/
hsa04972	Pancreatic secretion	Organismal Systems	Digestive system	4	95	0.0943798	0.296248	ENSG00000156052(GNAQ),ENSG00000064651(SLC12A2),ENSG00000154229(PRKCA),ENSG00000182621(PLCB1)	http://www.kegg.jp/kegg-bin/show_pathway?map04972/K04634%09%23FFFFFF,red/K02677%09%23FFFFFF,red/K10951%09%23FFFFFF,red/K05858%09%23FFFFFF,red/
hsa01522	Endocrine resistance	Human Diseases	Drug resistance: Antineoplastic	4	96	0.097158	0.300791	ENSG00000112242(E2F3),ENSG00000051382(PIK3CB),ENSG00000100030(MAPK1),ENSG00000171791(BCL2)	http://www.kegg.jp/kegg-bin/show_pathway?map01522/K04371%09%23FFFFFF,red/K00922%09%23FFFFFF,red/K06620%09%23FFFFFF,red/K02161%09%23FFFFFF,red/
hsa00561	Glycerolipid metabolism	Metabolism	Lipid metabolism	3	61	0.0989508	0.302201	ENSG00000143797(MBOAT2),ENSG00000058866(DGKG),ENSG00000065357(DGKA)	http://www.kegg.jp/kegg-bin/show_pathway?map00561/K00901%09%23FFFFFF,red/K13517%09%23FFFFFF,red/
hsa00512	Mucin type O-glycan biosynthesis	Metabolism	Glycan biosynthesis and metabolism	2	30	0.102489	0.308832	ENSG00000143641(GALNT2),ENSG00000187210(GCNT1)	http://www.kegg.jp/kegg-bin/show_pathway?map00512/K00727%09%23FFFFFF,red/K00710%09%23FFFFFF,red/
hsa04710	Circadian rhythm	Organismal Systems	Environmental adaptation	2	31	0.108297	0.319412	ENSG00000106617(PRKAG2),ENSG00000118260(CREB1)	http://www.kegg.jp/kegg-bin/show_pathway?map04710/K05870%09%23FFFFFF,red/K07200%09%23FFFFFF,red/
hsa05131	Shigellosis	Human Diseases	Infectious diseases: Bacterial	3	64	0.11024	0.319412	ENSG00000158195(WASF2),ENSG00000067900(ROCK1),ENSG00000100030(MAPK1)	http://www.kegg.jp/kegg-bin/show_pathway?map05131/K04514%09%23FFFFFF,red/K04371%09%23FFFFFF,red/K05748%09%23FFFFFF,red/
hsa04924	Renin secretion	Organismal Systems	Endocrine system	3	64	0.11024	0.319412	ENSG00000156052(GNAQ),ENSG00000118260(CREB1),ENSG00000182621(PLCB1)	http://www.kegg.jp/kegg-bin/show_pathway?map04924/K05870%09%23FFFFFF,red/K04634%09%23FFFFFF,red/K05858%09%23FFFFFF,red/
hsa04020	Calcium signaling pathway	Environmental Information Processing	Signal transduction	6	182	0.114258	0.326864	ENSG00000156052(GNAQ),ENSG00000156026(MCU),ENSG00000167323(STIM1),ENSG00000143772(ITPKB),ENSG00000154229(PRKCA),ENSG00000182621(PLCB1)	http://www.kegg.jp/kegg-bin/show_pathway?map04020/K16059%09%23FFFFFF,red/K04634%09%23FFFFFF,red/K20858%09%23FFFFFF,red/K02677%09%23FFFFFF,red/K00911%09%23FFFFFF,red/K05858%09%23FFFFFF,red/
hsa04215	Apoptosis - multiple species	Cellular Processes	Cell growth and death	2	33	0.120166	0.337331	ENSG00000171791(BCL2),ENSG00000168040(FADD)	http://www.kegg.jp/kegg-bin/show_pathway?map04215/K02373%09%23FFFFFF,red/K02161%09%23FFFFFF,red/
hsa05016	Huntington's disease	Human Diseases	Neurodegenerative diseases	6	185	0.120902	0.337331	ENSG00000183648(NDUFB1),ENSG00000156052(GNAQ),ENSG00000105258(POLR2I),ENSG00000118260(CREB1),ENSG00000175203(DCTN2),ENSG00000182621(PLCB1)	http://www.kegg.jp/kegg-bin/show_pathway?map05016/K05870%09%23FFFFFF,red/K04634%09%23FFFFFF,red/K10424%09%23FFFFFF,red/K03017%09%23FFFFFF,red/K03957%09%23FFFFFF,red/K05858%09%23FFFFFF,red/
hsa05167	Kaposi's sarcoma-associated herpesvirus infection	Human Diseases	Infectious diseases: Viral	6	186	0.123159	0.339437	ENSG00000112242(E2F3),ENSG00000051382(PIK3CB),ENSG00000176533(GNG7),ENSG00000100030(MAPK1),ENSG00000118260(CREB1),ENSG00000168040(FADD)	http://www.kegg.jp/kegg-bin/show_pathway?map05167/K02373%09%23FFFFFF,red/K04371%09%23FFFFFF,red/K05870%09%23FFFFFF,red/K00922%09%23FFFFFF,red/K04543%09%23FFFFFF,red/K06620%09%23FFFFFF,red/
hsa05226	Gastric cancer	Human Diseases	Cancers: Specific types	5	147	0.12951	0.352643	ENSG00000162552(WNT4),ENSG00000112242(E2F3),ENSG00000171791(BCL2),ENSG00000051382(PIK3CB),ENSG00000100030(MAPK1)	http://www.kegg.jp/kegg-bin/show_pathway?map05226/K04371%09%23FFFFFF,red/K00922%09%23FFFFFF,red/K06620%09%23FFFFFF,red/K00408%09%23FFFFFF,red/K02161%09%23FFFFFF,red/
hsa04310	Wnt signaling pathway	Environmental Information Processing	Signal transduction	5	148	0.132187	0.355646	ENSG00000162552(WNT4),ENSG00000155011(DKK2),ENSG00000154229(PRKCA),ENSG00000182621(PLCB1),ENSG00000139174(PRICKLE1)	http://www.kegg.jp/kegg-bin/show_pathway?map04310/K02165%09%23FFFFFF,red/K00408%09%23FFFFFF,red/K02677%09%23FFFFFF,red/K05858%09%23FFFFFF,red/K04511%09%23FFFFFF,red/
hsa04520	Adherens junction	Cellular Processes	Cellular community - eukaryotes	3	70	0.134192	0.356792	ENSG00000176105(YES1),ENSG00000158195(WASF2),ENSG00000100030(MAPK1)	http://www.kegg.jp/kegg-bin/show_pathway?map04520/K05705%09%23FFFFFF,red/K04371%09%23FFFFFF,red/K05748%09%23FFFFFF,red/
hsa04150	mTOR signaling pathway	Environmental Information Processing	Signal transduction	5	151	0.140366	0.366085	ENSG00000162552(WNT4),ENSG00000051382(PIK3CB),ENSG00000103091(WDR59),ENSG00000100030(MAPK1),ENSG00000154229(PRKCA)	http://www.kegg.jp/kegg-bin/show_pathway?map04150/K04371%09%23FFFFFF,red/K00922%09%23FFFFFF,red/K00408%09%23FFFFFF,red/K02677%09%23FFFFFF,red/K20409%09%23FFFFFF,red/
hsa05205	Proteoglycans in cancer	Human Diseases	Cancers: Overview	6	194	0.141944	0.366085	ENSG00000162552(WNT4),ENSG00000113360(DROSHA),ENSG00000067900(ROCK1),ENSG00000051382(PIK3CB),ENSG00000100030(MAPK1),ENSG00000154229(PRKCA)	http://www.kegg.jp/kegg-bin/show_pathway?map05205/K04514%09%23FFFFFF,red/K04371%09%23FFFFFF,red/K00922%09%23FFFFFF,red/K00408%09%23FFFFFF,red/K02677%09%23FFFFFF,red/K03685%09%23FFFFFF,red/
hsa05218	Melanoma	Human Diseases	Cancers: Specific types	3	72	0.142546	0.366085	ENSG00000112242(E2F3),ENSG00000051382(PIK3CB),ENSG00000100030(MAPK1)	http://www.kegg.jp/kegg-bin/show_pathway?map05218/K04371%09%23FFFFFF,red/K00922%09%23FFFFFF,red/K06620%09%23FFFFFF,red/
hsa04024	cAMP signaling pathway	Environmental Information Processing	Signal transduction	6	195	0.144381	0.36663	ENSG00000186951(PPARA),ENSG00000067900(ROCK1),ENSG00000051382(PIK3CB),ENSG00000100030(MAPK1),ENSG00000118260(CREB1),ENSG00000087008(ACOX3)	http://www.kegg.jp/kegg-bin/show_pathway?map04024/K04514%09%23FFFFFF,red/K00232%09%23FFFFFF,red/K04371%09%23FFFFFF,red/K05870%09%23FFFFFF,red/K00922%09%23FFFFFF,red/K07294%09%23FFFFFF,red/
hsa04670	Leukocyte transendothelial migration	Organismal Systems	Immune system	4	112	0.146468	0.367797	ENSG00000100852(ARHGAP5),ENSG00000067900(ROCK1),ENSG00000051382(PIK3CB),ENSG00000154229(PRKCA)	http://www.kegg.jp/kegg-bin/show_pathway?map04670/K04514%09%23FFFFFF,red/K00922%09%23FFFFFF,red/K13709%09%23FFFFFF,red/K02677%09%23FFFFFF,red/
hsa04971	Gastric acid secretion	Organismal Systems	Digestive system	3	74	0.151069	0.371105	ENSG00000156052(GNAQ),ENSG00000154229(PRKCA),ENSG00000182621(PLCB1)	http://www.kegg.jp/kegg-bin/show_pathway?map04971/K04634%09%23FFFFFF,red/K02677%09%23FFFFFF,red/K05858%09%23FFFFFF,red/
hsa05212	Pancreatic cancer	Human Diseases	Cancers: Specific types	3	74	0.151069	0.371105	ENSG00000112242(E2F3),ENSG00000051382(PIK3CB),ENSG00000100030(MAPK1)	http://www.kegg.jp/kegg-bin/show_pathway?map05212/K04371%09%23FFFFFF,red/K00922%09%23FFFFFF,red/K06620%09%23FFFFFF,red/
hsa05200	Pathways in cancer	Human Diseases	Cancers: Overview	13	521	0.153736	0.373596	ENSG00000162552(WNT4),ENSG00000112242(E2F3),ENSG00000171791(BCL2),ENSG00000156052(GNAQ),ENSG00000067900(ROCK1),ENSG00000051382(PIK3CB),ENSG00000176533(GNG7),ENSG00000100030(MAPK1),ENSG00000154582(ELOC),ENSG00000053747(LAMA3),ENSG00000154229(PRKCA),ENSG00000168040(FADD),ENSG00000182621(PLCB1)	http://www.kegg.jp/kegg-bin/show_pathway?map05200/K04514%09%23FFFFFF,red/K04371%09%23FFFFFF,red/K00408%09%23FFFFFF,red/K05858%09%23FFFFFF,red/K02161%09%23FFFFFF,red/K02373%09%23FFFFFF,red/K03872%09%23FFFFFF,red/K04634%09%23FFFFFF,red/K00922%09%23FFFFFF,red/K04543%09%23FFFFFF,red/K06620%09%23FFFFFF,red/K06240%09%23FFFFFF,red/K02677%09%23FFFFFF,red/
hsa04218	Cellular senescence	Cellular Processes	Cell growth and death	5	158	0.160276	0.385345	ENSG00000112242(E2F3),ENSG00000189308(LIN54),ENSG00000051382(PIK3CB),ENSG00000156026(MCU),ENSG00000100030(MAPK1)	http://www.kegg.jp/kegg-bin/show_pathway?map04218/K04371%09%23FFFFFF,red/K00922%09%23FFFFFF,red/K21776%09%23FFFFFF,red/K20858%09%23FFFFFF,red/K06620%09%23FFFFFF,red/
hsa03008	Ribosome biogenesis in eukaryotes	Genetic Information Processing	Translation	3	77	0.164148	0.390499	ENSG00000113360(DROSHA),ENSG00000145375(SPATA5),ENSG00000112159(MDN1)	http://www.kegg.jp/kegg-bin/show_pathway?map03008/K14572%09%23FFFFFF,red/K14575%09%23FFFFFF,red/K03685%09%23FFFFFF,red/
hsa00072	Synthesis and degradation of ketone bodies	Metabolism	Lipid metabolism	1	10	0.16743	0.393393	ENSG00000117305(HMGCL)	http://www.kegg.jp/kegg-bin/show_pathway?map00072/K01640%09%23FFFFFF,red/
hsa05219	Bladder cancer	Human Diseases	Cancers: Specific types	2	41	0.170306	0.393393	ENSG00000112242(E2F3),ENSG00000100030(MAPK1)	http://www.kegg.jp/kegg-bin/show_pathway?map05219/K04371%09%23FFFFFF,red/K06620%09%23FFFFFF,red/
hsa04722	Neurotrophin signaling pathway	Organismal Systems	Nervous system	4	119	0.170586	0.393393	ENSG00000171791(BCL2),ENSG00000051382(PIK3CB),ENSG00000100030(MAPK1),ENSG00000107263(RAPGEF1)	http://www.kegg.jp/kegg-bin/show_pathway?map04722/K06277%09%23FFFFFF,red/K04371%09%23FFFFFF,red/K00922%09%23FFFFFF,red/K02161%09%23FFFFFF,red/
hsa03018	RNA degradation	Genetic Information Processing	Folding, sorting and degradation	3	79	0.173048	0.39504	ENSG00000147905(ZCCHC7),ENSG00000125107(CNOT1),ENSG00000039123(MTREX)	http://www.kegg.jp/kegg-bin/show_pathway?map03018/K12597%09%23FFFFFF,red/K12598%09%23FFFFFF,red/K12604%09%23FFFFFF,red/
hsa05132	Salmonella infection	Human Diseases	Infectious diseases: Bacterial	3	81	0.182082	0.409783	ENSG00000158195(WASF2),ENSG00000067900(ROCK1),ENSG00000100030(MAPK1)	http://www.kegg.jp/kegg-bin/show_pathway?map05132/K04514%09%23FFFFFF,red/K04371%09%23FFFFFF,red/K05748%09%23FFFFFF,red/
hsa04810	Regulation of actin cytoskeleton	Cellular Processes	Cell motility	6	210	0.183133	0.409783	ENSG00000158195(WASF2),ENSG00000067900(ROCK1),ENSG00000051382(PIK3CB),ENSG00000100030(MAPK1),ENSG00000123338(NCKAP1L),ENSG00000147202(DIAPH2)	http://www.kegg.jp/kegg-bin/show_pathway?map04810/K04514%09%23FFFFFF,red/K04371%09%23FFFFFF,red/K00922%09%23FFFFFF,red/K05748%09%23FFFFFF,red/K05750%09%23FFFFFF,red/K05741%09%23FFFFFF,red/
hsa04146	Peroxisome	Cellular Processes	Transport and catabolism	3	82	0.186646	0.413549	ENSG00000104883(PEX11G),ENSG00000117305(HMGCL),ENSG00000087008(ACOX3)	http://www.kegg.jp/kegg-bin/show_pathway?map04146/K13353%09%23FFFFFF,red/K00232%09%23FFFFFF,red/K01640%09%23FFFFFF,red/
hsa04962	Vasopressin-regulated water reabsorption	Organismal Systems	Excretory system	2	44	0.189909	0.413865	ENSG00000118260(CREB1),ENSG00000175203(DCTN2)	http://www.kegg.jp/kegg-bin/show_pathway?map04962/K05870%09%23FFFFFF,red/K10424%09%23FFFFFF,red/
hsa04151	PI3K-Akt signaling pathway	Environmental Information Processing	Signal transduction	9	352	0.19119	0.413865	ENSG00000171791(BCL2),ENSG00000175470(PPP2R2D),ENSG00000073711(PPP2R3A),ENSG00000051382(PIK3CB),ENSG00000176533(GNG7),ENSG00000100030(MAPK1),ENSG00000118260(CREB1),ENSG00000053747(LAMA3),ENSG00000154229(PRKCA)	http://www.kegg.jp/kegg-bin/show_pathway?map04151/K04371%09%23FFFFFF,red/K05870%09%23FFFFFF,red/K02161%09%23FFFFFF,red/K11583%09%23FFFFFF,red/K04354%09%23FFFFFF,red/K00922%09%23FFFFFF,red/K04543%09%23FFFFFF,red/K06240%09%23FFFFFF,red/K02677%09%23FFFFFF,red/
hsa04380	Osteoclast differentiation	Organismal Systems	Development	4	125	0.192282	0.413865	ENSG00000033327(GAB2),ENSG00000051382(PIK3CB),ENSG00000100030(MAPK1),ENSG00000118260(CREB1)	http://www.kegg.jp/kegg-bin/show_pathway?map04380/K04371%09%23FFFFFF,red/K05870%09%23FFFFFF,red/K00922%09%23FFFFFF,red/K08091%09%23FFFFFF,red/
hsa03050	Proteasome	Genetic Information Processing	Folding, sorting and degradation	2	45	0.196511	0.418977	ENSG00000165916(PSMC3),ENSG00000197170(PSMD12)	http://www.kegg.jp/kegg-bin/show_pathway?map03050/K03065%09%23FFFFFF,red/K03035%09%23FFFFFF,red/
hsa04012	ErbB signaling pathway	Environmental Information Processing	Signal transduction	3	85	0.200511	0.42351	ENSG00000051382(PIK3CB),ENSG00000100030(MAPK1),ENSG00000154229(PRKCA)	http://www.kegg.jp/kegg-bin/show_pathway?map04012/K04371%09%23FFFFFF,red/K00922%09%23FFFFFF,red/K02677%09%23FFFFFF,red/
hsa04930	Type II diabetes mellitus	Human Diseases	Endocrine and metabolic diseases	2	46	0.203141	0.425091	ENSG00000051382(PIK3CB),ENSG00000100030(MAPK1)	http://www.kegg.jp/kegg-bin/show_pathway?map04930/K04371%09%23FFFFFF,red/K00922%09%23FFFFFF,red/
hsa05210	Colorectal cancer	Human Diseases	Cancers: Specific types	3	86	0.205187	0.425434	ENSG00000171791(BCL2),ENSG00000051382(PIK3CB),ENSG00000100030(MAPK1)	http://www.kegg.jp/kegg-bin/show_pathway?map05210/K04371%09%23FFFFFF,red/K00922%09%23FFFFFF,red/K02161%09%23FFFFFF,red/
hsa00061	Fatty acid biosynthesis	Metabolism	Lipid metabolism	1	13	0.211983	0.432945	ENSG00000278540(ACACA)	http://www.kegg.jp/kegg-bin/show_pathway?map00061/K11262%09%23FFFFFF,red/
hsa04913	Ovarian steroidogenesis	Organismal Systems	Endocrine system	2	48	0.216472	0.432945	ENSG00000073060(SCARB1),ENSG00000140459(CYP11A1)	http://www.kegg.jp/kegg-bin/show_pathway?map04913/K00498%09%23FFFFFF,red/K13885%09%23FFFFFF,red/
hsa00280	Valine, leucine and isoleucine degradation	Metabolism	Amino acid metabolism	2	48	0.216472	0.432945	ENSG00000072506(HSD17B10),ENSG00000117305(HMGCL)	http://www.kegg.jp/kegg-bin/show_pathway?map00280/K01640%09%23FFFFFF,red/K08683%09%23FFFFFF,red/
hsa00520	Amino sugar and nucleotide sugar metabolism	Metabolism	Carbohydrate metabolism	2	48	0.216472	0.432945	ENSG00000112699(GMDS),ENSG00000095380(NANS)	http://www.kegg.jp/kegg-bin/show_pathway?map00520/K01711%09%23FFFFFF,red/K05304%09%23FFFFFF,red/
hsa04211	Longevity regulating pathway	Organismal Systems	Aging	3	89	0.219359	0.43487	ENSG00000106617(PRKAG2),ENSG00000051382(PIK3CB),ENSG00000118260(CREB1)	http://www.kegg.jp/kegg-bin/show_pathway?map04211/K05870%09%23FFFFFF,red/K00922%09%23FFFFFF,red/K07200%09%23FFFFFF,red/
hsa05032	Morphine addiction	Human Diseases	Substance dependence	3	90	0.224128	0.440459	ENSG00000176533(GNG7),ENSG00000154229(PRKCA),ENSG00000112038(OPRM1)	http://www.kegg.jp/kegg-bin/show_pathway?map05032/K04215%09%23FFFFFF,red/K04543%09%23FFFFFF,red/K02677%09%23FFFFFF,red/
hsa03015	mRNA surveillance pathway	Genetic Information Processing	Translation	3	91	0.228916	0.44404	ENSG00000175470(PPP2R2D),ENSG00000073711(PPP2R3A),ENSG00000153944(MSI2)	http://www.kegg.jp/kegg-bin/show_pathway?map03015/K04354%09%23FFFFFF,red/K11583%09%23FFFFFF,red/K14411%09%23FFFFFF,red/
hsa05110	Vibrio cholerae infection	Human Diseases	Infectious diseases: Bacterial	2	50	0.229879	0.44404	ENSG00000064651(SLC12A2),ENSG00000154229(PRKCA)	http://www.kegg.jp/kegg-bin/show_pathway?map05110/K02677%09%23FFFFFF,red/K10951%09%23FFFFFF,red/
hsa04210	Apoptosis	Cellular Processes	Cell growth and death	4	136	0.234071	0.448192	ENSG00000171791(BCL2),ENSG00000051382(PIK3CB),ENSG00000100030(MAPK1),ENSG00000168040(FADD)	http://www.kegg.jp/kegg-bin/show_pathway?map04210/K02373%09%23FFFFFF,red/K04371%09%23FFFFFF,red/K00922%09%23FFFFFF,red/K02161%09%23FFFFFF,red/
hsa05130	Pathogenic Escherichia coli infection	Human Diseases	Infectious diseases: Bacterial	2	51	0.236604	0.448192	ENSG00000067900(ROCK1),ENSG00000154229(PRKCA)	http://www.kegg.jp/kegg-bin/show_pathway?map05130/K04514%09%23FFFFFF,red/K02677%09%23FFFFFF,red/
hsa04550	Signaling pathways regulating pluripotency of stem cells	Cellular Processes	Cellular community - eukaryotes	4	137	0.237978	0.448192	ENSG00000162552(WNT4),ENSG00000156374(PCGF6),ENSG00000051382(PIK3CB),ENSG00000100030(MAPK1)	http://www.kegg.jp/kegg-bin/show_pathway?map04550/K04371%09%23FFFFFF,red/K00922%09%23FFFFFF,red/K00408%09%23FFFFFF,red/K11470%09%23FFFFFF,red/
hsa00730	Thiamine metabolism	Metabolism	Metabolism of cofactors and vitamins	1	15	0.240358	0.448933	ENSG00000140057(AK7)	http://www.kegg.jp/kegg-bin/show_pathway?map00730/K00939%09%23FFFFFF,red/
hsa04014	Ras signaling pathway	Environmental Information Processing	Signal transduction	6	232	0.2463	0.456261	ENSG00000033327(GAB2),ENSG00000051382(PIK3CB),ENSG00000176533(GNG7),ENSG00000111344(RASAL1),ENSG00000100030(MAPK1),ENSG00000154229(PRKCA)	http://www.kegg.jp/kegg-bin/show_pathway?map04014/K04371%09%23FFFFFF,red/K00922%09%23FFFFFF,red/K04543%09%23FFFFFF,red/K17632%09%23FFFFFF,red/K08091%09%23FFFFFF,red/K02677%09%23FFFFFF,red/
hsa04914	Progesterone-mediated oocyte maturation	Organismal Systems	Endocrine system	3	96	0.253127	0.465095	ENSG00000002822(MAD1L1),ENSG00000051382(PIK3CB),ENSG00000100030(MAPK1)	http://www.kegg.jp/kegg-bin/show_pathway?map04914/K06679%09%23FFFFFF,red/K04371%09%23FFFFFF,red/K00922%09%23FFFFFF,red/
hsa04062	Chemokine signaling pathway	Organismal Systems	Immune system	5	188	0.256302	0.467131	ENSG00000067900(ROCK1),ENSG00000051382(PIK3CB),ENSG00000176533(GNG7),ENSG00000100030(MAPK1),ENSG00000182621(PLCB1)	http://www.kegg.jp/kegg-bin/show_pathway?map04062/K04514%09%23FFFFFF,red/K04371%09%23FFFFFF,red/K00922%09%23FFFFFF,red/K04543%09%23FFFFFF,red/K05858%09%23FFFFFF,red/
hsa04932	Non-alcoholic fatty liver disease (NAFLD)	Human Diseases	Endocrine and metabolic diseases	4	145	0.269739	0.487688	ENSG00000106617(PRKAG2),ENSG00000186951(PPARA),ENSG00000183648(NDUFB1),ENSG00000051382(PIK3CB)	http://www.kegg.jp/kegg-bin/show_pathway?map04932/K00922%09%23FFFFFF,red/K07294%09%23FFFFFF,red/K03957%09%23FFFFFF,red/K07200%09%23FFFFFF,red/
hsa05224	Breast cancer	Human Diseases	Cancers: Specific types	4	147	0.277799	0.498274	ENSG00000162552(WNT4),ENSG00000112242(E2F3),ENSG00000051382(PIK3CB),ENSG00000100030(MAPK1)	http://www.kegg.jp/kegg-bin/show_pathway?map05224/K04371%09%23FFFFFF,red/K00922%09%23FFFFFF,red/K06620%09%23FFFFFF,red/K00408%09%23FFFFFF,red/
hsa04620	Toll-like receptor signaling pathway	Organismal Systems	Immune system	3	102	0.282625	0.501143	ENSG00000051382(PIK3CB),ENSG00000100030(MAPK1),ENSG00000168040(FADD)	http://www.kegg.jp/kegg-bin/show_pathway?map04620/K02373%09%23FFFFFF,red/K04371%09%23FFFFFF,red/K00922%09%23FFFFFF,red/
hsa05213	Endometrial cancer	Human Diseases	Cancers: Specific types	2	58	0.283833	0.501143	ENSG00000051382(PIK3CB),ENSG00000100030(MAPK1)	http://www.kegg.jp/kegg-bin/show_pathway?map05213/K04371%09%23FFFFFF,red/K00922%09%23FFFFFF,red/
hsa00531	Glycosaminoglycan degradation	Metabolism	Glycan biosynthesis and metabolism	1	19	0.294091	0.515229	ENSG00000169919(GUSB)	http://www.kegg.jp/kegg-bin/show_pathway?map00531/K01195%09%23FFFFFF,red/
hsa00670	One carbon pool by folate	Metabolism	Metabolism of cofactors and vitamins	1	20	0.306922	0.532033	ENSG00000120254(MTHFD1L)	http://www.kegg.jp/kegg-bin/show_pathway?map00670/K13402%09%23FFFFFF,red/
hsa05230	Central carbon metabolism in cancer	Human Diseases	Cancers: Overview	2	62	0.310745	0.532033	ENSG00000051382(PIK3CB),ENSG00000100030(MAPK1)	http://www.kegg.jp/kegg-bin/show_pathway?map05230/K04371%09%23FFFFFF,red/K00922%09%23FFFFFF,red/
hsa04213	Longevity regulating pathway - multiple species	Organismal Systems	Aging	2	62	0.310745	0.532033	ENSG00000106617(PRKAG2),ENSG00000051382(PIK3CB)	http://www.kegg.jp/kegg-bin/show_pathway?map04213/K00922%09%23FFFFFF,red/K07200%09%23FFFFFF,red/
hsa05145	Toxoplasmosis	Human Diseases	Infectious diseases: Parasitic	3	111	0.327338	0.55561	ENSG00000171791(BCL2),ENSG00000100030(MAPK1),ENSG00000053747(LAMA3)	http://www.kegg.jp/kegg-bin/show_pathway?map05145/K04371%09%23FFFFFF,red/K06240%09%23FFFFFF,red/K02161%09%23FFFFFF,red/
hsa05221	Acute myeloid leukemia	Human Diseases	Cancers: Specific types	2	65	0.330795	0.55561	ENSG00000051382(PIK3CB),ENSG00000100030(MAPK1)	http://www.kegg.jp/kegg-bin/show_pathway?map05221/K04371%09%23FFFFFF,red/K00922%09%23FFFFFF,red/
hsa04977	Vitamin digestion and absorption	Organismal Systems	Digestive system	1	22	0.331891	0.55561	ENSG00000073060(SCARB1)	http://www.kegg.jp/kegg-bin/show_pathway?map04977/K13885%09%23FFFFFF,red/
hsa04217	Necroptosis	Cellular Processes	Cell growth and death	4	162	0.339188	0.563482	ENSG00000168404(MLKL),ENSG00000171791(BCL2),ENSG00000100504(PYGL),ENSG00000168040(FADD)	http://www.kegg.jp/kegg-bin/show_pathway?map04217/K02373%09%23FFFFFF,red/K08849%09%23FFFFFF,red/K00688%09%23FFFFFF,red/K02161%09%23FFFFFF,red/
hsa03060	Protein export	Genetic Information Processing	Folding, sorting and degradation	1	23	0.344037	0.563482	ENSG00000025796(SEC63)	http://www.kegg.jp/kegg-bin/show_pathway?map03060/K09540%09%23FFFFFF,red/
hsa05031	Amphetamine addiction	Human Diseases	Substance dependence	2	67	0.344073	0.563482	ENSG00000118260(CREB1),ENSG00000154229(PRKCA)	http://www.kegg.jp/kegg-bin/show_pathway?map05031/K05870%09%23FFFFFF,red/K02677%09%23FFFFFF,red/
hsa04141	Protein processing in endoplasmic reticulum	Genetic Information Processing	Folding, sorting and degradation	4	165	0.351571	0.568606	ENSG00000148719(DNAJB12),ENSG00000088833(NSFL1C),ENSG00000171791(BCL2),ENSG00000025796(SEC63)	http://www.kegg.jp/kegg-bin/show_pathway?map04141/K09518%09%23FFFFFF,red/K09540%09%23FFFFFF,red/K14012%09%23FFFFFF,red/K02161%09%23FFFFFF,red/
hsa05166	HTLV-I infection	Human Diseases	Infectious diseases: Viral	5	216	0.355343	0.568606	ENSG00000112242(E2F3),ENSG00000002822(MAD1L1),ENSG00000051382(PIK3CB),ENSG00000100030(MAPK1),ENSG00000118260(CREB1)	http://www.kegg.jp/kegg-bin/show_pathway?map05166/K06679%09%23FFFFFF,red/K04371%09%23FFFFFF,red/K05870%09%23FFFFFF,red/K00922%09%23FFFFFF,red/K06620%09%23FFFFFF,red/
hsa04920	Adipocytokine signaling pathway	Organismal Systems	Endocrine system	2	69	0.357266	0.568606	ENSG00000106617(PRKAG2),ENSG00000186951(PPARA)	http://www.kegg.jp/kegg-bin/show_pathway?map04920/K07294%09%23FFFFFF,red/K07200%09%23FFFFFF,red/
hsa04662	B cell receptor signaling pathway	Organismal Systems	Immune system	2	69	0.357266	0.568606	ENSG00000051382(PIK3CB),ENSG00000100030(MAPK1)	http://www.kegg.jp/kegg-bin/show_pathway?map04662/K04371%09%23FFFFFF,red/K00922%09%23FFFFFF,red/
hsa04917	Prolactin signaling pathway	Organismal Systems	Endocrine system	2	70	0.363827	0.573065	ENSG00000051382(PIK3CB),ENSG00000100030(MAPK1)	http://www.kegg.jp/kegg-bin/show_pathway?map04917/K04371%09%23FFFFFF,red/K00922%09%23FFFFFF,red/
hsa00592	alpha-Linolenic acid metabolism	Metabolism	Lipid metabolism	1	25	0.367674	0.573065	ENSG00000087008(ACOX3)	http://www.kegg.jp/kegg-bin/show_pathway?map00592/K00232%09%23FFFFFF,red/
hsa00563	Glycosylphosphatidylinositol (GPI)-anchor biosynthesis	Metabolism	Glycan biosynthesis and metabolism	1	25	0.367674	0.573065	ENSG00000060642(PIGV)	http://www.kegg.jp/kegg-bin/show_pathway?map00563/K07542%09%23FFFFFF,red/
hsa03320	PPAR signaling pathway	Organismal Systems	Endocrine system	2	72	0.376872	0.582946	ENSG00000186951(PPARA),ENSG00000087008(ACOX3)	http://www.kegg.jp/kegg-bin/show_pathway?map03320/K00232%09%23FFFFFF,red/K07294%09%23FFFFFF,red/
hsa04950	Maturity onset diabetes of the young	Human Diseases	Endocrine and metabolic diseases	1	26	0.379173	0.582946	ENSG00000125820(NKX2-2)	http://www.kegg.jp/kegg-bin/show_pathway?map04950/K08029%09%23FFFFFF,red/
hsa05100	Bacterial invasion of epithelial cells	Human Diseases	Infectious diseases: Bacterial	2	74	0.389805	0.587911	ENSG00000158195(WASF2),ENSG00000051382(PIK3CB)	http://www.kegg.jp/kegg-bin/show_pathway?map05100/K00922%09%23FFFFFF,red/K05748%09%23FFFFFF,red/
hsa01040	Biosynthesis of unsaturated fatty acids	Metabolism	Lipid metabolism	1	27	0.390463	0.587911	ENSG00000087008(ACOX3)	http://www.kegg.jp/kegg-bin/show_pathway?map01040/K00232%09%23FFFFFF,red/
hsa04110	Cell cycle	Cellular Processes	Cell growth and death	3	124	0.391745	0.587911	ENSG00000112242(E2F3),ENSG00000002822(MAD1L1),ENSG00000114126(TFDP2)	http://www.kegg.jp/kegg-bin/show_pathway?map04110/K06679%09%23FFFFFF,red/K06620%09%23FFFFFF,red/K09392%09%23FFFFFF,red/
hsa05152	Tuberculosis	Human Diseases	Infectious diseases: Bacterial	4	175	0.392808	0.587911	ENSG00000171791(BCL2),ENSG00000100030(MAPK1),ENSG00000118260(CREB1),ENSG00000168040(FADD)	http://www.kegg.jp/kegg-bin/show_pathway?map05152/K02373%09%23FFFFFF,red/K04371%09%23FFFFFF,red/K05870%09%23FFFFFF,red/K02161%09%23FFFFFF,red/
hsa04650	Natural killer cell mediated cytotoxicity	Organismal Systems	Immune system	3	125	0.39665	0.589756	ENSG00000051382(PIK3CB),ENSG00000100030(MAPK1),ENSG00000154229(PRKCA)	http://www.kegg.jp/kegg-bin/show_pathway?map04650/K04371%09%23FFFFFF,red/K00922%09%23FFFFFF,red/K02677%09%23FFFFFF,red/
hsa00650	Butanoate metabolism	Metabolism	Carbohydrate metabolism	1	28	0.401549	0.593138	ENSG00000117305(HMGCL)	http://www.kegg.jp/kegg-bin/show_pathway?map00650/K01640%09%23FFFFFF,red/
hsa05034	Alcoholism	Human Diseases	Substance dependence	4	178	0.405122	0.594529	ENSG00000068024(HDAC4),ENSG00000176533(GNG7),ENSG00000100030(MAPK1),ENSG00000118260(CREB1)	http://www.kegg.jp/kegg-bin/show_pathway?map05034/K04371%09%23FFFFFF,red/K05870%09%23FFFFFF,red/K04543%09%23FFFFFF,red/K11406%09%23FFFFFF,red/
hsa04140	Autophagy - animal	Cellular Processes	Transport and catabolism	3	128	0.411299	0.595265	ENSG00000051382(PIK3CB),ENSG00000100030(MAPK1),ENSG00000171791(BCL2)	http://www.kegg.jp/kegg-bin/show_pathway?map04140/K04371%09%23FFFFFF,red/K00922%09%23FFFFFF,red/K02161%09%23FFFFFF,red/
hsa00230	Purine metabolism	Metabolism	Nucleotide metabolism	3	128	0.411299	0.595265	ENSG00000140057(AK7),ENSG00000138735(PDE5A),ENSG00000156110(ADK)	http://www.kegg.jp/kegg-bin/show_pathway?map00230/K00856%09%23FFFFFF,red/K00939%09%23FFFFFF,red/K13762%09%23FFFFFF,red/
hsa00983	Drug metabolism - other enzymes	Metabolism	Xenobiotics biodegradation and metabolism	2	78	0.415304	0.595265	ENSG00000169919(GUSB),ENSG00000162368(CMPK1)	http://www.kegg.jp/kegg-bin/show_pathway?map00983/K01195%09%23FFFFFF,red/K13800%09%23FFFFFF,red/
hsa04068	FoxO signaling pathway	Environmental Information Processing	Signal transduction	3	129	0.416159	0.595265	ENSG00000106617(PRKAG2),ENSG00000051382(PIK3CB),ENSG00000100030(MAPK1)	http://www.kegg.jp/kegg-bin/show_pathway?map04068/K04371%09%23FFFFFF,red/K00922%09%23FFFFFF,red/K07200%09%23FFFFFF,red/
hsa00062	Fatty acid elongation	Metabolism	Lipid metabolism	1	30	0.423122	0.59766	ENSG00000116353(MECR)	http://www.kegg.jp/kegg-bin/show_pathway?map00062/K07512%09%23FFFFFF,red/
hsa03020	RNA polymerase	Genetic Information Processing	Transcription	1	30	0.423122	0.59766	ENSG00000105258(POLR2I)	http://www.kegg.jp/kegg-bin/show_pathway?map03020/K03017%09%23FFFFFF,red/
hsa03010	Ribosome	Genetic Information Processing	Translation	3	133	0.435463	0.607497	ENSG00000048544(MRPS10),ENSG00000171858(RPS21),ENSG00000008988(RPS20)	http://www.kegg.jp/kegg-bin/show_pathway?map03010/K02971%09%23FFFFFF,red/K02946%09%23FFFFFF,red/K02969%09%23FFFFFF,red/
hsa03040	Spliceosome	Genetic Information Processing	Transcription	3	133	0.435463	0.607497	ENSG00000115128(SF3B6),ENSG00000169564(PCBP1),ENSG00000164548(TRA2A)	http://www.kegg.jp/kegg-bin/show_pathway?map03040/K12833%09%23FFFFFF,red/K12897%09%23FFFFFF,red/K12889%09%23FFFFFF,red/
hsa00640	Propanoate metabolism	Metabolism	Carbohydrate metabolism	1	32	0.44392	0.615176	ENSG00000278540(ACACA)	http://www.kegg.jp/kegg-bin/show_pathway?map00640/K11262%09%23FFFFFF,red/
hsa04350	TGF-beta signaling pathway	Environmental Information Processing	Signal transduction	2	83	0.446411	0.615176	ENSG00000067900(ROCK1),ENSG00000100030(MAPK1)	http://www.kegg.jp/kegg-bin/show_pathway?map04350/K04514%09%23FFFFFF,red/K04371%09%23FFFFFF,red/
hsa00051	Fructose and mannose metabolism	Metabolism	Carbohydrate metabolism	1	33	0.454037	0.616809	ENSG00000112699(GMDS)	http://www.kegg.jp/kegg-bin/show_pathway?map00051/K01711%09%23FFFFFF,red/
hsa04144	Endocytosis	Cellular Processes	Transport and catabolism	5	244	0.455803	0.616809	ENSG00000122574(WIPF3),ENSG00000090565(RAB11FIP3),ENSG00000099290(WASHC2A),ENSG00000084070(SMAP2),ENSG00000108669(CYTH1)	http://www.kegg.jp/kegg-bin/show_pathway?map04144/K12486%09%23FFFFFF,red/K19475%09%23FFFFFF,red/K18441%09%23FFFFFF,red/K12485%09%23FFFFFF,red/K18462%09%23FFFFFF,red/
hsa04727	GABAergic synapse	Organismal Systems	Nervous system	2	85	0.458594	0.616809	ENSG00000176533(GNG7),ENSG00000154229(PRKCA)	http://www.kegg.jp/kegg-bin/show_pathway?map04727/K04543%09%23FFFFFF,red/K02677%09%23FFFFFF,red/
hsa00040	Pentose and glucuronate interconversions	Metabolism	Carbohydrate metabolism	1	34	0.463971	0.616809	ENSG00000169919(GUSB)	http://www.kegg.jp/kegg-bin/show_pathway?map00040/K01195%09%23FFFFFF,red/
hsa04130	SNARE interactions in vesicular transport	Genetic Information Processing	Folding, sorting and degradation	1	34	0.463971	0.616809	ENSG00000151532(VTI1A)	http://www.kegg.jp/kegg-bin/show_pathway?map04130/K08493%09%23FFFFFF,red/
hsa05020	Prion diseases	Human Diseases	Neurodegenerative diseases	1	34	0.463971	0.616809	ENSG00000100030(MAPK1)	http://www.kegg.jp/kegg-bin/show_pathway?map05020/K04371%09%23FFFFFF,red/
hsa00500	Starch and sucrose metabolism	Metabolism	Carbohydrate metabolism	1	36	0.483302	0.63875	ENSG00000100504(PYGL)	http://www.kegg.jp/kegg-bin/show_pathway?map00500/K00688%09%23FFFFFF,red/
hsa04658	Th1 and Th2 cell differentiation	Organismal Systems	Immune system	2	90	0.48836	0.641683	ENSG00000168214(RBPJ),ENSG00000100030(MAPK1)	http://www.kegg.jp/kegg-bin/show_pathway?map04658/K04371%09%23FFFFFF,red/K06053%09%23FFFFFF,red/
hsa05216	Thyroid cancer	Human Diseases	Cancers: Specific types	1	37	0.492706	0.643651	ENSG00000100030(MAPK1)	http://www.kegg.jp/kegg-bin/show_pathway?map05216/K04371%09%23FFFFFF,red/
hsa04657	IL-17 signaling pathway	Organismal Systems	Immune system	2	93	0.505724	0.656418	ENSG00000100030(MAPK1),ENSG00000168040(FADD)	http://www.kegg.jp/kegg-bin/show_pathway?map04657/K02373%09%23FFFFFF,red/K04371%09%23FFFFFF,red/
hsa04975	Fat digestion and absorption	Organismal Systems	Digestive system	1	39	0.511005	0.656418	ENSG00000073060(SCARB1)	http://www.kegg.jp/kegg-bin/show_pathway?map04975/K13885%09%23FFFFFF,red/
hsa00260	Glycine, serine and threonine metabolism	Metabolism	Amino acid metabolism	1	40	0.519906	0.656418	ENSG00000132837(DMGDH)	http://www.kegg.jp/kegg-bin/show_pathway?map00260/K00315%09%23FFFFFF,red/
hsa04216	Ferroptosis	Cellular Processes	Cell growth and death	1	40	0.519906	0.656418	ENSG00000169564(PCBP1)	http://www.kegg.jp/kegg-bin/show_pathway?map04216/K12889%09%23FFFFFF,red/
hsa00620	Pyruvate metabolism	Metabolism	Carbohydrate metabolism	1	40	0.519906	0.656418	ENSG00000278540(ACACA)	http://www.kegg.jp/kegg-bin/show_pathway?map00620/K11262%09%23FFFFFF,red/
hsa05033	Nicotine addiction	Human Diseases	Substance dependence	1	40	0.519906	0.656418	ENSG00000160716(CHRNB2)	http://www.kegg.jp/kegg-bin/show_pathway?map05033/K04813%09%23FFFFFF,red/
hsa04390	Hippo signaling pathway	Environmental Information Processing	Signal transduction	3	152	0.523397	0.657154	ENSG00000162552(WNT4),ENSG00000175470(PPP2R2D),ENSG00000134376(CRB1)	http://www.kegg.jp/kegg-bin/show_pathway?map04390/K04354%09%23FFFFFF,red/K16681%09%23FFFFFF,red/K00408%09%23FFFFFF,red/
hsa00860	Porphyrin and chlorophyll metabolism	Metabolism	Metabolism of cofactors and vitamins	1	42	0.537228	0.670793	ENSG00000169919(GUSB)	http://www.kegg.jp/kegg-bin/show_pathway?map00860/K01195%09%23FFFFFF,red/
hsa04660	T cell receptor signaling pathway	Organismal Systems	Immune system	2	100	0.544727	0.673148	ENSG00000051382(PIK3CB),ENSG00000100030(MAPK1)	http://www.kegg.jp/kegg-bin/show_pathway?map04660/K04371%09%23FFFFFF,red/K00922%09%23FFFFFF,red/
hsa04973	Carbohydrate digestion and absorption	Organismal Systems	Digestive system	1	43	0.545654	0.673148	ENSG00000051382(PIK3CB)	http://www.kegg.jp/kegg-bin/show_pathway?map04973/K00922%09%23FFFFFF,red/
hsa03022	Basal transcription factors	Genetic Information Processing	Transcription	1	44	0.553927	0.673148	ENSG00000263001(GTF2I)	http://www.kegg.jp/kegg-bin/show_pathway?map03022/K03121%09%23FFFFFF,red/
hsa00071	Fatty acid degradation	Metabolism	Lipid metabolism	1	44	0.553927	0.673148	ENSG00000087008(ACOX3)	http://www.kegg.jp/kegg-bin/show_pathway?map00071/K00232%09%23FFFFFF,red/
hsa04714	Thermogenesis	Organismal Systems	Environmental adaptation	4	216	0.554007	0.673148	ENSG00000106617(PRKAG2),ENSG00000183648(NDUFB1),ENSG00000049618(ARID1B),ENSG00000118260(CREB1)	http://www.kegg.jp/kegg-bin/show_pathway?map04714/K11653%09%23FFFFFF,red/K05870%09%23FFFFFF,red/K03957%09%23FFFFFF,red/K07200%09%23FFFFFF,red/
hsa03013	RNA transport	Genetic Information Processing	Translation	3	160	0.55814	0.674543	ENSG00000272391(POM121C),ENSG00000155561(NUP205),ENSG00000196313(POM121)	http://www.kegg.jp/kegg-bin/show_pathway?map03013/K14310%09%23FFFFFF,red/K14316%09%23FFFFFF,red/
hsa04625	C-type lectin receptor signaling pathway	Organismal Systems	Immune system	2	104	0.566036	0.680448	ENSG00000051382(PIK3CB),ENSG00000100030(MAPK1)	http://www.kegg.jp/kegg-bin/show_pathway?map04625/K04371%09%23FFFFFF,red/K00922%09%23FFFFFF,red/
hsa04340	Hedgehog signaling pathway	Environmental Information Processing	Signal transduction	1	46	0.570026	0.681618	ENSG00000171791(BCL2)	http://www.kegg.jp/kegg-bin/show_pathway?map04340/K02161%09%23FFFFFF,red/
hsa00565	Ether lipid metabolism	Metabolism	Lipid metabolism	1	47	0.577857	0.687345	ENSG00000087253(LPCAT2)	http://www.kegg.jp/kegg-bin/show_pathway?map00565/K13510%09%23FFFFFF,red/
hsa04330	Notch signaling pathway	Environmental Information Processing	Signal transduction	1	48	0.585546	0.691263	ENSG00000168214(RBPJ)	http://www.kegg.jp/kegg-bin/show_pathway?map04330/K06053%09%23FFFFFF,red/
hsa05164	Influenza A	Human Diseases	Infectious diseases: Viral	3	167	0.587267	0.691263	ENSG00000051382(PIK3CB),ENSG00000100030(MAPK1),ENSG00000154229(PRKCA)	http://www.kegg.jp/kegg-bin/show_pathway?map05164/K04371%09%23FFFFFF,red/K00922%09%23FFFFFF,red/K02677%09%23FFFFFF,red/
hsa05030	Cocaine addiction	Human Diseases	Substance dependence	1	49	0.593095	0.692422	ENSG00000118260(CREB1)	http://www.kegg.jp/kegg-bin/show_pathway?map05030/K05870%09%23FFFFFF,red/
hsa04530	Tight junction	Cellular Processes	Cellular community - eukaryotes	3	170	0.599371	0.692422	ENSG00000106617(PRKAG2),ENSG00000175470(PPP2R2D),ENSG00000067900(ROCK1)	http://www.kegg.jp/kegg-bin/show_pathway?map04530/K04514%09%23FFFFFF,red/K04354%09%23FFFFFF,red/K07200%09%23FFFFFF,red/
hsa05014	Amyotrophic lateral sclerosis (ALS)	Human Diseases	Neurodegenerative diseases	1	50	0.600508	0.692422	ENSG00000171791(BCL2)	http://www.kegg.jp/kegg-bin/show_pathway?map05014/K02161%09%23FFFFFF,red/
hsa04979	Cholesterol metabolism	Organismal Systems	Digestive system	1	50	0.600508	0.692422	ENSG00000073060(SCARB1)	http://www.kegg.jp/kegg-bin/show_pathway?map04979/K13885%09%23FFFFFF,red/
hsa04923	Regulation of lipolysis in adipocytes	Organismal Systems	Endocrine system	1	54	0.628837	0.721407	ENSG00000051382(PIK3CB)	http://www.kegg.jp/kegg-bin/show_pathway?map04923/K00922%09%23FFFFFF,red/
hsa05168	Herpes simplex infection	Human Diseases	Infectious diseases: Viral	3	180	0.638015	0.72824	ENSG00000172534(HCFC1),ENSG00000263001(GTF2I),ENSG00000168040(FADD)	http://www.kegg.jp/kegg-bin/show_pathway?map05168/K02373%09%23FFFFFF,red/K14966%09%23FFFFFF,red/K03121%09%23FFFFFF,red/
hsa04114	Oocyte meiosis	Cellular Processes	Cell growth and death	2	121	0.648496	0.733102	ENSG00000002822(MAD1L1),ENSG00000100030(MAPK1)	http://www.kegg.jp/kegg-bin/show_pathway?map04114/K06679%09%23FFFFFF,red/K04371%09%23FFFFFF,red/
hsa00240	Pyrimidine metabolism	Metabolism	Nucleotide metabolism	1	57	0.648763	0.733102	ENSG00000162368(CMPK1)	http://www.kegg.jp/kegg-bin/show_pathway?map00240/K13800%09%23FFFFFF,red/
hsa00140	Steroid hormone biosynthesis	Metabolism	Lipid metabolism	1	60	0.667623	0.750661	ENSG00000140459(CYP11A1)	http://www.kegg.jp/kegg-bin/show_pathway?map00140/K00498%09%23FFFFFF,red/
hsa05217	Basal cell carcinoma	Human Diseases	Cancers: Specific types	1	62	0.679633	0.760381	ENSG00000162552(WNT4)	http://www.kegg.jp/kegg-bin/show_pathway?map05217/K00408%09%23FFFFFF,red/
hsa04612	Antigen processing and presentation	Organismal Systems	Immune system	1	67	0.7078	0.786112	ENSG00000118260(CREB1)	http://www.kegg.jp/kegg-bin/show_pathway?map04612/K05870%09%23FFFFFF,red/
hsa04120	Ubiquitin mediated proteolysis	Genetic Information Processing	Folding, sorting and degradation	2	136	0.710534	0.786112	ENSG00000103657(HERC1),ENSG00000154582(ELOC)	http://www.kegg.jp/kegg-bin/show_pathway?map04120/K10594%09%23FFFFFF,red/K03872%09%23FFFFFF,red/
hsa05418	Fluid shear stress and atherosclerosis	Human Diseases	Cardiovascular diseases	2	137	0.714327	0.786112	ENSG00000171791(BCL2),ENSG00000051382(PIK3CB)	http://www.kegg.jp/kegg-bin/show_pathway?map05418/K00922%09%23FFFFFF,red/K02161%09%23FFFFFF,red/
hsa04976	Bile secretion	Organismal Systems	Digestive system	1	69	0.718363	0.786112	ENSG00000073060(SCARB1)	http://www.kegg.jp/kegg-bin/show_pathway?map04976/K13885%09%23FFFFFF,red/
hsa05140	Leishmaniasis	Human Diseases	Infectious diseases: Parasitic	1	70	0.723502	0.786112	ENSG00000100030(MAPK1)	http://www.kegg.jp/kegg-bin/show_pathway?map05140/K04371%09%23FFFFFF,red/
hsa04622	RIG-I-like receptor signaling pathway	Organismal Systems	Immune system	1	70	0.723502	0.786112	ENSG00000168040(FADD)	http://www.kegg.jp/kegg-bin/show_pathway?map04622/K02373%09%23FFFFFF,red/
hsa04115	p53 signaling pathway	Cellular Processes	Cell growth and death	1	71	0.728546	0.787806	ENSG00000171791(BCL2)	http://www.kegg.jp/kegg-bin/show_pathway?map04115/K02161%09%23FFFFFF,red/
hsa05133	Pertussis	Human Diseases	Infectious diseases: Bacterial	1	76	0.752428	0.809756	ENSG00000100030(MAPK1)	http://www.kegg.jp/kegg-bin/show_pathway?map05133/K04371%09%23FFFFFF,red/
hsa04610	Complement and coagulation cascades	Organismal Systems	Immune system	1	79	0.76574	0.817014	ENSG00000155659(VSIG4)	http://www.kegg.jp/kegg-bin/show_pathway?map04610/K19822%09%23FFFFFF,red/
hsa05410	Hypertrophic cardiomyopathy (HCM)	Human Diseases	Cardiovascular diseases	1	80	0.770017	0.817014	ENSG00000106617(PRKAG2)	http://www.kegg.jp/kegg-bin/show_pathway?map05410/K07200%09%23FFFFFF,red/
hsa05204	Chemical carcinogenesis	Human Diseases	Cancers: Overview	1	80	0.770017	0.817014	ENSG00000213648(SULT1A4)	http://www.kegg.jp/kegg-bin/show_pathway?map05204/K01014%09%23FFFFFF,red/
hsa04512	ECM-receptor interaction	Environmental Information Processing	Signaling molecules and interaction	1	82	0.77834	0.821985	ENSG00000053747(LAMA3)	http://www.kegg.jp/kegg-bin/show_pathway?map04512/K06240%09%23FFFFFF,red/
hsa04010	MAPK signaling pathway	Environmental Information Processing	Signal transduction	4	295	0.786992	0.827257	ENSG00000011566(MAP4K3),ENSG00000085511(MAP3K4),ENSG00000100030(MAPK1),ENSG00000154229(PRKCA)	http://www.kegg.jp/kegg-bin/show_pathway?map04010/K04428%09%23FFFFFF,red/K04371%09%23FFFFFF,red/K04406%09%23FFFFFF,red/K02677%09%23FFFFFF,red/
hsa04630	Jak-STAT signaling pathway	Environmental Information Processing	Signal transduction	2	162	0.796336	0.833204	ENSG00000171791(BCL2),ENSG00000051382(PIK3CB)	http://www.kegg.jp/kegg-bin/show_pathway?map04630/K00922%09%23FFFFFF,red/K02161%09%23FFFFFF,red/
hsa04064	NF-kappa B signaling pathway	Environmental Information Processing	Signal transduction	1	89	0.805175	0.838569	ENSG00000171791(BCL2)	http://www.kegg.jp/kegg-bin/show_pathway?map04064/K02161%09%23FFFFFF,red/
hsa05202	Transcriptional misregulation in cancer	Human Diseases	Cancers: Overview	2	179	0.839545	0.870354	ENSG00000184937(WT1),ENSG00000138756(BMP2K)	http://www.kegg.jp/kegg-bin/show_pathway?map05202/K09234%09%23FFFFFF,red/K08854%09%23FFFFFF,red/
hsa04659	Th17 cell differentiation	Organismal Systems	Immune system	1	105	0.854977	0.882305	ENSG00000100030(MAPK1)	http://www.kegg.jp/kegg-bin/show_pathway?map04659/K04371%09%23FFFFFF,red/
hsa04142	Lysosome	Cellular Processes	Transport and catabolism	1	120	0.890074	0.910211	ENSG00000169919(GUSB)	http://www.kegg.jp/kegg-bin/show_pathway?map04142/K01195%09%23FFFFFF,red/
hsa00190	Oxidative phosphorylation	Metabolism	Energy metabolism	1	120	0.890074	0.910211	ENSG00000183648(NDUFB1)	http://www.kegg.jp/kegg-bin/show_pathway?map00190/K03957%09%23FFFFFF,red/
hsa05012	Parkinson's disease	Human Diseases	Neurodegenerative diseases	1	129	0.906925	0.922551	ENSG00000183648(NDUFB1)	http://www.kegg.jp/kegg-bin/show_pathway?map05012/K03957%09%23FFFFFF,red/
hsa05162	Measles	Human Diseases	Infectious diseases: Viral	1	131	0.910305	0.922551	ENSG00000051382(PIK3CB)	http://www.kegg.jp/kegg-bin/show_pathway?map05162/K00922%09%23FFFFFF,red/
hsa04080	Neuroactive ligand-receptor interaction	Environmental Information Processing	Signaling molecules and interaction	3	304	0.917077	0.925265	ENSG00000171509(RXFP1),ENSG00000160716(CHRNB2),ENSG00000112038(OPRM1)	http://www.kegg.jp/kegg-bin/show_pathway?map04080/K04215%09%23FFFFFF,red/K04306%09%23FFFFFF,red/K04813%09%23FFFFFF,red/
hsa04145	Phagosome	Cellular Processes	Transport and catabolism	1	148	0.93452	0.938673	ENSG00000073060(SCARB1)	http://www.kegg.jp/kegg-bin/show_pathway?map04145/K13885%09%23FFFFFF,red/
hsa04740	Olfactory transduction	Organismal Systems	Sensory system	4	425	0.952618	0.952618	ENSG00000186881(OR13F1),ENSG00000176695(OR4F17),ENSG00000172640(OR10AD1),ENSG00000176533(GNG7)	http://www.kegg.jp/kegg-bin/show_pathway?map04740/K04257%09%23FFFFFF,red/K04543%09%23FFFFFF,red/
