# Supplementary material for: Whole transcriptome analysis reveals differential gene expression associated with Anaplasma phagocytophilum invading HL-60 cells
Source: Parasit Vectors. 2026 May 8;19:290. doi: 10.1186/s13071-026-07381-6 (PMC13366880; doi:10.1186/s13071-026-07381-6)
Supplement: Supplementary file 7 — Supplementary Material 7. Table S7. Functional enrichment of dif-mRNAs at 24 hpi [file 13071_2026_7381_MOESM7_ESM.xlsx]

## Sheet: Sheet1
Category	GO.ID	Term	Up	Down	DEG	Total	Pvalue	FDR	Up_Gene	Down_Gene
BP	GO:0043588	skin development	43	6	49	417	2e-17	1.499e-13	ENSG00000005884(ITGA3),ENSG00000046604(DSG2),ENSG00000062038(CDH3),ENSG00000066468(FGFR2),ENSG00000073282(TP63),ENSG00000081277(PKP1),ENSG00000083307(GRHL2),ENSG00000105976(MET),ENSG00000107984(DKK1),ENSG00000112378(PERP),ENSG00000116285(ERRFI1),ENSG00000117595(IRF6),ENSG00000118898(PPL),ENSG00000124882(EREG),ENSG00000128422(KRT17),ENSG00000129116(PALLD),ENSG00000130702(LAMA5),ENSG00000132470(ITG…	ENSG00000138759(FRAS1),ENSG00000159450(TCHH),ENSG00000165300(SLITRK5),ENSG00000204020(LIPN),ENSG00000241233(KRTAP5-8),ENSG00000244411(KRTAP5-7)
BP	GO:0008544	epidermis development	46	4	50	467	4.5e-16	1.68638e-12	ENSG00000046604(DSG2),ENSG00000053747(LAMA3),ENSG00000058085(LAMC2),ENSG00000062038(CDH3),ENSG00000066468(FGFR2),ENSG00000073282(TP63),ENSG00000081277(PKP1),ENSG00000083307(GRHL2),ENSG00000087494(PTHLH),ENSG00000104413(ESRP1),ENSG00000107984(DKK1),ENSG00000112378(PERP),ENSG00000116285(ERRFI1),ENSG00000117595(IRF6),ENSG00000118898(PPL),ENSG00000124882(EREG),ENSG00000128422(KRT17),ENSG00000129116(P…	ENSG00000159450(TCHH),ENSG00000204020(LIPN),ENSG00000241233(KRTAP5-8),ENSG00000244411(KRTAP5-7)
BP	GO:0022610	biological adhesion	75	17	92	1429	4e-14	7.9447e-11	ENSG00000005884(ITGA3),ENSG00000041982(TNC),ENSG00000044115(CTNNA1),ENSG00000046604(DSG2),ENSG00000053747(LAMA3),ENSG00000058085(LAMC2),ENSG00000062038(CDH3),ENSG00000076356(PLXNA2),ENSG00000081181(ARG2),ENSG00000081277(PKP1),ENSG00000083307(GRHL2),ENSG00000084636(COL16A1),ENSG00000085733(CTTN),ENSG00000086570(FAT2),ENSG00000090339(ICAM1),ENSG00000091986(CCDC80),ENSG00000103855(CD276),ENSG0000010…	ENSG00000064201(TSPAN32),ENSG00000072071(ADGRL1),ENSG00000101665(SMAD7),ENSG00000115318(LOXL3),ENSG00000124469(CEACAM8),ENSG00000132535(DLG4),ENSG00000136854(STXBP1),ENSG00000138772(ANXA3),ENSG00000157873(TNFRSF14),ENSG00000159674(SPON2),ENSG00000162594(IL23R),ENSG00000163083(INHBB),ENSG00000169231(THBS3),ENSG00000181754(AMIGO1),ENSG00000183044(ABAT),ENSG00000188372(ZP3),ENSG00000188404(SELL)
BP	GO:0030216	keratinocyte differentiation	33	4	37	301	5e-14	7.9447e-11	ENSG00000046604(DSG2),ENSG00000062038(CDH3),ENSG00000073282(TP63),ENSG00000081277(PKP1),ENSG00000083307(GRHL2),ENSG00000112378(PERP),ENSG00000116285(ERRFI1),ENSG00000117595(IRF6),ENSG00000118898(PPL),ENSG00000124882(EREG),ENSG00000128422(KRT17),ENSG00000129116(PALLD),ENSG00000134757(DSG3),ENSG00000134762(DSC3),ENSG00000136155(SCEL),ENSG00000137693(YAP1),ENSG00000142627(EPHA2),ENSG00000165272(AQP3…	ENSG00000159450(TCHH),ENSG00000204020(LIPN),ENSG00000241233(KRTAP5-8),ENSG00000244411(KRTAP5-7)
BP	GO:0070268	cornification	21	2	23	111	5.3e-14	7.9447e-11	ENSG00000046604(DSG2),ENSG00000081277(PKP1),ENSG00000112378(PERP),ENSG00000118898(PPL),ENSG00000128422(KRT17),ENSG00000134757(DSG3),ENSG00000134762(DSC3),ENSG00000167754(KLK5),ENSG00000167768(KRT1),ENSG00000167880(EVPL),ENSG00000169469(SPRR1B),ENSG00000170477(KRT4),ENSG00000171345(KRT19),ENSG00000171346(KRT15),ENSG00000171401(KRT13),ENSG00000184363(PKP3),ENSG00000185479(KRT6B),ENSG00000186081(KRT…	ENSG00000159450(TCHH),ENSG00000204020(LIPN)
BP	GO:0007155	cell adhesion	75	16	91	1422	8.1e-14	1.01183e-10	ENSG00000005884(ITGA3),ENSG00000041982(TNC),ENSG00000044115(CTNNA1),ENSG00000046604(DSG2),ENSG00000053747(LAMA3),ENSG00000058085(LAMC2),ENSG00000062038(CDH3),ENSG00000076356(PLXNA2),ENSG00000081181(ARG2),ENSG00000081277(PKP1),ENSG00000083307(GRHL2),ENSG00000084636(COL16A1),ENSG00000085733(CTTN),ENSG00000086570(FAT2),ENSG00000090339(ICAM1),ENSG00000091986(CCDC80),ENSG00000103855(CD276),ENSG0000010…	ENSG00000064201(TSPAN32),ENSG00000072071(ADGRL1),ENSG00000101665(SMAD7),ENSG00000115318(LOXL3),ENSG00000124469(CEACAM8),ENSG00000132535(DLG4),ENSG00000136854(STXBP1),ENSG00000138772(ANXA3),ENSG00000157873(TNFRSF14),ENSG00000159674(SPON2),ENSG00000162594(IL23R),ENSG00000169231(THBS3),ENSG00000181754(AMIGO1),ENSG00000183044(ABAT),ENSG00000188372(ZP3),ENSG00000188404(SELL)
BP	GO:0009913	epidermal cell differentiation	36	4	40	357	1e-13	1.07071e-10	ENSG00000046604(DSG2),ENSG00000062038(CDH3),ENSG00000073282(TP63),ENSG00000081277(PKP1),ENSG00000083307(GRHL2),ENSG00000104413(ESRP1),ENSG00000112378(PERP),ENSG00000116285(ERRFI1),ENSG00000117595(IRF6),ENSG00000118898(PPL),ENSG00000124882(EREG),ENSG00000128422(KRT17),ENSG00000129116(PALLD),ENSG00000134757(DSG3),ENSG00000134762(DSC3),ENSG00000136155(SCEL),ENSG00000137693(YAP1),ENSG00000142627(EPHA…	ENSG00000159450(TCHH),ENSG00000204020(LIPN),ENSG00000241233(KRTAP5-8),ENSG00000244411(KRTAP5-7)
BP	GO:0009888	tissue development	96	16	112	2027	1.2e-12	1.12425e-09	ENSG00000005884(ITGA3),ENSG00000041982(TNC),ENSG00000046604(DSG2),ENSG00000053747(LAMA3),ENSG00000058085(LAMC2),ENSG00000062038(CDH3),ENSG00000066468(FGFR2),ENSG00000073282(TP63),ENSG00000075223(SEMA3C),ENSG00000076356(PLXNA2),ENSG00000081181(ARG2),ENSG00000081189(MEF2C),ENSG00000081277(PKP1),ENSG00000083307(GRHL2),ENSG00000087494(PTHLH),ENSG00000090339(ICAM1),ENSG00000104067(TJP1),ENSG0000010441…	ENSG00000073756(PTGS2),ENSG00000080298(RFX3),ENSG00000101605(MYOM1),ENSG00000101665(SMAD7),ENSG00000108924(HLF),ENSG00000115318(LOXL3),ENSG00000138759(FRAS1),ENSG00000155090(KLF10),ENSG00000157017(GHRL),ENSG00000159450(TCHH),ENSG00000164056(SPRY1),ENSG00000169231(THBS3),ENSG00000179284(DAND5),ENSG00000204020(LIPN),ENSG00000241233(KRTAP5-8),ENSG00000244411(KRTAP5-7)
BP	GO:0034330	cell junction organization	33	1	34	288	1.8e-12	1.499e-09	ENSG00000044115(CTNNA1),ENSG00000046604(DSG2),ENSG00000053747(LAMA3),ENSG00000058085(LAMC2),ENSG00000062038(CDH3),ENSG00000081277(PKP1),ENSG00000083307(GRHL2),ENSG00000084636(COL16A1),ENSG00000085733(CTTN),ENSG00000104067(TJP1),ENSG00000105699(LSR),ENSG00000105974(CAV1),ENSG00000112378(PERP),ENSG00000124145(SDC4),ENSG00000130702(LAMA5),ENSG00000132470(ITGB4),ENSG00000137801(THBS1),ENSG00000140859…	ENSG00000101665(SMAD7)
CC	GO:0071944	cell periphery	147	76	223	5414	2.8e-12	2.0986e-09	ENSG00000005471(ABCB4),ENSG00000005884(ITGA3),ENSG00000008853(RHOBTB2),ENSG00000013588(GPRC5A),ENSG00000039560(RAI14),ENSG00000042980(ADAM28),ENSG00000044115(CTNNA1),ENSG00000046604(DSG2),ENSG00000054793(ATP9A),ENSG00000058085(LAMC2),ENSG00000061676(NCKAP1),ENSG00000062038(CDH3),ENSG00000066468(FGFR2),ENSG00000067113(PLPP1),ENSG00000075223(SEMA3C),ENSG00000076356(PLXNA2),ENSG00000081277(PKP1),ENS…	ENSG00000002726(AOC1),ENSG00000003436(TFPI),ENSG00000037280(FLT4),ENSG00000058335(RASGRF1),ENSG00000064201(TSPAN32),ENSG00000069493(CLEC2D),ENSG00000072071(ADGRL1),ENSG00000073605(GSDMB),ENSG00000073756(PTGS2),ENSG00000074855(ANO8),ENSG00000091262(ABCC6),ENSG00000091513(TF),ENSG00000099338(CATSPERG),ENSG00000099992(TBC1D10A),ENSG00000099998(GGT5),ENSG00000100100(PIK3IP1),ENSG00000101665(SMAD7),EN…
BP	GO:0030855	epithelial cell differentiation	53	5	58	763	6.1e-12	4.15632e-09	ENSG00000046604(DSG2),ENSG00000062038(CDH3),ENSG00000066468(FGFR2),ENSG00000073282(TP63),ENSG00000081189(MEF2C),ENSG00000081277(PKP1),ENSG00000083307(GRHL2),ENSG00000090339(ICAM1),ENSG00000104067(TJP1),ENSG00000104413(ESRP1),ENSG00000105974(CAV1),ENSG00000105976(MET),ENSG00000112378(PERP),ENSG00000115884(SDC1),ENSG00000116285(ERRFI1),ENSG00000117595(IRF6),ENSG00000117707(PROX1),ENSG00000118898(PP…	ENSG00000080298(RFX3),ENSG00000159450(TCHH),ENSG00000204020(LIPN),ENSG00000241233(KRTAP5-8),ENSG00000244411(KRTAP5-7)
BP	GO:0034329	cell junction assembly	29	1	30	239	7.7e-12	4.80929e-09	ENSG00000044115(CTNNA1),ENSG00000053747(LAMA3),ENSG00000058085(LAMC2),ENSG00000062038(CDH3),ENSG00000081277(PKP1),ENSG00000083307(GRHL2),ENSG00000084636(COL16A1),ENSG00000085733(CTTN),ENSG00000104067(TJP1),ENSG00000105699(LSR),ENSG00000105974(CAV1),ENSG00000124145(SDC4),ENSG00000130702(LAMA5),ENSG00000132470(ITGB4),ENSG00000137801(THBS1),ENSG00000140945(CDH13),ENSG00000142627(EPHA2),ENSG000001448…	ENSG00000101665(SMAD7)
BP	GO:0048513	animal organ development	121	43	164	3562	9e-12	5.18885e-09	ENSG00000005884(ITGA3),ENSG00000041982(TNC),ENSG00000044115(CTNNA1),ENSG00000046604(DSG2),ENSG00000050165(DKK3),ENSG00000062038(CDH3),ENSG00000066468(FGFR2),ENSG00000073282(TP63),ENSG00000075223(SEMA3C),ENSG00000076356(PLXNA2),ENSG00000081181(ARG2),ENSG00000081189(MEF2C),ENSG00000081277(PKP1),ENSG00000083307(GRHL2),ENSG00000087494(PTHLH),ENSG00000090339(ICAM1),ENSG00000100906(NFKBIA),ENSG00000102…	ENSG00000037280(FLT4),ENSG00000073756(PTGS2),ENSG00000080298(RFX3),ENSG00000082014(SMARCD3),ENSG00000101605(MYOM1),ENSG00000101665(SMAD7),ENSG00000102878(HSF4),ENSG00000105649(RAB3A),ENSG00000108576(SLC6A4),ENSG00000108924(HLF),ENSG00000115318(LOXL3),ENSG00000115507(OTX1),ENSG00000123685(BATF3),ENSG00000131242(RAB11FIP4),ENSG00000133985(TTC9),ENSG00000138759(FRAS1),ENSG00000138772(ANXA3),ENSG0000…
BP	GO:0060429	epithelium development	71	9	80	1284	1.3e-11	6.95964e-09	ENSG00000041982(TNC),ENSG00000046604(DSG2),ENSG00000062038(CDH3),ENSG00000066468(FGFR2),ENSG00000073282(TP63),ENSG00000075223(SEMA3C),ENSG00000076356(PLXNA2),ENSG00000081181(ARG2),ENSG00000081189(MEF2C),ENSG00000081277(PKP1),ENSG00000083307(GRHL2),ENSG00000090339(ICAM1),ENSG00000104067(TJP1),ENSG00000104413(ESRP1),ENSG00000105974(CAV1),ENSG00000105976(MET),ENSG00000107984(DKK1),ENSG00000109321(AR…	ENSG00000080298(RFX3),ENSG00000101665(SMAD7),ENSG00000115318(LOXL3),ENSG00000138759(FRAS1),ENSG00000159450(TCHH),ENSG00000164056(SPRY1),ENSG00000204020(LIPN),ENSG00000241233(KRTAP5-8),ENSG00000244411(KRTAP5-7)
CC	GO:0005886	plasma membrane	141	74	215	5289	3.9e-11	1.9487e-08	ENSG00000005471(ABCB4),ENSG00000005884(ITGA3),ENSG00000008853(RHOBTB2),ENSG00000013588(GPRC5A),ENSG00000042980(ADAM28),ENSG00000044115(CTNNA1),ENSG00000046604(DSG2),ENSG00000054793(ATP9A),ENSG00000061676(NCKAP1),ENSG00000062038(CDH3),ENSG00000066468(FGFR2),ENSG00000067113(PLPP1),ENSG00000075223(SEMA3C),ENSG00000076356(PLXNA2),ENSG00000081277(PKP1),ENSG00000085733(CTTN),ENSG00000086570(FAT2),ENSG0…	ENSG00000002726(AOC1),ENSG00000003436(TFPI),ENSG00000037280(FLT4),ENSG00000058335(RASGRF1),ENSG00000064201(TSPAN32),ENSG00000069493(CLEC2D),ENSG00000072071(ADGRL1),ENSG00000073605(GSDMB),ENSG00000073756(PTGS2),ENSG00000074855(ANO8),ENSG00000091262(ABCC6),ENSG00000091513(TF),ENSG00000099338(CATSPERG),ENSG00000099992(TBC1D10A),ENSG00000099998(GGT5),ENSG00000100100(PIK3IP1),ENSG00000101665(SMAD7),EN…
BP	GO:0040012	regulation of locomotion	55	10	65	962	5.1e-11	2.38903e-08	ENSG00000005884(ITGA3),ENSG00000044115(CTNNA1),ENSG00000053747(LAMA3),ENSG00000058085(LAMC2),ENSG00000070087(PFN2),ENSG00000075223(SEMA3C),ENSG00000076356(PLXNA2),ENSG00000081189(MEF2C),ENSG00000090339(ICAM1),ENSG00000100065(CARD10),ENSG00000105971(CAV2),ENSG00000105974(CAV1),ENSG00000105976(MET),ENSG00000113140(SPARC),ENSG00000114019(AMOTL2),ENSG00000115963(RND3),ENSG00000117707(PROX1),ENSG00000…	ENSG00000037280(FLT4),ENSG00000073756(PTGS2),ENSG00000101665(SMAD7),ENSG00000106804(C5),ENSG00000138772(ANXA3),ENSG00000157017(GHRL),ENSG00000157873(TNFRSF14),ENSG00000172349(IL16),ENSG00000182885(ADGRG3),ENSG00000188372(ZP3)
BP	GO:0016477	cell migration	71	12	83	1408	8.6e-11	3.55026e-08	ENSG00000005884(ITGA3),ENSG00000008853(RHOBTB2),ENSG00000053747(LAMA3),ENSG00000058085(LAMC2),ENSG00000061676(NCKAP1),ENSG00000067113(PLPP1),ENSG00000070087(PFN2),ENSG00000075223(SEMA3C),ENSG00000076356(PLXNA2),ENSG00000081189(MEF2C),ENSG00000085733(CTTN),ENSG00000086570(FAT2),ENSG00000090339(ICAM1),ENSG00000100065(CARD10),ENSG00000102962(CCL22),ENSG00000105974(CAV1),ENSG00000105976(MET),ENSG0000…	ENSG00000037280(FLT4),ENSG00000073756(PTGS2),ENSG00000101665(SMAD7),ENSG00000106804(C5),ENSG00000124469(CEACAM8),ENSG00000138772(ANXA3),ENSG00000157873(TNFRSF14),ENSG00000163993(S100P),ENSG00000172349(IL16),ENSG00000182885(ADGRG3),ENSG00000188372(ZP3),ENSG00000188404(SELL)
BP	GO:0048731	system development	143	58	201	4806	8.9e-11	3.55026e-08	ENSG00000005884(ITGA3),ENSG00000041982(TNC),ENSG00000044115(CTNNA1),ENSG00000046604(DSG2),ENSG00000050165(DKK3),ENSG00000058085(LAMC2),ENSG00000061676(NCKAP1),ENSG00000062038(CDH3),ENSG00000066468(FGFR2),ENSG00000073282(TP63),ENSG00000075223(SEMA3C),ENSG00000076356(PLXNA2),ENSG00000081181(ARG2),ENSG00000081189(MEF2C),ENSG00000081277(PKP1),ENSG00000083307(GRHL2),ENSG00000085733(CTTN),ENSG000000874…	ENSG00000037280(FLT4),ENSG00000049089(COL9A2),ENSG00000058335(RASGRF1),ENSG00000072071(ADGRL1),ENSG00000073756(PTGS2),ENSG00000080298(RFX3),ENSG00000082014(SMARCD3),ENSG00000101605(MYOM1),ENSG00000101665(SMAD7),ENSG00000102878(HSF4),ENSG00000104177(MYEF2),ENSG00000105649(RAB3A),ENSG00000106031(HOXA13),ENSG00000106804(C5),ENSG00000108576(SLC6A4),ENSG00000108924(HLF),ENSG00000115318(LOXL3),ENSG0000…
BP	GO:0090132	epithelium migration	27	4	31	280	9e-11	3.55026e-08	ENSG00000005884(ITGA3),ENSG00000070087(PFN2),ENSG00000081189(MEF2C),ENSG00000083307(GRHL2),ENSG00000086570(FAT2),ENSG00000100065(CARD10),ENSG00000105976(MET),ENSG00000113140(SPARC),ENSG00000117707(PROX1),ENSG00000118257(NRP2),ENSG00000136848(DAB2IP),ENSG00000137440(FGFBP1),ENSG00000137801(THBS1),ENSG00000140945(CDH13),ENSG00000142627(EPHA2),ENSG00000145632(PLK2),ENSG00000150630(VEGFC),ENSG0000015…	ENSG00000037280(FLT4),ENSG00000073756(PTGS2),ENSG00000138772(ANXA3),ENSG00000163993(S100P)
BP	GO:0048856	anatomical structure development	165	68	233	5848	1e-10	3.7475e-08	ENSG00000005884(ITGA3),ENSG00000008853(RHOBTB2),ENSG00000041982(TNC),ENSG00000044115(CTNNA1),ENSG00000046604(DSG2),ENSG00000050165(DKK3),ENSG00000053747(LAMA3),ENSG00000058085(LAMC2),ENSG00000061676(NCKAP1),ENSG00000062038(CDH3),ENSG00000066468(FGFR2),ENSG00000073282(TP63),ENSG00000073792(IGF2BP2),ENSG00000075223(SEMA3C),ENSG00000076356(PLXNA2),ENSG00000081181(ARG2),ENSG00000081189(MEF2C),ENSG000…	ENSG00000037280(FLT4),ENSG00000049089(COL9A2),ENSG00000058335(RASGRF1),ENSG00000072071(ADGRL1),ENSG00000073146(MOV10L1),ENSG00000073756(PTGS2),ENSG00000080298(RFX3),ENSG00000082014(SMARCD3),ENSG00000099338(CATSPERG),ENSG00000101605(MYOM1),ENSG00000101665(SMAD7),ENSG00000102878(HSF4),ENSG00000104177(MYEF2),ENSG00000105649(RAB3A),ENSG00000106031(HOXA13),ENSG00000106804(C5),ENSG00000108576(SLC6A4),E…
BP	GO:0048870	cell motility	76	13	89	1566	1.1e-10	3.7475e-08	ENSG00000005884(ITGA3),ENSG00000008853(RHOBTB2),ENSG00000044115(CTNNA1),ENSG00000053747(LAMA3),ENSG00000058085(LAMC2),ENSG00000061676(NCKAP1),ENSG00000067113(PLPP1),ENSG00000070087(PFN2),ENSG00000075223(SEMA3C),ENSG00000076356(PLXNA2),ENSG00000081189(MEF2C),ENSG00000085733(CTTN),ENSG00000086570(FAT2),ENSG00000090339(ICAM1),ENSG00000100065(CARD10),ENSG00000102962(CCL22),ENSG00000105974(CAV1),ENSG0…	ENSG00000037280(FLT4),ENSG00000073756(PTGS2),ENSG00000080298(RFX3),ENSG00000101665(SMAD7),ENSG00000106804(C5),ENSG00000124469(CEACAM8),ENSG00000138772(ANXA3),ENSG00000157873(TNFRSF14),ENSG00000163993(S100P),ENSG00000172349(IL16),ENSG00000182885(ADGRG3),ENSG00000188372(ZP3),ENSG00000188404(SELL)
BP	GO:0051674	localization of cell	76	13	89	1566	1.1e-10	3.7475e-08	ENSG00000005884(ITGA3),ENSG00000008853(RHOBTB2),ENSG00000044115(CTNNA1),ENSG00000053747(LAMA3),ENSG00000058085(LAMC2),ENSG00000061676(NCKAP1),ENSG00000067113(PLPP1),ENSG00000070087(PFN2),ENSG00000075223(SEMA3C),ENSG00000076356(PLXNA2),ENSG00000081189(MEF2C),ENSG00000085733(CTTN),ENSG00000086570(FAT2),ENSG00000090339(ICAM1),ENSG00000100065(CARD10),ENSG00000102962(CCL22),ENSG00000105974(CAV1),ENSG0…	ENSG00000037280(FLT4),ENSG00000073756(PTGS2),ENSG00000080298(RFX3),ENSG00000101665(SMAD7),ENSG00000106804(C5),ENSG00000124469(CEACAM8),ENSG00000138772(ANXA3),ENSG00000157873(TNFRSF14),ENSG00000163993(S100P),ENSG00000172349(IL16),ENSG00000182885(ADGRG3),ENSG00000188372(ZP3),ENSG00000188404(SELL)
BP	GO:2000145	regulation of cell motility	53	8	61	889	1.2e-10	3.91043e-08	ENSG00000005884(ITGA3),ENSG00000044115(CTNNA1),ENSG00000053747(LAMA3),ENSG00000058085(LAMC2),ENSG00000070087(PFN2),ENSG00000075223(SEMA3C),ENSG00000076356(PLXNA2),ENSG00000081189(MEF2C),ENSG00000090339(ICAM1),ENSG00000100065(CARD10),ENSG00000105974(CAV1),ENSG00000105976(MET),ENSG00000113140(SPARC),ENSG00000114019(AMOTL2),ENSG00000115963(RND3),ENSG00000117707(PROX1),ENSG00000118257(NRP2),ENSG00000…	ENSG00000037280(FLT4),ENSG00000073756(PTGS2),ENSG00000101665(SMAD7),ENSG00000106804(C5),ENSG00000138772(ANXA3),ENSG00000157873(TNFRSF14),ENSG00000182885(ADGRG3),ENSG00000188372(ZP3)
BP	GO:0090130	tissue migration	27	4	31	286	1.5e-10	4.68437e-08	ENSG00000005884(ITGA3),ENSG00000070087(PFN2),ENSG00000081189(MEF2C),ENSG00000083307(GRHL2),ENSG00000086570(FAT2),ENSG00000100065(CARD10),ENSG00000105976(MET),ENSG00000113140(SPARC),ENSG00000117707(PROX1),ENSG00000118257(NRP2),ENSG00000136848(DAB2IP),ENSG00000137440(FGFBP1),ENSG00000137801(THBS1),ENSG00000140945(CDH13),ENSG00000142627(EPHA2),ENSG00000145632(PLK2),ENSG00000150630(VEGFC),ENSG0000015…	ENSG00000037280(FLT4),ENSG00000073756(PTGS2),ENSG00000138772(ANXA3),ENSG00000163993(S100P)
CC	GO:0005615	extracellular space	103	41	144	3151	1.8e-10	5.3964e-08	ENSG00000005471(ABCB4),ENSG00000005884(ITGA3),ENSG00000013588(GPRC5A),ENSG00000041982(TNC),ENSG00000042286(AIFM2),ENSG00000046604(DSG2),ENSG00000050165(DKK3),ENSG00000053747(LAMA3),ENSG00000058085(LAMC2),ENSG00000061676(NCKAP1),ENSG00000067113(PLPP1),ENSG00000070087(PFN2),ENSG00000075223(SEMA3C),ENSG00000084636(COL16A1),ENSG00000086570(FAT2),ENSG00000087494(PTHLH),ENSG00000090339(ICAM1),ENSG00000…	ENSG00000002726(AOC1),ENSG00000003436(TFPI),ENSG00000049089(COL9A2),ENSG00000055957(ITIH1),ENSG00000082196(C1QTNF3),ENSG00000091513(TF),ENSG00000099992(TBC1D10A),ENSG00000102886(GDPD3),ENSG00000103485(QPRT),ENSG00000106804(C5),ENSG00000111215(PRR4),ENSG00000115318(LOXL3),ENSG00000124469(CEACAM8),ENSG00000131242(RAB11FIP4),ENSG00000134864(GGACT),ENSG00000136854(STXBP1),ENSG00000137831(UACA),ENSG00…
BP	GO:0051270	regulation of cellular component movement	56	8	64	970	2e-10	5.55185e-08	ENSG00000005884(ITGA3),ENSG00000044115(CTNNA1),ENSG00000046604(DSG2),ENSG00000053747(LAMA3),ENSG00000058085(LAMC2),ENSG00000070087(PFN2),ENSG00000075223(SEMA3C),ENSG00000076356(PLXNA2),ENSG00000081189(MEF2C),ENSG00000090339(ICAM1),ENSG00000100065(CARD10),ENSG00000105974(CAV1),ENSG00000105976(MET),ENSG00000113140(SPARC),ENSG00000114019(AMOTL2),ENSG00000115963(RND3),ENSG00000117707(PROX1),ENSG00000…	ENSG00000037280(FLT4),ENSG00000073756(PTGS2),ENSG00000101665(SMAD7),ENSG00000106804(C5),ENSG00000138772(ANXA3),ENSG00000157873(TNFRSF14),ENSG00000182885(ADGRG3),ENSG00000188372(ZP3)
BP	GO:0031424	keratinization	23	4	27	223	2e-10	5.55185e-08	ENSG00000046604(DSG2),ENSG00000062038(CDH3),ENSG00000081277(PKP1),ENSG00000112378(PERP),ENSG00000118898(PPL),ENSG00000128422(KRT17),ENSG00000134757(DSG3),ENSG00000134762(DSC3),ENSG00000167754(KLK5),ENSG00000167768(KRT1),ENSG00000167880(EVPL),ENSG00000169469(SPRR1B),ENSG00000170477(KRT4),ENSG00000171345(KRT19),ENSG00000171346(KRT15),ENSG00000171401(KRT13),ENSG00000175793(SFN),ENSG00000184363(PKP3)…	ENSG00000159450(TCHH),ENSG00000204020(LIPN),ENSG00000241233(KRTAP5-8),ENSG00000244411(KRTAP5-7)
CC	GO:0044421	extracellular region part	106	43	149	3309	2.2e-10	5.88893e-08	ENSG00000005471(ABCB4),ENSG00000005884(ITGA3),ENSG00000013588(GPRC5A),ENSG00000041982(TNC),ENSG00000042286(AIFM2),ENSG00000046604(DSG2),ENSG00000050165(DKK3),ENSG00000053747(LAMA3),ENSG00000058085(LAMC2),ENSG00000061676(NCKAP1),ENSG00000067113(PLPP1),ENSG00000070087(PFN2),ENSG00000075223(SEMA3C),ENSG00000084636(COL16A1),ENSG00000086570(FAT2),ENSG00000087494(PTHLH),ENSG00000090339(ICAM1),ENSG00000…	ENSG00000002726(AOC1),ENSG00000003436(TFPI),ENSG00000049089(COL9A2),ENSG00000055957(ITIH1),ENSG00000082196(C1QTNF3),ENSG00000091513(TF),ENSG00000099992(TBC1D10A),ENSG00000102886(GDPD3),ENSG00000103485(QPRT),ENSG00000105649(RAB3A),ENSG00000106804(C5),ENSG00000111215(PRR4),ENSG00000115318(LOXL3),ENSG00000124469(CEACAM8),ENSG00000131242(RAB11FIP4),ENSG00000134864(GGACT),ENSG00000136854(STXBP1),ENSG0…
BP	GO:0010631	epithelial cell migration	26	4	30	277	3.1e-10	8.0119e-08	ENSG00000005884(ITGA3),ENSG00000070087(PFN2),ENSG00000081189(MEF2C),ENSG00000086570(FAT2),ENSG00000100065(CARD10),ENSG00000105976(MET),ENSG00000113140(SPARC),ENSG00000117707(PROX1),ENSG00000118257(NRP2),ENSG00000136848(DAB2IP),ENSG00000137440(FGFBP1),ENSG00000137801(THBS1),ENSG00000140945(CDH13),ENSG00000142627(EPHA2),ENSG00000145632(PLK2),ENSG00000150630(VEGFC),ENSG00000150760(DOCK1),ENSG0000016…	ENSG00000037280(FLT4),ENSG00000073756(PTGS2),ENSG00000138772(ANXA3),ENSG00000163993(S100P)
BP	GO:0007275	multicellular organism development	152	64	216	5366	4e-10	9.99333e-08	ENSG00000005884(ITGA3),ENSG00000041982(TNC),ENSG00000044115(CTNNA1),ENSG00000046604(DSG2),ENSG00000050165(DKK3),ENSG00000053747(LAMA3),ENSG00000058085(LAMC2),ENSG00000061676(NCKAP1),ENSG00000062038(CDH3),ENSG00000066468(FGFR2),ENSG00000073282(TP63),ENSG00000075223(SEMA3C),ENSG00000076356(PLXNA2),ENSG00000081181(ARG2),ENSG00000081189(MEF2C),ENSG00000081277(PKP1),ENSG00000083307(GRHL2),ENSG00000085…	ENSG00000037280(FLT4),ENSG00000049089(COL9A2),ENSG00000058335(RASGRF1),ENSG00000072071(ADGRL1),ENSG00000073146(MOV10L1),ENSG00000073756(PTGS2),ENSG00000080298(RFX3),ENSG00000082014(SMARCD3),ENSG00000099338(CATSPERG),ENSG00000101605(MYOM1),ENSG00000101665(SMAD7),ENSG00000102878(HSF4),ENSG00000104177(MYEF2),ENSG00000105649(RAB3A),ENSG00000106031(HOXA13),ENSG00000106804(C5),ENSG00000108576(SLC6A4),E…
BP	GO:0030334	regulation of cell migration	49	8	57	828	4.4e-10	1.06381e-07	ENSG00000005884(ITGA3),ENSG00000053747(LAMA3),ENSG00000058085(LAMC2),ENSG00000070087(PFN2),ENSG00000075223(SEMA3C),ENSG00000076356(PLXNA2),ENSG00000081189(MEF2C),ENSG00000090339(ICAM1),ENSG00000100065(CARD10),ENSG00000105974(CAV1),ENSG00000105976(MET),ENSG00000113140(SPARC),ENSG00000114019(AMOTL2),ENSG00000115963(RND3),ENSG00000117707(PROX1),ENSG00000118257(NRP2),ENSG00000124145(SDC4),ENSG0000012…	ENSG00000037280(FLT4),ENSG00000073756(PTGS2),ENSG00000101665(SMAD7),ENSG00000106804(C5),ENSG00000138772(ANXA3),ENSG00000157873(TNFRSF14),ENSG00000182885(ADGRG3),ENSG00000188372(ZP3)
BP	GO:0050673	epithelial cell proliferation	33	2	35	381	9.4e-10	2.20166e-07	ENSG00000062038(CDH3),ENSG00000066468(FGFR2),ENSG00000073282(TP63),ENSG00000081189(MEF2C),ENSG00000105971(CAV2),ENSG00000105974(CAV1),ENSG00000109321(AREG),ENSG00000113140(SPARC),ENSG00000116285(ERRFI1),ENSG00000117595(IRF6),ENSG00000117707(PROX1),ENSG00000118257(NRP2),ENSG00000124882(EREG),ENSG00000135373(EHF),ENSG00000136848(DAB2IP),ENSG00000137440(FGFBP1),ENSG00000137693(YAP1),ENSG00000137801(…	ENSG00000037280(FLT4),ENSG00000157017(GHRL)
BP	GO:0045216	cell-cell junction organization	27	1	28	256	9.9e-10	2.2485e-07	ENSG00000044115(CTNNA1),ENSG00000046604(DSG2),ENSG00000062038(CDH3),ENSG00000081277(PKP1),ENSG00000083307(GRHL2),ENSG00000084636(COL16A1),ENSG00000085733(CTTN),ENSG00000104067(TJP1),ENSG00000105699(LSR),ENSG00000105974(CAV1),ENSG00000112378(PERP),ENSG00000124145(SDC4),ENSG00000130702(LAMA5),ENSG00000137801(THBS1),ENSG00000140859(KIFC3),ENSG00000140945(CDH13),ENSG00000142627(EPHA2),ENSG00000144824…	ENSG00000101665(SMAD7)
BP	GO:0032502	developmental process	171	70	241	6253	1.2e-09	2.64529e-07	ENSG00000005884(ITGA3),ENSG00000008853(RHOBTB2),ENSG00000039560(RAI14),ENSG00000041982(TNC),ENSG00000044115(CTNNA1),ENSG00000046604(DSG2),ENSG00000050165(DKK3),ENSG00000053747(LAMA3),ENSG00000058085(LAMC2),ENSG00000061676(NCKAP1),ENSG00000062038(CDH3),ENSG00000066468(FGFR2),ENSG00000073282(TP63),ENSG00000073792(IGF2BP2),ENSG00000075223(SEMA3C),ENSG00000076356(PLXNA2),ENSG00000081181(ARG2),ENSG000…	ENSG00000037280(FLT4),ENSG00000049089(COL9A2),ENSG00000058335(RASGRF1),ENSG00000072071(ADGRL1),ENSG00000073146(MOV10L1),ENSG00000073756(PTGS2),ENSG00000080298(RFX3),ENSG00000082014(SMARCD3),ENSG00000082196(C1QTNF3),ENSG00000099338(CATSPERG),ENSG00000101605(MYOM1),ENSG00000101665(SMAD7),ENSG00000102878(HSF4),ENSG00000104177(MYEF2),ENSG00000105649(RAB3A),ENSG00000106031(HOXA13),ENSG00000106804(C5),…
BP	GO:0048869	cellular developmental process	135	47	182	4348	1.4e-09	2.998e-07	ENSG00000005884(ITGA3),ENSG00000008853(RHOBTB2),ENSG00000039560(RAI14),ENSG00000041982(TNC),ENSG00000044115(CTNNA1),ENSG00000046604(DSG2),ENSG00000053747(LAMA3),ENSG00000061676(NCKAP1),ENSG00000062038(CDH3),ENSG00000066468(FGFR2),ENSG00000073282(TP63),ENSG00000075223(SEMA3C),ENSG00000076356(PLXNA2),ENSG00000081181(ARG2),ENSG00000081189(MEF2C),ENSG00000081277(PKP1),ENSG00000083307(GRHL2),ENSG00000…	ENSG00000058335(RASGRF1),ENSG00000073146(MOV10L1),ENSG00000073756(PTGS2),ENSG00000080298(RFX3),ENSG00000082014(SMARCD3),ENSG00000082196(C1QTNF3),ENSG00000099338(CATSPERG),ENSG00000101605(MYOM1),ENSG00000101665(SMAD7),ENSG00000102878(HSF4),ENSG00000104177(MYEF2),ENSG00000105649(RAB3A),ENSG00000108576(SLC6A4),ENSG00000108924(HLF),ENSG00000115318(LOXL3),ENSG00000123685(BATF3),ENSG00000128872(TMOD2),…
BP	GO:0007044	cell-substrate junction assembly	17	0	17	97	1.7e-09	3.53931e-07	ENSG00000053747(LAMA3),ENSG00000058085(LAMC2),ENSG00000084636(COL16A1),ENSG00000085733(CTTN),ENSG00000124145(SDC4),ENSG00000130702(LAMA5),ENSG00000132470(ITGB4),ENSG00000137801(THBS1),ENSG00000144824(PHLDB2),ENSG00000152894(PTPRK),ENSG00000164171(ITGA2),ENSG00000169398(PTK2),ENSG00000173156(RHOD),ENSG00000186081(KRT5),ENSG00000186847(KRT14),ENSG00000196878(LAMB3),ENSG00000248905(FMN1)	-
BP	GO:0001667	ameboidal-type cell migration	30	4	34	383	4e-09	8.1027e-07	ENSG00000005884(ITGA3),ENSG00000070087(PFN2),ENSG00000075223(SEMA3C),ENSG00000081189(MEF2C),ENSG00000086570(FAT2),ENSG00000100065(CARD10),ENSG00000105976(MET),ENSG00000113140(SPARC),ENSG00000114019(AMOTL2),ENSG00000117707(PROX1),ENSG00000118257(NRP2),ENSG00000124145(SDC4),ENSG00000130702(LAMA5),ENSG00000136848(DAB2IP),ENSG00000137440(FGFBP1),ENSG00000137801(THBS1),ENSG00000140945(CDH13),ENSG00000…	ENSG00000037280(FLT4),ENSG00000073756(PTGS2),ENSG00000138772(ANXA3),ENSG00000163993(S100P)
BP	GO:0040011	locomotion	77	16	93	1793	4.4e-09	8.4559e-07	ENSG00000005884(ITGA3),ENSG00000008853(RHOBTB2),ENSG00000044115(CTNNA1),ENSG00000053747(LAMA3),ENSG00000058085(LAMC2),ENSG00000061676(NCKAP1),ENSG00000067113(PLPP1),ENSG00000070087(PFN2),ENSG00000075223(SEMA3C),ENSG00000076356(PLXNA2),ENSG00000081189(MEF2C),ENSG00000085733(CTTN),ENSG00000086570(FAT2),ENSG00000090339(ICAM1),ENSG00000100065(CARD10),ENSG00000102962(CCL22),ENSG00000105971(CAV2),ENSG0…	ENSG00000037280(FLT4),ENSG00000073756(PTGS2),ENSG00000080298(RFX3),ENSG00000101665(SMAD7),ENSG00000106804(C5),ENSG00000124469(CEACAM8),ENSG00000138772(ANXA3),ENSG00000157017(GHRL),ENSG00000157873(TNFRSF14),ENSG00000159674(SPON2),ENSG00000163993(S100P),ENSG00000170293(CMTM8),ENSG00000172349(IL16),ENSG00000182885(ADGRG3),ENSG00000188372(ZP3),ENSG00000188404(SELL)
CC	GO:0070161	anchoring junction	39	3	42	556	4.4e-09	8.4559e-07	ENSG00000005471(ABCB4),ENSG00000005884(ITGA3),ENSG00000041982(TNC),ENSG00000044115(CTNNA1),ENSG00000046604(DSG2),ENSG00000061676(NCKAP1),ENSG00000062038(CDH3),ENSG00000081277(PKP1),ENSG00000085733(CTTN),ENSG00000086570(FAT2),ENSG00000090339(ICAM1),ENSG00000104067(TJP1),ENSG00000105971(CAV2),ENSG00000105974(CAV1),ENSG00000112378(PERP),ENSG00000115963(RND3),ENSG00000118898(PPL),ENSG00000124145(SDC4…	ENSG00000101665(SMAD7),ENSG00000114796(KLHL24),ENSG00000172059(KLF11)
BP	GO:0030154	cell differentiation	127	47	174	4165	4.8e-09	8.994e-07	ENSG00000005884(ITGA3),ENSG00000039560(RAI14),ENSG00000041982(TNC),ENSG00000044115(CTNNA1),ENSG00000046604(DSG2),ENSG00000053747(LAMA3),ENSG00000061676(NCKAP1),ENSG00000062038(CDH3),ENSG00000066468(FGFR2),ENSG00000073282(TP63),ENSG00000075223(SEMA3C),ENSG00000076356(PLXNA2),ENSG00000081189(MEF2C),ENSG00000081277(PKP1),ENSG00000083307(GRHL2),ENSG00000085733(CTTN),ENSG00000087494(PTHLH),ENSG0000009…	ENSG00000058335(RASGRF1),ENSG00000073146(MOV10L1),ENSG00000073756(PTGS2),ENSG00000080298(RFX3),ENSG00000082014(SMARCD3),ENSG00000082196(C1QTNF3),ENSG00000099338(CATSPERG),ENSG00000101605(MYOM1),ENSG00000101665(SMAD7),ENSG00000102878(HSF4),ENSG00000104177(MYEF2),ENSG00000105649(RAB3A),ENSG00000108576(SLC6A4),ENSG00000108924(HLF),ENSG00000115318(LOXL3),ENSG00000123685(BATF3),ENSG00000128872(TMOD2),…
CC	GO:0030054	cell junction	63	9	72	1296	1.1e-08	2.01085e-06	ENSG00000005471(ABCB4),ENSG00000005884(ITGA3),ENSG00000020577(SAMD4A),ENSG00000039560(RAI14),ENSG00000041982(TNC),ENSG00000044115(CTNNA1),ENSG00000046604(DSG2),ENSG00000061676(NCKAP1),ENSG00000062038(CDH3),ENSG00000081277(PKP1),ENSG00000083307(GRHL2),ENSG00000085733(CTTN),ENSG00000086570(FAT2),ENSG00000090339(ICAM1),ENSG00000104067(TJP1),ENSG00000105699(LSR),ENSG00000105971(CAV2),ENSG00000105974(…	ENSG00000002726(AOC1),ENSG00000072071(ADGRL1),ENSG00000101665(SMAD7),ENSG00000108556(CHRNE),ENSG00000114796(KLHL24),ENSG00000132535(DLG4),ENSG00000149927(DOC2A),ENSG00000172059(KLF11),ENSG00000182771(GRID1)
BP	GO:0010632	regulation of epithelial cell migration	21	3	24	216	1.2e-08	2.09163e-06	ENSG00000005884(ITGA3),ENSG00000070087(PFN2),ENSG00000081189(MEF2C),ENSG00000100065(CARD10),ENSG00000105976(MET),ENSG00000113140(SPARC),ENSG00000117707(PROX1),ENSG00000118257(NRP2),ENSG00000136848(DAB2IP),ENSG00000137440(FGFBP1),ENSG00000137801(THBS1),ENSG00000142627(EPHA2),ENSG00000145632(PLK2),ENSG00000150630(VEGFC),ENSG00000150760(DOCK1),ENSG00000164171(ITGA2),ENSG00000164619(BMPER),ENSG000001…	ENSG00000037280(FLT4),ENSG00000073756(PTGS2),ENSG00000138772(ANXA3)
CC	GO:0030057	desmosome	8	1	9	25	1.2e-08	2.09163e-06	ENSG00000046604(DSG2),ENSG00000081277(PKP1),ENSG00000112378(PERP),ENSG00000118898(PPL),ENSG00000134757(DSG3),ENSG00000134762(DSC3),ENSG00000167880(EVPL),ENSG00000184363(PKP3)	ENSG00000114796(KLHL24)
BP	GO:0007166	cell surface receptor signaling pathway	97	35	132	2941	1.3e-08	2.16522e-06	ENSG00000005884(ITGA3),ENSG00000013588(GPRC5A),ENSG00000044115(CTNNA1),ENSG00000050165(DKK3),ENSG00000061676(NCKAP1),ENSG00000062038(CDH3),ENSG00000066468(FGFR2),ENSG00000073282(TP63),ENSG00000075223(SEMA3C),ENSG00000076356(PLXNA2),ENSG00000081189(MEF2C),ENSG00000084636(COL16A1),ENSG00000085733(CTTN),ENSG00000090339(ICAM1),ENSG00000100234(TIMP3),ENSG00000100906(NFKBIA),ENSG00000102962(CCL22),ENSG…	ENSG00000037280(FLT4),ENSG00000058335(RASGRF1),ENSG00000064201(TSPAN32),ENSG00000069493(CLEC2D),ENSG00000072071(ADGRL1),ENSG00000073756(PTGS2),ENSG00000101665(SMAD7),ENSG00000101890(GUCY2F),ENSG00000106804(C5),ENSG00000108556(CHRNE),ENSG00000114796(KLHL24),ENSG00000115318(LOXL3),ENSG00000128604(IRF5),ENSG00000132535(DLG4),ENSG00000137070(IL11RA),ENSG00000138772(ANXA3),ENSG00000155090(KLF10),ENSG0…
CC	GO:0005576	extracellular region	118	50	168	4098	1.3e-08	2.16522e-06	ENSG00000005471(ABCB4),ENSG00000005884(ITGA3),ENSG00000013588(GPRC5A),ENSG00000041982(TNC),ENSG00000042286(AIFM2),ENSG00000042980(ADAM28),ENSG00000046604(DSG2),ENSG00000050165(DKK3),ENSG00000053747(LAMA3),ENSG00000058085(LAMC2),ENSG00000061676(NCKAP1),ENSG00000066468(FGFR2),ENSG00000067113(PLPP1),ENSG00000070087(PFN2),ENSG00000075223(SEMA3C),ENSG00000084636(COL16A1),ENSG00000086570(FAT2),ENSG0000…	ENSG00000002726(AOC1),ENSG00000003436(TFPI),ENSG00000037280(FLT4),ENSG00000049089(COL9A2),ENSG00000055957(ITIH1),ENSG00000082196(C1QTNF3),ENSG00000091513(TF),ENSG00000099992(TBC1D10A),ENSG00000102886(GDPD3),ENSG00000103485(QPRT),ENSG00000105649(RAB3A),ENSG00000106804(C5),ENSG00000111215(PRR4),ENSG00000112303(VNN2),ENSG00000115318(LOXL3),ENSG00000124469(CEACAM8),ENSG00000131242(RAB11FIP4),ENSG0000…
BP	GO:0030198	extracellular matrix organization	30	2	32	365	1.6e-08	2.60696e-06	ENSG00000005884(ITGA3),ENSG00000041982(TNC),ENSG00000053747(LAMA3),ENSG00000058085(LAMC2),ENSG00000084636(COL16A1),ENSG00000090339(ICAM1),ENSG00000091986(CCDC80),ENSG00000113140(SPARC),ENSG00000118785(SPP1),ENSG00000120708(TGFBI),ENSG00000130508(PXDN),ENSG00000130702(LAMA5),ENSG00000132470(ITGB4),ENSG00000137801(THBS1),ENSG00000143127(ITGA10),ENSG00000144824(PHLDB2),ENSG00000164171(ITGA2),ENSG000…	ENSG00000049089(COL9A2),ENSG00000115318(LOXL3)
BP	GO:0043062	extracellular structure organization	30	2	32	366	1.7e-08	2.71096e-06	ENSG00000005884(ITGA3),ENSG00000041982(TNC),ENSG00000053747(LAMA3),ENSG00000058085(LAMC2),ENSG00000084636(COL16A1),ENSG00000090339(ICAM1),ENSG00000091986(CCDC80),ENSG00000113140(SPARC),ENSG00000118785(SPP1),ENSG00000120708(TGFBI),ENSG00000130508(PXDN),ENSG00000130702(LAMA5),ENSG00000132470(ITGB4),ENSG00000137801(THBS1),ENSG00000143127(ITGA10),ENSG00000144824(PHLDB2),ENSG00000164171(ITGA2),ENSG000…	ENSG00000049089(COL9A2),ENSG00000115318(LOXL3)
BP	GO:0032501	multicellular organismal process	183	89	272	7548	4.5e-08	6.88316e-06	ENSG00000005884(ITGA3),ENSG00000039560(RAI14),ENSG00000041982(TNC),ENSG00000042980(ADAM28),ENSG00000044115(CTNNA1),ENSG00000046604(DSG2),ENSG00000050165(DKK3),ENSG00000053747(LAMA3),ENSG00000058085(LAMC2),ENSG00000061676(NCKAP1),ENSG00000062038(CDH3),ENSG00000066468(FGFR2),ENSG00000067113(PLPP1),ENSG00000070087(PFN2),ENSG00000073282(TP63),ENSG00000073792(IGF2BP2),ENSG00000075223(SEMA3C),ENSG00000…	ENSG00000003436(TFPI),ENSG00000037280(FLT4),ENSG00000042317(SPATA7),ENSG00000049089(COL9A2),ENSG00000058335(RASGRF1),ENSG00000064201(TSPAN32),ENSG00000072071(ADGRL1),ENSG00000073146(MOV10L1),ENSG00000073756(PTGS2),ENSG00000080298(RFX3),ENSG00000082014(SMARCD3),ENSG00000082196(C1QTNF3),ENSG00000091262(ABCC6),ENSG00000091513(TF),ENSG00000099338(CATSPERG),ENSG00000101605(MYOM1),ENSG00000101665(SMAD7…
CC	GO:0044459	plasma membrane part	79	44	123	2781	4.5e-08	6.88316e-06	ENSG00000005471(ABCB4),ENSG00000005884(ITGA3),ENSG00000013588(GPRC5A),ENSG00000044115(CTNNA1),ENSG00000046604(DSG2),ENSG00000061676(NCKAP1),ENSG00000062038(CDH3),ENSG00000066468(FGFR2),ENSG00000067113(PLPP1),ENSG00000075223(SEMA3C),ENSG00000076356(PLXNA2),ENSG00000085733(CTTN),ENSG00000090339(ICAM1),ENSG00000096433(ITPR3),ENSG00000100558(PLEK2),ENSG00000103855(CD276),ENSG00000104067(TJP1),ENSG000…	ENSG00000003436(TFPI),ENSG00000037280(FLT4),ENSG00000064201(TSPAN32),ENSG00000069493(CLEC2D),ENSG00000072071(ADGRL1),ENSG00000073756(PTGS2),ENSG00000091262(ABCC6),ENSG00000091513(TF),ENSG00000099338(CATSPERG),ENSG00000099998(GGT5),ENSG00000101665(SMAD7),ENSG00000101890(GUCY2F),ENSG00000103569(AQP9),ENSG00000105352(CEACAM4),ENSG00000106804(C5),ENSG00000108556(CHRNE),ENSG00000108576(SLC6A4),ENSG000…
BP	GO:0050678	regulation of epithelial cell proliferation	27	2	29	325	5.1e-08	7.64196e-06	ENSG00000062038(CDH3),ENSG00000066468(FGFR2),ENSG00000073282(TP63),ENSG00000081189(MEF2C),ENSG00000105971(CAV2),ENSG00000105974(CAV1),ENSG00000113140(SPARC),ENSG00000116285(ERRFI1),ENSG00000117707(PROX1),ENSG00000118257(NRP2),ENSG00000124882(EREG),ENSG00000136848(DAB2IP),ENSG00000137440(FGFBP1),ENSG00000137693(YAP1),ENSG00000137801(THBS1),ENSG00000140945(CDH13),ENSG00000146648(EGFR),ENSG000001506…	ENSG00000037280(FLT4),ENSG00000157017(GHRL)
BP	GO:0006928	movement of cell or subcellular component	83	15	98	2025	5.2e-08	7.64196e-06	ENSG00000005884(ITGA3),ENSG00000008853(RHOBTB2),ENSG00000044115(CTNNA1),ENSG00000046604(DSG2),ENSG00000053747(LAMA3),ENSG00000058085(LAMC2),ENSG00000061676(NCKAP1),ENSG00000067113(PLPP1),ENSG00000070087(PFN2),ENSG00000075223(SEMA3C),ENSG00000076356(PLXNA2),ENSG00000081189(MEF2C),ENSG00000085733(CTTN),ENSG00000086570(FAT2),ENSG00000090339(ICAM1),ENSG00000100065(CARD10),ENSG00000102962(CCL22),ENSG0…	ENSG00000037280(FLT4),ENSG00000073756(PTGS2),ENSG00000080298(RFX3),ENSG00000101665(SMAD7),ENSG00000106804(C5),ENSG00000124469(CEACAM8),ENSG00000138772(ANXA3),ENSG00000157873(TNFRSF14),ENSG00000159674(SPON2),ENSG00000163993(S100P),ENSG00000167702(KIFC2),ENSG00000172349(IL16),ENSG00000182885(ADGRG3),ENSG00000188372(ZP3),ENSG00000188404(SELL)
CC	GO:0005911	cell-cell junction	32	3	35	457	6.4e-08	9.22462e-06	ENSG00000005471(ABCB4),ENSG00000044115(CTNNA1),ENSG00000046604(DSG2),ENSG00000062038(CDH3),ENSG00000081277(PKP1),ENSG00000083307(GRHL2),ENSG00000086570(FAT2),ENSG00000104067(TJP1),ENSG00000105699(LSR),ENSG00000107186(MPDZ),ENSG00000112378(PERP),ENSG00000114019(AMOTL2),ENSG00000118898(PPL),ENSG00000134757(DSG3),ENSG00000134762(DSC3),ENSG00000137699(TRIM29),ENSG00000139926(FRMD6),ENSG00000140859(KI…	ENSG00000002726(AOC1),ENSG00000101665(SMAD7),ENSG00000114796(KLHL24)
CC	GO:0005578	proteinaceous extracellular matrix	14	2	16	113	9e-08	1.27274e-05	ENSG00000041982(TNC),ENSG00000053747(LAMA3),ENSG00000058085(LAMC2),ENSG00000091986(CCDC80),ENSG00000100234(TIMP3),ENSG00000113140(SPARC),ENSG00000120708(TGFBI),ENSG00000130702(LAMA5),ENSG00000159166(LAD1),ENSG00000166833(NAV2),ENSG00000188153(COL4A5),ENSG00000196739(COL27A1),ENSG00000196878(LAMB3),ENSG00000197565(COL4A6)	ENSG00000049089(COL9A2),ENSG00000138759(FRAS1)
BP	GO:0048646	anatomical structure formation involved in morphogenesis	51	11	62	1090	1.1e-07	1.52676e-05	ENSG00000005884(ITGA3),ENSG00000053747(LAMA3),ENSG00000066468(FGFR2),ENSG00000073282(TP63),ENSG00000075223(SEMA3C),ENSG00000076356(PLXNA2),ENSG00000081189(MEF2C),ENSG00000083307(GRHL2),ENSG00000100065(CARD10),ENSG00000104067(TJP1),ENSG00000105974(CAV1),ENSG00000107984(DKK1),ENSG00000112378(PERP),ENSG00000113140(SPARC),ENSG00000114019(AMOTL2),ENSG00000116016(EPAS1),ENSG00000116729(WLS),ENSG0000011…	ENSG00000037280(FLT4),ENSG00000073756(PTGS2),ENSG00000082014(SMARCD3),ENSG00000101605(MYOM1),ENSG00000106804(C5),ENSG00000128872(TMOD2),ENSG00000138772(ANXA3),ENSG00000157017(GHRL),ENSG00000164056(SPRY1),ENSG00000169231(THBS3),ENSG00000188372(ZP3)
BP	GO:0009653	anatomical structure morphogenesis	94	24	118	2635	1.2e-07	1.63527e-05	ENSG00000005884(ITGA3),ENSG00000008853(RHOBTB2),ENSG00000041982(TNC),ENSG00000044115(CTNNA1),ENSG00000050165(DKK3),ENSG00000053747(LAMA3),ENSG00000061676(NCKAP1),ENSG00000062038(CDH3),ENSG00000066468(FGFR2),ENSG00000073282(TP63),ENSG00000073792(IGF2BP2),ENSG00000075223(SEMA3C),ENSG00000076356(PLXNA2),ENSG00000081189(MEF2C),ENSG00000083307(GRHL2),ENSG00000085733(CTTN),ENSG00000090339(ICAM1),ENSG00…	ENSG00000037280(FLT4),ENSG00000073756(PTGS2),ENSG00000082014(SMARCD3),ENSG00000101605(MYOM1),ENSG00000101665(SMAD7),ENSG00000105649(RAB3A),ENSG00000106804(C5),ENSG00000108576(SLC6A4),ENSG00000115507(OTX1),ENSG00000128872(TMOD2),ENSG00000132535(DLG4),ENSG00000136854(STXBP1),ENSG00000138759(FRAS1),ENSG00000138772(ANXA3),ENSG00000141576(RNF157),ENSG00000157017(GHRL),ENSG00000159674(SPON2),ENSG000001…
BP	GO:0008283	cell proliferation	77	19	96	2006	1.3e-07	1.73991e-05	ENSG00000041982(TNC),ENSG00000044115(CTNNA1),ENSG00000058085(LAMC2),ENSG00000062038(CDH3),ENSG00000066468(FGFR2),ENSG00000067113(PLPP1),ENSG00000073282(TP63),ENSG00000081181(ARG2),ENSG00000081189(MEF2C),ENSG00000083307(GRHL2),ENSG00000087494(PTHLH),ENSG00000100906(NFKBIA),ENSG00000102038(SMARCA1),ENSG00000103855(CD276),ENSG00000105971(CAV2),ENSG00000105974(CAV1),ENSG00000105976(MET),ENSG000001093…	ENSG00000037280(FLT4),ENSG00000058335(RASGRF1),ENSG00000064201(TSPAN32),ENSG00000073756(PTGS2),ENSG00000082014(SMARCD3),ENSG00000101049(SGK2),ENSG00000102878(HSF4),ENSG00000108576(SLC6A4),ENSG00000137070(IL11RA),ENSG00000147082(CCNB3),ENSG00000155090(KLF10),ENSG00000157017(GHRL),ENSG00000157873(TNFRSF14),ENSG00000162594(IL23R),ENSG00000164056(SPRY1),ENSG00000171777(RASGRP4),ENSG00000172059(KLF11)…
MF	GO:0005201	extracellular matrix structural constituent	15	4	19	162	1.9e-07	2.49833e-05	ENSG00000041982(TNC),ENSG00000053747(LAMA3),ENSG00000058085(LAMC2),ENSG00000084636(COL16A1),ENSG00000113140(SPARC),ENSG00000115380(EFEMP1),ENSG00000120708(TGFBI),ENSG00000130508(PXDN),ENSG00000130702(LAMA5),ENSG00000137801(THBS1),ENSG00000142910(TINAGL1),ENSG00000188153(COL4A5),ENSG00000196739(COL27A1),ENSG00000196878(LAMB3),ENSG00000197565(COL4A6)	ENSG00000049089(COL9A2),ENSG00000138759(FRAS1),ENSG00000169231(THBS3),ENSG00000188372(ZP3)
BP	GO:0043542	endothelial cell migration	17	4	21	199	2.3e-07	2.97216e-05	ENSG00000081189(MEF2C),ENSG00000100065(CARD10),ENSG00000105976(MET),ENSG00000113140(SPARC),ENSG00000117707(PROX1),ENSG00000118257(NRP2),ENSG00000136848(DAB2IP),ENSG00000137440(FGFBP1),ENSG00000137801(THBS1),ENSG00000140945(CDH13),ENSG00000142627(EPHA2),ENSG00000145632(PLK2),ENSG00000150630(VEGFC),ENSG00000164619(BMPER),ENSG00000169398(PTK2),ENSG00000171680(PLEKHG5),ENSG00000196754(S100A2)	ENSG00000037280(FLT4),ENSG00000073756(PTGS2),ENSG00000138772(ANXA3),ENSG00000163993(S100P)
CC	GO:0005604	basement membrane	12	2	14	93	2.7e-07	3.42992e-05	ENSG00000041982(TNC),ENSG00000053747(LAMA3),ENSG00000058085(LAMC2),ENSG00000091986(CCDC80),ENSG00000100234(TIMP3),ENSG00000113140(SPARC),ENSG00000120708(TGFBI),ENSG00000130702(LAMA5),ENSG00000159166(LAD1),ENSG00000188153(COL4A5),ENSG00000196878(LAMB3),ENSG00000197565(COL4A6)	ENSG00000049089(COL9A2),ENSG00000138759(FRAS1)
BP	GO:0031581	hemidesmosome assembly	6	0	6	12	4e-07	4.99667e-05	ENSG00000053747(LAMA3),ENSG00000058085(LAMC2),ENSG00000132470(ITGB4),ENSG00000186081(KRT5),ENSG00000186847(KRT14),ENSG00000196878(LAMB3)	-
CC	GO:1903561	extracellular vesicle	68	28	96	2115	6.6e-07	8.10934e-05	ENSG00000005471(ABCB4),ENSG00000005884(ITGA3),ENSG00000013588(GPRC5A),ENSG00000046604(DSG2),ENSG00000053747(LAMA3),ENSG00000061676(NCKAP1),ENSG00000067113(PLPP1),ENSG00000070087(PFN2),ENSG00000075223(SEMA3C),ENSG00000086570(FAT2),ENSG00000090339(ICAM1),ENSG00000105699(LSR),ENSG00000109113(RAB34),ENSG00000115380(EFEMP1),ENSG00000115884(SDC1),ENSG00000116729(WLS),ENSG00000117298(ECE1),ENSG000001174…	ENSG00000002726(AOC1),ENSG00000055957(ITIH1),ENSG00000082196(C1QTNF3),ENSG00000091513(TF),ENSG00000099992(TBC1D10A),ENSG00000102886(GDPD3),ENSG00000103485(QPRT),ENSG00000105649(RAB3A),ENSG00000106804(C5),ENSG00000124469(CEACAM8),ENSG00000134864(GGACT),ENSG00000136854(STXBP1),ENSG00000137831(UACA),ENSG00000138772(ANXA3),ENSG00000139178(C1RL),ENSG00000159674(SPON2),ENSG00000163993(S100P),ENSG000001…
CC	GO:0043230	extracellular organelle	68	28	96	2117	6.9e-07	8.34121e-05	ENSG00000005471(ABCB4),ENSG00000005884(ITGA3),ENSG00000013588(GPRC5A),ENSG00000046604(DSG2),ENSG00000053747(LAMA3),ENSG00000061676(NCKAP1),ENSG00000067113(PLPP1),ENSG00000070087(PFN2),ENSG00000075223(SEMA3C),ENSG00000086570(FAT2),ENSG00000090339(ICAM1),ENSG00000105699(LSR),ENSG00000109113(RAB34),ENSG00000115380(EFEMP1),ENSG00000115884(SDC1),ENSG00000116729(WLS),ENSG00000117298(ECE1),ENSG000001174…	ENSG00000002726(AOC1),ENSG00000055957(ITIH1),ENSG00000082196(C1QTNF3),ENSG00000091513(TF),ENSG00000099992(TBC1D10A),ENSG00000102886(GDPD3),ENSG00000103485(QPRT),ENSG00000105649(RAB3A),ENSG00000106804(C5),ENSG00000124469(CEACAM8),ENSG00000134864(GGACT),ENSG00000136854(STXBP1),ENSG00000137831(UACA),ENSG00000138772(ANXA3),ENSG00000139178(C1RL),ENSG00000159674(SPON2),ENSG00000163993(S100P),ENSG000001…
MF	GO:0005198	structural molecule activity	41	8	49	819	7.6e-07	9.01742e-05	ENSG00000041982(TNC),ENSG00000044115(CTNNA1),ENSG00000053747(LAMA3),ENSG00000058085(LAMC2),ENSG00000081277(PKP1),ENSG00000084636(COL16A1),ENSG00000100065(CARD10),ENSG00000105971(CAV2),ENSG00000105974(CAV1),ENSG00000113140(SPARC),ENSG00000113645(WWC1),ENSG00000115380(EFEMP1),ENSG00000118898(PPL),ENSG00000120708(TGFBI),ENSG00000128422(KRT17),ENSG00000129824(RPS4Y1),ENSG00000130508(PXDN),ENSG0000013…	ENSG00000049089(COL9A2),ENSG00000075826(SEC31B),ENSG00000101605(MYOM1),ENSG00000138759(FRAS1),ENSG00000169231(THBS3),ENSG00000170293(CMTM8),ENSG00000188372(ZP3),ENSG00000241233(KRTAP5-8)
CC	GO:0070062	extracellular exosome	68	27	95	2093	7.7e-07	9.01742e-05	ENSG00000005471(ABCB4),ENSG00000005884(ITGA3),ENSG00000013588(GPRC5A),ENSG00000046604(DSG2),ENSG00000053747(LAMA3),ENSG00000061676(NCKAP1),ENSG00000067113(PLPP1),ENSG00000070087(PFN2),ENSG00000075223(SEMA3C),ENSG00000086570(FAT2),ENSG00000090339(ICAM1),ENSG00000105699(LSR),ENSG00000109113(RAB34),ENSG00000115380(EFEMP1),ENSG00000115884(SDC1),ENSG00000116729(WLS),ENSG00000117298(ECE1),ENSG000001174…	ENSG00000002726(AOC1),ENSG00000055957(ITIH1),ENSG00000082196(C1QTNF3),ENSG00000091513(TF),ENSG00000099992(TBC1D10A),ENSG00000102886(GDPD3),ENSG00000103485(QPRT),ENSG00000106804(C5),ENSG00000124469(CEACAM8),ENSG00000134864(GGACT),ENSG00000136854(STXBP1),ENSG00000137831(UACA),ENSG00000138772(ANXA3),ENSG00000139178(C1RL),ENSG00000159674(SPON2),ENSG00000163993(S100P),ENSG00000164237(CMBL),ENSG0000016…
CC	GO:0044420	extracellular matrix component	13	2	15	118	9.5e-07	0.000109542	ENSG00000041982(TNC),ENSG00000053747(LAMA3),ENSG00000058085(LAMC2),ENSG00000091986(CCDC80),ENSG00000100234(TIMP3),ENSG00000113140(SPARC),ENSG00000120708(TGFBI),ENSG00000130702(LAMA5),ENSG00000159166(LAD1),ENSG00000188153(COL4A5),ENSG00000196739(COL27A1),ENSG00000196878(LAMB3),ENSG00000197565(COL4A6)	ENSG00000049089(COL9A2),ENSG00000138759(FRAS1)
BP	GO:0043616	keratinocyte proliferation	9	0	9	39	1.1e-06	0.000124917	ENSG00000062038(CDH3),ENSG00000073282(TP63),ENSG00000117595(IRF6),ENSG00000124882(EREG),ENSG00000137693(YAP1),ENSG00000140945(CDH13),ENSG00000152894(PTPRK),ENSG00000175793(SFN),ENSG00000261150(EPPK1)	-
CC	GO:0005912	adherens junction	33	3	36	541	1.3e-06	0.000143287	ENSG00000005471(ABCB4),ENSG00000005884(ITGA3),ENSG00000041982(TNC),ENSG00000044115(CTNNA1),ENSG00000061676(NCKAP1),ENSG00000062038(CDH3),ENSG00000081277(PKP1),ENSG00000085733(CTTN),ENSG00000086570(FAT2),ENSG00000090339(ICAM1),ENSG00000104067(TJP1),ENSG00000105971(CAV2),ENSG00000105974(CAV1),ENSG00000115963(RND3),ENSG00000124145(SDC4),ENSG00000129116(PALLD),ENSG00000131746(TNS4),ENSG00000132470(IT…	ENSG00000101665(SMAD7),ENSG00000114796(KLHL24),ENSG00000172059(KLF11)
CC	GO:0001533	cornified envelope	10	1	11	64	1.3e-06	0.000143287	ENSG00000046604(DSG2),ENSG00000081277(PKP1),ENSG00000118898(PPL),ENSG00000134757(DSG3),ENSG00000134762(DSC3),ENSG00000136155(SCEL),ENSG00000167768(KRT1),ENSG00000167880(EVPL),ENSG00000169469(SPRR1B),ENSG00000184363(PKP3)	ENSG00000159450(TCHH)
BP	GO:0040017	positive regulation of locomotion	30	6	36	536	1.5e-06	0.000162935	ENSG00000005884(ITGA3),ENSG00000058085(LAMC2),ENSG00000075223(SEMA3C),ENSG00000090339(ICAM1),ENSG00000105971(CAV2),ENSG00000105974(CAV1),ENSG00000105976(MET),ENSG00000113140(SPARC),ENSG00000117707(PROX1),ENSG00000118257(NRP2),ENSG00000125735(TNFSF14),ENSG00000136848(DAB2IP),ENSG00000137440(FGFBP1),ENSG00000137801(THBS1),ENSG00000140945(CDH13),ENSG00000145632(PLK2),ENSG00000145824(CXCL14),ENSG0000…	ENSG00000037280(FLT4),ENSG00000073756(PTGS2),ENSG00000138772(ANXA3),ENSG00000157873(TNFRSF14),ENSG00000172349(IL16),ENSG00000188372(ZP3)
BP	GO:0010594	regulation of endothelial cell migration	14	3	17	154	1.7e-06	0.000182021	ENSG00000081189(MEF2C),ENSG00000100065(CARD10),ENSG00000105976(MET),ENSG00000113140(SPARC),ENSG00000117707(PROX1),ENSG00000118257(NRP2),ENSG00000136848(DAB2IP),ENSG00000137440(FGFBP1),ENSG00000137801(THBS1),ENSG00000142627(EPHA2),ENSG00000145632(PLK2),ENSG00000150630(VEGFC),ENSG00000164619(BMPER),ENSG00000169398(PTK2)	ENSG00000037280(FLT4),ENSG00000073756(PTGS2),ENSG00000138772(ANXA3)
MF	GO:0050839	cell adhesion molecule binding	30	4	34	494	2.1e-06	0.000221683	ENSG00000005884(ITGA3),ENSG00000013588(GPRC5A),ENSG00000044115(CTNNA1),ENSG00000046604(DSG2),ENSG00000062038(CDH3),ENSG00000081277(PKP1),ENSG00000084636(COL16A1),ENSG00000085733(CTTN),ENSG00000088387(DOCK9),ENSG00000090339(ICAM1),ENSG00000104067(TJP1),ENSG00000118898(PPL),ENSG00000120708(TGFBI),ENSG00000128641(MYO1B),ENSG00000130702(LAMA5),ENSG00000132470(ITGB4),ENSG00000136848(DAB2IP),ENSG000001…	ENSG00000072071(ADGRL1),ENSG00000099992(TBC1D10A),ENSG00000163993(S100P),ENSG00000188404(SELL)
BP	GO:0050680	negative regulation of epithelial cell proliferation	14	1	15	124	2.2e-06	0.000229014	ENSG00000066468(FGFR2),ENSG00000081189(MEF2C),ENSG00000105971(CAV2),ENSG00000105974(CAV1),ENSG00000113140(SPARC),ENSG00000124882(EREG),ENSG00000136848(DAB2IP),ENSG00000137801(THBS1),ENSG00000152894(PTPRK),ENSG00000158125(XDH),ENSG00000170477(KRT4),ENSG00000171444(MCC),ENSG00000175793(SFN),ENSG00000261150(EPPK1)	ENSG00000157017(GHRL)
BP	GO:0042127	regulation of cell proliferation	60	17	77	1603	2.5e-06	0.000256678	ENSG00000041982(TNC),ENSG00000044115(CTNNA1),ENSG00000058085(LAMC2),ENSG00000062038(CDH3),ENSG00000066468(FGFR2),ENSG00000067113(PLPP1),ENSG00000073282(TP63),ENSG00000081181(ARG2),ENSG00000081189(MEF2C),ENSG00000087494(PTHLH),ENSG00000100906(NFKBIA),ENSG00000102038(SMARCA1),ENSG00000103855(CD276),ENSG00000105971(CAV2),ENSG00000105974(CAV1),ENSG00000109321(AREG),ENSG00000113140(SPARC),ENSG00000116…	ENSG00000037280(FLT4),ENSG00000064201(TSPAN32),ENSG00000073756(PTGS2),ENSG00000082014(SMARCD3),ENSG00000101049(SGK2),ENSG00000102878(HSF4),ENSG00000108576(SLC6A4),ENSG00000137070(IL11RA),ENSG00000147082(CCNB3),ENSG00000155090(KLF10),ENSG00000157017(GHRL),ENSG00000157873(TNFRSF14),ENSG00000162594(IL23R),ENSG00000164056(SPRY1),ENSG00000172059(KLF11),ENSG00000188372(ZP3),ENSG00000214827(MTCP1)
BP	GO:2000147	positive regulation of cell motility	29	5	34	506	3e-06	0.000303851	ENSG00000005884(ITGA3),ENSG00000058085(LAMC2),ENSG00000075223(SEMA3C),ENSG00000090339(ICAM1),ENSG00000105974(CAV1),ENSG00000105976(MET),ENSG00000113140(SPARC),ENSG00000117707(PROX1),ENSG00000118257(NRP2),ENSG00000125735(TNFSF14),ENSG00000136848(DAB2IP),ENSG00000137440(FGFBP1),ENSG00000137801(THBS1),ENSG00000140945(CDH13),ENSG00000145632(PLK2),ENSG00000145824(CXCL14),ENSG00000146648(EGFR),ENSG0000…	ENSG00000037280(FLT4),ENSG00000073756(PTGS2),ENSG00000138772(ANXA3),ENSG00000157873(TNFRSF14),ENSG00000188372(ZP3)
BP	GO:0030335	positive regulation of cell migration	28	5	33	484	3.1e-06	0.000309793	ENSG00000005884(ITGA3),ENSG00000058085(LAMC2),ENSG00000075223(SEMA3C),ENSG00000090339(ICAM1),ENSG00000105974(CAV1),ENSG00000105976(MET),ENSG00000113140(SPARC),ENSG00000117707(PROX1),ENSG00000118257(NRP2),ENSG00000125735(TNFSF14),ENSG00000136848(DAB2IP),ENSG00000137440(FGFBP1),ENSG00000137801(THBS1),ENSG00000140945(CDH13),ENSG00000145632(PLK2),ENSG00000145824(CXCL14),ENSG00000146648(EGFR),ENSG0000…	ENSG00000037280(FLT4),ENSG00000073756(PTGS2),ENSG00000138772(ANXA3),ENSG00000157873(TNFRSF14),ENSG00000188372(ZP3)
BP	GO:0048518	positive regulation of biological process	152	65	217	5975	3.2e-06	0.000315579	ENSG00000005471(ABCB4),ENSG00000005884(ITGA3),ENSG00000008853(RHOBTB2),ENSG00000013588(GPRC5A),ENSG00000020577(SAMD4A),ENSG00000041982(TNC),ENSG00000042286(AIFM2),ENSG00000044115(CTNNA1),ENSG00000058085(LAMC2),ENSG00000061676(NCKAP1),ENSG00000062038(CDH3),ENSG00000066468(FGFR2),ENSG00000070087(PFN2),ENSG00000073282(TP63),ENSG00000075223(SEMA3C),ENSG00000076356(PLXNA2),ENSG00000081181(ARG2),ENSG00…	ENSG00000037280(FLT4),ENSG00000058335(RASGRF1),ENSG00000072071(ADGRL1),ENSG00000073756(PTGS2),ENSG00000080298(RFX3),ENSG00000082014(SMARCD3),ENSG00000082196(C1QTNF3),ENSG00000091513(TF),ENSG00000099992(TBC1D10A),ENSG00000101049(SGK2),ENSG00000101605(MYOM1),ENSG00000101665(SMAD7),ENSG00000102878(HSF4),ENSG00000105649(RAB3A),ENSG00000106804(C5),ENSG00000108576(SLC6A4),ENSG00000108924(HLF),ENSG00000…
CC	GO:0009986	cell surface	32	16	48	871	4.8e-06	0.000467221	ENSG00000005884(ITGA3),ENSG00000046604(DSG2),ENSG00000062038(CDH3),ENSG00000066468(FGFR2),ENSG00000090339(ICAM1),ENSG00000103855(CD276),ENSG00000105976(MET),ENSG00000109321(AREG),ENSG00000113140(SPARC),ENSG00000115884(SDC1),ENSG00000117298(ECE1),ENSG00000124145(SDC4),ENSG00000132470(ITGB4),ENSG00000133026(MYH10),ENSG00000136378(ADAMTS7),ENSG00000137440(FGFBP1),ENSG00000137801(THBS1),ENSG000001409…	ENSG00000003436(TFPI),ENSG00000064201(TSPAN32),ENSG00000069493(CLEC2D),ENSG00000091513(TF),ENSG00000110881(ASIC1),ENSG00000124469(CEACAM8),ENSG00000131242(RAB11FIP4),ENSG00000137070(IL11RA),ENSG00000143847(PPFIA4),ENSG00000146530(VWDE),ENSG00000157873(TNFRSF14),ENSG00000162594(IL23R),ENSG00000170909(OSCAR),ENSG00000181856(SLC2A4),ENSG00000188404(SELL),ENSG00000214279(SCART1)
BP	GO:0051272	positive regulation of cellular component movement	29	5	34	520	5.4e-06	0.000518885	ENSG00000005884(ITGA3),ENSG00000058085(LAMC2),ENSG00000075223(SEMA3C),ENSG00000090339(ICAM1),ENSG00000105974(CAV1),ENSG00000105976(MET),ENSG00000113140(SPARC),ENSG00000117707(PROX1),ENSG00000118257(NRP2),ENSG00000125735(TNFSF14),ENSG00000136848(DAB2IP),ENSG00000137440(FGFBP1),ENSG00000137801(THBS1),ENSG00000140945(CDH13),ENSG00000145632(PLK2),ENSG00000145824(CXCL14),ENSG00000146648(EGFR),ENSG0000…	ENSG00000037280(FLT4),ENSG00000073756(PTGS2),ENSG00000138772(ANXA3),ENSG00000157873(TNFRSF14),ENSG00000188372(ZP3)
BP	GO:0007173	epidermal growth factor receptor signaling pathway	12	2	14	117	5.5e-06	0.000521804	ENSG00000013588(GPRC5A),ENSG00000109321(AREG),ENSG00000115380(EFEMP1),ENSG00000116285(ERRFI1),ENSG00000124882(EREG),ENSG00000136848(DAB2IP),ENSG00000140945(CDH13),ENSG00000146648(EGFR),ENSG00000147689(FAM83A),ENSG00000168143(FAM83B),ENSG00000169129(AFAP1L2),ENSG00000169398(PTK2)	ENSG00000159733(ZFYVE28),ENSG00000164056(SPRY1)
BP	GO:0032879	regulation of localization	82	32	114	2718	5.6e-06	0.00052465	ENSG00000005471(ABCB4),ENSG00000005884(ITGA3),ENSG00000044115(CTNNA1),ENSG00000046604(DSG2),ENSG00000053747(LAMA3),ENSG00000058085(LAMC2),ENSG00000062038(CDH3),ENSG00000070087(PFN2),ENSG00000073282(TP63),ENSG00000075223(SEMA3C),ENSG00000076356(PLXNA2),ENSG00000081181(ARG2),ENSG00000081189(MEF2C),ENSG00000088808(PPP1R13B),ENSG00000090339(ICAM1),ENSG00000096433(ITPR3),ENSG00000100065(CARD10),ENSG00…	ENSG00000037280(FLT4),ENSG00000058335(RASGRF1),ENSG00000073756(PTGS2),ENSG00000080298(RFX3),ENSG00000082196(C1QTNF3),ENSG00000091513(TF),ENSG00000101049(SGK2),ENSG00000101605(MYOM1),ENSG00000101665(SMAD7),ENSG00000105649(RAB3A),ENSG00000106804(C5),ENSG00000108576(SLC6A4),ENSG00000110881(ASIC1),ENSG00000114796(KLHL24),ENSG00000116396(KCNC4),ENSG00000130766(SESN2),ENSG00000132535(DLG4),ENSG00000136…
BP	GO:0051239	regulation of multicellular organismal process	87	37	124	3031	6.5e-06	0.000601451	ENSG00000005884(ITGA3),ENSG00000044115(CTNNA1),ENSG00000046604(DSG2),ENSG00000053747(LAMA3),ENSG00000062038(CDH3),ENSG00000066468(FGFR2),ENSG00000070087(PFN2),ENSG00000073282(TP63),ENSG00000073792(IGF2BP2),ENSG00000075223(SEMA3C),ENSG00000076356(PLXNA2),ENSG00000081181(ARG2),ENSG00000081189(MEF2C),ENSG00000083307(GRHL2),ENSG00000085733(CTTN),ENSG00000087494(PTHLH),ENSG00000090339(ICAM1),ENSG00000…	ENSG00000003436(TFPI),ENSG00000037280(FLT4),ENSG00000072071(ADGRL1),ENSG00000073756(PTGS2),ENSG00000080298(RFX3),ENSG00000082014(SMARCD3),ENSG00000082196(C1QTNF3),ENSG00000101665(SMAD7),ENSG00000106804(C5),ENSG00000108576(SLC6A4),ENSG00000115318(LOXL3),ENSG00000128604(IRF5),ENSG00000132359(RAP1GAP2),ENSG00000136367(ZFHX2),ENSG00000138772(ANXA3),ENSG00000139318(DUSP6),ENSG00000141576(RNF157),ENSG0…
BP	GO:0045104	intermediate filament cytoskeleton organization	7	2	9	48	6.7e-06	0.000612396	ENSG00000081277(PKP1),ENSG00000118898(PPL),ENSG00000128422(KRT17),ENSG00000167880(EVPL),ENSG00000186832(KRT16),ENSG00000186847(KRT14),ENSG00000261150(EPPK1)	ENSG00000114796(KLHL24),ENSG00000159450(TCHH)
BP	GO:0048522	positive regulation of cellular process	137	58	195	5304	7.2e-06	0.000650169	ENSG00000005471(ABCB4),ENSG00000005884(ITGA3),ENSG00000008853(RHOBTB2),ENSG00000013588(GPRC5A),ENSG00000020577(SAMD4A),ENSG00000041982(TNC),ENSG00000042286(AIFM2),ENSG00000044115(CTNNA1),ENSG00000058085(LAMC2),ENSG00000061676(NCKAP1),ENSG00000062038(CDH3),ENSG00000066468(FGFR2),ENSG00000070087(PFN2),ENSG00000073282(TP63),ENSG00000075223(SEMA3C),ENSG00000076356(PLXNA2),ENSG00000081181(ARG2),ENSG00…	ENSG00000037280(FLT4),ENSG00000058335(RASGRF1),ENSG00000072071(ADGRL1),ENSG00000073756(PTGS2),ENSG00000080298(RFX3),ENSG00000082014(SMARCD3),ENSG00000082196(C1QTNF3),ENSG00000091513(TF),ENSG00000099992(TBC1D10A),ENSG00000101605(MYOM1),ENSG00000101665(SMAD7),ENSG00000102878(HSF4),ENSG00000105649(RAB3A),ENSG00000106804(C5),ENSG00000108576(SLC6A4),ENSG00000108924(HLF),ENSG00000115318(LOXL3),ENSG0000…
BP	GO:0045103	intermediate filament-based process	7	2	9	49	8e-06	0.00071381	ENSG00000081277(PKP1),ENSG00000118898(PPL),ENSG00000128422(KRT17),ENSG00000167880(EVPL),ENSG00000186832(KRT16),ENSG00000186847(KRT14),ENSG00000261150(EPPK1)	ENSG00000114796(KLHL24),ENSG00000159450(TCHH)
BP	GO:0034333	adherens junction assembly	11	1	12	90	8.4e-06	0.000740682	ENSG00000084636(COL16A1),ENSG00000085733(CTTN),ENSG00000124145(SDC4),ENSG00000130702(LAMA5),ENSG00000137801(THBS1),ENSG00000144824(PHLDB2),ENSG00000152894(PTPRK),ENSG00000164171(ITGA2),ENSG00000169398(PTK2),ENSG00000173156(RHOD),ENSG00000248905(FMN1)	ENSG00000101665(SMAD7)
BP	GO:0001935	endothelial cell proliferation	13	2	15	140	1e-05	0.000861494	ENSG00000081189(MEF2C),ENSG00000105971(CAV2),ENSG00000105974(CAV1),ENSG00000113140(SPARC),ENSG00000117707(PROX1),ENSG00000118257(NRP2),ENSG00000137440(FGFBP1),ENSG00000137801(THBS1),ENSG00000140945(CDH13),ENSG00000142627(EPHA2),ENSG00000150630(VEGFC),ENSG00000158125(XDH),ENSG00000164619(BMPER)	ENSG00000037280(FLT4),ENSG00000157017(GHRL)
BP	GO:0034332	adherens junction organization	14	1	15	140	1e-05	0.000861494	ENSG00000044115(CTNNA1),ENSG00000062038(CDH3),ENSG00000084636(COL16A1),ENSG00000085733(CTTN),ENSG00000124145(SDC4),ENSG00000130702(LAMA5),ENSG00000137801(THBS1),ENSG00000140945(CDH13),ENSG00000144824(PHLDB2),ENSG00000152894(PTPRK),ENSG00000164171(ITGA2),ENSG00000169398(PTK2),ENSG00000173156(RHOD),ENSG00000248905(FMN1)	ENSG00000101665(SMAD7)
BP	GO:0098609	cell-cell adhesion	33	14	47	856	1.1e-05	0.000936875	ENSG00000044115(CTNNA1),ENSG00000046604(DSG2),ENSG00000062038(CDH3),ENSG00000081181(ARG2),ENSG00000081277(PKP1),ENSG00000086570(FAT2),ENSG00000090339(ICAM1),ENSG00000103855(CD276),ENSG00000105974(CAV1),ENSG00000112378(PERP),ENSG00000124145(SDC4),ENSG00000125735(TNFSF14),ENSG00000129116(PALLD),ENSG00000134757(DSG3),ENSG00000134762(DSC3),ENSG00000137265(IRF4),ENSG00000137699(TRIM29),ENSG00000139211…	ENSG00000064201(TSPAN32),ENSG00000072071(ADGRL1),ENSG00000101665(SMAD7),ENSG00000115318(LOXL3),ENSG00000124469(CEACAM8),ENSG00000132535(DLG4),ENSG00000136854(STXBP1),ENSG00000138772(ANXA3),ENSG00000157873(TNFRSF14),ENSG00000162594(IL23R),ENSG00000181754(AMIGO1),ENSG00000183044(ABAT),ENSG00000188372(ZP3),ENSG00000188404(SELL)
BP	GO:0031589	cell-substrate adhesion	24	1	25	339	1.3e-05	0.00109478	ENSG00000005884(ITGA3),ENSG00000084636(COL16A1),ENSG00000085733(CTTN),ENSG00000086570(FAT2),ENSG00000091986(CCDC80),ENSG00000124145(SDC4),ENSG00000124466(LYPD3),ENSG00000130702(LAMA5),ENSG00000132470(ITGB4),ENSG00000137801(THBS1),ENSG00000140945(CDH13),ENSG00000143127(ITGA10),ENSG00000144824(PHLDB2),ENSG00000150760(DOCK1),ENSG00000151490(PTPRO),ENSG00000152894(PTPRK),ENSG00000164171(ITGA2),ENSG00…	ENSG00000169231(THBS3)
BP	GO:0030155	regulation of cell adhesion	34	6	40	694	1.7e-05	0.00134121	ENSG00000005884(ITGA3),ENSG00000041982(TNC),ENSG00000053747(LAMA3),ENSG00000076356(PLXNA2),ENSG00000081181(ARG2),ENSG00000084636(COL16A1),ENSG00000090339(ICAM1),ENSG00000091986(CCDC80),ENSG00000103855(CD276),ENSG00000105974(CAV1),ENSG00000120708(TGFBI),ENSG00000124145(SDC4),ENSG00000125735(TNFSF14),ENSG00000130702(LAMA5),ENSG00000134028(ADAMDEC1),ENSG00000137265(IRF4),ENSG00000137801(THBS1),ENSG0…	ENSG00000101665(SMAD7),ENSG00000115318(LOXL3),ENSG00000157873(TNFRSF14),ENSG00000162594(IL23R),ENSG00000183044(ABAT),ENSG00000188372(ZP3)
BP	GO:0048585	negative regulation of response to stimulus	55	18	73	1576	1.7e-05	0.00134121	ENSG00000005884(ITGA3),ENSG00000013588(GPRC5A),ENSG00000044115(CTNNA1),ENSG00000050165(DKK3),ENSG00000073282(TP63),ENSG00000075223(SEMA3C),ENSG00000081181(ARG2),ENSG00000085733(CTTN),ENSG00000090339(ICAM1),ENSG00000100234(TIMP3),ENSG00000100906(NFKBIA),ENSG00000105971(CAV2),ENSG00000105974(CAV1),ENSG00000105976(MET),ENSG00000107984(DKK1),ENSG00000109321(AREG),ENSG00000113645(WWC1),ENSG00000116285…	ENSG00000003436(TFPI),ENSG00000073756(PTGS2),ENSG00000082196(C1QTNF3),ENSG00000100100(PIK3IP1),ENSG00000101665(SMAD7),ENSG00000105808(RASA4),ENSG00000106804(C5),ENSG00000115318(LOXL3),ENSG00000130766(SESN2),ENSG00000139318(DUSP6),ENSG00000157017(GHRL),ENSG00000157873(TNFRSF14),ENSG00000159733(ZFYVE28),ENSG00000164056(SPRY1),ENSG00000179284(DAND5),ENSG00000182885(ADGRG3),ENSG00000183044(ABAT),ENSG…
BP	GO:0050793	regulation of developmental process	81	26	107	2571	1.7e-05	0.00134121	ENSG00000005884(ITGA3),ENSG00000044115(CTNNA1),ENSG00000053747(LAMA3),ENSG00000062038(CDH3),ENSG00000066468(FGFR2),ENSG00000073282(TP63),ENSG00000075223(SEMA3C),ENSG00000076356(PLXNA2),ENSG00000081181(ARG2),ENSG00000081189(MEF2C),ENSG00000083307(GRHL2),ENSG00000085733(CTTN),ENSG00000087494(PTHLH),ENSG00000090339(ICAM1),ENSG00000100065(CARD10),ENSG00000100906(NFKBIA),ENSG00000104413(ESRP1),ENSG000…	ENSG00000037280(FLT4),ENSG00000072071(ADGRL1),ENSG00000073756(PTGS2),ENSG00000080298(RFX3),ENSG00000082014(SMARCD3),ENSG00000101665(SMAD7),ENSG00000102878(HSF4),ENSG00000106804(C5),ENSG00000108576(SLC6A4),ENSG00000115318(LOXL3),ENSG00000132359(RAP1GAP2),ENSG00000138772(ANXA3),ENSG00000139318(DUSP6),ENSG00000141576(RNF157),ENSG00000155090(KLF10),ENSG00000157017(GHRL),ENSG00000159899(NPR2),ENSG0000…
BP	GO:0007045	cell-substrate adherens junction assembly	11	0	11	81	1.7e-05	0.00134121	ENSG00000084636(COL16A1),ENSG00000085733(CTTN),ENSG00000124145(SDC4),ENSG00000130702(LAMA5),ENSG00000137801(THBS1),ENSG00000144824(PHLDB2),ENSG00000152894(PTPRK),ENSG00000164171(ITGA2),ENSG00000169398(PTK2),ENSG00000173156(RHOD),ENSG00000248905(FMN1)	-
BP	GO:0048041	focal adhesion assembly	11	0	11	81	1.7e-05	0.00134121	ENSG00000084636(COL16A1),ENSG00000085733(CTTN),ENSG00000124145(SDC4),ENSG00000130702(LAMA5),ENSG00000137801(THBS1),ENSG00000144824(PHLDB2),ENSG00000152894(PTPRK),ENSG00000164171(ITGA2),ENSG00000169398(PTK2),ENSG00000173156(RHOD),ENSG00000248905(FMN1)	-
BP	GO:0010648	negative regulation of cell communication	47	17	64	1327	1.7e-05	0.00134121	ENSG00000005884(ITGA3),ENSG00000013588(GPRC5A),ENSG00000044115(CTNNA1),ENSG00000050165(DKK3),ENSG00000073282(TP63),ENSG00000085733(CTTN),ENSG00000090339(ICAM1),ENSG00000100234(TIMP3),ENSG00000100906(NFKBIA),ENSG00000105971(CAV2),ENSG00000105974(CAV1),ENSG00000105976(MET),ENSG00000107984(DKK1),ENSG00000109321(AREG),ENSG00000113645(WWC1),ENSG00000116285(ERRFI1),ENSG00000123240(OPTN),ENSG00000124882…	ENSG00000073756(PTGS2),ENSG00000082196(C1QTNF3),ENSG00000100100(PIK3IP1),ENSG00000101665(SMAD7),ENSG00000105808(RASA4),ENSG00000108576(SLC6A4),ENSG00000110881(ASIC1),ENSG00000130766(SESN2),ENSG00000136854(STXBP1),ENSG00000139318(DUSP6),ENSG00000157017(GHRL),ENSG00000159733(ZFYVE28),ENSG00000163083(INHBB),ENSG00000164056(SPRY1),ENSG00000179284(DAND5),ENSG00000182885(ADGRG3),ENSG00000213366(GSTM2)
BP	GO:0038065	collagen-activated signaling pathway	4	1	5	13	1.9e-05	0.00146809	ENSG00000164171(ITGA2),ENSG00000188153(COL4A5),ENSG00000197565(COL4A6),ENSG00000204580(DDR1)	ENSG00000170909(OSCAR)
BP	GO:0023057	negative regulation of signaling	47	17	64	1331	1.9e-05	0.00146809	ENSG00000005884(ITGA3),ENSG00000013588(GPRC5A),ENSG00000044115(CTNNA1),ENSG00000050165(DKK3),ENSG00000073282(TP63),ENSG00000085733(CTTN),ENSG00000090339(ICAM1),ENSG00000100234(TIMP3),ENSG00000100906(NFKBIA),ENSG00000105971(CAV2),ENSG00000105974(CAV1),ENSG00000105976(MET),ENSG00000107984(DKK1),ENSG00000109321(AREG),ENSG00000113645(WWC1),ENSG00000116285(ERRFI1),ENSG00000123240(OPTN),ENSG00000124882…	ENSG00000073756(PTGS2),ENSG00000082196(C1QTNF3),ENSG00000100100(PIK3IP1),ENSG00000101665(SMAD7),ENSG00000105808(RASA4),ENSG00000108576(SLC6A4),ENSG00000110881(ASIC1),ENSG00000130766(SESN2),ENSG00000136854(STXBP1),ENSG00000139318(DUSP6),ENSG00000157017(GHRL),ENSG00000159733(ZFYVE28),ENSG00000163083(INHBB),ENSG00000164056(SPRY1),ENSG00000179284(DAND5),ENSG00000182885(ADGRG3),ENSG00000213366(GSTM2)
BP	GO:0007160	cell-matrix adhesion	18	1	19	223	2e-05	0.00152959	ENSG00000005884(ITGA3),ENSG00000084636(COL16A1),ENSG00000085733(CTTN),ENSG00000124145(SDC4),ENSG00000124466(LYPD3),ENSG00000130702(LAMA5),ENSG00000132470(ITGB4),ENSG00000137801(THBS1),ENSG00000140945(CDH13),ENSG00000143127(ITGA10),ENSG00000144824(PHLDB2),ENSG00000152894(PTPRK),ENSG00000164171(ITGA2),ENSG00000169398(PTK2),ENSG00000173156(RHOD),ENSG00000198910(L1CAM),ENSG00000204580(DDR1),ENSG00000…	ENSG00000169231(THBS3)
BP	GO:0009611	response to wounding	32	7	39	677	2.1e-05	0.00157395	ENSG00000041982(TNC),ENSG00000044115(CTNNA1),ENSG00000062038(CDH3),ENSG00000066468(FGFR2),ENSG00000088387(DOCK9),ENSG00000096433(ITPR3),ENSG00000105974(CAV1),ENSG00000113140(SPARC),ENSG00000115884(SDC1),ENSG00000116128(BCL9),ENSG00000118785(SPP1),ENSG00000118898(PPL),ENSG00000124145(SDC4),ENSG00000124882(EREG),ENSG00000132470(ITGB4),ENSG00000133026(MYH10),ENSG00000137693(YAP1),ENSG00000137801(THB…	ENSG00000003436(TFPI),ENSG00000064201(TSPAN32),ENSG00000105649(RAB3A),ENSG00000136854(STXBP1),ENSG00000163083(INHBB),ENSG00000171160(MORN4),ENSG00000183044(ABAT)
CC	GO:0005610	laminin-5 complex	3	0	3	3	2.1e-05	0.00157395	ENSG00000053747(LAMA3),ENSG00000130702(LAMA5),ENSG00000196878(LAMB3)	-
BP	GO:0042060	wound healing	29	5	34	559	2.5e-05	0.00181917	ENSG00000041982(TNC),ENSG00000062038(CDH3),ENSG00000066468(FGFR2),ENSG00000088387(DOCK9),ENSG00000096433(ITPR3),ENSG00000105974(CAV1),ENSG00000113140(SPARC),ENSG00000115884(SDC1),ENSG00000116128(BCL9),ENSG00000118898(PPL),ENSG00000124145(SDC4),ENSG00000124882(EREG),ENSG00000133026(MYH10),ENSG00000137693(YAP1),ENSG00000137801(THBS1),ENSG00000141506(PIK3R5),ENSG00000144824(PHLDB2),ENSG00000146648(E…	ENSG00000003436(TFPI),ENSG00000064201(TSPAN32),ENSG00000105649(RAB3A),ENSG00000136854(STXBP1),ENSG00000183044(ABAT)
BP	GO:0061436	establishment of skin barrier	6	0	6	22	2.5e-05	0.00181917	ENSG00000073282(TP63),ENSG00000105976(MET),ENSG00000163347(CLDN1),ENSG00000167768(KRT1),ENSG00000175793(SFN),ENSG00000186832(KRT16)	-
CC	GO:0031226	intrinsic component of plasma membrane	46	30	76	1711	2.5e-05	0.00181917	ENSG00000005471(ABCB4),ENSG00000005884(ITGA3),ENSG00000013588(GPRC5A),ENSG00000066468(FGFR2),ENSG00000067113(PLPP1),ENSG00000075223(SEMA3C),ENSG00000076356(PLXNA2),ENSG00000085733(CTTN),ENSG00000090339(ICAM1),ENSG00000096433(ITPR3),ENSG00000105971(CAV2),ENSG00000105974(CAV1),ENSG00000105976(MET),ENSG00000112378(PERP),ENSG00000115607(IL18RAP),ENSG00000115884(SDC1),ENSG00000117472(TSPAN1),ENSG00000…	ENSG00000037280(FLT4),ENSG00000064201(TSPAN32),ENSG00000069493(CLEC2D),ENSG00000072071(ADGRL1),ENSG00000099998(GGT5),ENSG00000101890(GUCY2F),ENSG00000103569(AQP9),ENSG00000105352(CEACAM4),ENSG00000106804(C5),ENSG00000108556(CHRNE),ENSG00000108576(SLC6A4),ENSG00000110881(ASIC1),ENSG00000116396(KCNC4),ENSG00000129467(ADCY4),ENSG00000132535(DLG4),ENSG00000137070(IL11RA),ENSG00000141469(SLC14A1),ENSG…
MF	GO:0050840	extracellular matrix binding	9	0	9	56	2.6e-05	0.00187375	ENSG00000005884(ITGA3),ENSG00000113140(SPARC),ENSG00000118785(SPP1),ENSG00000120708(TGFBI),ENSG00000124466(LYPD3),ENSG00000137801(THBS1),ENSG00000142910(TINAGL1),ENSG00000164171(ITGA2),ENSG00000205336(ADGRG1)	-
CC	GO:0031012	extracellular matrix	20	3	23	316	2.7e-05	0.00192729	ENSG00000041982(TNC),ENSG00000053747(LAMA3),ENSG00000058085(LAMC2),ENSG00000084636(COL16A1),ENSG00000091986(CCDC80),ENSG00000100234(TIMP3),ENSG00000113140(SPARC),ENSG00000115380(EFEMP1),ENSG00000120708(TGFBI),ENSG00000130702(LAMA5),ENSG00000137801(THBS1),ENSG00000159166(LAD1),ENSG00000166670(MMP10),ENSG00000166833(NAV2),ENSG00000185070(FLRT2),ENSG00000188153(COL4A5),ENSG00000196611(MMP1),ENSG0000…	ENSG00000049089(COL9A2),ENSG00000138759(FRAS1),ENSG00000159674(SPON2)
CC	GO:0005887	integral component of plasma membrane	45	28	73	1632	3e-05	0.00212123	ENSG00000005471(ABCB4),ENSG00000005884(ITGA3),ENSG00000013588(GPRC5A),ENSG00000066468(FGFR2),ENSG00000067113(PLPP1),ENSG00000075223(SEMA3C),ENSG00000076356(PLXNA2),ENSG00000085733(CTTN),ENSG00000090339(ICAM1),ENSG00000096433(ITPR3),ENSG00000105971(CAV2),ENSG00000105974(CAV1),ENSG00000105976(MET),ENSG00000112378(PERP),ENSG00000115607(IL18RAP),ENSG00000115884(SDC1),ENSG00000117472(TSPAN1),ENSG00000…	ENSG00000037280(FLT4),ENSG00000064201(TSPAN32),ENSG00000069493(CLEC2D),ENSG00000072071(ADGRL1),ENSG00000101890(GUCY2F),ENSG00000103569(AQP9),ENSG00000105352(CEACAM4),ENSG00000106804(C5),ENSG00000108556(CHRNE),ENSG00000108576(SLC6A4),ENSG00000110881(ASIC1),ENSG00000116396(KCNC4),ENSG00000129467(ADCY4),ENSG00000132535(DLG4),ENSG00000137070(IL11RA),ENSG00000141469(SLC14A1),ENSG00000159899(NPR2),ENSG…
BP	GO:0045109	intermediate filament organization	4	2	6	23	3.3e-05	0.00231154	ENSG00000081277(PKP1),ENSG00000128422(KRT17),ENSG00000186847(KRT14),ENSG00000261150(EPPK1)	ENSG00000114796(KLHL24),ENSG00000159450(TCHH)
BP	GO:0048729	tissue morphogenesis	34	4	38	668	3.6e-05	0.00245291	ENSG00000005884(ITGA3),ENSG00000041982(TNC),ENSG00000066468(FGFR2),ENSG00000073282(TP63),ENSG00000075223(SEMA3C),ENSG00000081189(MEF2C),ENSG00000083307(GRHL2),ENSG00000105976(MET),ENSG00000107984(DKK1),ENSG00000109321(AREG),ENSG00000116729(WLS),ENSG00000117707(PROX1),ENSG00000118257(NRP2),ENSG00000124145(SDC4),ENSG00000128422(KRT17),ENSG00000130702(LAMA5),ENSG00000132470(ITGB4),ENSG00000137693(YA…	ENSG00000101605(MYOM1),ENSG00000101665(SMAD7),ENSG00000138759(FRAS1),ENSG00000164056(SPRY1)
BP	GO:0032103	positive regulation of response to external stimulus	18	4	22	295	3.6e-05	0.00245291	ENSG00000100906(NFKBIA),ENSG00000105976(MET),ENSG00000123240(OPTN),ENSG00000125735(TNFSF14),ENSG00000137801(THBS1),ENSG00000140945(CDH13),ENSG00000144802(NFKBIZ),ENSG00000145623(OSMR),ENSG00000145824(CXCL14),ENSG00000146648(EGFR),ENSG00000150630(VEGFC),ENSG00000164171(ITGA2),ENSG00000164251(F2RL1),ENSG00000167754(KLK5),ENSG00000183087(GAS6),ENSG00000189334(S100A14),ENSG00000226979(LTA),ENSG000002…	ENSG00000073756(PTGS2),ENSG00000157017(GHRL),ENSG00000172349(IL16),ENSG00000188372(ZP3)
BP	GO:0007010	cytoskeleton organization	53	9	62	1304	3.6e-05	0.00245291	ENSG00000008853(RHOBTB2),ENSG00000044115(CTNNA1),ENSG00000061676(NCKAP1),ENSG00000070087(PFN2),ENSG00000081189(MEF2C),ENSG00000081277(PKP1),ENSG00000085733(CTTN),ENSG00000090339(ICAM1),ENSG00000100558(PLEK2),ENSG00000102024(PLS3),ENSG00000105976(MET),ENSG00000109686(SH3D19),ENSG00000114019(AMOTL2),ENSG00000114993(RTKN),ENSG00000115963(RND3),ENSG00000117707(PROX1),ENSG00000118898(PPL),ENSG00000124…	ENSG00000064201(TSPAN32),ENSG00000101605(MYOM1),ENSG00000114796(KLHL24),ENSG00000128872(TMOD2),ENSG00000148450(MSRB2),ENSG00000157017(GHRL),ENSG00000159450(TCHH),ENSG00000164056(SPRY1),ENSG00000178404(CEP295NL)
CC	GO:0005605	basal lamina	4	0	4	8	3.7e-05	0.00247603	ENSG00000053747(LAMA3),ENSG00000058085(LAMC2),ENSG00000130702(LAMA5),ENSG00000196878(LAMB3)	-
CC	GO:0043256	laminin complex	4	0	4	8	3.7e-05	0.00247603	ENSG00000053747(LAMA3),ENSG00000058085(LAMC2),ENSG00000130702(LAMA5),ENSG00000196878(LAMB3)	-
BP	GO:0042059	negative regulation of epidermal growth factor receptor signaling pathway	6	2	8	46	3.9e-05	0.00258677	ENSG00000013588(GPRC5A),ENSG00000109321(AREG),ENSG00000116285(ERRFI1),ENSG00000124882(EREG),ENSG00000136848(DAB2IP),ENSG00000146648(EGFR)	ENSG00000159733(ZFYVE28),ENSG00000164056(SPRY1)
BP	GO:0038127	ERBB signaling pathway	12	2	14	139	4e-05	0.00262982	ENSG00000013588(GPRC5A),ENSG00000109321(AREG),ENSG00000115380(EFEMP1),ENSG00000116285(ERRFI1),ENSG00000124882(EREG),ENSG00000136848(DAB2IP),ENSG00000140945(CDH13),ENSG00000146648(EGFR),ENSG00000147689(FAM83A),ENSG00000168143(FAM83B),ENSG00000169129(AFAP1L2),ENSG00000169398(PTK2)	ENSG00000159733(ZFYVE28),ENSG00000164056(SPRY1)
BP	GO:1901888	regulation of cell junction assembly	11	0	11	89	4.1e-05	0.00267213	ENSG00000084636(COL16A1),ENSG00000104067(TJP1),ENSG00000105974(CAV1),ENSG00000124145(SDC4),ENSG00000137801(THBS1),ENSG00000142627(EPHA2),ENSG00000144824(PHLDB2),ENSG00000163347(CLDN1),ENSG00000169398(PTK2),ENSG00000173156(RHOD),ENSG00000248905(FMN1)	-
BP	GO:0010634	positive regulation of epithelial cell migration	11	3	14	140	4.3e-05	0.00277832	ENSG00000005884(ITGA3),ENSG00000105976(MET),ENSG00000113140(SPARC),ENSG00000117707(PROX1),ENSG00000118257(NRP2),ENSG00000137440(FGFBP1),ENSG00000137801(THBS1),ENSG00000145632(PLK2),ENSG00000150630(VEGFC),ENSG00000150760(DOCK1),ENSG00000164171(ITGA2)	ENSG00000037280(FLT4),ENSG00000073756(PTGS2),ENSG00000138772(ANXA3)
BP	GO:0051240	positive regulation of multicellular organismal process	49	25	74	1654	4.6e-05	0.00294675	ENSG00000005884(ITGA3),ENSG00000066468(FGFR2),ENSG00000073282(TP63),ENSG00000075223(SEMA3C),ENSG00000076356(PLXNA2),ENSG00000081189(MEF2C),ENSG00000085733(CTTN),ENSG00000090339(ICAM1),ENSG00000103855(CD276),ENSG00000105974(CAV1),ENSG00000105976(MET),ENSG00000107984(DKK1),ENSG00000113140(SPARC),ENSG00000117707(PROX1),ENSG00000118257(NRP2),ENSG00000118785(SPP1),ENSG00000124882(EREG),ENSG00000128422…	ENSG00000037280(FLT4),ENSG00000072071(ADGRL1),ENSG00000073756(PTGS2),ENSG00000080298(RFX3),ENSG00000082014(SMARCD3),ENSG00000082196(C1QTNF3),ENSG00000106804(C5),ENSG00000128604(IRF5),ENSG00000138772(ANXA3),ENSG00000141576(RNF157),ENSG00000155090(KLF10),ENSG00000157017(GHRL),ENSG00000157873(TNFRSF14),ENSG00000159674(SPON2),ENSG00000162594(IL23R),ENSG00000163083(INHBB),ENSG00000164056(SPRY1),ENSG00…
BP	GO:0007167	enzyme linked receptor protein signaling pathway	40	11	51	1016	4.9e-05	0.00308618	ENSG00000005884(ITGA3),ENSG00000013588(GPRC5A),ENSG00000050165(DKK3),ENSG00000061676(NCKAP1),ENSG00000062038(CDH3),ENSG00000066468(FGFR2),ENSG00000104413(ESRP1),ENSG00000105971(CAV2),ENSG00000105974(CAV1),ENSG00000105976(MET),ENSG00000107984(DKK1),ENSG00000109321(AREG),ENSG00000114374(USP9Y),ENSG00000115380(EFEMP1),ENSG00000116285(ERRFI1),ENSG00000118257(NRP2),ENSG00000124882(EREG),ENSG0000013684…	ENSG00000037280(FLT4),ENSG00000101665(SMAD7),ENSG00000101890(GUCY2F),ENSG00000155090(KLF10),ENSG00000157017(GHRL),ENSG00000159733(ZFYVE28),ENSG00000159899(NPR2),ENSG00000163083(INHBB),ENSG00000164056(SPRY1),ENSG00000171777(RASGRP4),ENSG00000179284(DAND5)
BP	GO:0001936	regulation of endothelial cell proliferation	11	2	13	124	4.9e-05	0.00308618	ENSG00000081189(MEF2C),ENSG00000105971(CAV2),ENSG00000105974(CAV1),ENSG00000113140(SPARC),ENSG00000117707(PROX1),ENSG00000118257(NRP2),ENSG00000137440(FGFBP1),ENSG00000137801(THBS1),ENSG00000140945(CDH13),ENSG00000150630(VEGFC),ENSG00000158125(XDH)	ENSG00000037280(FLT4),ENSG00000157017(GHRL)
BP	GO:0008285	negative regulation of cell proliferation	30	8	38	679	5.1e-05	0.00318537	ENSG00000044115(CTNNA1),ENSG00000066468(FGFR2),ENSG00000067113(PLPP1),ENSG00000081181(ARG2),ENSG00000081189(MEF2C),ENSG00000087494(PTHLH),ENSG00000105971(CAV2),ENSG00000105974(CAV1),ENSG00000113140(SPARC),ENSG00000117595(IRF6),ENSG00000117707(PROX1),ENSG00000124145(SDC4),ENSG00000124882(EREG),ENSG00000130147(SH3BP4),ENSG00000136848(DAB2IP),ENSG00000137440(FGFBP1),ENSG00000137801(THBS1),ENSG000001…	ENSG00000064201(TSPAN32),ENSG00000073756(PTGS2),ENSG00000108576(SLC6A4),ENSG00000155090(KLF10),ENSG00000157017(GHRL),ENSG00000157873(TNFRSF14),ENSG00000164056(SPRY1),ENSG00000172059(KLF11)
CC	GO:0031982	vesicle	99	43	142	3800	5.4e-05	0.00334488	ENSG00000005471(ABCB4),ENSG00000005884(ITGA3),ENSG00000013588(GPRC5A),ENSG00000044115(CTNNA1),ENSG00000046604(DSG2),ENSG00000053747(LAMA3),ENSG00000054793(ATP9A),ENSG00000061676(NCKAP1),ENSG00000066468(FGFR2),ENSG00000067113(PLPP1),ENSG00000070087(PFN2),ENSG00000075223(SEMA3C),ENSG00000081277(PKP1),ENSG00000086570(FAT2),ENSG00000090339(ICAM1),ENSG00000096433(ITPR3),ENSG00000100234(TIMP3),ENSG0000…	ENSG00000002726(AOC1),ENSG00000055957(ITIH1),ENSG00000075826(SEC31B),ENSG00000082196(C1QTNF3),ENSG00000091513(TF),ENSG00000099992(TBC1D10A),ENSG00000102886(GDPD3),ENSG00000103485(QPRT),ENSG00000105649(RAB3A),ENSG00000106804(C5),ENSG00000108576(SLC6A4),ENSG00000124469(CEACAM8),ENSG00000131242(RAB11FIP4),ENSG00000132535(DLG4),ENSG00000134864(GGACT),ENSG00000136854(STXBP1),ENSG00000137831(UACA),ENSG…
BP	GO:0033561	regulation of water loss via skin	6	0	6	25	5.5e-05	0.00337889	ENSG00000073282(TP63),ENSG00000105976(MET),ENSG00000163347(CLDN1),ENSG00000167768(KRT1),ENSG00000175793(SFN),ENSG00000186832(KRT16)	-
BP	GO:0050900	leukocyte migration	22	6	28	439	5.7e-05	0.00347329	ENSG00000005884(ITGA3),ENSG00000090339(ICAM1),ENSG00000102962(CCL22),ENSG00000105974(CAV1),ENSG00000115884(SDC1),ENSG00000124145(SDC4),ENSG00000125735(TNFSF14),ENSG00000137801(THBS1),ENSG00000137869(CYP19A1),ENSG00000143153(ATP1B1),ENSG00000145824(CXCL14),ENSG00000150630(VEGFC),ENSG00000151490(PTPRO),ENSG00000161921(CXCL16),ENSG00000162512(SDC3),ENSG00000164171(ITGA2),ENSG00000164251(F2RL1),ENSG0…	ENSG00000106804(C5),ENSG00000124469(CEACAM8),ENSG00000157873(TNFRSF14),ENSG00000172349(IL16),ENSG00000188372(ZP3),ENSG00000188404(SELL)
MF	GO:0045296	cadherin binding	21	2	23	324	5.9e-05	0.00356617	ENSG00000013588(GPRC5A),ENSG00000044115(CTNNA1),ENSG00000062038(CDH3),ENSG00000081277(PKP1),ENSG00000085733(CTTN),ENSG00000088387(DOCK9),ENSG00000104067(TJP1),ENSG00000118898(PPL),ENSG00000128641(MYO1B),ENSG00000136848(DAB2IP),ENSG00000137699(TRIM29),ENSG00000140945(CDH13),ENSG00000142627(EPHA2),ENSG00000144824(PHLDB2),ENSG00000146648(EGFR),ENSG00000159166(LAD1),ENSG00000167880(EVPL),ENSG00000175…	ENSG00000099992(TBC1D10A),ENSG00000163993(S100P)
BP	GO:0001937	negative regulation of endothelial cell proliferation	6	1	7	37	6.8e-05	0.00404492	ENSG00000081189(MEF2C),ENSG00000105971(CAV2),ENSG00000105974(CAV1),ENSG00000113140(SPARC),ENSG00000137801(THBS1),ENSG00000158125(XDH)	ENSG00000157017(GHRL)
BP	GO:0023051	regulation of signaling	95	44	139	3658	6.8e-05	0.00404492	ENSG00000005884(ITGA3),ENSG00000008853(RHOBTB2),ENSG00000013588(GPRC5A),ENSG00000039560(RAI14),ENSG00000044115(CTNNA1),ENSG00000050165(DKK3),ENSG00000062038(CDH3),ENSG00000066468(FGFR2),ENSG00000070087(PFN2),ENSG00000073282(TP63),ENSG00000081189(MEF2C),ENSG00000085733(CTTN),ENSG00000087494(PTHLH),ENSG00000088808(PPP1R13B),ENSG00000090339(ICAM1),ENSG00000096433(ITPR3),ENSG00000100065(CARD10),ENSG0…	ENSG00000037280(FLT4),ENSG00000058335(RASGRF1),ENSG00000073756(PTGS2),ENSG00000080298(RFX3),ENSG00000082196(C1QTNF3),ENSG00000100100(PIK3IP1),ENSG00000101665(SMAD7),ENSG00000101890(GUCY2F),ENSG00000105649(RAB3A),ENSG00000105808(RASA4),ENSG00000106804(C5),ENSG00000108576(SLC6A4),ENSG00000110881(ASIC1),ENSG00000114796(KLHL24),ENSG00000115318(LOXL3),ENSG00000116396(KCNC4),ENSG00000128872(TMOD2),ENSG…
BP	GO:0048584	positive regulation of response to stimulus	72	23	95	2296	7.1e-05	0.00419012	ENSG00000044115(CTNNA1),ENSG00000061676(NCKAP1),ENSG00000062038(CDH3),ENSG00000066468(FGFR2),ENSG00000073282(TP63),ENSG00000081181(ARG2),ENSG00000081189(MEF2C),ENSG00000088808(PPP1R13B),ENSG00000090339(ICAM1),ENSG00000100065(CARD10),ENSG00000100234(TIMP3),ENSG00000100906(NFKBIA),ENSG00000102962(CCL22),ENSG00000103855(CD276),ENSG00000105971(CAV2),ENSG00000105974(CAV1),ENSG00000105976(MET),ENSG0000…	ENSG00000037280(FLT4),ENSG00000058335(RASGRF1),ENSG00000073756(PTGS2),ENSG00000106804(C5),ENSG00000115318(LOXL3),ENSG00000128872(TMOD2),ENSG00000132535(DLG4),ENSG00000136854(STXBP1),ENSG00000139178(C1RL),ENSG00000139318(DUSP6),ENSG00000157017(GHRL),ENSG00000157873(TNFRSF14),ENSG00000159674(SPON2),ENSG00000159899(NPR2),ENSG00000162594(IL23R),ENSG00000163083(INHBB),ENSG00000171777(RASGRP4),ENSG0000…
MF	GO:0098772	molecular function regulator	50	29	79	1809	7.3e-05	0.00424136	ENSG00000005059(MCUB),ENSG00000013588(GPRC5A),ENSG00000050165(DKK3),ENSG00000075223(SEMA3C),ENSG00000087494(PTHLH),ENSG00000088387(DOCK9),ENSG00000100234(TIMP3),ENSG00000102962(CCL22),ENSG00000105974(CAV1),ENSG00000107863(ARHGAP21),ENSG00000107984(DKK1),ENSG00000109321(AREG),ENSG00000109689(STIM2),ENSG00000114993(RTKN),ENSG00000115380(EFEMP1),ENSG00000116285(ERRFI1),ENSG00000118785(SPP1),ENSG0000…	ENSG00000003436(TFPI),ENSG00000055957(ITIH1),ENSG00000058335(RASGRF1),ENSG00000091513(TF),ENSG00000099992(TBC1D10A),ENSG00000101049(SGK2),ENSG00000105649(RAB3A),ENSG00000105808(RASA4),ENSG00000106804(C5),ENSG00000130766(SESN2),ENSG00000132359(RAP1GAP2),ENSG00000138772(ANXA3),ENSG00000147082(CCNB3),ENSG00000157017(GHRL),ENSG00000163083(INHBB),ENSG00000168517(HEXIM2),ENSG00000170293(CMTM8),ENSG0000…
BP	GO:1901185	negative regulation of ERBB signaling pathway	6	2	8	50	7.3e-05	0.00424136	ENSG00000013588(GPRC5A),ENSG00000109321(AREG),ENSG00000116285(ERRFI1),ENSG00000124882(EREG),ENSG00000136848(DAB2IP),ENSG00000146648(EGFR)	ENSG00000159733(ZFYVE28),ENSG00000164056(SPRY1)
CC	GO:0045178	basal part of cell	7	1	8	51	7.4e-05	0.00426638	ENSG00000105976(MET),ENSG00000137975(CLCA2),ENSG00000144824(PHLDB2),ENSG00000146648(EGFR),ENSG00000164171(ITGA2),ENSG00000184292(TACSTD2),ENSG00000186847(KRT14)	ENSG00000091513(TF)
BP	GO:0007015	actin filament organization	22	4	26	400	7.6e-05	0.00434824	ENSG00000008853(RHOBTB2),ENSG00000044115(CTNNA1),ENSG00000061676(NCKAP1),ENSG00000070087(PFN2),ENSG00000085733(CTTN),ENSG00000090339(ICAM1),ENSG00000102024(PLS3),ENSG00000105976(MET),ENSG00000115963(RND3),ENSG00000117707(PROX1),ENSG00000124145(SDC4),ENSG00000128641(MYO1B),ENSG00000136717(BIN1),ENSG00000136842(TMOD1),ENSG00000137460(FHDC1),ENSG00000144824(PHLDB2),ENSG00000164251(F2RL1),ENSG0000017…	ENSG00000101605(MYOM1),ENSG00000128872(TMOD2),ENSG00000148450(MSRB2),ENSG00000157017(GHRL)
BP	GO:2000026	regulation of multicellular organismal development	64	22	86	2034	7.9e-05	0.00448564	ENSG00000005884(ITGA3),ENSG00000044115(CTNNA1),ENSG00000053747(LAMA3),ENSG00000062038(CDH3),ENSG00000066468(FGFR2),ENSG00000073282(TP63),ENSG00000075223(SEMA3C),ENSG00000076356(PLXNA2),ENSG00000081189(MEF2C),ENSG00000083307(GRHL2),ENSG00000085733(CTTN),ENSG00000087494(PTHLH),ENSG00000100065(CARD10),ENSG00000100906(NFKBIA),ENSG00000104413(ESRP1),ENSG00000105974(CAV1),ENSG00000107984(DKK1),ENSG0000…	ENSG00000072071(ADGRL1),ENSG00000073756(PTGS2),ENSG00000080298(RFX3),ENSG00000082014(SMARCD3),ENSG00000101665(SMAD7),ENSG00000106804(C5),ENSG00000108576(SLC6A4),ENSG00000115318(LOXL3),ENSG00000132359(RAP1GAP2),ENSG00000138772(ANXA3),ENSG00000139318(DUSP6),ENSG00000141576(RNF157),ENSG00000155090(KLF10),ENSG00000157017(GHRL),ENSG00000162594(IL23R),ENSG00000164056(SPRY1),ENSG00000165300(SLITRK5),ENS…
BP	GO:0010646	regulation of cell communication	93	44	137	3612	8.6e-05	0.00484639	ENSG00000005884(ITGA3),ENSG00000008853(RHOBTB2),ENSG00000013588(GPRC5A),ENSG00000039560(RAI14),ENSG00000044115(CTNNA1),ENSG00000050165(DKK3),ENSG00000062038(CDH3),ENSG00000066468(FGFR2),ENSG00000070087(PFN2),ENSG00000073282(TP63),ENSG00000081189(MEF2C),ENSG00000085733(CTTN),ENSG00000087494(PTHLH),ENSG00000088808(PPP1R13B),ENSG00000090339(ICAM1),ENSG00000096433(ITPR3),ENSG00000100065(CARD10),ENSG0…	ENSG00000037280(FLT4),ENSG00000058335(RASGRF1),ENSG00000073756(PTGS2),ENSG00000080298(RFX3),ENSG00000082196(C1QTNF3),ENSG00000100100(PIK3IP1),ENSG00000101665(SMAD7),ENSG00000101890(GUCY2F),ENSG00000105649(RAB3A),ENSG00000105808(RASA4),ENSG00000106804(C5),ENSG00000108576(SLC6A4),ENSG00000110881(ASIC1),ENSG00000114796(KLHL24),ENSG00000115318(LOXL3),ENSG00000116396(KCNC4),ENSG00000128872(TMOD2),ENSG…
MF	GO:0001968	fibronectin binding	5	1	6	27	9.2e-05	0.0051077	ENSG00000005884(ITGA3),ENSG00000091986(CCDC80),ENSG00000124145(SDC4),ENSG00000137801(THBS1),ENSG00000146674(IGFBP3)	ENSG00000115318(LOXL3)
BP	GO:0010595	positive regulation of endothelial cell migration	8	3	11	97	9.2e-05	0.0051077	ENSG00000105976(MET),ENSG00000113140(SPARC),ENSG00000117707(PROX1),ENSG00000118257(NRP2),ENSG00000137440(FGFBP1),ENSG00000137801(THBS1),ENSG00000145632(PLK2),ENSG00000150630(VEGFC)	ENSG00000037280(FLT4),ENSG00000073756(PTGS2),ENSG00000138772(ANXA3)
CC	GO:0030055	cell-substrate junction	25	1	26	414	0.0001	0.00551103	ENSG00000005471(ABCB4),ENSG00000005884(ITGA3),ENSG00000041982(TNC),ENSG00000044115(CTNNA1),ENSG00000061676(NCKAP1),ENSG00000085733(CTTN),ENSG00000090339(ICAM1),ENSG00000105971(CAV2),ENSG00000105974(CAV1),ENSG00000115963(RND3),ENSG00000124145(SDC4),ENSG00000129116(PALLD),ENSG00000131746(TNS4),ENSG00000132470(ITGB4),ENSG00000140945(CDH13),ENSG00000142627(EPHA2),ENSG00000144824(PHLDB2),ENSG000001466…	ENSG00000172059(KLF11)
MF	GO:0005518	collagen binding	8	1	9	67	0.00011	0.00584716	ENSG00000005884(ITGA3),ENSG00000113140(SPARC),ENSG00000120708(TGFBI),ENSG00000137801(THBS1),ENSG00000143127(ITGA10),ENSG00000164171(ITGA2),ENSG00000204580(DDR1),ENSG00000205336(ADGRG1)	ENSG00000101665(SMAD7)
BP	GO:0048468	cell development	63	26	89	2142	0.00011	0.00584716	ENSG00000005884(ITGA3),ENSG00000041982(TNC),ENSG00000044115(CTNNA1),ENSG00000061676(NCKAP1),ENSG00000066468(FGFR2),ENSG00000073282(TP63),ENSG00000075223(SEMA3C),ENSG00000076356(PLXNA2),ENSG00000081189(MEF2C),ENSG00000083307(GRHL2),ENSG00000085733(CTTN),ENSG00000087494(PTHLH),ENSG00000090339(ICAM1),ENSG00000104067(TJP1),ENSG00000104413(ESRP1),ENSG00000105699(LSR),ENSG00000105971(CAV2),ENSG00000105…	ENSG00000058335(RASGRF1),ENSG00000073146(MOV10L1),ENSG00000080298(RFX3),ENSG00000082014(SMARCD3),ENSG00000101605(MYOM1),ENSG00000102878(HSF4),ENSG00000105649(RAB3A),ENSG00000108576(SLC6A4),ENSG00000128872(TMOD2),ENSG00000132359(RAP1GAP2),ENSG00000132535(DLG4),ENSG00000136854(STXBP1),ENSG00000141576(RNF157),ENSG00000157017(GHRL),ENSG00000159674(SPON2),ENSG00000159899(NPR2),ENSG00000163083(INHBB),E…
BP	GO:0070848	response to growth factor	31	7	38	705	0.00011	0.00584716	ENSG00000005884(ITGA3),ENSG00000041982(TNC),ENSG00000050165(DKK3),ENSG00000066468(FGFR2),ENSG00000081189(MEF2C),ENSG00000104413(ESRP1),ENSG00000105971(CAV2),ENSG00000105974(CAV1),ENSG00000107984(DKK1),ENSG00000113140(SPARC),ENSG00000114374(USP9Y),ENSG00000116285(ERRFI1),ENSG00000118257(NRP2),ENSG00000134532(SOX5),ENSG00000136378(ADAMTS7),ENSG00000136848(DAB2IP),ENSG00000137440(FGFBP1),ENSG0000013…	ENSG00000037280(FLT4),ENSG00000101665(SMAD7),ENSG00000138772(ANXA3),ENSG00000139318(DUSP6),ENSG00000155090(KLF10),ENSG00000164056(SPRY1),ENSG00000179284(DAND5)
BP	GO:1902532	negative regulation of intracellular signal transduction	21	9	30	505	0.00011	0.00584716	ENSG00000005884(ITGA3),ENSG00000100234(TIMP3),ENSG00000100906(NFKBIA),ENSG00000105974(CAV1),ENSG00000105976(MET),ENSG00000113645(WWC1),ENSG00000116285(ERRFI1),ENSG00000123240(OPTN),ENSG00000130147(SH3BP4),ENSG00000132522(GPS2),ENSG00000136848(DAB2IP),ENSG00000137801(THBS1),ENSG00000140379(BCL2A1),ENSG00000142627(EPHA2),ENSG00000153721(CNKSR3),ENSG00000156463(SH3RF2),ENSG00000158125(XDH),ENSG00000…	ENSG00000073756(PTGS2),ENSG00000082196(C1QTNF3),ENSG00000100100(PIK3IP1),ENSG00000105808(RASA4),ENSG00000130766(SESN2),ENSG00000139318(DUSP6),ENSG00000164056(SPRY1),ENSG00000182885(ADGRG3),ENSG00000213366(GSTM2)
BP	GO:0042058	regulation of epidermal growth factor receptor signaling pathway	8	2	10	83	0.00011	0.00584716	ENSG00000013588(GPRC5A),ENSG00000109321(AREG),ENSG00000116285(ERRFI1),ENSG00000124882(EREG),ENSG00000136848(DAB2IP),ENSG00000140945(CDH13),ENSG00000146648(EGFR),ENSG00000169129(AFAP1L2)	ENSG00000159733(ZFYVE28),ENSG00000164056(SPRY1)
MF	GO:0015651	quaternary ammonium group transmembrane transporter activity	1	3	4	10	0.00012	0.00607703	ENSG00000145832(SLC25A48)	ENSG00000162241(SLC25A45),ENSG00000197119(SLC25A29),ENSG00000197375(SLC22A5)
BP	GO:0050896	response to stimulus	192	99	291	8861	0.00012	0.00607703	ENSG00000005471(ABCB4),ENSG00000005884(ITGA3),ENSG00000008853(RHOBTB2),ENSG00000013588(GPRC5A),ENSG00000039560(RAI14),ENSG00000041982(TNC),ENSG00000044115(CTNNA1),ENSG00000046604(DSG2),ENSG00000050165(DKK3),ENSG00000061676(NCKAP1),ENSG00000062038(CDH3),ENSG00000066468(FGFR2),ENSG00000067113(PLPP1),ENSG00000073282(TP63),ENSG00000075223(SEMA3C),ENSG00000076356(PLXNA2),ENSG00000081181(ARG2),ENSG0000…	ENSG00000002726(AOC1),ENSG00000003436(TFPI),ENSG00000037280(FLT4),ENSG00000042317(SPATA7),ENSG00000058335(RASGRF1),ENSG00000064201(TSPAN32),ENSG00000069493(CLEC2D),ENSG00000072071(ADGRL1),ENSG00000073756(PTGS2),ENSG00000082196(C1QTNF3),ENSG00000091262(ABCC6),ENSG00000091513(TF),ENSG00000099338(CATSPERG),ENSG00000099998(GGT5),ENSG00000100100(PIK3IP1),ENSG00000101049(SGK2),ENSG00000101605(MYOM1),EN…
BP	GO:0097435	supramolecular fiber organization	29	7	36	656	0.00012	0.00607703	ENSG00000008853(RHOBTB2),ENSG00000044115(CTNNA1),ENSG00000061676(NCKAP1),ENSG00000070087(PFN2),ENSG00000081189(MEF2C),ENSG00000081277(PKP1),ENSG00000085733(CTTN),ENSG00000090339(ICAM1),ENSG00000102024(PLS3),ENSG00000105976(MET),ENSG00000115963(RND3),ENSG00000117707(PROX1),ENSG00000124145(SDC4),ENSG00000128422(KRT17),ENSG00000128641(MYO1B),ENSG00000133026(MYH10),ENSG00000136717(BIN1),ENSG000001368…	ENSG00000101605(MYOM1),ENSG00000114796(KLHL24),ENSG00000115318(LOXL3),ENSG00000128872(TMOD2),ENSG00000148450(MSRB2),ENSG00000157017(GHRL),ENSG00000159450(TCHH)
BP	GO:0030260	entry into host cell	11	2	13	135	0.00012	0.00607703	ENSG00000090339(ICAM1),ENSG00000105971(CAV2),ENSG00000105974(CAV1),ENSG00000105976(MET),ENSG00000142089(IFITM3),ENSG00000142627(EPHA2),ENSG00000146648(EGFR),ENSG00000163347(CLDN1),ENSG00000164171(ITGA2),ENSG00000183087(GAS6),ENSG00000205420(KRT6A)	ENSG00000157873(TNFRSF14),ENSG00000249853(HS3ST5)
BP	GO:0044409	entry into host	11	2	13	135	0.00012	0.00607703	ENSG00000090339(ICAM1),ENSG00000105971(CAV2),ENSG00000105974(CAV1),ENSG00000105976(MET),ENSG00000142089(IFITM3),ENSG00000142627(EPHA2),ENSG00000146648(EGFR),ENSG00000163347(CLDN1),ENSG00000164171(ITGA2),ENSG00000183087(GAS6),ENSG00000205420(KRT6A)	ENSG00000157873(TNFRSF14),ENSG00000249853(HS3ST5)
BP	GO:0051806	entry into cell of other organism involved in symbiotic interaction	11	2	13	135	0.00012	0.00607703	ENSG00000090339(ICAM1),ENSG00000105971(CAV2),ENSG00000105974(CAV1),ENSG00000105976(MET),ENSG00000142089(IFITM3),ENSG00000142627(EPHA2),ENSG00000146648(EGFR),ENSG00000163347(CLDN1),ENSG00000164171(ITGA2),ENSG00000183087(GAS6),ENSG00000205420(KRT6A)	ENSG00000157873(TNFRSF14),ENSG00000249853(HS3ST5)
BP	GO:0051828	entry into other organism involved in symbiotic interaction	11	2	13	135	0.00012	0.00607703	ENSG00000090339(ICAM1),ENSG00000105971(CAV2),ENSG00000105974(CAV1),ENSG00000105976(MET),ENSG00000142089(IFITM3),ENSG00000142627(EPHA2),ENSG00000146648(EGFR),ENSG00000163347(CLDN1),ENSG00000164171(ITGA2),ENSG00000183087(GAS6),ENSG00000205420(KRT6A)	ENSG00000157873(TNFRSF14),ENSG00000249853(HS3ST5)
BP	GO:0070887	cellular response to chemical stimulus	83	41	124	3229	0.00013	0.00645265	ENSG00000005471(ABCB4),ENSG00000005884(ITGA3),ENSG00000041982(TNC),ENSG00000044115(CTNNA1),ENSG00000050165(DKK3),ENSG00000066468(FGFR2),ENSG00000067113(PLPP1),ENSG00000073282(TP63),ENSG00000081189(MEF2C),ENSG00000084636(COL16A1),ENSG00000090339(ICAM1),ENSG00000100234(TIMP3),ENSG00000100906(NFKBIA),ENSG00000102962(CCL22),ENSG00000103522(IL21R),ENSG00000104067(TJP1),ENSG00000104413(ESRP1),ENSG00000…	ENSG00000002726(AOC1),ENSG00000003436(TFPI),ENSG00000037280(FLT4),ENSG00000073756(PTGS2),ENSG00000091513(TF),ENSG00000101665(SMAD7),ENSG00000103569(AQP9),ENSG00000105808(RASA4),ENSG00000106804(C5),ENSG00000108576(SLC6A4),ENSG00000128604(IRF5),ENSG00000129467(ADCY4),ENSG00000130766(SESN2),ENSG00000130783(CCDC62),ENSG00000132535(DLG4),ENSG00000136854(STXBP1),ENSG00000137070(IL11RA),ENSG00000137274(…
BP	GO:0009968	negative regulation of signal transduction	45	12	57	1222	0.00013	0.00645265	ENSG00000005884(ITGA3),ENSG00000013588(GPRC5A),ENSG00000044115(CTNNA1),ENSG00000050165(DKK3),ENSG00000073282(TP63),ENSG00000085733(CTTN),ENSG00000090339(ICAM1),ENSG00000100234(TIMP3),ENSG00000100906(NFKBIA),ENSG00000105971(CAV2),ENSG00000105974(CAV1),ENSG00000105976(MET),ENSG00000107984(DKK1),ENSG00000109321(AREG),ENSG00000113645(WWC1),ENSG00000116285(ERRFI1),ENSG00000123240(OPTN),ENSG00000124882…	ENSG00000073756(PTGS2),ENSG00000082196(C1QTNF3),ENSG00000100100(PIK3IP1),ENSG00000101665(SMAD7),ENSG00000105808(RASA4),ENSG00000130766(SESN2),ENSG00000139318(DUSP6),ENSG00000159733(ZFYVE28),ENSG00000164056(SPRY1),ENSG00000179284(DAND5),ENSG00000182885(ADGRG3),ENSG00000213366(GSTM2)
CC	GO:0005882	intermediate filament	15	2	17	218	0.00013	0.00645265	ENSG00000081277(PKP1),ENSG00000118898(PPL),ENSG00000128422(KRT17),ENSG00000167768(KRT1),ENSG00000167880(EVPL),ENSG00000170477(KRT4),ENSG00000171345(KRT19),ENSG00000171346(KRT15),ENSG00000171401(KRT13),ENSG00000185479(KRT6B),ENSG00000186081(KRT5),ENSG00000186832(KRT16),ENSG00000186847(KRT14),ENSG00000205420(KRT6A),ENSG00000261150(EPPK1)	ENSG00000241233(KRTAP5-8),ENSG00000244411(KRTAP5-7)
BP	GO:0010837	regulation of keratinocyte proliferation	6	0	6	29	0.00014	0.00685817	ENSG00000062038(CDH3),ENSG00000073282(TP63),ENSG00000137693(YAP1),ENSG00000152894(PTPRK),ENSG00000175793(SFN),ENSG00000261150(EPPK1)	-
CC	GO:0098590	plasma membrane region	37	17	54	1162	0.00014	0.00685817	ENSG00000005471(ABCB4),ENSG00000005884(ITGA3),ENSG00000044115(CTNNA1),ENSG00000046604(DSG2),ENSG00000061676(NCKAP1),ENSG00000100558(PLEK2),ENSG00000104067(TJP1),ENSG00000105971(CAV2),ENSG00000105974(CAV1),ENSG00000105976(MET),ENSG00000107186(MPDZ),ENSG00000113645(WWC1),ENSG00000114019(AMOTL2),ENSG00000116729(WLS),ENSG00000117016(RIMS3),ENSG00000118257(NRP2),ENSG00000137975(CLCA2),ENSG00000140945(…	ENSG00000003436(TFPI),ENSG00000072071(ADGRL1),ENSG00000073756(PTGS2),ENSG00000091262(ABCC6),ENSG00000091513(TF),ENSG00000101890(GUCY2F),ENSG00000103569(AQP9),ENSG00000108556(CHRNE),ENSG00000108576(SLC6A4),ENSG00000116396(KCNC4),ENSG00000132535(DLG4),ENSG00000136854(STXBP1),ENSG00000141469(SLC14A1),ENSG00000163993(S100P),ENSG00000182771(GRID1),ENSG00000186889(TMEM17),ENSG00000197375(SLC22A5)
BP	GO:0030324	lung development	11	4	15	176	0.00015	0.00720673	ENSG00000005884(ITGA3),ENSG00000041982(TNC),ENSG00000066468(FGFR2),ENSG00000083307(GRHL2),ENSG00000113140(SPARC),ENSG00000116016(EPAS1),ENSG00000116285(ERRFI1),ENSG00000117707(PROX1),ENSG00000130702(LAMA5),ENSG00000137693(YAP1),ENSG00000146648(EGFR)	ENSG00000037280(FLT4),ENSG00000105649(RAB3A),ENSG00000115318(LOXL3),ENSG00000164056(SPRY1)
BP	GO:0007154	cell communication	154	68	222	6471	0.00015	0.00720673	ENSG00000005884(ITGA3),ENSG00000008853(RHOBTB2),ENSG00000013588(GPRC5A),ENSG00000039560(RAI14),ENSG00000041982(TNC),ENSG00000044115(CTNNA1),ENSG00000046604(DSG2),ENSG00000050165(DKK3),ENSG00000061676(NCKAP1),ENSG00000062038(CDH3),ENSG00000066468(FGFR2),ENSG00000067113(PLPP1),ENSG00000070087(PFN2),ENSG00000073282(TP63),ENSG00000075223(SEMA3C),ENSG00000076356(PLXNA2),ENSG00000081189(MEF2C),ENSG0000…	ENSG00000002726(AOC1),ENSG00000037280(FLT4),ENSG00000058335(RASGRF1),ENSG00000064201(TSPAN32),ENSG00000069493(CLEC2D),ENSG00000072071(ADGRL1),ENSG00000073756(PTGS2),ENSG00000080298(RFX3),ENSG00000082196(C1QTNF3),ENSG00000100100(PIK3IP1),ENSG00000101049(SGK2),ENSG00000101605(MYOM1),ENSG00000101665(SMAD7),ENSG00000101890(GUCY2F),ENSG00000105649(RAB3A),ENSG00000105808(RASA4),ENSG00000106804(C5),ENSG…
BP	GO:0048583	regulation of response to stimulus	106	48	154	4205	0.00015	0.00720673	ENSG00000005884(ITGA3),ENSG00000008853(RHOBTB2),ENSG00000013588(GPRC5A),ENSG00000039560(RAI14),ENSG00000044115(CTNNA1),ENSG00000050165(DKK3),ENSG00000061676(NCKAP1),ENSG00000062038(CDH3),ENSG00000066468(FGFR2),ENSG00000073282(TP63),ENSG00000075223(SEMA3C),ENSG00000081181(ARG2),ENSG00000081189(MEF2C),ENSG00000085733(CTTN),ENSG00000087494(PTHLH),ENSG00000088808(PPP1R13B),ENSG00000090339(ICAM1),ENSG…	ENSG00000003436(TFPI),ENSG00000037280(FLT4),ENSG00000058335(RASGRF1),ENSG00000064201(TSPAN32),ENSG00000069493(CLEC2D),ENSG00000073756(PTGS2),ENSG00000082196(C1QTNF3),ENSG00000100100(PIK3IP1),ENSG00000101665(SMAD7),ENSG00000101890(GUCY2F),ENSG00000105649(RAB3A),ENSG00000105808(RASA4),ENSG00000106804(C5),ENSG00000114796(KLHL24),ENSG00000115318(LOXL3),ENSG00000128872(TMOD2),ENSG00000130766(SESN2),EN…
BP	GO:0051241	negative regulation of multicellular organismal process	39	15	54	1150	0.00017	0.00811561	ENSG00000044115(CTNNA1),ENSG00000062038(CDH3),ENSG00000070087(PFN2),ENSG00000073282(TP63),ENSG00000075223(SEMA3C),ENSG00000081181(ARG2),ENSG00000081189(MEF2C),ENSG00000083307(GRHL2),ENSG00000087494(PTHLH),ENSG00000100065(CARD10),ENSG00000100906(NFKBIA),ENSG00000107984(DKK1),ENSG00000109321(AREG),ENSG00000113140(SPARC),ENSG00000113645(WWC1),ENSG00000115380(EFEMP1),ENSG00000116285(ERRFI1),ENSG00000…	ENSG00000003436(TFPI),ENSG00000073756(PTGS2),ENSG00000082196(C1QTNF3),ENSG00000101665(SMAD7),ENSG00000108576(SLC6A4),ENSG00000115318(LOXL3),ENSG00000132359(RAP1GAP2),ENSG00000157017(GHRL),ENSG00000159899(NPR2),ENSG00000162594(IL23R),ENSG00000163083(INHBB),ENSG00000179284(DAND5),ENSG00000183044(ABAT),ENSG00000204577(LILRB3),ENSG00000249853(HS3ST5)
BP	GO:0007043	cell-cell junction assembly	12	0	12	122	0.00018	0.00843188	ENSG00000044115(CTNNA1),ENSG00000062038(CDH3),ENSG00000081277(PKP1),ENSG00000083307(GRHL2),ENSG00000104067(TJP1),ENSG00000105699(LSR),ENSG00000105974(CAV1),ENSG00000140945(CDH13),ENSG00000142627(EPHA2),ENSG00000151490(PTPRO),ENSG00000163347(CLDN1),ENSG00000184363(PKP3)	-
BP	GO:0022612	gland morphogenesis	12	0	12	122	0.00018	0.00843188	ENSG00000041982(TNC),ENSG00000066468(FGFR2),ENSG00000073282(TP63),ENSG00000075223(SEMA3C),ENSG00000105974(CAV1),ENSG00000109321(AREG),ENSG00000117707(PROX1),ENSG00000130702(LAMA5),ENSG00000142627(EPHA2),ENSG00000146648(EGFR),ENSG00000204580(DDR1),ENSG00000206075(SERPINB5)	-
BP	GO:0072073	kidney epithelium development	11	2	13	141	0.00018	0.00843188	ENSG00000066468(FGFR2),ENSG00000081181(ARG2),ENSG00000081189(MEF2C),ENSG00000115884(SDC1),ENSG00000124145(SDC4),ENSG00000130702(LAMA5),ENSG00000137693(YAP1),ENSG00000151490(PTPRO),ENSG00000164619(BMPER),ENSG00000184292(TACSTD2),ENSG00000248905(FMN1)	ENSG00000101665(SMAD7),ENSG00000164056(SPRY1)
BP	GO:0007229	integrin-mediated signaling pathway	9	2	11	105	0.00019	0.00852725	ENSG00000005884(ITGA3),ENSG00000044115(CTNNA1),ENSG00000084636(COL16A1),ENSG00000130702(LAMA5),ENSG00000132470(ITGB4),ENSG00000143127(ITGA10),ENSG00000150760(DOCK1),ENSG00000164171(ITGA2),ENSG00000169398(PTK2)	ENSG00000064201(TSPAN32),ENSG00000115318(LOXL3)
BP	GO:0010038	response to metal ion	16	8	24	376	0.00019	0.00852725	ENSG00000081189(MEF2C),ENSG00000090339(ICAM1),ENSG00000096433(ITPR3),ENSG00000105974(CAV1),ENSG00000113140(SPARC),ENSG00000115884(SDC1),ENSG00000137801(THBS1),ENSG00000146648(EGFR),ENSG00000147465(STAR),ENSG00000163347(CLDN1),ENSG00000165272(AQP3),ENSG00000170385(SLC30A1),ENSG00000186847(KRT14),ENSG00000187193(MT1X),ENSG00000188643(S100A16),ENSG00000188786(MTF1)	ENSG00000002726(AOC1),ENSG00000073756(PTGS2),ENSG00000091513(TF),ENSG00000103569(AQP9),ENSG00000105808(RASA4),ENSG00000132535(DLG4),ENSG00000138380(CARF),ENSG00000183044(ABAT)
BP	GO:0030323	respiratory tube development	11	4	15	180	0.00019	0.00852725	ENSG00000005884(ITGA3),ENSG00000041982(TNC),ENSG00000066468(FGFR2),ENSG00000083307(GRHL2),ENSG00000113140(SPARC),ENSG00000116016(EPAS1),ENSG00000116285(ERRFI1),ENSG00000117707(PROX1),ENSG00000130702(LAMA5),ENSG00000137693(YAP1),ENSG00000146648(EGFR)	ENSG00000037280(FLT4),ENSG00000105649(RAB3A),ENSG00000115318(LOXL3),ENSG00000164056(SPRY1)
BP	GO:0009966	regulation of signal transduction	87	37	124	3259	0.00019	0.00852725	ENSG00000005884(ITGA3),ENSG00000008853(RHOBTB2),ENSG00000013588(GPRC5A),ENSG00000039560(RAI14),ENSG00000044115(CTNNA1),ENSG00000050165(DKK3),ENSG00000062038(CDH3),ENSG00000066468(FGFR2),ENSG00000073282(TP63),ENSG00000081189(MEF2C),ENSG00000085733(CTTN),ENSG00000087494(PTHLH),ENSG00000088808(PPP1R13B),ENSG00000090339(ICAM1),ENSG00000100065(CARD10),ENSG00000100234(TIMP3),ENSG00000100906(NFKBIA),ENS…	ENSG00000037280(FLT4),ENSG00000058335(RASGRF1),ENSG00000073756(PTGS2),ENSG00000082196(C1QTNF3),ENSG00000100100(PIK3IP1),ENSG00000101665(SMAD7),ENSG00000101890(GUCY2F),ENSG00000105808(RASA4),ENSG00000106804(C5),ENSG00000114796(KLHL24),ENSG00000115318(LOXL3),ENSG00000128872(TMOD2),ENSG00000130766(SESN2),ENSG00000132359(RAP1GAP2),ENSG00000132535(DLG4),ENSG00000137831(UACA),ENSG00000138772(ANXA3),ENS…
BP	GO:0060602	branch elongation of an epithelium	4	1	5	20	0.00019	0.00852725	ENSG00000041982(TNC),ENSG00000066468(FGFR2),ENSG00000109321(AREG),ENSG00000137693(YAP1)	ENSG00000164056(SPRY1)
BP	GO:0030036	actin cytoskeleton organization	31	4	35	647	0.00019	0.00852725	ENSG00000008853(RHOBTB2),ENSG00000044115(CTNNA1),ENSG00000061676(NCKAP1),ENSG00000070087(PFN2),ENSG00000081189(MEF2C),ENSG00000085733(CTTN),ENSG00000090339(ICAM1),ENSG00000100558(PLEK2),ENSG00000102024(PLS3),ENSG00000105976(MET),ENSG00000114019(AMOTL2),ENSG00000114993(RTKN),ENSG00000115963(RND3),ENSG00000117707(PROX1),ENSG00000124145(SDC4),ENSG00000128641(MYO1B),ENSG00000129116(PALLD),ENSG0000013…	ENSG00000101605(MYOM1),ENSG00000128872(TMOD2),ENSG00000148450(MSRB2),ENSG00000157017(GHRL)
CC	GO:0005925	focal adhesion	24	1	25	407	0.00019	0.00852725	ENSG00000005471(ABCB4),ENSG00000005884(ITGA3),ENSG00000041982(TNC),ENSG00000044115(CTNNA1),ENSG00000061676(NCKAP1),ENSG00000085733(CTTN),ENSG00000090339(ICAM1),ENSG00000105971(CAV2),ENSG00000105974(CAV1),ENSG00000115963(RND3),ENSG00000124145(SDC4),ENSG00000129116(PALLD),ENSG00000131746(TNS4),ENSG00000132470(ITGB4),ENSG00000140945(CDH13),ENSG00000142627(EPHA2),ENSG00000144824(PHLDB2),ENSG000001466…	ENSG00000172059(KLF11)
MF	GO:0098631	cell adhesion mediator activity	8	0	8	57	0.0002	0.00886982	ENSG00000046604(DSG2),ENSG00000129116(PALLD),ENSG00000137699(TRIM29),ENSG00000143127(ITGA10),ENSG00000164171(ITGA2),ENSG00000184292(TACSTD2),ENSG00000184363(PKP3),ENSG00000186417(GLDN)	-
BP	GO:1901184	regulation of ERBB signaling pathway	8	2	10	89	0.0002	0.00886982	ENSG00000013588(GPRC5A),ENSG00000109321(AREG),ENSG00000116285(ERRFI1),ENSG00000124882(EREG),ENSG00000136848(DAB2IP),ENSG00000140945(CDH13),ENSG00000146648(EGFR),ENSG00000169129(AFAP1L2)	ENSG00000159733(ZFYVE28),ENSG00000164056(SPRY1)
BP	GO:0002687	positive regulation of leukocyte migration	10	2	12	124	0.00021	0.00915087	ENSG00000090339(ICAM1),ENSG00000125735(TNFSF14),ENSG00000137801(THBS1),ENSG00000145824(CXCL14),ENSG00000150630(VEGFC),ENSG00000164171(ITGA2),ENSG00000164251(F2RL1),ENSG00000183087(GAS6),ENSG00000189334(S100A14),ENSG00000275302(CCL4)	ENSG00000157873(TNFRSF14),ENSG00000188372(ZP3)
BP	GO:0060541	respiratory system development	12	4	16	202	0.00021	0.00915087	ENSG00000005884(ITGA3),ENSG00000041982(TNC),ENSG00000066468(FGFR2),ENSG00000083307(GRHL2),ENSG00000113140(SPARC),ENSG00000116016(EPAS1),ENSG00000116285(ERRFI1),ENSG00000117707(PROX1),ENSG00000130702(LAMA5),ENSG00000137693(YAP1),ENSG00000146648(EGFR),ENSG00000184254(ALDH1A3)	ENSG00000037280(FLT4),ENSG00000105649(RAB3A),ENSG00000115318(LOXL3),ENSG00000164056(SPRY1)
CC	GO:0005924	cell-substrate adherens junction	24	1	25	410	0.00021	0.00915087	ENSG00000005471(ABCB4),ENSG00000005884(ITGA3),ENSG00000041982(TNC),ENSG00000044115(CTNNA1),ENSG00000061676(NCKAP1),ENSG00000085733(CTTN),ENSG00000090339(ICAM1),ENSG00000105971(CAV2),ENSG00000105974(CAV1),ENSG00000115963(RND3),ENSG00000124145(SDC4),ENSG00000129116(PALLD),ENSG00000131746(TNS4),ENSG00000132470(ITGB4),ENSG00000140945(CDH13),ENSG00000142627(EPHA2),ENSG00000144824(PHLDB2),ENSG000001466…	ENSG00000172059(KLF11)
MF	GO:0015227	acyl carnitine transmembrane transporter activity	1	2	3	5	0.00022	0.00926348	ENSG00000145832(SLC25A48)	ENSG00000162241(SLC25A45),ENSG00000197119(SLC25A29)
MF	GO:0038064	collagen receptor activity	2	1	3	5	0.00022	0.00926348	ENSG00000164171(ITGA2),ENSG00000204580(DDR1)	ENSG00000170909(OSCAR)
BP	GO:0006844	acyl carnitine transport	1	2	3	5	0.00022	0.00926348	ENSG00000145832(SLC25A48)	ENSG00000162241(SLC25A45),ENSG00000197119(SLC25A29)
BP	GO:1902616	acyl carnitine transmembrane transport	1	2	3	5	0.00022	0.00926348	ENSG00000145832(SLC25A48)	ENSG00000162241(SLC25A45),ENSG00000197119(SLC25A29)
BP	GO:0072359	circulatory system development	38	12	50	1052	0.00022	0.00926348	ENSG00000005884(ITGA3),ENSG00000046604(DSG2),ENSG00000066468(FGFR2),ENSG00000075223(SEMA3C),ENSG00000081189(MEF2C),ENSG00000083307(GRHL2),ENSG00000100065(CARD10),ENSG00000105974(CAV1),ENSG00000107984(DKK1),ENSG00000113140(SPARC),ENSG00000114019(AMOTL2),ENSG00000116016(EPAS1),ENSG00000116285(ERRFI1),ENSG00000117298(ECE1),ENSG00000117707(PROX1),ENSG00000118257(NRP2),ENSG00000120708(TGFBI),ENSG00000…	ENSG00000037280(FLT4),ENSG00000073756(PTGS2),ENSG00000082014(SMARCD3),ENSG00000101605(MYOM1),ENSG00000101665(SMAD7),ENSG00000106804(C5),ENSG00000138772(ANXA3),ENSG00000139318(DUSP6),ENSG00000157017(GHRL),ENSG00000164056(SPRY1),ENSG00000165300(SLITRK5),ENSG00000179284(DAND5)
BP	GO:0032101	regulation of response to external stimulus	29	11	40	782	0.00022	0.00926348	ENSG00000075223(SEMA3C),ENSG00000081181(ARG2),ENSG00000100906(NFKBIA),ENSG00000105974(CAV1),ENSG00000105976(MET),ENSG00000118785(SPP1),ENSG00000123240(OPTN),ENSG00000125735(TNFSF14),ENSG00000132522(GPS2),ENSG00000137801(THBS1),ENSG00000137869(CYP19A1),ENSG00000140945(CDH13),ENSG00000144802(NFKBIZ),ENSG00000144824(PHLDB2),ENSG00000145623(OSMR),ENSG00000145824(CXCL14),ENSG00000146648(EGFR),ENSG0000…	ENSG00000003436(TFPI),ENSG00000064201(TSPAN32),ENSG00000073756(PTGS2),ENSG00000082196(C1QTNF3),ENSG00000101890(GUCY2F),ENSG00000106804(C5),ENSG00000157017(GHRL),ENSG00000162594(IL23R),ENSG00000172349(IL16),ENSG00000183044(ABAT),ENSG00000188372(ZP3)
BP	GO:0035295	tube development	28	5	33	601	0.00023	0.0094717	ENSG00000005884(ITGA3),ENSG00000041982(TNC),ENSG00000066468(FGFR2),ENSG00000073282(TP63),ENSG00000075223(SEMA3C),ENSG00000076356(PLXNA2),ENSG00000081181(ARG2),ENSG00000081189(MEF2C),ENSG00000083307(GRHL2),ENSG00000105976(MET),ENSG00000109321(AREG),ENSG00000113140(SPARC),ENSG00000115884(SDC1),ENSG00000116016(EPAS1),ENSG00000116285(ERRFI1),ENSG00000117707(PROX1),ENSG00000124145(SDC4),ENSG0000013070…	ENSG00000037280(FLT4),ENSG00000101665(SMAD7),ENSG00000105649(RAB3A),ENSG00000115318(LOXL3),ENSG00000164056(SPRY1)
BP	GO:0030104	water homeostasis	7	2	9	74	0.00023	0.0094717	ENSG00000073282(TP63),ENSG00000105976(MET),ENSG00000163347(CLDN1),ENSG00000165272(AQP3),ENSG00000167768(KRT1),ENSG00000175793(SFN),ENSG00000186832(KRT16)	ENSG00000103569(AQP9),ENSG00000129467(ADCY4)
BP	GO:0072358	cardiovascular system development	30	7	37	705	0.00023	0.0094717	ENSG00000066468(FGFR2),ENSG00000075223(SEMA3C),ENSG00000081189(MEF2C),ENSG00000100065(CARD10),ENSG00000105974(CAV1),ENSG00000113140(SPARC),ENSG00000114019(AMOTL2),ENSG00000116016(EPAS1),ENSG00000116285(ERRFI1),ENSG00000117707(PROX1),ENSG00000118257(NRP2),ENSG00000120708(TGFBI),ENSG00000124882(EREG),ENSG00000130702(LAMA5),ENSG00000133026(MYH10),ENSG00000136848(DAB2IP),ENSG00000137440(FGFBP1),ENSG0…	ENSG00000037280(FLT4),ENSG00000073756(PTGS2),ENSG00000101665(SMAD7),ENSG00000106804(C5),ENSG00000138772(ANXA3),ENSG00000157017(GHRL),ENSG00000165300(SLITRK5)
BP	GO:0050920	regulation of chemotaxis	14	2	16	204	0.00023	0.0094717	ENSG00000075223(SEMA3C),ENSG00000105976(MET),ENSG00000125735(TNFSF14),ENSG00000137801(THBS1),ENSG00000137869(CYP19A1),ENSG00000140945(CDH13),ENSG00000145824(CXCL14),ENSG00000150630(VEGFC),ENSG00000151490(PTPRO),ENSG00000164171(ITGA2),ENSG00000164251(F2RL1),ENSG00000183087(GAS6),ENSG00000189334(S100A14),ENSG00000275302(CCL4)	ENSG00000106804(C5),ENSG00000172349(IL16)
BP	GO:0048333	mesodermal cell differentiation	6	0	6	32	0.00024	0.00982951	ENSG00000005884(ITGA3),ENSG00000066468(FGFR2),ENSG00000107984(DKK1),ENSG00000132470(ITGB4),ENSG00000149948(HMGA2),ENSG00000164171(ITGA2)	-
BP	GO:0023052	signaling	154	66	220	6451	0.00025	0.0101284	ENSG00000005884(ITGA3),ENSG00000008853(RHOBTB2),ENSG00000013588(GPRC5A),ENSG00000039560(RAI14),ENSG00000041982(TNC),ENSG00000044115(CTNNA1),ENSG00000046604(DSG2),ENSG00000050165(DKK3),ENSG00000061676(NCKAP1),ENSG00000062038(CDH3),ENSG00000066468(FGFR2),ENSG00000067113(PLPP1),ENSG00000070087(PFN2),ENSG00000073282(TP63),ENSG00000075223(SEMA3C),ENSG00000076356(PLXNA2),ENSG00000081189(MEF2C),ENSG0000…	ENSG00000037280(FLT4),ENSG00000058335(RASGRF1),ENSG00000064201(TSPAN32),ENSG00000069493(CLEC2D),ENSG00000072071(ADGRL1),ENSG00000073756(PTGS2),ENSG00000080298(RFX3),ENSG00000082196(C1QTNF3),ENSG00000100100(PIK3IP1),ENSG00000101049(SGK2),ENSG00000101605(MYOM1),ENSG00000101665(SMAD7),ENSG00000101890(GUCY2F),ENSG00000105649(RAB3A),ENSG00000105808(RASA4),ENSG00000106804(C5),ENSG00000108556(CHRNE),ENS…
BP	GO:0007266	Rho protein signal transduction	13	3	16	205	0.00025	0.0101284	ENSG00000005884(ITGA3),ENSG00000008853(RHOBTB2),ENSG00000105976(MET),ENSG00000114993(RTKN),ENSG00000115963(RND3),ENSG00000137962(ARHGAP29),ENSG00000140945(CDH13),ENSG00000164251(F2RL1),ENSG00000171680(PLEKHG5),ENSG00000173156(RHOD),ENSG00000196914(ARHGEF12),ENSG00000205336(ADGRG1),ENSG00000275342(PRAG1)	ENSG00000058335(RASGRF1),ENSG00000203734(ECT2L),ENSG00000204882(GPR20)
BP	GO:0015697	quaternary ammonium group transport	1	3	4	12	0.00026	0.0104769	ENSG00000145832(SLC25A48)	ENSG00000162241(SLC25A45),ENSG00000197119(SLC25A29),ENSG00000197375(SLC22A5)
BP	GO:0009790	embryo development	41	7	48	1008	0.00028	0.0112225	ENSG00000005884(ITGA3),ENSG00000053747(LAMA3),ENSG00000066468(FGFR2),ENSG00000073282(TP63),ENSG00000075223(SEMA3C),ENSG00000076356(PLXNA2),ENSG00000081189(MEF2C),ENSG00000083307(GRHL2),ENSG00000104067(TJP1),ENSG00000107984(DKK1),ENSG00000115380(EFEMP1),ENSG00000116016(EPAS1),ENSG00000116729(WLS),ENSG00000117298(ECE1),ENSG00000117707(PROX1),ENSG00000118257(NRP2),ENSG00000120549(KIAA1217),ENSG00000…	ENSG00000106804(C5),ENSG00000115318(LOXL3),ENSG00000115507(OTX1),ENSG00000130783(CCDC62),ENSG00000138759(FRAS1),ENSG00000188372(ZP3),ENSG00000253293(HOXA10)
BP	GO:1901890	positive regulation of cell junction assembly	6	0	6	33	0.00029	0.0115003	ENSG00000084636(COL16A1),ENSG00000105974(CAV1),ENSG00000124145(SDC4),ENSG00000142627(EPHA2),ENSG00000163347(CLDN1),ENSG00000248905(FMN1)	-
CC	GO:0045111	intermediate filament cytoskeleton	16	2	18	255	0.00029	0.0115003	ENSG00000081277(PKP1),ENSG00000118898(PPL),ENSG00000128422(KRT17),ENSG00000144824(PHLDB2),ENSG00000167768(KRT1),ENSG00000167880(EVPL),ENSG00000170477(KRT4),ENSG00000171345(KRT19),ENSG00000171346(KRT15),ENSG00000171401(KRT13),ENSG00000185479(KRT6B),ENSG00000186081(KRT5),ENSG00000186832(KRT16),ENSG00000186847(KRT14),ENSG00000205420(KRT6A),ENSG00000261150(EPPK1)	ENSG00000241233(KRTAP5-8),ENSG00000244411(KRTAP5-7)
BP	GO:0031032	actomyosin structure organization	13	2	15	188	0.0003	0.0118342	ENSG00000070087(PFN2),ENSG00000081189(MEF2C),ENSG00000105976(MET),ENSG00000114993(RTKN),ENSG00000117707(PROX1),ENSG00000124145(SDC4),ENSG00000133026(MYH10),ENSG00000136842(TMOD1),ENSG00000137460(FHDC1),ENSG00000139926(FRMD6),ENSG00000144824(PHLDB2),ENSG00000171345(KRT19),ENSG00000184292(TACSTD2)	ENSG00000101605(MYOM1),ENSG00000128872(TMOD2)
BP	GO:0042476	odontogenesis	12	0	12	130	0.00032	0.0125571	ENSG00000041982(TNC),ENSG00000044115(CTNNA1),ENSG00000066468(FGFR2),ENSG00000073282(TP63),ENSG00000112378(PERP),ENSG00000115884(SDC1),ENSG00000130702(LAMA5),ENSG00000132470(ITGB4),ENSG00000165272(AQP3),ENSG00000166033(HTRA1),ENSG00000167754(KLK5),ENSG00000184916(JAG2)	-
BP	GO:0050921	positive regulation of chemotaxis	11	1	12	131	0.00034	0.0132724	ENSG00000105976(MET),ENSG00000125735(TNFSF14),ENSG00000137801(THBS1),ENSG00000140945(CDH13),ENSG00000145824(CXCL14),ENSG00000150630(VEGFC),ENSG00000164171(ITGA2),ENSG00000164251(F2RL1),ENSG00000183087(GAS6),ENSG00000189334(S100A14),ENSG00000275302(CCL4)	ENSG00000172349(IL16)
BP	GO:0071560	cellular response to transforming growth factor beta stimulus	14	3	17	233	0.00035	0.013592	ENSG00000005884(ITGA3),ENSG00000050165(DKK3),ENSG00000066468(FGFR2),ENSG00000081189(MEF2C),ENSG00000105971(CAV2),ENSG00000105974(CAV1),ENSG00000114374(USP9Y),ENSG00000134532(SOX5),ENSG00000137801(THBS1),ENSG00000147465(STAR),ENSG00000152894(PTPRK),ENSG00000163347(CLDN1),ENSG00000166033(HTRA1),ENSG00000169398(PTK2)	ENSG00000101665(SMAD7),ENSG00000155090(KLF10),ENSG00000179284(DAND5)
BP	GO:0009605	response to external stimulus	67	26	93	2340	0.00036	0.0138369	ENSG00000041982(TNC),ENSG00000066468(FGFR2),ENSG00000075223(SEMA3C),ENSG00000076356(PLXNA2),ENSG00000081181(ARG2),ENSG00000081189(MEF2C),ENSG00000090339(ICAM1),ENSG00000091986(CCDC80),ENSG00000100906(NFKBIA),ENSG00000102962(CCL22),ENSG00000104067(TJP1),ENSG00000105974(CAV1),ENSG00000105976(MET),ENSG00000111335(OAS2),ENSG00000113140(SPARC),ENSG00000114115(RBP1),ENSG00000117707(PROX1),ENSG000001182…	ENSG00000002726(AOC1),ENSG00000003436(TFPI),ENSG00000064201(TSPAN32),ENSG00000073756(PTGS2),ENSG00000082196(C1QTNF3),ENSG00000101890(GUCY2F),ENSG00000106804(C5),ENSG00000108576(SLC6A4),ENSG00000123685(BATF3),ENSG00000128604(IRF5),ENSG00000130766(SESN2),ENSG00000138772(ANXA3),ENSG00000155090(KLF10),ENSG00000157017(GHRL),ENSG00000157873(TNFRSF14),ENSG00000159674(SPON2),ENSG00000162594(IL23R),ENSG00…
BP	GO:0002040	sprouting angiogenesis	8	3	11	113	0.00036	0.0138369	ENSG00000100065(CARD10),ENSG00000137440(FGFBP1),ENSG00000137801(THBS1),ENSG00000140945(CDH13),ENSG00000142627(EPHA2),ENSG00000145632(PLK2),ENSG00000150630(VEGFC),ENSG00000164619(BMPER)	ENSG00000037280(FLT4),ENSG00000073756(PTGS2),ENSG00000157017(GHRL)
BP	GO:0007169	transmembrane receptor protein tyrosine kinase signaling pathway	31	5	36	698	0.00039	0.0149135	ENSG00000013588(GPRC5A),ENSG00000061676(NCKAP1),ENSG00000062038(CDH3),ENSG00000066468(FGFR2),ENSG00000104413(ESRP1),ENSG00000105971(CAV2),ENSG00000105976(MET),ENSG00000109321(AREG),ENSG00000115380(EFEMP1),ENSG00000116285(ERRFI1),ENSG00000118257(NRP2),ENSG00000124882(EREG),ENSG00000136848(DAB2IP),ENSG00000137440(FGFBP1),ENSG00000137801(THBS1),ENSG00000140945(CDH13),ENSG00000142627(EPHA2),ENSG00000…	ENSG00000037280(FLT4),ENSG00000157017(GHRL),ENSG00000159733(ZFYVE28),ENSG00000164056(SPRY1),ENSG00000171777(RASGRP4)
BP	GO:0007264	small GTPase mediated signal transduction	23	8	31	570	0.00041	0.0155987	ENSG00000005884(ITGA3),ENSG00000008853(RHOBTB2),ENSG00000061676(NCKAP1),ENSG00000088387(DOCK9),ENSG00000105976(MET),ENSG00000107863(ARHGAP21),ENSG00000109113(RAB34),ENSG00000114993(RTKN),ENSG00000115963(RND3),ENSG00000129219(PLD2),ENSG00000136848(DAB2IP),ENSG00000137962(ARHGAP29),ENSG00000140945(CDH13),ENSG00000143344(RGL1),ENSG00000145632(PLK2),ENSG00000150760(DOCK1),ENSG00000158186(MRAS),ENSG00…	ENSG00000058335(RASGRF1),ENSG00000105649(RAB3A),ENSG00000105808(RASA4),ENSG00000132359(RAP1GAP2),ENSG00000164056(SPRY1),ENSG00000171777(RASGRP4),ENSG00000203734(ECT2L),ENSG00000204882(GPR20)
CC	GO:0045095	keratin filament	8	2	10	99	0.00042	0.0158985	ENSG00000167768(KRT1),ENSG00000170477(KRT4),ENSG00000171401(KRT13),ENSG00000185479(KRT6B),ENSG00000186081(KRT5),ENSG00000186847(KRT14),ENSG00000205420(KRT6A),ENSG00000261150(EPPK1)	ENSG00000241233(KRTAP5-8),ENSG00000244411(KRTAP5-7)
CC	GO:0043235	receptor complex	15	9	24	406	0.00044	0.0165719	ENSG00000005884(ITGA3),ENSG00000013588(GPRC5A),ENSG00000066468(FGFR2),ENSG00000076356(PLXNA2),ENSG00000096433(ITPR3),ENSG00000105976(MET),ENSG00000115607(IL18RAP),ENSG00000118257(NRP2),ENSG00000132470(ITGB4),ENSG00000142627(EPHA2),ENSG00000143127(ITGA10),ENSG00000145623(OSMR),ENSG00000146648(EGFR),ENSG00000164171(ITGA2),ENSG00000204580(DDR1)	ENSG00000037280(FLT4),ENSG00000064201(TSPAN32),ENSG00000091513(TF),ENSG00000108556(CHRNE),ENSG00000132535(DLG4),ENSG00000137070(IL11RA),ENSG00000162594(IL23R),ENSG00000165300(SLITRK5),ENSG00000204882(GPR20)
MF	GO:0004714	transmembrane receptor protein tyrosine kinase activity	7	1	8	64	0.00045	0.0166145	ENSG00000066468(FGFR2),ENSG00000105976(MET),ENSG00000115380(EFEMP1),ENSG00000118257(NRP2),ENSG00000142627(EPHA2),ENSG00000146648(EGFR),ENSG00000204580(DDR1)	ENSG00000037280(FLT4)
BP	GO:0034341	response to interferon-gamma	11	4	15	195	0.00045	0.0166145	ENSG00000090339(ICAM1),ENSG00000102962(CCL22),ENSG00000111335(OAS2),ENSG00000117595(IRF6),ENSG00000137265(IRF4),ENSG00000142089(IFITM3),ENSG00000147465(STAR),ENSG00000161921(CXCL16),ENSG00000163347(CLDN1),ENSG00000204287(HLA-DRA),ENSG00000275302(CCL4)	ENSG00000128604(IRF5),ENSG00000136854(STXBP1),ENSG00000162594(IL23R),ENSG00000237693(IRGM)
BP	GO:0051271	negative regulation of cellular component movement	18	2	20	305	0.00045	0.0166145	ENSG00000044115(CTNNA1),ENSG00000070087(PFN2),ENSG00000075223(SEMA3C),ENSG00000081189(MEF2C),ENSG00000100065(CARD10),ENSG00000136717(BIN1),ENSG00000136848(DAB2IP),ENSG00000137801(THBS1),ENSG00000137869(CYP19A1),ENSG00000144824(PHLDB2),ENSG00000146674(IGFBP3),ENSG00000151490(PTPRO),ENSG00000152894(PTPRK),ENSG00000171444(MCC),ENSG00000184292(TACSTD2),ENSG00000186832(KRT16),ENSG00000205336(ADGRG1),E…	ENSG00000101665(SMAD7),ENSG00000106804(C5)
BP	GO:0001657	ureteric bud development	8	2	10	98	0.00045	0.0166145	ENSG00000066468(FGFR2),ENSG00000081181(ARG2),ENSG00000115884(SDC1),ENSG00000124145(SDC4),ENSG00000130702(LAMA5),ENSG00000164619(BMPER),ENSG00000184292(TACSTD2),ENSG00000248905(FMN1)	ENSG00000101665(SMAD7),ENSG00000164056(SPRY1)
BP	GO:0010633	negative regulation of epithelial cell migration	8	0	8	65	0.00047	0.0172679	ENSG00000070087(PFN2),ENSG00000081189(MEF2C),ENSG00000100065(CARD10),ENSG00000136848(DAB2IP),ENSG00000137801(THBS1),ENSG00000171444(MCC),ENSG00000184292(TACSTD2),ENSG00000261150(EPPK1)	-
BP	GO:0009617	response to bacterium	23	10	33	627	0.00048	0.0175493	ENSG00000066468(FGFR2),ENSG00000081181(ARG2),ENSG00000081189(MEF2C),ENSG00000090339(ICAM1),ENSG00000091986(CCDC80),ENSG00000100906(NFKBIA),ENSG00000104067(TJP1),ENSG00000105974(CAV1),ENSG00000111335(OAS2),ENSG00000113140(SPARC),ENSG00000123240(OPTN),ENSG00000136848(DAB2IP),ENSG00000137965(IFI44),ENSG00000142627(EPHA2),ENSG00000147465(STAR),ENSG00000163347(CLDN1),ENSG00000164251(F2RL1),ENSG0000016…	ENSG00000003436(TFPI),ENSG00000073756(PTGS2),ENSG00000128604(IRF5),ENSG00000138772(ANXA3),ENSG00000157873(TNFRSF14),ENSG00000159674(SPON2),ENSG00000162594(IL23R),ENSG00000164821(DEFA4),ENSG00000172264(MACROD2),ENSG00000237693(IRGM)
BP	GO:0072163	mesonephric epithelium development	8	2	10	99	0.00049	0.0177418	ENSG00000066468(FGFR2),ENSG00000081181(ARG2),ENSG00000115884(SDC1),ENSG00000124145(SDC4),ENSG00000130702(LAMA5),ENSG00000164619(BMPER),ENSG00000184292(TACSTD2),ENSG00000248905(FMN1)	ENSG00000101665(SMAD7),ENSG00000164056(SPRY1)
BP	GO:0072164	mesonephric tubule development	8	2	10	99	0.00049	0.0177418	ENSG00000066468(FGFR2),ENSG00000081181(ARG2),ENSG00000115884(SDC1),ENSG00000124145(SDC4),ENSG00000130702(LAMA5),ENSG00000164619(BMPER),ENSG00000184292(TACSTD2),ENSG00000248905(FMN1)	ENSG00000101665(SMAD7),ENSG00000164056(SPRY1)
BP	GO:0071559	response to transforming growth factor beta	14	3	17	240	0.0005	0.0180168	ENSG00000005884(ITGA3),ENSG00000050165(DKK3),ENSG00000066468(FGFR2),ENSG00000081189(MEF2C),ENSG00000105971(CAV2),ENSG00000105974(CAV1),ENSG00000114374(USP9Y),ENSG00000134532(SOX5),ENSG00000137801(THBS1),ENSG00000147465(STAR),ENSG00000152894(PTPRK),ENSG00000163347(CLDN1),ENSG00000166033(HTRA1),ENSG00000169398(PTK2)	ENSG00000101665(SMAD7),ENSG00000155090(KLF10),ENSG00000179284(DAND5)
BP	GO:0007165	signal transduction	145	59	204	5985	0.00054	0.0193651	ENSG00000005884(ITGA3),ENSG00000008853(RHOBTB2),ENSG00000013588(GPRC5A),ENSG00000039560(RAI14),ENSG00000044115(CTNNA1),ENSG00000050165(DKK3),ENSG00000061676(NCKAP1),ENSG00000062038(CDH3),ENSG00000066468(FGFR2),ENSG00000067113(PLPP1),ENSG00000073282(TP63),ENSG00000075223(SEMA3C),ENSG00000076356(PLXNA2),ENSG00000081189(MEF2C),ENSG00000081277(PKP1),ENSG00000084636(COL16A1),ENSG00000085733(CTTN),ENSG…	ENSG00000037280(FLT4),ENSG00000058335(RASGRF1),ENSG00000064201(TSPAN32),ENSG00000069493(CLEC2D),ENSG00000072071(ADGRL1),ENSG00000073756(PTGS2),ENSG00000082196(C1QTNF3),ENSG00000100100(PIK3IP1),ENSG00000101049(SGK2),ENSG00000101605(MYOM1),ENSG00000101665(SMAD7),ENSG00000101890(GUCY2F),ENSG00000105649(RAB3A),ENSG00000105808(RASA4),ENSG00000106804(C5),ENSG00000108556(CHRNE),ENSG00000110881(ASIC1),EN…
BP	GO:0045682	regulation of epidermis development	9	0	9	83	0.00055	0.0195367	ENSG00000062038(CDH3),ENSG00000073282(TP63),ENSG00000083307(GRHL2),ENSG00000104413(ESRP1),ENSG00000116285(ERRFI1),ENSG00000128422(KRT17),ENSG00000165272(AQP3),ENSG00000175793(SFN),ENSG00000185022(MAFF)	-
BP	GO:0018108	peptidyl-tyrosine phosphorylation	16	6	22	357	0.00055	0.0195367	ENSG00000013588(GPRC5A),ENSG00000066468(FGFR2),ENSG00000090339(ICAM1),ENSG00000105974(CAV1),ENSG00000105976(MET),ENSG00000109321(AREG),ENSG00000115380(EFEMP1),ENSG00000116285(ERRFI1),ENSG00000124882(EREG),ENSG00000142627(EPHA2),ENSG00000146648(EGFR),ENSG00000155926(SLA),ENSG00000169129(AFAP1L2),ENSG00000169398(PTK2),ENSG00000183087(GAS6),ENSG00000204580(DDR1)	ENSG00000037280(FLT4),ENSG00000132535(DLG4),ENSG00000157017(GHRL),ENSG00000157873(TNFRSF14),ENSG00000159733(ZFYVE28),ENSG00000162594(IL23R)
MF	GO:0005200	structural constituent of cytoskeleton	10	0	10	100	0.00056	0.0197981	ENSG00000118898(PPL),ENSG00000128422(KRT17),ENSG00000171345(KRT19),ENSG00000171346(KRT15),ENSG00000176014(TUBB6),ENSG00000185479(KRT6B),ENSG00000186081(KRT5),ENSG00000186832(KRT16),ENSG00000186847(KRT14),ENSG00000205420(KRT6A)	-
BP	GO:0042493	response to drug	17	8	25	431	0.00058	0.0203136	ENSG00000005471(ABCB4),ENSG00000005884(ITGA3),ENSG00000062038(CDH3),ENSG00000075223(SEMA3C),ENSG00000081189(MEF2C),ENSG00000090339(ICAM1),ENSG00000104067(TJP1),ENSG00000137801(THBS1),ENSG00000146648(EGFR),ENSG00000147465(STAR),ENSG00000148671(ADIRF),ENSG00000149948(HMGA2),ENSG00000150630(VEGFC),ENSG00000163347(CLDN1),ENSG00000164171(ITGA2),ENSG00000183087(GAS6),ENSG00000226979(LTA)	ENSG00000002726(AOC1),ENSG00000073756(PTGS2),ENSG00000091262(ABCC6),ENSG00000108576(SLC6A4),ENSG00000139318(DUSP6),ENSG00000142494(SLC47A1),ENSG00000183044(ABAT),ENSG00000197375(SLC22A5)
BP	GO:0023056	positive regulation of signaling	55	19	74	1797	0.00058	0.0203136	ENSG00000044115(CTNNA1),ENSG00000062038(CDH3),ENSG00000066468(FGFR2),ENSG00000073282(TP63),ENSG00000081189(MEF2C),ENSG00000088808(PPP1R13B),ENSG00000090339(ICAM1),ENSG00000096433(ITPR3),ENSG00000100065(CARD10),ENSG00000100234(TIMP3),ENSG00000102962(CCL22),ENSG00000105971(CAV2),ENSG00000105974(CAV1),ENSG00000105976(MET),ENSG00000107984(DKK1),ENSG00000109113(RAB34),ENSG00000109321(AREG),ENSG0000011…	ENSG00000037280(FLT4),ENSG00000058335(RASGRF1),ENSG00000073756(PTGS2),ENSG00000082196(C1QTNF3),ENSG00000106804(C5),ENSG00000115318(LOXL3),ENSG00000128872(TMOD2),ENSG00000132535(DLG4),ENSG00000136854(STXBP1),ENSG00000139318(DUSP6),ENSG00000157017(GHRL),ENSG00000159899(NPR2),ENSG00000162594(IL23R),ENSG00000163083(INHBB),ENSG00000171777(RASGRP4),ENSG00000183044(ABAT),ENSG00000204882(GPR20),ENSG00000…
BP	GO:0050927	positive regulation of positive chemotaxis	4	1	5	25	0.00059	0.0204725	ENSG00000140945(CDH13),ENSG00000150630(VEGFC),ENSG00000164171(ITGA2),ENSG00000164251(F2RL1)	ENSG00000172349(IL16)
BP	GO:0072539	T-helper 17 cell differentiation	2	3	5	25	0.00059	0.0204725	ENSG00000137265(IRF4),ENSG00000144802(NFKBIZ)	ENSG00000101665(SMAD7),ENSG00000115318(LOXL3),ENSG00000162594(IL23R)
BP	GO:0030029	actin filament-based process	33	4	37	741	0.0006	0.0206284	ENSG00000008853(RHOBTB2),ENSG00000044115(CTNNA1),ENSG00000046604(DSG2),ENSG00000061676(NCKAP1),ENSG00000070087(PFN2),ENSG00000081189(MEF2C),ENSG00000085733(CTTN),ENSG00000090339(ICAM1),ENSG00000100558(PLEK2),ENSG00000102024(PLS3),ENSG00000105974(CAV1),ENSG00000105976(MET),ENSG00000114019(AMOTL2),ENSG00000114993(RTKN),ENSG00000115963(RND3),ENSG00000117707(PROX1),ENSG00000124145(SDC4),ENSG000001286…	ENSG00000101605(MYOM1),ENSG00000128872(TMOD2),ENSG00000148450(MSRB2),ENSG00000157017(GHRL)
BP	GO:1902531	regulation of intracellular signal transduction	56	21	77	1889	0.0006	0.0206284	ENSG00000005884(ITGA3),ENSG00000008853(RHOBTB2),ENSG00000039560(RAI14),ENSG00000066468(FGFR2),ENSG00000073282(TP63),ENSG00000081189(MEF2C),ENSG00000088808(PPP1R13B),ENSG00000090339(ICAM1),ENSG00000100065(CARD10),ENSG00000100234(TIMP3),ENSG00000100906(NFKBIA),ENSG00000102962(CCL22),ENSG00000105971(CAV2),ENSG00000105974(CAV1),ENSG00000105976(MET),ENSG00000107863(ARHGAP21),ENSG00000107984(DKK1),ENSG…	ENSG00000037280(FLT4),ENSG00000058335(RASGRF1),ENSG00000073756(PTGS2),ENSG00000082196(C1QTNF3),ENSG00000100100(PIK3IP1),ENSG00000105808(RASA4),ENSG00000106804(C5),ENSG00000130766(SESN2),ENSG00000132359(RAP1GAP2),ENSG00000137831(UACA),ENSG00000139318(DUSP6),ENSG00000157017(GHRL),ENSG00000159899(NPR2),ENSG00000162594(IL23R),ENSG00000163083(INHBB),ENSG00000164056(SPRY1),ENSG00000171777(RASGRP4),ENSG…
BP	GO:0001655	urogenital system development	18	3	21	336	0.00061	0.0207816	ENSG00000005884(ITGA3),ENSG00000041982(TNC),ENSG00000066468(FGFR2),ENSG00000073282(TP63),ENSG00000081181(ARG2),ENSG00000081189(MEF2C),ENSG00000115884(SDC1),ENSG00000117707(PROX1),ENSG00000124145(SDC4),ENSG00000130702(LAMA5),ENSG00000132470(ITGB4),ENSG00000137693(YAP1),ENSG00000137869(CYP19A1),ENSG00000151490(PTPRO),ENSG00000164619(BMPER),ENSG00000184292(TACSTD2),ENSG00000206075(SERPINB5),ENSG0000…	ENSG00000101665(SMAD7),ENSG00000138759(FRAS1),ENSG00000164056(SPRY1)
BP	GO:0048514	blood vessel morphogenesis	25	6	31	584	0.00061	0.0207816	ENSG00000066468(FGFR2),ENSG00000100065(CARD10),ENSG00000105974(CAV1),ENSG00000113140(SPARC),ENSG00000114019(AMOTL2),ENSG00000116016(EPAS1),ENSG00000117707(PROX1),ENSG00000118257(NRP2),ENSG00000120708(TGFBI),ENSG00000124882(EREG),ENSG00000130702(LAMA5),ENSG00000136848(DAB2IP),ENSG00000137440(FGFBP1),ENSG00000137693(YAP1),ENSG00000137801(THBS1),ENSG00000140945(CDH13),ENSG00000142627(EPHA2),ENSG0000…	ENSG00000037280(FLT4),ENSG00000073756(PTGS2),ENSG00000101665(SMAD7),ENSG00000106804(C5),ENSG00000138772(ANXA3),ENSG00000157017(GHRL)
BP	GO:0018212	peptidyl-tyrosine modification	16	6	22	360	0.00062	0.0208381	ENSG00000013588(GPRC5A),ENSG00000066468(FGFR2),ENSG00000090339(ICAM1),ENSG00000105974(CAV1),ENSG00000105976(MET),ENSG00000109321(AREG),ENSG00000115380(EFEMP1),ENSG00000116285(ERRFI1),ENSG00000124882(EREG),ENSG00000142627(EPHA2),ENSG00000146648(EGFR),ENSG00000155926(SLA),ENSG00000169129(AFAP1L2),ENSG00000169398(PTK2),ENSG00000183087(GAS6),ENSG00000204580(DDR1)	ENSG00000037280(FLT4),ENSG00000132535(DLG4),ENSG00000157017(GHRL),ENSG00000157873(TNFRSF14),ENSG00000159733(ZFYVE28),ENSG00000162594(IL23R)
BP	GO:0032989	cellular component morphogenesis	42	9	51	1129	0.00062	0.0208381	ENSG00000008853(RHOBTB2),ENSG00000061676(NCKAP1),ENSG00000062038(CDH3),ENSG00000066468(FGFR2),ENSG00000075223(SEMA3C),ENSG00000076356(PLXNA2),ENSG00000081189(MEF2C),ENSG00000083307(GRHL2),ENSG00000085733(CTTN),ENSG00000090339(ICAM1),ENSG00000105976(MET),ENSG00000107984(DKK1),ENSG00000109686(SH3D19),ENSG00000113140(SPARC),ENSG00000115963(RND3),ENSG00000117707(PROX1),ENSG00000118257(NRP2),ENSG00000…	ENSG00000101605(MYOM1),ENSG00000105649(RAB3A),ENSG00000128872(TMOD2),ENSG00000132535(DLG4),ENSG00000136854(STXBP1),ENSG00000141576(RNF157),ENSG00000159674(SPON2),ENSG00000165300(SLITRK5),ENSG00000181754(AMIGO1)
BP	GO:0051716	cellular response to stimulus	161	84	245	7411	0.00062	0.0208381	ENSG00000005471(ABCB4),ENSG00000005884(ITGA3),ENSG00000008853(RHOBTB2),ENSG00000013588(GPRC5A),ENSG00000039560(RAI14),ENSG00000041982(TNC),ENSG00000044115(CTNNA1),ENSG00000050165(DKK3),ENSG00000061676(NCKAP1),ENSG00000062038(CDH3),ENSG00000066468(FGFR2),ENSG00000067113(PLPP1),ENSG00000073282(TP63),ENSG00000075223(SEMA3C),ENSG00000076356(PLXNA2),ENSG00000081181(ARG2),ENSG00000081189(MEF2C),ENSG000…	ENSG00000002726(AOC1),ENSG00000003436(TFPI),ENSG00000037280(FLT4),ENSG00000058335(RASGRF1),ENSG00000064201(TSPAN32),ENSG00000069493(CLEC2D),ENSG00000072071(ADGRL1),ENSG00000073756(PTGS2),ENSG00000082196(C1QTNF3),ENSG00000091513(TF),ENSG00000100100(PIK3IP1),ENSG00000101049(SGK2),ENSG00000101605(MYOM1),ENSG00000101665(SMAD7),ENSG00000101890(GUCY2F),ENSG00000102878(HSF4),ENSG00000103569(AQP9),ENSG00…
MF	GO:0019838	growth factor binding	10	2	12	139	0.00063	0.020986	ENSG00000066468(FGFR2),ENSG00000118257(NRP2),ENSG00000130508(PXDN),ENSG00000132470(ITGB4),ENSG00000137440(FGFBP1),ENSG00000137801(THBS1),ENSG00000145623(OSMR),ENSG00000146648(EGFR),ENSG00000146674(IGFBP3),ENSG00000166033(HTRA1)	ENSG00000037280(FLT4),ENSG00000137070(IL11RA)
BP	GO:0010469	regulation of receptor activity	20	13	33	637	0.00063	0.020986	ENSG00000013588(GPRC5A),ENSG00000050165(DKK3),ENSG00000081189(MEF2C),ENSG00000087494(PTHLH),ENSG00000102962(CCL22),ENSG00000105974(CAV1),ENSG00000107984(DKK1),ENSG00000109321(AREG),ENSG00000115380(EFEMP1),ENSG00000116285(ERRFI1),ENSG00000118785(SPP1),ENSG00000124882(EREG),ENSG00000125735(TNFSF14),ENSG00000145824(CXCL14),ENSG00000150630(VEGFC),ENSG00000161921(CXCL16),ENSG00000183087(GAS6),ENSG0000…	ENSG00000058335(RASGRF1),ENSG00000114796(KLHL24),ENSG00000132535(DLG4),ENSG00000138772(ANXA3),ENSG00000157017(GHRL),ENSG00000159733(ZFYVE28),ENSG00000163083(INHBB),ENSG00000170293(CMTM8),ENSG00000172349(IL16),ENSG00000179284(DAND5),ENSG00000183742(MACC1),ENSG00000188372(ZP3),ENSG00000213366(GSTM2)
BP	GO:0012501	programmed cell death	70	13	83	2075	0.00064	0.0212248	ENSG00000039560(RAI14),ENSG00000042286(AIFM2),ENSG00000044115(CTNNA1),ENSG00000046604(DSG2),ENSG00000061676(NCKAP1),ENSG00000066468(FGFR2),ENSG00000073282(TP63),ENSG00000081181(ARG2),ENSG00000081189(MEF2C),ENSG00000081277(PKP1),ENSG00000085733(CTTN),ENSG00000088808(PPP1R13B),ENSG00000090339(ICAM1),ENSG00000100065(CARD10),ENSG00000100234(TIMP3),ENSG00000100906(NFKBIA),ENSG00000105974(CAV1),ENSG000…	ENSG00000037280(FLT4),ENSG00000073605(GSDMB),ENSG00000073756(PTGS2),ENSG00000128604(IRF5),ENSG00000136854(STXBP1),ENSG00000137831(UACA),ENSG00000139318(DUSP6),ENSG00000141576(RNF157),ENSG00000157017(GHRL),ENSG00000159450(TCHH),ENSG00000163083(INHBB),ENSG00000172059(KLF11),ENSG00000204020(LIPN)
BP	GO:0050794	regulation of cellular process	215	122	337	10713	0.00066	0.0217916	ENSG00000005471(ABCB4),ENSG00000005884(ITGA3),ENSG00000008853(RHOBTB2),ENSG00000013588(GPRC5A),ENSG00000020577(SAMD4A),ENSG00000039560(RAI14),ENSG00000041982(TNC),ENSG00000042286(AIFM2),ENSG00000044115(CTNNA1),ENSG00000046604(DSG2),ENSG00000050165(DKK3),ENSG00000053747(LAMA3),ENSG00000058085(LAMC2),ENSG00000061676(NCKAP1),ENSG00000062038(CDH3),ENSG00000066468(FGFR2),ENSG00000067113(PLPP1),ENSG000…	ENSG00000003436(TFPI),ENSG00000037280(FLT4),ENSG00000055957(ITIH1),ENSG00000058335(RASGRF1),ENSG00000064201(TSPAN32),ENSG00000069493(CLEC2D),ENSG00000072071(ADGRL1),ENSG00000073756(PTGS2),ENSG00000080298(RFX3),ENSG00000082014(SMARCD3),ENSG00000082196(C1QTNF3),ENSG00000091513(TF),ENSG00000099992(TBC1D10A),ENSG00000100100(PIK3IP1),ENSG00000100307(CBX7),ENSG00000101049(SGK2),ENSG00000101605(MYOM1),E…
BP	GO:0001823	mesonephros development	8	2	10	103	0.00067	0.0220248	ENSG00000066468(FGFR2),ENSG00000081181(ARG2),ENSG00000115884(SDC1),ENSG00000124145(SDC4),ENSG00000130702(LAMA5),ENSG00000164619(BMPER),ENSG00000184292(TACSTD2),ENSG00000248905(FMN1)	ENSG00000101665(SMAD7),ENSG00000164056(SPRY1)
MF	GO:0019215	intermediate filament binding	4	0	4	15	0.00069	0.0223917	ENSG00000081277(PKP1),ENSG00000167880(EVPL),ENSG00000186847(KRT14),ENSG00000261150(EPPK1)	-
BP	GO:0046718	viral entry into host cell	9	2	11	122	0.00069	0.0223917	ENSG00000090339(ICAM1),ENSG00000105971(CAV2),ENSG00000105974(CAV1),ENSG00000142089(IFITM3),ENSG00000142627(EPHA2),ENSG00000146648(EGFR),ENSG00000163347(CLDN1),ENSG00000164171(ITGA2),ENSG00000183087(GAS6)	ENSG00000157873(TNFRSF14),ENSG00000249853(HS3ST5)
BP	GO:0051707	response to other organism	32	12	44	939	0.00071	0.0223917	ENSG00000066468(FGFR2),ENSG00000081181(ARG2),ENSG00000081189(MEF2C),ENSG00000090339(ICAM1),ENSG00000091986(CCDC80),ENSG00000100906(NFKBIA),ENSG00000102962(CCL22),ENSG00000104067(TJP1),ENSG00000105974(CAV1),ENSG00000111335(OAS2),ENSG00000113140(SPARC),ENSG00000123240(OPTN),ENSG00000136848(DAB2IP),ENSG00000137265(IRF4),ENSG00000137959(IFI44L),ENSG00000137965(IFI44),ENSG00000142089(IFITM3),ENSG00000…	ENSG00000003436(TFPI),ENSG00000064201(TSPAN32),ENSG00000073756(PTGS2),ENSG00000123685(BATF3),ENSG00000128604(IRF5),ENSG00000138772(ANXA3),ENSG00000157873(TNFRSF14),ENSG00000159674(SPON2),ENSG00000162594(IL23R),ENSG00000164821(DEFA4),ENSG00000172264(MACROD2),ENSG00000237693(IRGM)
BP	GO:0050891	multicellular organismal water homeostasis	7	1	8	69	0.00071	0.0223917	ENSG00000073282(TP63),ENSG00000105976(MET),ENSG00000163347(CLDN1),ENSG00000165272(AQP3),ENSG00000167768(KRT1),ENSG00000175793(SFN),ENSG00000186832(KRT16)	ENSG00000129467(ADCY4)
BP	GO:0050926	regulation of positive chemotaxis	4	1	5	26	0.00071	0.0223917	ENSG00000140945(CDH13),ENSG00000150630(VEGFC),ENSG00000164171(ITGA2),ENSG00000164251(F2RL1)	ENSG00000172349(IL16)
BP	GO:0001568	blood vessel development	28	6	34	668	0.00071	0.0223917	ENSG00000066468(FGFR2),ENSG00000075223(SEMA3C),ENSG00000081189(MEF2C),ENSG00000100065(CARD10),ENSG00000105974(CAV1),ENSG00000113140(SPARC),ENSG00000114019(AMOTL2),ENSG00000116016(EPAS1),ENSG00000117707(PROX1),ENSG00000118257(NRP2),ENSG00000120708(TGFBI),ENSG00000124882(EREG),ENSG00000130702(LAMA5),ENSG00000133026(MYH10),ENSG00000136848(DAB2IP),ENSG00000137440(FGFBP1),ENSG00000137693(YAP1),ENSG000…	ENSG00000037280(FLT4),ENSG00000073756(PTGS2),ENSG00000101665(SMAD7),ENSG00000106804(C5),ENSG00000138772(ANXA3),ENSG00000157017(GHRL)
BP	GO:0002009	morphogenesis of an epithelium	27	2	29	538	0.00072	0.0223917	ENSG00000041982(TNC),ENSG00000066468(FGFR2),ENSG00000073282(TP63),ENSG00000075223(SEMA3C),ENSG00000081189(MEF2C),ENSG00000083307(GRHL2),ENSG00000105976(MET),ENSG00000107984(DKK1),ENSG00000109321(AREG),ENSG00000117707(PROX1),ENSG00000124145(SDC4),ENSG00000128422(KRT17),ENSG00000130702(LAMA5),ENSG00000137693(YAP1),ENSG00000142627(EPHA2),ENSG00000144824(PHLDB2),ENSG00000146648(EGFR),ENSG00000150630(…	ENSG00000138759(FRAS1),ENSG00000164056(SPRY1)
BP	GO:0045110	intermediate filament bundle assembly	3	0	3	7	0.00072	0.0223917	ENSG00000081277(PKP1),ENSG00000186847(KRT14),ENSG00000261150(EPPK1)	-
BP	GO:0060449	bud elongation involved in lung branching	2	1	3	7	0.00072	0.0223917	ENSG00000066468(FGFR2),ENSG00000137693(YAP1)	ENSG00000164056(SPRY1)
BP	GO:0071863	regulation of cell proliferation in bone marrow	3	0	3	7	0.00072	0.0223917	ENSG00000066468(FGFR2),ENSG00000081189(MEF2C),ENSG00000149948(HMGA2)	-
BP	GO:0071864	positive regulation of cell proliferation in bone marrow	3	0	3	7	0.00072	0.0223917	ENSG00000066468(FGFR2),ENSG00000081189(MEF2C),ENSG00000149948(HMGA2)	-
BP	GO:0071918	urea transmembrane transport	1	2	3	7	0.00072	0.0223917	ENSG00000165272(AQP3)	ENSG00000103569(AQP9),ENSG00000141469(SLC14A1)
BP	GO:0061138	morphogenesis of a branching epithelium	13	1	14	183	0.00072	0.0223917	ENSG00000041982(TNC),ENSG00000066468(FGFR2),ENSG00000073282(TP63),ENSG00000075223(SEMA3C),ENSG00000083307(GRHL2),ENSG00000105976(MET),ENSG00000109321(AREG),ENSG00000117707(PROX1),ENSG00000130702(LAMA5),ENSG00000137693(YAP1),ENSG00000142627(EPHA2),ENSG00000184292(TACSTD2),ENSG00000204580(DDR1)	ENSG00000164056(SPRY1)
MF	GO:0015204	urea transmembrane transporter activity	1	2	3	7	0.00074	0.0227307	ENSG00000165272(AQP3)	ENSG00000103569(AQP9),ENSG00000141469(SLC14A1)
BP	GO:0043207	response to external biotic stimulus	32	12	44	941	0.00074	0.0227307	ENSG00000066468(FGFR2),ENSG00000081181(ARG2),ENSG00000081189(MEF2C),ENSG00000090339(ICAM1),ENSG00000091986(CCDC80),ENSG00000100906(NFKBIA),ENSG00000102962(CCL22),ENSG00000104067(TJP1),ENSG00000105974(CAV1),ENSG00000111335(OAS2),ENSG00000113140(SPARC),ENSG00000123240(OPTN),ENSG00000136848(DAB2IP),ENSG00000137265(IRF4),ENSG00000137959(IFI44L),ENSG00000137965(IFI44),ENSG00000142089(IFITM3),ENSG00000…	ENSG00000003436(TFPI),ENSG00000064201(TSPAN32),ENSG00000073756(PTGS2),ENSG00000123685(BATF3),ENSG00000128604(IRF5),ENSG00000138772(ANXA3),ENSG00000157873(TNFRSF14),ENSG00000159674(SPON2),ENSG00000162594(IL23R),ENSG00000164821(DEFA4),ENSG00000172264(MACROD2),ENSG00000237693(IRGM)
BP	GO:0001944	vasculature development	29	6	35	696	0.00074	0.0227307	ENSG00000066468(FGFR2),ENSG00000075223(SEMA3C),ENSG00000081189(MEF2C),ENSG00000100065(CARD10),ENSG00000105974(CAV1),ENSG00000113140(SPARC),ENSG00000114019(AMOTL2),ENSG00000116016(EPAS1),ENSG00000116285(ERRFI1),ENSG00000117707(PROX1),ENSG00000118257(NRP2),ENSG00000120708(TGFBI),ENSG00000124882(EREG),ENSG00000130702(LAMA5),ENSG00000133026(MYH10),ENSG00000136848(DAB2IP),ENSG00000137440(FGFBP1),ENSG0…	ENSG00000037280(FLT4),ENSG00000073756(PTGS2),ENSG00000101665(SMAD7),ENSG00000106804(C5),ENSG00000138772(ANXA3),ENSG00000157017(GHRL)
BP	GO:0040013	negative regulation of locomotion	17	3	20	318	0.00076	0.0232498	ENSG00000044115(CTNNA1),ENSG00000070087(PFN2),ENSG00000075223(SEMA3C),ENSG00000081189(MEF2C),ENSG00000100065(CARD10),ENSG00000136848(DAB2IP),ENSG00000137801(THBS1),ENSG00000137869(CYP19A1),ENSG00000144824(PHLDB2),ENSG00000146674(IGFBP3),ENSG00000151490(PTPRO),ENSG00000152894(PTPRK),ENSG00000171444(MCC),ENSG00000184292(TACSTD2),ENSG00000186832(KRT16),ENSG00000205336(ADGRG1),ENSG00000261150(EPPK1)	ENSG00000101665(SMAD7),ENSG00000106804(C5),ENSG00000157017(GHRL)
BP	GO:0051093	negative regulation of developmental process	36	8	44	943	0.00077	0.023365	ENSG00000044115(CTNNA1),ENSG00000062038(CDH3),ENSG00000073282(TP63),ENSG00000075223(SEMA3C),ENSG00000083307(GRHL2),ENSG00000087494(PTHLH),ENSG00000100065(CARD10),ENSG00000100906(NFKBIA),ENSG00000105974(CAV1),ENSG00000107984(DKK1),ENSG00000109321(AREG),ENSG00000113140(SPARC),ENSG00000113645(WWC1),ENSG00000115380(EFEMP1),ENSG00000118785(SPP1),ENSG00000124882(EREG),ENSG00000132522(GPS2),ENSG00000136…	ENSG00000101665(SMAD7),ENSG00000108576(SLC6A4),ENSG00000115318(LOXL3),ENSG00000132359(RAP1GAP2),ENSG00000157017(GHRL),ENSG00000159899(NPR2),ENSG00000179284(DAND5),ENSG00000204577(LILRB3)
CC	GO:0071148	TEAD-1-YAP complex	2	0	2	2	0.00077	0.023365	ENSG00000137693(YAP1),ENSG00000187079(TEAD1)	-
BP	GO:0060529	squamous basal epithelial stem cell differentiation involved in prostate gland acinus development	2	0	2	2	0.0008	0.0240803	ENSG00000066468(FGFR2),ENSG00000073282(TP63)	-
BP	GO:2000866	positive regulation of estradiol secretion	2	0	2	2	0.0008	0.0240803	ENSG00000118785(SPP1),ENSG00000137869(CYP19A1)	-
MF	GO:0005006	epidermal growth factor-activated receptor activity	2	0	2	2	0.00081	0.0241871	ENSG00000115380(EFEMP1),ENSG00000146648(EGFR)	-
MF	GO:0036313	phosphatidylinositol 3-kinase catalytic subunit binding	1	1	2	2	0.00081	0.0241871	ENSG00000168143(FAM83B)	ENSG00000100100(PIK3IP1)
BP	GO:0048608	reproductive structure development	19	6	25	442	0.00084	0.0249833	ENSG00000041982(TNC),ENSG00000044115(CTNNA1),ENSG00000066468(FGFR2),ENSG00000073282(TP63),ENSG00000083307(GRHL2),ENSG00000090339(ICAM1),ENSG00000115884(SDC1),ENSG00000116016(EPAS1),ENSG00000118785(SPP1),ENSG00000124882(EREG),ENSG00000137869(CYP19A1),ENSG00000146648(EGFR),ENSG00000147465(STAR),ENSG00000166033(HTRA1),ENSG00000169398(PTK2),ENSG00000171345(KRT19),ENSG00000188910(GJB3),ENSG00000205336…	ENSG00000073756(PTGS2),ENSG00000157017(GHRL),ENSG00000163083(INHBB),ENSG00000183161(FANCF),ENSG00000188372(ZP3),ENSG00000253293(HOXA10)
BP	GO:0061097	regulation of protein tyrosine kinase activity	6	3	9	88	0.00085	0.0249833	ENSG00000013588(GPRC5A),ENSG00000105974(CAV1),ENSG00000116285(ERRFI1),ENSG00000124882(EREG),ENSG00000169129(AFAP1L2),ENSG00000183087(GAS6)	ENSG00000132535(DLG4),ENSG00000157017(GHRL),ENSG00000159733(ZFYVE28)
BP	GO:0051336	regulation of hydrolase activity	42	13	55	1260	0.00085	0.0249833	ENSG00000066468(FGFR2),ENSG00000070087(PFN2),ENSG00000073282(TP63),ENSG00000076356(PLXNA2),ENSG00000081189(MEF2C),ENSG00000088387(DOCK9),ENSG00000090339(ICAM1),ENSG00000100234(TIMP3),ENSG00000102962(CCL22),ENSG00000105971(CAV2),ENSG00000105974(CAV1),ENSG00000107863(ARHGAP21),ENSG00000111335(OAS2),ENSG00000112378(PERP),ENSG00000114993(RTKN),ENSG00000116285(ERRFI1),ENSG00000125735(TNFSF14),ENSG0000…	ENSG00000003436(TFPI),ENSG00000055957(ITIH1),ENSG00000058335(RASGRF1),ENSG00000073756(PTGS2),ENSG00000099992(TBC1D10A),ENSG00000105649(RAB3A),ENSG00000105808(RASA4),ENSG00000106804(C5),ENSG00000132359(RAP1GAP2),ENSG00000164056(SPRY1),ENSG00000171777(RASGRP4),ENSG00000178404(CEP295NL),ENSG00000274512(TBC1D3L)
BP	GO:0010647	positive regulation of cell communication	54	19	73	1791	0.00085	0.0249833	ENSG00000044115(CTNNA1),ENSG00000062038(CDH3),ENSG00000066468(FGFR2),ENSG00000073282(TP63),ENSG00000081189(MEF2C),ENSG00000088808(PPP1R13B),ENSG00000090339(ICAM1),ENSG00000096433(ITPR3),ENSG00000100065(CARD10),ENSG00000100234(TIMP3),ENSG00000102962(CCL22),ENSG00000105971(CAV2),ENSG00000105974(CAV1),ENSG00000105976(MET),ENSG00000107984(DKK1),ENSG00000109113(RAB34),ENSG00000109321(AREG),ENSG0000011…	ENSG00000037280(FLT4),ENSG00000058335(RASGRF1),ENSG00000073756(PTGS2),ENSG00000082196(C1QTNF3),ENSG00000106804(C5),ENSG00000115318(LOXL3),ENSG00000128872(TMOD2),ENSG00000132535(DLG4),ENSG00000136854(STXBP1),ENSG00000139318(DUSP6),ENSG00000157017(GHRL),ENSG00000159899(NPR2),ENSG00000162594(IL23R),ENSG00000163083(INHBB),ENSG00000171777(RASGRP4),ENSG00000183044(ABAT),ENSG00000204882(GPR20),ENSG00000…
BP	GO:0001525	angiogenesis	22	5	27	493	0.00086	0.0249833	ENSG00000066468(FGFR2),ENSG00000100065(CARD10),ENSG00000105974(CAV1),ENSG00000113140(SPARC),ENSG00000114019(AMOTL2),ENSG00000116016(EPAS1),ENSG00000118257(NRP2),ENSG00000120708(TGFBI),ENSG00000124882(EREG),ENSG00000130702(LAMA5),ENSG00000136848(DAB2IP),ENSG00000137440(FGFBP1),ENSG00000137801(THBS1),ENSG00000140945(CDH13),ENSG00000142627(EPHA2),ENSG00000145632(PLK2),ENSG00000149948(HMGA2),ENSG0000…	ENSG00000037280(FLT4),ENSG00000073756(PTGS2),ENSG00000106804(C5),ENSG00000138772(ANXA3),ENSG00000157017(GHRL)
BP	GO:0090288	negative regulation of cellular response to growth factor stimulus	9	3	12	145	0.00086	0.0249833	ENSG00000105971(CAV2),ENSG00000105974(CAV1),ENSG00000107984(DKK1),ENSG00000136848(DAB2IP),ENSG00000137801(THBS1),ENSG00000158125(XDH),ENSG00000164619(BMPER),ENSG00000166033(HTRA1),ENSG00000180730(SHISA2)	ENSG00000101665(SMAD7),ENSG00000164056(SPRY1),ENSG00000179284(DAND5)
BP	GO:0001707	mesoderm formation	8	0	8	71	0.00086	0.0249833	ENSG00000005884(ITGA3),ENSG00000066468(FGFR2),ENSG00000107984(DKK1),ENSG00000116729(WLS),ENSG00000132470(ITGB4),ENSG00000142627(EPHA2),ENSG00000149948(HMGA2),ENSG00000164171(ITGA2)	-
BP	GO:0071363	cellular response to growth factor stimulus	29	5	34	676	0.00087	0.0251763	ENSG00000005884(ITGA3),ENSG00000050165(DKK3),ENSG00000066468(FGFR2),ENSG00000081189(MEF2C),ENSG00000104413(ESRP1),ENSG00000105971(CAV2),ENSG00000105974(CAV1),ENSG00000107984(DKK1),ENSG00000113140(SPARC),ENSG00000114374(USP9Y),ENSG00000116285(ERRFI1),ENSG00000118257(NRP2),ENSG00000134532(SOX5),ENSG00000136378(ADAMTS7),ENSG00000136848(DAB2IP),ENSG00000137440(FGFBP1),ENSG00000137801(THBS1),ENSG00000…	ENSG00000037280(FLT4),ENSG00000101665(SMAD7),ENSG00000155090(KLF10),ENSG00000164056(SPRY1),ENSG00000179284(DAND5)
BP	GO:0001946	lymphangiogenesis	3	1	4	16	0.00088	0.0252705	ENSG00000117707(PROX1),ENSG00000142627(EPHA2),ENSG00000150630(VEGFC)	ENSG00000037280(FLT4)
BP	GO:0002295	T-helper cell lineage commitment	2	2	4	16	0.00088	0.0252705	ENSG00000137265(IRF4),ENSG00000179588(ZFPM1)	ENSG00000115318(LOXL3),ENSG00000162594(IL23R)
BP	GO:0008284	positive regulation of cell proliferation	33	10	43	922	0.00089	0.0254601	ENSG00000041982(TNC),ENSG00000058085(LAMC2),ENSG00000062038(CDH3),ENSG00000066468(FGFR2),ENSG00000073282(TP63),ENSG00000081189(MEF2C),ENSG00000087494(PTHLH),ENSG00000103855(CD276),ENSG00000105971(CAV2),ENSG00000109321(AREG),ENSG00000117707(PROX1),ENSG00000118257(NRP2),ENSG00000124882(EREG),ENSG00000137440(FGFBP1),ENSG00000137693(YAP1),ENSG00000137801(THBS1),ENSG00000140945(CDH13),ENSG00000145623(…	ENSG00000037280(FLT4),ENSG00000073756(PTGS2),ENSG00000082014(SMARCD3),ENSG00000102878(HSF4),ENSG00000137070(IL11RA),ENSG00000147082(CCNB3),ENSG00000157017(GHRL),ENSG00000162594(IL23R),ENSG00000188372(ZP3),ENSG00000214827(MTCP1)
BP	GO:0002064	epithelial cell development	14	1	15	209	0.00091	0.0259333	ENSG00000073282(TP63),ENSG00000083307(GRHL2),ENSG00000090339(ICAM1),ENSG00000104067(TJP1),ENSG00000105976(MET),ENSG00000115884(SDC1),ENSG00000117707(PROX1),ENSG00000129116(PALLD),ENSG00000136842(TMOD1),ENSG00000139926(FRMD6),ENSG00000142627(EPHA2),ENSG00000163347(CLDN1),ENSG00000164251(F2RL1),ENSG00000175793(SFN)	ENSG00000080298(RFX3)
BP	GO:0042475	odontogenesis of dentin-containing tooth	9	0	9	89	0.00092	0.0261189	ENSG00000041982(TNC),ENSG00000044115(CTNNA1),ENSG00000073282(TP63),ENSG00000112378(PERP),ENSG00000130702(LAMA5),ENSG00000132470(ITGB4),ENSG00000166033(HTRA1),ENSG00000167754(KLK5),ENSG00000184916(JAG2)	-
BP	GO:0002685	regulation of leukocyte migration	11	3	14	188	0.00094	0.026586	ENSG00000090339(ICAM1),ENSG00000125735(TNFSF14),ENSG00000137801(THBS1),ENSG00000137869(CYP19A1),ENSG00000145824(CXCL14),ENSG00000150630(VEGFC),ENSG00000164171(ITGA2),ENSG00000164251(F2RL1),ENSG00000183087(GAS6),ENSG00000189334(S100A14),ENSG00000275302(CCL4)	ENSG00000106804(C5),ENSG00000157873(TNFRSF14),ENSG00000188372(ZP3)
BP	GO:0061458	reproductive system development	19	6	25	446	0.00095	0.0267679	ENSG00000041982(TNC),ENSG00000044115(CTNNA1),ENSG00000066468(FGFR2),ENSG00000073282(TP63),ENSG00000083307(GRHL2),ENSG00000090339(ICAM1),ENSG00000115884(SDC1),ENSG00000116016(EPAS1),ENSG00000118785(SPP1),ENSG00000124882(EREG),ENSG00000137869(CYP19A1),ENSG00000146648(EGFR),ENSG00000147465(STAR),ENSG00000166033(HTRA1),ENSG00000169398(PTK2),ENSG00000171345(KRT19),ENSG00000188910(GJB3),ENSG00000205336…	ENSG00000073756(PTGS2),ENSG00000157017(GHRL),ENSG00000163083(INHBB),ENSG00000183161(FANCF),ENSG00000188372(ZP3),ENSG00000253293(HOXA10)
BP	GO:0051701	interaction with host	12	3	15	210	0.00096	0.0269483	ENSG00000090339(ICAM1),ENSG00000105971(CAV2),ENSG00000105974(CAV1),ENSG00000105976(MET),ENSG00000142089(IFITM3),ENSG00000142627(EPHA2),ENSG00000146648(EGFR),ENSG00000163347(CLDN1),ENSG00000164116(GUCY1A1),ENSG00000164171(ITGA2),ENSG00000183087(GAS6),ENSG00000205420(KRT6A)	ENSG00000157873(TNFRSF14),ENSG00000197375(SLC22A5),ENSG00000249853(HS3ST5)
BP	GO:0002688	regulation of leukocyte chemotaxis	9	1	10	108	0.00097	0.0270266	ENSG00000125735(TNFSF14),ENSG00000137801(THBS1),ENSG00000137869(CYP19A1),ENSG00000145824(CXCL14),ENSG00000150630(VEGFC),ENSG00000164251(F2RL1),ENSG00000183087(GAS6),ENSG00000189334(S100A14),ENSG00000275302(CCL4)	ENSG00000106804(C5)
BP	GO:0051963	regulation of synapse assembly	6	4	10	108	0.00097	0.0270266	ENSG00000081189(MEF2C),ENSG00000107984(DKK1),ENSG00000139211(AMIGO2),ENSG00000146242(TPBG),ENSG00000169398(PTK2),ENSG00000185070(FLRT2)	ENSG00000072071(ADGRL1),ENSG00000157017(GHRL),ENSG00000165300(SLITRK5),ENSG00000181754(AMIGO1)
BP	GO:0050789	regulation of biological process	223	131	354	11390	0.001	0.0277288	ENSG00000005471(ABCB4),ENSG00000005884(ITGA3),ENSG00000008853(RHOBTB2),ENSG00000013588(GPRC5A),ENSG00000020577(SAMD4A),ENSG00000039560(RAI14),ENSG00000041982(TNC),ENSG00000042286(AIFM2),ENSG00000044115(CTNNA1),ENSG00000046604(DSG2),ENSG00000050165(DKK3),ENSG00000053747(LAMA3),ENSG00000058085(LAMC2),ENSG00000061676(NCKAP1),ENSG00000062038(CDH3),ENSG00000066468(FGFR2),ENSG00000067113(PLPP1),ENSG000…	ENSG00000003436(TFPI),ENSG00000037280(FLT4),ENSG00000055957(ITIH1),ENSG00000058335(RASGRF1),ENSG00000064201(TSPAN32),ENSG00000069493(CLEC2D),ENSG00000072071(ADGRL1),ENSG00000073146(MOV10L1),ENSG00000073756(PTGS2),ENSG00000080298(RFX3),ENSG00000082014(SMARCD3),ENSG00000082196(C1QTNF3),ENSG00000091513(TF),ENSG00000099992(TBC1D10A),ENSG00000100100(PIK3IP1),ENSG00000100307(CBX7),ENSG00000101049(SGK2)…
BP	GO:0007265	Ras protein signal transduction	18	7	25	448	0.00101	0.0277288	ENSG00000005884(ITGA3),ENSG00000008853(RHOBTB2),ENSG00000061676(NCKAP1),ENSG00000105976(MET),ENSG00000109113(RAB34),ENSG00000114993(RTKN),ENSG00000115963(RND3),ENSG00000136848(DAB2IP),ENSG00000137962(ARHGAP29),ENSG00000140945(CDH13),ENSG00000145632(PLK2),ENSG00000158186(MRAS),ENSG00000164251(F2RL1),ENSG00000171680(PLEKHG5),ENSG00000173156(RHOD),ENSG00000196914(ARHGEF12),ENSG00000205336(ADGRG1),EN…	ENSG00000058335(RASGRF1),ENSG00000105649(RAB3A),ENSG00000105808(RASA4),ENSG00000164056(SPRY1),ENSG00000171777(RASGRP4),ENSG00000203734(ECT2L),ENSG00000204882(GPR20)
BP	GO:0048732	gland development	25	0	25	448	0.00101	0.0277288	ENSG00000041982(TNC),ENSG00000050165(DKK3),ENSG00000066468(FGFR2),ENSG00000073282(TP63),ENSG00000075223(SEMA3C),ENSG00000105699(LSR),ENSG00000105974(CAV1),ENSG00000105976(MET),ENSG00000109321(AREG),ENSG00000111335(OAS2),ENSG00000116729(WLS),ENSG00000117595(IRF6),ENSG00000117707(PROX1),ENSG00000130702(LAMA5),ENSG00000137869(CYP19A1),ENSG00000142627(EPHA2),ENSG00000143061(IGSF3),ENSG00000146648(EGF…	-
BP	GO:0072538	T-helper 17 type immune response	2	3	5	28	0.00101	0.0277288	ENSG00000137265(IRF4),ENSG00000144802(NFKBIZ)	ENSG00000101665(SMAD7),ENSG00000115318(LOXL3),ENSG00000162594(IL23R)
BP	GO:0048332	mesoderm morphogenesis	8	0	8	73	0.00103	0.0281746	ENSG00000005884(ITGA3),ENSG00000066468(FGFR2),ENSG00000107984(DKK1),ENSG00000116729(WLS),ENSG00000132470(ITGB4),ENSG00000142627(EPHA2),ENSG00000149948(HMGA2),ENSG00000164171(ITGA2)	-
MF	GO:0043236	laminin binding	5	0	5	28	0.00105	0.0286173	ENSG00000005884(ITGA3),ENSG00000124466(LYPD3),ENSG00000137801(THBS1),ENSG00000142910(TINAGL1),ENSG00000164171(ITGA2)	-
BP	GO:0050808	synapse organization	15	6	21	351	0.00107	0.0290567	ENSG00000041982(TNC),ENSG00000070087(PFN2),ENSG00000081189(MEF2C),ENSG00000107984(DKK1),ENSG00000113140(SPARC),ENSG00000133026(MYH10),ENSG00000136848(DAB2IP),ENSG00000139211(AMIGO2),ENSG00000146242(TPBG),ENSG00000151490(PTPRO),ENSG00000169398(PTK2),ENSG00000185070(FLRT2),ENSG00000188153(COL4A5),ENSG00000198910(L1CAM),ENSG00000240184(PCDHGC3)	ENSG00000072071(ADGRL1),ENSG00000105649(RAB3A),ENSG00000132535(DLG4),ENSG00000157017(GHRL),ENSG00000165300(SLITRK5),ENSG00000181754(AMIGO1)
BP	GO:0007498	mesoderm development	10	1	11	129	0.00109	0.029493	ENSG00000005884(ITGA3),ENSG00000066468(FGFR2),ENSG00000073282(TP63),ENSG00000107984(DKK1),ENSG00000116729(WLS),ENSG00000132470(ITGB4),ENSG00000137693(YAP1),ENSG00000142627(EPHA2),ENSG00000149948(HMGA2),ENSG00000164171(ITGA2)	ENSG00000179284(DAND5)
BP	GO:0042089	cytokine biosynthetic process	8	2	10	110	0.00112	0.029717	ENSG00000073792(IGF2BP2),ENSG00000103855(CD276),ENSG00000116285(ERRFI1),ENSG00000124882(EREG),ENSG00000137265(IRF4),ENSG00000137801(THBS1),ENSG00000177425(PAWR),ENSG00000179588(ZFPM1)	ENSG00000157017(GHRL),ENSG00000163083(INHBB)
BP	GO:0043373	CD4-positive, alpha-beta T cell lineage commitment	2	2	4	17	0.00112	0.029717	ENSG00000137265(IRF4),ENSG00000179588(ZFPM1)	ENSG00000115318(LOXL3),ENSG00000162594(IL23R)
BP	GO:2000319	regulation of T-helper 17 cell differentiation	1	3	4	17	0.00112	0.029717	ENSG00000144802(NFKBIZ)	ENSG00000101665(SMAD7),ENSG00000115318(LOXL3),ENSG00000162594(IL23R)
BP	GO:0009967	positive regulation of signal transduction	51	16	67	1629	0.00112	0.029717	ENSG00000044115(CTNNA1),ENSG00000062038(CDH3),ENSG00000066468(FGFR2),ENSG00000073282(TP63),ENSG00000081189(MEF2C),ENSG00000088808(PPP1R13B),ENSG00000090339(ICAM1),ENSG00000100065(CARD10),ENSG00000100234(TIMP3),ENSG00000102962(CCL22),ENSG00000105971(CAV2),ENSG00000105974(CAV1),ENSG00000105976(MET),ENSG00000107984(DKK1),ENSG00000109113(RAB34),ENSG00000109321(AREG),ENSG00000111907(TPD52L1),ENSG00000…	ENSG00000037280(FLT4),ENSG00000058335(RASGRF1),ENSG00000106804(C5),ENSG00000115318(LOXL3),ENSG00000128872(TMOD2),ENSG00000132535(DLG4),ENSG00000139318(DUSP6),ENSG00000157017(GHRL),ENSG00000159899(NPR2),ENSG00000162594(IL23R),ENSG00000163083(INHBB),ENSG00000171777(RASGRP4),ENSG00000183044(ABAT),ENSG00000204882(GPR20),ENSG00000213366(GSTM2),ENSG00000237693(IRGM)
CC	GO:0005913	cell-cell adherens junction	9	1	10	112	0.00112	0.029717	ENSG00000044115(CTNNA1),ENSG00000062038(CDH3),ENSG00000081277(PKP1),ENSG00000086570(FAT2),ENSG00000104067(TJP1),ENSG00000137699(TRIM29),ENSG00000140859(KIFC3),ENSG00000140945(CDH13),ENSG00000184363(PKP3)	ENSG00000101665(SMAD7)
BP	GO:0015840	urea transport	1	2	3	8	0.00113	0.029717	ENSG00000165272(AQP3)	ENSG00000103569(AQP9),ENSG00000141469(SLC14A1)
BP	GO:0071838	cell proliferation in bone marrow	3	0	3	8	0.00113	0.029717	ENSG00000066468(FGFR2),ENSG00000081189(MEF2C),ENSG00000149948(HMGA2)	-
BP	GO:2000381	negative regulation of mesoderm development	2	1	3	8	0.00113	0.029717	ENSG00000073282(TP63),ENSG00000107984(DKK1)	ENSG00000179284(DAND5)
MF	GO:0004383	guanylate cyclase activity	1	2	3	8	0.00115	0.0301372	ENSG00000164116(GUCY1A1)	ENSG00000101890(GUCY2F),ENSG00000159899(NPR2)
BP	GO:0045604	regulation of epidermal cell differentiation	7	0	7	58	0.00119	0.0310768	ENSG00000073282(TP63),ENSG00000083307(GRHL2),ENSG00000104413(ESRP1),ENSG00000116285(ERRFI1),ENSG00000165272(AQP3),ENSG00000175793(SFN),ENSG00000185022(MAFF)	-
BP	GO:0042107	cytokine metabolic process	8	2	10	111	0.0012	0.0311211	ENSG00000073792(IGF2BP2),ENSG00000103855(CD276),ENSG00000116285(ERRFI1),ENSG00000124882(EREG),ENSG00000137265(IRF4),ENSG00000137801(THBS1),ENSG00000177425(PAWR),ENSG00000179588(ZFPM1)	ENSG00000157017(GHRL),ENSG00000163083(INHBB)
BP	GO:0010453	regulation of cell fate commitment	3	2	5	29	0.0012	0.0311211	ENSG00000066468(FGFR2),ENSG00000104413(ESRP1),ENSG00000107984(DKK1)	ENSG00000115318(LOXL3),ENSG00000162594(IL23R)
BP	GO:0050878	regulation of body fluid levels	22	5	27	505	0.00122	0.0315307	ENSG00000073282(TP63),ENSG00000088387(DOCK9),ENSG00000096433(ITPR3),ENSG00000105974(CAV1),ENSG00000105976(MET),ENSG00000111335(OAS2),ENSG00000137801(THBS1),ENSG00000141506(PIK3R5),ENSG00000150760(DOCK1),ENSG00000151490(PTPRO),ENSG00000158125(XDH),ENSG00000163347(CLDN1),ENSG00000164171(ITGA2),ENSG00000164251(F2RL1),ENSG00000165272(AQP3),ENSG00000167768(KRT1),ENSG00000175793(SFN),ENSG00000179588(ZF…	ENSG00000003436(TFPI),ENSG00000064201(TSPAN32),ENSG00000129467(ADCY4),ENSG00000136854(STXBP1),ENSG00000183044(ABAT)
BP	GO:0033993	response to lipid	30	13	43	938	0.00125	0.032195	ENSG00000005471(ABCB4),ENSG00000041982(TNC),ENSG00000046604(DSG2),ENSG00000066468(FGFR2),ENSG00000067113(PLPP1),ENSG00000073282(TP63),ENSG00000081189(MEF2C),ENSG00000090339(ICAM1),ENSG00000100906(NFKBIA),ENSG00000104067(TJP1),ENSG00000105974(CAV1),ENSG00000107984(DKK1),ENSG00000109321(AREG),ENSG00000113140(SPARC),ENSG00000114115(RBP1),ENSG00000115884(SDC1),ENSG00000116285(ERRFI1),ENSG00000118785(…	ENSG00000003436(TFPI),ENSG00000073756(PTGS2),ENSG00000099338(CATSPERG),ENSG00000108576(SLC6A4),ENSG00000130783(CCDC62),ENSG00000136854(STXBP1),ENSG00000138772(ANXA3),ENSG00000159674(SPON2),ENSG00000162594(IL23R),ENSG00000164821(DEFA4),ENSG00000170915(PAQR8),ENSG00000182749(PAQR7),ENSG00000237693(IRGM)
BP	GO:0071310	cellular response to organic substance	69	31	100	2653	0.00129	0.0331115	ENSG00000005471(ABCB4),ENSG00000005884(ITGA3),ENSG00000041982(TNC),ENSG00000044115(CTNNA1),ENSG00000050165(DKK3),ENSG00000066468(FGFR2),ENSG00000067113(PLPP1),ENSG00000073282(TP63),ENSG00000081189(MEF2C),ENSG00000084636(COL16A1),ENSG00000090339(ICAM1),ENSG00000100234(TIMP3),ENSG00000100906(NFKBIA),ENSG00000102962(CCL22),ENSG00000103522(IL21R),ENSG00000104067(TJP1),ENSG00000104413(ESRP1),ENSG00000…	ENSG00000002726(AOC1),ENSG00000003436(TFPI),ENSG00000037280(FLT4),ENSG00000073756(PTGS2),ENSG00000101665(SMAD7),ENSG00000103569(AQP9),ENSG00000108576(SLC6A4),ENSG00000128604(IRF5),ENSG00000129467(ADCY4),ENSG00000130766(SESN2),ENSG00000130783(CCDC62),ENSG00000136854(STXBP1),ENSG00000137070(IL11RA),ENSG00000155090(KLF10),ENSG00000157017(GHRL),ENSG00000157873(TNFRSF14),ENSG00000159674(SPON2),ENSG000…
BP	GO:0045595	regulation of cell differentiation	58	15	73	1819	0.0013	0.0331412	ENSG00000005884(ITGA3),ENSG00000044115(CTNNA1),ENSG00000066468(FGFR2),ENSG00000073282(TP63),ENSG00000075223(SEMA3C),ENSG00000076356(PLXNA2),ENSG00000081189(MEF2C),ENSG00000083307(GRHL2),ENSG00000085733(CTTN),ENSG00000087494(PTHLH),ENSG00000100906(NFKBIA),ENSG00000104413(ESRP1),ENSG00000105974(CAV1),ENSG00000107984(DKK1),ENSG00000109321(AREG),ENSG00000114115(RBP1),ENSG00000115380(EFEMP1),ENSG00000…	ENSG00000073756(PTGS2),ENSG00000080298(RFX3),ENSG00000082014(SMARCD3),ENSG00000101665(SMAD7),ENSG00000102878(HSF4),ENSG00000108576(SLC6A4),ENSG00000115318(LOXL3),ENSG00000132359(RAP1GAP2),ENSG00000141576(RNF157),ENSG00000155090(KLF10),ENSG00000159899(NPR2),ENSG00000162594(IL23R),ENSG00000181754(AMIGO1),ENSG00000204577(LILRB3),ENSG00000213420(GPC2)
BP	GO:0044087	regulation of cellular component biogenesis	33	10	43	940	0.0013	0.0331412	ENSG00000008853(RHOBTB2),ENSG00000061676(NCKAP1),ENSG00000070087(PFN2),ENSG00000081189(MEF2C),ENSG00000084636(COL16A1),ENSG00000085733(CTTN),ENSG00000090339(ICAM1),ENSG00000100558(PLEK2),ENSG00000104067(TJP1),ENSG00000105974(CAV1),ENSG00000105976(MET),ENSG00000107984(DKK1),ENSG00000115884(SDC1),ENSG00000117707(PROX1),ENSG00000124145(SDC4),ENSG00000136717(BIN1),ENSG00000136842(TMOD1),ENSG000001368…	ENSG00000072071(ADGRL1),ENSG00000105649(RAB3A),ENSG00000128872(TMOD2),ENSG00000136854(STXBP1),ENSG00000157017(GHRL),ENSG00000165300(SLITRK5),ENSG00000177427(MIEF2),ENSG00000178404(CEP295NL),ENSG00000181754(AMIGO1),ENSG00000237693(IRGM)
MF	GO:0005509	calcium ion binding	22	13	35	714	0.00131	0.0332829	ENSG00000046604(DSG2),ENSG00000062038(CDH3),ENSG00000086570(FAT2),ENSG00000096433(ITPR3),ENSG00000102024(PLS3),ENSG00000109689(STIM2),ENSG00000113140(SPARC),ENSG00000115380(EFEMP1),ENSG00000134757(DSG3),ENSG00000134762(DSC3),ENSG00000137801(THBS1),ENSG00000140945(CDH13),ENSG00000171444(MCC),ENSG00000180209(MYLPF),ENSG00000183087(GAS6),ENSG00000184916(JAG2),ENSG00000188643(S100A16),ENSG00000189334…	ENSG00000002726(AOC1),ENSG00000055957(ITIH1),ENSG00000131242(RAB11FIP4),ENSG00000138772(ANXA3),ENSG00000146530(VWDE),ENSG00000149927(DOC2A),ENSG00000159450(TCHH),ENSG00000163993(S100P),ENSG00000169231(THBS3),ENSG00000171777(RASGRP4),ENSG00000183496(MEX3B),ENSG00000187980(PLA2G2C),ENSG00000188404(SELL)
BP	GO:0007162	negative regulation of cell adhesion	13	4	17	262	0.00132	0.0334236	ENSG00000041982(TNC),ENSG00000076356(PLXNA2),ENSG00000081181(ARG2),ENSG00000120708(TGFBI),ENSG00000124145(SDC4),ENSG00000134028(ADAMDEC1),ENSG00000137801(THBS1),ENSG00000140945(CDH13),ENSG00000144824(PHLDB2),ENSG00000151490(PTPRO),ENSG00000169398(PTK2),ENSG00000177425(PAWR),ENSG00000184292(TACSTD2)	ENSG00000101665(SMAD7),ENSG00000115318(LOXL3),ENSG00000157873(TNFRSF14),ENSG00000183044(ABAT)
BP	GO:0000902	cell morphogenesis	39	7	46	1026	0.00134	0.0337023	ENSG00000008853(RHOBTB2),ENSG00000061676(NCKAP1),ENSG00000062038(CDH3),ENSG00000066468(FGFR2),ENSG00000075223(SEMA3C),ENSG00000076356(PLXNA2),ENSG00000081189(MEF2C),ENSG00000083307(GRHL2),ENSG00000085733(CTTN),ENSG00000090339(ICAM1),ENSG00000105976(MET),ENSG00000107984(DKK1),ENSG00000109686(SH3D19),ENSG00000113140(SPARC),ENSG00000115963(RND3),ENSG00000117707(PROX1),ENSG00000118257(NRP2),ENSG00000…	ENSG00000105649(RAB3A),ENSG00000132535(DLG4),ENSG00000136854(STXBP1),ENSG00000141576(RNF157),ENSG00000159674(SPON2),ENSG00000165300(SLITRK5),ENSG00000181754(AMIGO1)
BP	GO:0032970	regulation of actin filament-based process	21	1	22	382	0.00134	0.0337023	ENSG00000008853(RHOBTB2),ENSG00000046604(DSG2),ENSG00000061676(NCKAP1),ENSG00000070087(PFN2),ENSG00000081189(MEF2C),ENSG00000085733(CTTN),ENSG00000090339(ICAM1),ENSG00000105974(CAV1),ENSG00000105976(MET),ENSG00000115963(RND3),ENSG00000117707(PROX1),ENSG00000124145(SDC4),ENSG00000136717(BIN1),ENSG00000136842(TMOD1),ENSG00000139926(FRMD6),ENSG00000144824(PHLDB2),ENSG00000164251(F2RL1),ENSG000001731…	ENSG00000128872(TMOD2)
BP	GO:0051094	positive regulation of developmental process	40	17	57	1345	0.00137	0.0343416	ENSG00000005884(ITGA3),ENSG00000044115(CTNNA1),ENSG00000066468(FGFR2),ENSG00000073282(TP63),ENSG00000075223(SEMA3C),ENSG00000076356(PLXNA2),ENSG00000081181(ARG2),ENSG00000081189(MEF2C),ENSG00000107984(DKK1),ENSG00000117707(PROX1),ENSG00000125735(TNFSF14),ENSG00000128422(KRT17),ENSG00000134532(SOX5),ENSG00000136717(BIN1),ENSG00000136848(DAB2IP),ENSG00000137440(FGFBP1),ENSG00000137693(YAP1),ENSG000…	ENSG00000072071(ADGRL1),ENSG00000073756(PTGS2),ENSG00000080298(RFX3),ENSG00000082014(SMARCD3),ENSG00000102878(HSF4),ENSG00000106804(C5),ENSG00000138772(ANXA3),ENSG00000141576(RNF157),ENSG00000155090(KLF10),ENSG00000157017(GHRL),ENSG00000162594(IL23R),ENSG00000164056(SPRY1),ENSG00000165300(SLITRK5),ENSG00000177427(MIEF2),ENSG00000181754(AMIGO1),ENSG00000188372(ZP3),ENSG00000213420(GPC2)
BP	GO:0006929	substrate-dependent cell migration	5	0	5	30	0.0014	0.034763	ENSG00000085733(CTTN),ENSG00000118257(NRP2),ENSG00000133026(MYH10),ENSG00000150630(VEGFC),ENSG00000164171(ITGA2)	-
BP	GO:0009607	response to biotic stimulus	32	12	44	972	0.00141	0.034763	ENSG00000066468(FGFR2),ENSG00000081181(ARG2),ENSG00000081189(MEF2C),ENSG00000090339(ICAM1),ENSG00000091986(CCDC80),ENSG00000100906(NFKBIA),ENSG00000102962(CCL22),ENSG00000104067(TJP1),ENSG00000105974(CAV1),ENSG00000111335(OAS2),ENSG00000113140(SPARC),ENSG00000123240(OPTN),ENSG00000136848(DAB2IP),ENSG00000137265(IRF4),ENSG00000137959(IFI44L),ENSG00000137965(IFI44),ENSG00000142089(IFITM3),ENSG00000…	ENSG00000003436(TFPI),ENSG00000064201(TSPAN32),ENSG00000073756(PTGS2),ENSG00000123685(BATF3),ENSG00000128604(IRF5),ENSG00000138772(ANXA3),ENSG00000157873(TNFRSF14),ENSG00000159674(SPON2),ENSG00000162594(IL23R),ENSG00000164821(DEFA4),ENSG00000172264(MACROD2),ENSG00000237693(IRGM)
BP	GO:0072488	ammonium transmembrane transport	1	3	4	18	0.00141	0.034763	ENSG00000145832(SLC25A48)	ENSG00000162241(SLC25A45),ENSG00000197119(SLC25A29),ENSG00000197375(SLC22A5)
BP	GO:0044089	positive regulation of cellular component biogenesis	23	5	28	536	0.00141	0.034763	ENSG00000008853(RHOBTB2),ENSG00000061676(NCKAP1),ENSG00000070087(PFN2),ENSG00000084636(COL16A1),ENSG00000085733(CTTN),ENSG00000090339(ICAM1),ENSG00000100558(PLEK2),ENSG00000105974(CAV1),ENSG00000105976(MET),ENSG00000115884(SDC1),ENSG00000117707(PROX1),ENSG00000124145(SDC4),ENSG00000136717(BIN1),ENSG00000139211(AMIGO2),ENSG00000142627(EPHA2),ENSG00000144824(PHLDB2),ENSG00000146242(TPBG),ENSG000001…	ENSG00000072071(ADGRL1),ENSG00000157017(GHRL),ENSG00000165300(SLITRK5),ENSG00000177427(MIEF2),ENSG00000181754(AMIGO1)
BP	GO:0051704	multi-organism process	63	34	97	2566	0.00141	0.034763	ENSG00000005884(ITGA3),ENSG00000039560(RAI14),ENSG00000042980(ADAM28),ENSG00000046604(DSG2),ENSG00000061676(NCKAP1),ENSG00000066468(FGFR2),ENSG00000067113(PLPP1),ENSG00000073282(TP63),ENSG00000081181(ARG2),ENSG00000081189(MEF2C),ENSG00000084636(COL16A1),ENSG00000087494(PTHLH),ENSG00000090339(ICAM1),ENSG00000091986(CCDC80),ENSG00000100906(NFKBIA),ENSG00000102962(CCL22),ENSG00000104067(TJP1),ENSG00…	ENSG00000003436(TFPI),ENSG00000064201(TSPAN32),ENSG00000073146(MOV10L1),ENSG00000073756(PTGS2),ENSG00000099338(CATSPERG),ENSG00000105649(RAB3A),ENSG00000108576(SLC6A4),ENSG00000123685(BATF3),ENSG00000128604(IRF5),ENSG00000131242(RAB11FIP4),ENSG00000132141(CCT6B),ENSG00000132535(DLG4),ENSG00000138772(ANXA3),ENSG00000157017(GHRL),ENSG00000157873(TNFRSF14),ENSG00000159674(SPON2),ENSG00000159899(NPR2…
BP	GO:0050807	regulation of synapse organization	9	4	13	175	0.00144	0.0353862	ENSG00000081189(MEF2C),ENSG00000107984(DKK1),ENSG00000113140(SPARC),ENSG00000136848(DAB2IP),ENSG00000139211(AMIGO2),ENSG00000146242(TPBG),ENSG00000151490(PTPRO),ENSG00000169398(PTK2),ENSG00000185070(FLRT2)	ENSG00000072071(ADGRL1),ENSG00000157017(GHRL),ENSG00000165300(SLITRK5),ENSG00000181754(AMIGO1)
BP	GO:0006940	regulation of smooth muscle contraction	4	3	7	60	0.00146	0.035644	ENSG00000085733(CTTN),ENSG00000105974(CAV1),ENSG00000164116(GUCY1A1),ENSG00000164171(ITGA2)	ENSG00000073756(PTGS2),ENSG00000157017(GHRL),ENSG00000183044(ABAT)
BP	GO:0033273	response to vitamin	8	1	9	95	0.00146	0.035644	ENSG00000041982(TNC),ENSG00000113140(SPARC),ENSG00000114115(RBP1),ENSG00000118785(SPP1),ENSG00000146648(EGFR),ENSG00000164171(ITGA2),ENSG00000165272(AQP3),ENSG00000183087(GAS6)	ENSG00000073756(PTGS2)
BP	GO:0001763	morphogenesis of a branching structure	13	1	14	197	0.00147	0.0357716	ENSG00000041982(TNC),ENSG00000066468(FGFR2),ENSG00000073282(TP63),ENSG00000075223(SEMA3C),ENSG00000083307(GRHL2),ENSG00000105976(MET),ENSG00000109321(AREG),ENSG00000117707(PROX1),ENSG00000130702(LAMA5),ENSG00000137693(YAP1),ENSG00000142627(EPHA2),ENSG00000184292(TACSTD2),ENSG00000204580(DDR1)	ENSG00000164056(SPRY1)
MF	GO:0032403	protein complex binding	28	4	32	641	0.00156	0.0378365	ENSG00000005884(ITGA3),ENSG00000044115(CTNNA1),ENSG00000081277(PKP1),ENSG00000084636(COL16A1),ENSG00000090339(ICAM1),ENSG00000102024(PLS3),ENSG00000113140(SPARC),ENSG00000120708(TGFBI),ENSG00000128641(MYO1B),ENSG00000130702(LAMA5),ENSG00000132470(ITGB4),ENSG00000133026(MYH10),ENSG00000136717(BIN1),ENSG00000136842(TMOD1),ENSG00000137801(THBS1),ENSG00000141506(PIK3R5),ENSG00000143127(ITGA10),ENSG00…	ENSG00000101605(MYOM1),ENSG00000101665(SMAD7),ENSG00000108576(SLC6A4),ENSG00000241106(HLA-DOB)
BP	GO:0042303	molting cycle	9	1	10	115	0.00157	0.0378365	ENSG00000062038(CDH3),ENSG00000066468(FGFR2),ENSG00000073282(TP63),ENSG00000107984(DKK1),ENSG00000128422(KRT17),ENSG00000130702(LAMA5),ENSG00000146648(EGFR),ENSG00000186832(KRT16),ENSG00000186847(KRT14)	ENSG00000073756(PTGS2)
BP	GO:0042633	hair cycle	9	1	10	115	0.00157	0.0378365	ENSG00000062038(CDH3),ENSG00000066468(FGFR2),ENSG00000073282(TP63),ENSG00000107984(DKK1),ENSG00000128422(KRT17),ENSG00000130702(LAMA5),ENSG00000146648(EGFR),ENSG00000186832(KRT16),ENSG00000186847(KRT14)	ENSG00000073756(PTGS2)
BP	GO:0051893	regulation of focal adhesion assembly	7	0	7	61	0.00161	0.0385526	ENSG00000084636(COL16A1),ENSG00000124145(SDC4),ENSG00000137801(THBS1),ENSG00000144824(PHLDB2),ENSG00000169398(PTK2),ENSG00000173156(RHOD),ENSG00000248905(FMN1)	-
BP	GO:0090109	regulation of cell-substrate junction assembly	7	0	7	61	0.00161	0.0385526	ENSG00000084636(COL16A1),ENSG00000124145(SDC4),ENSG00000137801(THBS1),ENSG00000144824(PHLDB2),ENSG00000169398(PTK2),ENSG00000173156(RHOD),ENSG00000248905(FMN1)	-
BP	GO:0003401	axis elongation	4	1	5	31	0.00164	0.0390216	ENSG00000041982(TNC),ENSG00000066468(FGFR2),ENSG00000109321(AREG),ENSG00000137693(YAP1)	ENSG00000164056(SPRY1)
BP	GO:0040036	regulation of fibroblast growth factor receptor signaling pathway	4	1	5	31	0.00164	0.0390216	ENSG00000066468(FGFR2),ENSG00000137440(FGFBP1),ENSG00000137801(THBS1),ENSG00000180730(SHISA2)	ENSG00000164056(SPRY1)
BP	GO:0043589	skin morphogenesis	3	0	3	9	0.00166	0.0393725	ENSG00000073282(TP63),ENSG00000116285(ERRFI1),ENSG00000164171(ITGA2)	-
CC	GO:0005901	caveola	6	2	8	80	0.00167	0.0394847	ENSG00000044115(CTNNA1),ENSG00000105971(CAV2),ENSG00000105974(CAV1),ENSG00000140945(CDH13),ENSG00000143153(ATP1B1),ENSG00000177469(CAVIN1)	ENSG00000003436(TFPI),ENSG00000073756(PTGS2)
BP	GO:0090287	regulation of cellular response to growth factor stimulus	14	3	17	268	0.00168	0.039583	ENSG00000005884(ITGA3),ENSG00000050165(DKK3),ENSG00000066468(FGFR2),ENSG00000105971(CAV2),ENSG00000105974(CAV1),ENSG00000107984(DKK1),ENSG00000136848(DAB2IP),ENSG00000137440(FGFBP1),ENSG00000137801(THBS1),ENSG00000150630(VEGFC),ENSG00000158125(XDH),ENSG00000164619(BMPER),ENSG00000166033(HTRA1),ENSG00000180730(SHISA2)	ENSG00000101665(SMAD7),ENSG00000164056(SPRY1),ENSG00000179284(DAND5)
MF	GO:0008519	ammonium transmembrane transporter activity	1	4	5	31	0.00169	0.039583	ENSG00000145832(SLC25A48)	ENSG00000108576(SLC6A4),ENSG00000162241(SLC25A45),ENSG00000197119(SLC25A29),ENSG00000197375(SLC22A5)
MF	GO:0032395	MHC class II receptor activity	2	1	3	9	0.00169	0.039583	ENSG00000128422(KRT17),ENSG00000204287(HLA-DRA)	ENSG00000241106(HLA-DOB)
BP	GO:0008219	cell death	72	13	85	2208	0.00174	0.0403755	ENSG00000039560(RAI14),ENSG00000042286(AIFM2),ENSG00000044115(CTNNA1),ENSG00000046604(DSG2),ENSG00000061676(NCKAP1),ENSG00000066468(FGFR2),ENSG00000073282(TP63),ENSG00000081181(ARG2),ENSG00000081189(MEF2C),ENSG00000081277(PKP1),ENSG00000085733(CTTN),ENSG00000088808(PPP1R13B),ENSG00000090339(ICAM1),ENSG00000100065(CARD10),ENSG00000100234(TIMP3),ENSG00000100906(NFKBIA),ENSG00000105974(CAV1),ENSG000…	ENSG00000037280(FLT4),ENSG00000073605(GSDMB),ENSG00000073756(PTGS2),ENSG00000128604(IRF5),ENSG00000136854(STXBP1),ENSG00000137831(UACA),ENSG00000139318(DUSP6),ENSG00000141576(RNF157),ENSG00000157017(GHRL),ENSG00000159450(TCHH),ENSG00000163083(INHBB),ENSG00000172059(KLF11),ENSG00000204020(LIPN)
BP	GO:0002363	alpha-beta T cell lineage commitment	2	2	4	19	0.00174	0.0403755	ENSG00000137265(IRF4),ENSG00000179588(ZFPM1)	ENSG00000115318(LOXL3),ENSG00000162594(IL23R)
BP	GO:0036303	lymph vessel morphogenesis	3	1	4	19	0.00174	0.0403755	ENSG00000117707(PROX1),ENSG00000142627(EPHA2),ENSG00000150630(VEGFC)	ENSG00000037280(FLT4)
BP	GO:0030856	regulation of epithelial cell differentiation	10	1	11	137	0.00178	0.0410495	ENSG00000073282(TP63),ENSG00000083307(GRHL2),ENSG00000104413(ESRP1),ENSG00000105974(CAV1),ENSG00000116285(ERRFI1),ENSG00000137693(YAP1),ENSG00000158125(XDH),ENSG00000165272(AQP3),ENSG00000175793(SFN),ENSG00000185022(MAFF)	ENSG00000080298(RFX3)
BP	GO:0001704	formation of primary germ layer	10	0	10	117	0.00178	0.0410495	ENSG00000005884(ITGA3),ENSG00000053747(LAMA3),ENSG00000066468(FGFR2),ENSG00000107984(DKK1),ENSG00000116729(WLS),ENSG00000132470(ITGB4),ENSG00000142627(EPHA2),ENSG00000149948(HMGA2),ENSG00000164171(ITGA2),ENSG00000196878(LAMB3)	-
BP	GO:0045987	positive regulation of smooth muscle contraction	2	3	5	32	0.00189	0.0434526	ENSG00000085733(CTTN),ENSG00000164171(ITGA2)	ENSG00000073756(PTGS2),ENSG00000157017(GHRL),ENSG00000183044(ABAT)
BP	GO:0002376	immune system process	76	31	107	2907	0.0019	0.0435489	ENSG00000005884(ITGA3),ENSG00000061676(NCKAP1),ENSG00000066468(FGFR2),ENSG00000075223(SEMA3C),ENSG00000081181(ARG2),ENSG00000081189(MEF2C),ENSG00000081277(PKP1),ENSG00000090339(ICAM1),ENSG00000100906(NFKBIA),ENSG00000102962(CCL22),ENSG00000103522(IL21R),ENSG00000103855(CD276),ENSG00000105974(CAV1),ENSG00000109113(RAB34),ENSG00000111335(OAS2),ENSG00000114115(RBP1),ENSG00000115607(IL18RAP),ENSG0000…	ENSG00000002726(AOC1),ENSG00000064201(TSPAN32),ENSG00000069493(CLEC2D),ENSG00000101665(SMAD7),ENSG00000103569(AQP9),ENSG00000105649(RAB3A),ENSG00000106804(C5),ENSG00000115318(LOXL3),ENSG00000123685(BATF3),ENSG00000124469(CEACAM8),ENSG00000128604(IRF5),ENSG00000136854(STXBP1),ENSG00000138772(ANXA3),ENSG00000139178(C1RL),ENSG00000155090(KLF10),ENSG00000157873(TNFRSF14),ENSG00000159674(SPON2),ENSG00…
BP	GO:0061061	muscle structure development	24	7	31	628	0.00195	0.0445158	ENSG00000044115(CTNNA1),ENSG00000066468(FGFR2),ENSG00000081189(MEF2C),ENSG00000105971(CAV2),ENSG00000105974(CAV1),ENSG00000107984(DKK1),ENSG00000115884(SDC1),ENSG00000116016(EPAS1),ENSG00000116128(BCL9),ENSG00000117707(PROX1),ENSG00000124882(EREG),ENSG00000125735(TNFSF14),ENSG00000130702(LAMA5),ENSG00000133026(MYH10),ENSG00000136717(BIN1),ENSG00000136842(TMOD1),ENSG00000137693(YAP1),ENSG000001458…	ENSG00000082014(SMARCD3),ENSG00000101605(MYOM1),ENSG00000101665(SMAD7),ENSG00000104177(MYEF2),ENSG00000108924(HLF),ENSG00000128872(TMOD2),ENSG00000179627(AL590327.1)
BP	GO:0098742	cell-cell adhesion via plasma-membrane adhesion molecules	12	5	17	272	0.00196	0.0445158	ENSG00000046604(DSG2),ENSG00000062038(CDH3),ENSG00000086570(FAT2),ENSG00000090339(ICAM1),ENSG00000129116(PALLD),ENSG00000134757(DSG3),ENSG00000134762(DSC3),ENSG00000139211(AMIGO2),ENSG00000140945(CDH13),ENSG00000163347(CLDN1),ENSG00000198910(L1CAM),ENSG00000240184(PCDHGC3)	ENSG00000072071(ADGRL1),ENSG00000124469(CEACAM8),ENSG00000138772(ANXA3),ENSG00000181754(AMIGO1),ENSG00000188404(SELL)
BP	GO:2000146	negative regulation of cell motility	15	2	17	272	0.00196	0.0445158	ENSG00000044115(CTNNA1),ENSG00000070087(PFN2),ENSG00000081189(MEF2C),ENSG00000100065(CARD10),ENSG00000136848(DAB2IP),ENSG00000137801(THBS1),ENSG00000137869(CYP19A1),ENSG00000144824(PHLDB2),ENSG00000146674(IGFBP3),ENSG00000152894(PTPRK),ENSG00000171444(MCC),ENSG00000184292(TACSTD2),ENSG00000186832(KRT16),ENSG00000205336(ADGRG1),ENSG00000261150(EPPK1)	ENSG00000101665(SMAD7),ENSG00000106804(C5)
BP	GO:0035556	intracellular signal transduction	75	31	106	2879	0.00198	0.0446558	ENSG00000005884(ITGA3),ENSG00000008853(RHOBTB2),ENSG00000039560(RAI14),ENSG00000061676(NCKAP1),ENSG00000066468(FGFR2),ENSG00000073282(TP63),ENSG00000081189(MEF2C),ENSG00000087494(PTHLH),ENSG00000088387(DOCK9),ENSG00000088808(PPP1R13B),ENSG00000090339(ICAM1),ENSG00000096433(ITPR3),ENSG00000100065(CARD10),ENSG00000100234(TIMP3),ENSG00000100558(PLEK2),ENSG00000100906(NFKBIA),ENSG00000102962(CCL22),E…	ENSG00000037280(FLT4),ENSG00000058335(RASGRF1),ENSG00000072071(ADGRL1),ENSG00000073756(PTGS2),ENSG00000082196(C1QTNF3),ENSG00000100100(PIK3IP1),ENSG00000101049(SGK2),ENSG00000101605(MYOM1),ENSG00000101890(GUCY2F),ENSG00000105649(RAB3A),ENSG00000105808(RASA4),ENSG00000106804(C5),ENSG00000124257(NEURL2),ENSG00000129467(ADCY4),ENSG00000130766(SESN2),ENSG00000132359(RAP1GAP2),ENSG00000132535(DLG4),EN…
CC	GO:0005884	actin filament	9	0	9	101	0.00198	0.0446558	ENSG00000061676(NCKAP1),ENSG00000085733(CTTN),ENSG00000102024(PLS3),ENSG00000128641(MYO1B),ENSG00000129116(PALLD),ENSG00000136842(TMOD1),ENSG00000172380(GNG12),ENSG00000177425(PAWR),ENSG00000248905(FMN1)	-
BP	GO:0034260	negative regulation of GTPase activity	4	2	6	47	0.00199	0.0446558	ENSG00000114993(RTKN),ENSG00000130147(SH3BP4),ENSG00000132522(GPS2),ENSG00000136848(DAB2IP)	ENSG00000105808(RASA4),ENSG00000164056(SPRY1)
CC	GO:0016327	apicolateral plasma membrane	4	0	4	20	0.00199	0.0446558	ENSG00000104067(TJP1),ENSG00000107186(MPDZ),ENSG00000171345(KRT19),ENSG00000261150(EPPK1)	-
BP	GO:0006937	regulation of muscle contraction	7	5	12	160	0.002	0.0447463	ENSG00000046604(DSG2),ENSG00000085733(CTTN),ENSG00000105974(CAV1),ENSG00000136717(BIN1),ENSG00000143153(ATP1B1),ENSG00000164116(GUCY1A1),ENSG00000164171(ITGA2)	ENSG00000073756(PTGS2),ENSG00000101665(SMAD7),ENSG00000157017(GHRL),ENSG00000183044(ABAT),ENSG00000213366(GSTM2)
CC	GO:0008305	integrin complex	4	1	5	33	0.00201	0.0448362	ENSG00000005884(ITGA3),ENSG00000132470(ITGB4),ENSG00000143127(ITGA10),ENSG00000164171(ITGA2)	ENSG00000064201(TSPAN32)
BP	GO:0006897	endocytosis	26	8	34	712	0.00208	0.0460722	ENSG00000008853(RHOBTB2),ENSG00000054793(ATP9A),ENSG00000061676(NCKAP1),ENSG00000085733(CTTN),ENSG00000105971(CAV2),ENSG00000105974(CAV1),ENSG00000105976(MET),ENSG00000107984(DKK1),ENSG00000109113(RAB34),ENSG00000113140(SPARC),ENSG00000117472(TSPAN1),ENSG00000129219(PLD2),ENSG00000130147(SH3BP4),ENSG00000136717(BIN1),ENSG00000137801(THBS1),ENSG00000140945(CDH13),ENSG00000142910(TINAGL1),ENSG00000…	ENSG00000091513(TF),ENSG00000105352(CEACAM4),ENSG00000115318(LOXL3),ENSG00000132535(DLG4),ENSG00000138772(ANXA3),ENSG00000159674(SPON2),ENSG00000181856(SLC2A4),ENSG00000214279(SCART1)
BP	GO:0006955	immune response	52	26	78	2005	0.00208	0.0460722	ENSG00000061676(NCKAP1),ENSG00000075223(SEMA3C),ENSG00000081181(ARG2),ENSG00000081189(MEF2C),ENSG00000081277(PKP1),ENSG00000090339(ICAM1),ENSG00000100906(NFKBIA),ENSG00000102962(CCL22),ENSG00000103855(CD276),ENSG00000105974(CAV1),ENSG00000111335(OAS2),ENSG00000115607(IL18RAP),ENSG00000117595(IRF6),ENSG00000123240(OPTN),ENSG00000124882(EREG),ENSG00000125735(TNFSF14),ENSG00000129219(PLD2),ENSG00000…	ENSG00000002726(AOC1),ENSG00000069493(CLEC2D),ENSG00000101665(SMAD7),ENSG00000103569(AQP9),ENSG00000105649(RAB3A),ENSG00000106804(C5),ENSG00000115318(LOXL3),ENSG00000124469(CEACAM8),ENSG00000128604(IRF5),ENSG00000136854(STXBP1),ENSG00000138772(ANXA3),ENSG00000139178(C1RL),ENSG00000157873(TNFRSF14),ENSG00000159674(SPON2),ENSG00000162594(IL23R),ENSG00000163993(S100P),ENSG00000164821(DEFA4),ENSG0000…
BP	GO:0065009	regulation of molecular function	76	40	116	3204	0.00209	0.0460722	ENSG00000013588(GPRC5A),ENSG00000050165(DKK3),ENSG00000062038(CDH3),ENSG00000066468(FGFR2),ENSG00000070087(PFN2),ENSG00000073282(TP63),ENSG00000076356(PLXNA2),ENSG00000081189(MEF2C),ENSG00000083307(GRHL2),ENSG00000087494(PTHLH),ENSG00000088387(DOCK9),ENSG00000090339(ICAM1),ENSG00000100065(CARD10),ENSG00000100234(TIMP3),ENSG00000100906(NFKBIA),ENSG00000102962(CCL22),ENSG00000105971(CAV2),ENSG00000…	ENSG00000003436(TFPI),ENSG00000055957(ITIH1),ENSG00000058335(RASGRF1),ENSG00000073756(PTGS2),ENSG00000082014(SMARCD3),ENSG00000091513(TF),ENSG00000099992(TBC1D10A),ENSG00000100100(PIK3IP1),ENSG00000101049(SGK2),ENSG00000101665(SMAD7),ENSG00000105649(RAB3A),ENSG00000105808(RASA4),ENSG00000106804(C5),ENSG00000114796(KLHL24),ENSG00000129467(ADCY4),ENSG00000130766(SESN2),ENSG00000132359(RAP1GAP2),ENS…
BP	GO:0042035	regulation of cytokine biosynthetic process	7	2	9	100	0.00209	0.0460722	ENSG00000073792(IGF2BP2),ENSG00000103855(CD276),ENSG00000116285(ERRFI1),ENSG00000124882(EREG),ENSG00000137265(IRF4),ENSG00000137801(THBS1),ENSG00000179588(ZFPM1)	ENSG00000157017(GHRL),ENSG00000163083(INHBB)
BP	GO:0009887	animal organ morphogenesis	38	8	46	1050	0.00211	0.0462735	ENSG00000041982(TNC),ENSG00000044115(CTNNA1),ENSG00000066468(FGFR2),ENSG00000073282(TP63),ENSG00000075223(SEMA3C),ENSG00000081189(MEF2C),ENSG00000083307(GRHL2),ENSG00000105974(CAV1),ENSG00000107984(DKK1),ENSG00000109321(AREG),ENSG00000112378(PERP),ENSG00000115380(EFEMP1),ENSG00000115884(SDC1),ENSG00000116285(ERRFI1),ENSG00000117707(PROX1),ENSG00000118257(NRP2),ENSG00000124882(EREG),ENSG0000013070…	ENSG00000082014(SMARCD3),ENSG00000101605(MYOM1),ENSG00000101665(SMAD7),ENSG00000108576(SLC6A4),ENSG00000115507(OTX1),ENSG00000138759(FRAS1),ENSG00000164056(SPRY1),ENSG00000169231(THBS3)
BP	GO:0002043	blood vessel endothelial cell proliferation involved in sprouting angiogenesis	4	0	4	20	0.00213	0.0462735	ENSG00000137440(FGFBP1),ENSG00000137801(THBS1),ENSG00000142627(EPHA2),ENSG00000164619(BMPER)	-
BP	GO:0032682	negative regulation of chemokine production	3	1	4	20	0.00213	0.0462735	ENSG00000081181(ARG2),ENSG00000142627(EPHA2),ENSG00000164251(F2RL1)	ENSG00000082196(C1QTNF3)
BP	GO:0097205	renal filtration	4	0	4	20	0.00213	0.0462735	ENSG00000005884(ITGA3),ENSG00000151490(PTPRO),ENSG00000164251(F2RL1),ENSG00000183087(GAS6)	-
BP	GO:2000316	regulation of T-helper 17 type immune response	1	3	4	20	0.00213	0.0462735	ENSG00000144802(NFKBIZ)	ENSG00000101665(SMAD7),ENSG00000115318(LOXL3),ENSG00000162594(IL23R)
BP	GO:1902533	positive regulation of intracellular signal transduction	36	10	46	1053	0.00223	0.0476034	ENSG00000066468(FGFR2),ENSG00000081189(MEF2C),ENSG00000090339(ICAM1),ENSG00000100065(CARD10),ENSG00000102962(CCL22),ENSG00000105971(CAV2),ENSG00000105974(CAV1),ENSG00000105976(MET),ENSG00000107984(DKK1),ENSG00000109321(AREG),ENSG00000111907(TPD52L1),ENSG00000113645(WWC1),ENSG00000116729(WLS),ENSG00000124882(EREG),ENSG00000125735(TNFSF14),ENSG00000136848(DAB2IP),ENSG00000137801(THBS1),ENSG00000140…	ENSG00000037280(FLT4),ENSG00000058335(RASGRF1),ENSG00000106804(C5),ENSG00000139318(DUSP6),ENSG00000157017(GHRL),ENSG00000159899(NPR2),ENSG00000162594(IL23R),ENSG00000171777(RASGRP4),ENSG00000204882(GPR20),ENSG00000213366(GSTM2)
BP	GO:0040007	growth	35	9	44	996	0.00224	0.0476034	ENSG00000041982(TNC),ENSG00000066468(FGFR2),ENSG00000075223(SEMA3C),ENSG00000081189(MEF2C),ENSG00000083307(GRHL2),ENSG00000085733(CTTN),ENSG00000109321(AREG),ENSG00000113645(WWC1),ENSG00000116128(BCL9),ENSG00000117707(PROX1),ENSG00000118257(NRP2),ENSG00000118785(SPP1),ENSG00000124882(EREG),ENSG00000128422(KRT17),ENSG00000130147(SH3BP4),ENSG00000134531(EMP1),ENSG00000136848(DAB2IP),ENSG00000137693…	ENSG00000101049(SGK2),ENSG00000108576(SLC6A4),ENSG00000130766(SESN2),ENSG00000139318(DUSP6),ENSG00000141576(RNF157),ENSG00000157017(GHRL),ENSG00000164056(SPRY1),ENSG00000169231(THBS3),ENSG00000188372(ZP3)
BP	GO:0043087	regulation of GTPase activity	19	6	25	475	0.00226	0.0476034	ENSG00000076356(PLXNA2),ENSG00000088387(DOCK9),ENSG00000090339(ICAM1),ENSG00000102962(CCL22),ENSG00000105971(CAV2),ENSG00000107863(ARHGAP21),ENSG00000114993(RTKN),ENSG00000116285(ERRFI1),ENSG00000130147(SH3BP4),ENSG00000132522(GPS2),ENSG00000136848(DAB2IP),ENSG00000137962(ARHGAP29),ENSG00000142627(EPHA2),ENSG00000150760(DOCK1),ENSG00000151693(ASAP2),ENSG00000164251(F2RL1),ENSG00000169398(PTK2),EN…	ENSG00000058335(RASGRF1),ENSG00000099992(TBC1D10A),ENSG00000105808(RASA4),ENSG00000132359(RAP1GAP2),ENSG00000164056(SPRY1),ENSG00000274512(TBC1D3L)
CC	GO:0099081	supramolecular polymer	35	7	42	957	0.00228	0.0476034	ENSG00000061676(NCKAP1),ENSG00000081277(PKP1),ENSG00000085733(CTTN),ENSG00000099814(CEP170B),ENSG00000102024(PLS3),ENSG00000118898(PPL),ENSG00000124145(SDC4),ENSG00000128422(KRT17),ENSG00000128641(MYO1B),ENSG00000129116(PALLD),ENSG00000136717(BIN1),ENSG00000136842(TMOD1),ENSG00000137460(FHDC1),ENSG00000140859(KIFC3),ENSG00000167768(KRT1),ENSG00000167880(EVPL),ENSG00000170477(KRT4),ENSG00000171345…	ENSG00000101605(MYOM1),ENSG00000128872(TMOD2),ENSG00000164591(MYOZ3),ENSG00000167702(KIFC2),ENSG00000174611(KY),ENSG00000241233(KRTAP5-8),ENSG00000244411(KRTAP5-7)
MF	GO:0019199	transmembrane receptor protein kinase activity	7	1	8	82	0.0023	0.0476034	ENSG00000066468(FGFR2),ENSG00000105976(MET),ENSG00000115380(EFEMP1),ENSG00000118257(NRP2),ENSG00000142627(EPHA2),ENSG00000146648(EGFR),ENSG00000204580(DDR1)	ENSG00000037280(FLT4)
CC	GO:0009925	basal plasma membrane	4	1	5	34	0.00231	0.0476034	ENSG00000105976(MET),ENSG00000137975(CLCA2),ENSG00000146648(EGFR),ENSG00000184292(TACSTD2)	ENSG00000091513(TF)
BP	GO:0002934	desmosome organization	3	0	3	10	0.00232	0.0476034	ENSG00000046604(DSG2),ENSG00000112378(PERP),ENSG00000184363(PKP3)	-
BP	GO:0010749	regulation of nitric oxide mediated signal transduction	3	0	3	10	0.00232	0.0476034	ENSG00000137801(THBS1),ENSG00000146648(EGFR),ENSG00000164116(GUCY1A1)	-
BP	GO:0038063	collagen-activated tyrosine kinase receptor signaling pathway	3	0	3	10	0.00232	0.0476034	ENSG00000188153(COL4A5),ENSG00000197565(COL4A6),ENSG00000204580(DDR1)	-
CC	GO:0099080	supramolecular complex	35	7	42	958	0.00232	0.0476034	ENSG00000061676(NCKAP1),ENSG00000081277(PKP1),ENSG00000085733(CTTN),ENSG00000099814(CEP170B),ENSG00000102024(PLS3),ENSG00000118898(PPL),ENSG00000124145(SDC4),ENSG00000128422(KRT17),ENSG00000128641(MYO1B),ENSG00000129116(PALLD),ENSG00000136717(BIN1),ENSG00000136842(TMOD1),ENSG00000137460(FHDC1),ENSG00000140859(KIFC3),ENSG00000167768(KRT1),ENSG00000167880(EVPL),ENSG00000170477(KRT4),ENSG00000171345…	ENSG00000101605(MYOM1),ENSG00000128872(TMOD2),ENSG00000164591(MYOZ3),ENSG00000167702(KIFC2),ENSG00000174611(KY),ENSG00000241233(KRTAP5-8),ENSG00000244411(KRTAP5-7)
BP	GO:0010810	regulation of cell-substrate adhesion	14	0	14	207	0.00234	0.0476034	ENSG00000005884(ITGA3),ENSG00000084636(COL16A1),ENSG00000091986(CCDC80),ENSG00000124145(SDC4),ENSG00000137801(THBS1),ENSG00000140945(CDH13),ENSG00000144824(PHLDB2),ENSG00000150760(DOCK1),ENSG00000151490(PTPRO),ENSG00000169398(PTK2),ENSG00000173156(RHOD),ENSG00000184292(TACSTD2),ENSG00000204580(DDR1),ENSG00000248905(FMN1)	-
BP	GO:0003006	developmental process involved in reproduction	20	13	33	690	0.00234	0.0476034	ENSG00000041982(TNC),ENSG00000044115(CTNNA1),ENSG00000066468(FGFR2),ENSG00000073282(TP63),ENSG00000083307(GRHL2),ENSG00000090339(ICAM1),ENSG00000109321(AREG),ENSG00000115884(SDC1),ENSG00000116016(EPAS1),ENSG00000118785(SPP1),ENSG00000124882(EREG),ENSG00000137869(CYP19A1),ENSG00000146648(EGFR),ENSG00000147465(STAR),ENSG00000166033(HTRA1),ENSG00000169398(PTK2),ENSG00000171345(KRT19),ENSG00000188910…	ENSG00000073146(MOV10L1),ENSG00000073756(PTGS2),ENSG00000136854(STXBP1),ENSG00000157017(GHRL),ENSG00000159899(NPR2),ENSG00000163083(INHBB),ENSG00000167077(MEI1),ENSG00000170915(PAQR8),ENSG00000182749(PAQR7),ENSG00000183161(FANCF),ENSG00000188372(ZP3),ENSG00000197181(PIWIL2),ENSG00000253293(HOXA10)
CC	GO:0005788	endoplasmic reticulum lumen	11	7	18	306	0.00234	0.0476034	ENSG00000041982(TNC),ENSG00000084636(COL16A1),ENSG00000118785(SPP1),ENSG00000136378(ADAMTS7),ENSG00000137801(THBS1),ENSG00000146674(IGFBP3),ENSG00000150687(PRSS23),ENSG00000183087(GAS6),ENSG00000188153(COL4A5),ENSG00000196739(COL27A1),ENSG00000197565(COL4A6)	ENSG00000049089(COL9A2),ENSG00000073756(PTGS2),ENSG00000074855(ANO8),ENSG00000091513(TF),ENSG00000141337(ARSG),ENSG00000157017(GHRL),ENSG00000172828(CES3)
BP	GO:0002581	negative regulation of antigen processing and presentation of peptide or polysaccharide antigen via MHC class II	1	1	2	3	0.00235	0.0476034	ENSG00000137801(THBS1)	ENSG00000241106(HLA-DOB)
BP	GO:0010481	epidermal cell division	2	0	2	3	0.00235	0.0476034	ENSG00000073282(TP63),ENSG00000175793(SFN)	-
BP	GO:0010482	regulation of epidermal cell division	2	0	2	3	0.00235	0.0476034	ENSG00000073282(TP63),ENSG00000175793(SFN)	-
BP	GO:0019065	receptor-mediated endocytosis of virus by host cell	2	0	2	3	0.00235	0.0476034	ENSG00000105971(CAV2),ENSG00000105974(CAV1)	-
BP	GO:0032227	negative regulation of synaptic transmission, dopaminergic	0	2	2	3	0.00235	0.0476034	-	ENSG00000073756(PTGS2),ENSG00000108576(SLC6A4)
BP	GO:0035938	estradiol secretion	2	0	2	3	0.00235	0.0476034	ENSG00000118785(SPP1),ENSG00000137869(CYP19A1)	-
BP	GO:0042097	interleukin-4 biosynthetic process	2	0	2	3	0.00235	0.0476034	ENSG00000137265(IRF4),ENSG00000179588(ZFPM1)	-
BP	GO:0045402	regulation of interleukin-4 biosynthetic process	2	0	2	3	0.00235	0.0476034	ENSG00000137265(IRF4),ENSG00000179588(ZFPM1)	-
BP	GO:0075509	endocytosis involved in viral entry into host cell	2	0	2	3	0.00235	0.0476034	ENSG00000105971(CAV2),ENSG00000105974(CAV1)	-
BP	GO:1902722	positive regulation of prolactin secretion	1	1	2	3	0.00235	0.0476034	ENSG00000146648(EGFR)	ENSG00000183044(ABAT)
BP	GO:1904823	purine nucleobase transmembrane transport	0	2	2	3	0.00235	0.0476034	-	ENSG00000103569(AQP9),ENSG00000197506(SLC28A3)
BP	GO:2000864	regulation of estradiol secretion	2	0	2	3	0.00235	0.0476034	ENSG00000118785(SPP1),ENSG00000137869(CYP19A1)	-
MF	GO:0036312	phosphatidylinositol 3-kinase regulatory subunit binding	3	0	3	10	0.00237	0.0476955	ENSG00000136848(DAB2IP),ENSG00000147689(FAM83A),ENSG00000168143(FAM83B)	-
BP	GO:0050803	regulation of synapse structure or activity	9	4	13	185	0.00237	0.0476955	ENSG00000081189(MEF2C),ENSG00000107984(DKK1),ENSG00000113140(SPARC),ENSG00000136848(DAB2IP),ENSG00000139211(AMIGO2),ENSG00000146242(TPBG),ENSG00000151490(PTPRO),ENSG00000169398(PTK2),ENSG00000185070(FLRT2)	ENSG00000072071(ADGRL1),ENSG00000157017(GHRL),ENSG00000165300(SLITRK5),ENSG00000181754(AMIGO1)
MF	GO:0005350	pyrimidine nucleobase transmembrane transporter activity	0	2	2	3	0.00238	0.0476955	-	ENSG00000103569(AQP9),ENSG00000197506(SLC28A3)
MF	GO:0015254	glycerol channel activity	1	1	2	3	0.00238	0.0476955	ENSG00000165272(AQP3)	ENSG00000103569(AQP9)
BP	GO:0010092	specification of animal organ identity	3	2	5	34	0.0025	0.0498338	ENSG00000066468(FGFR2),ENSG00000081189(MEF2C),ENSG00000107984(DKK1)	ENSG00000082014(SMARCD3),ENSG00000164056(SPRY1)
BP	GO:0045622	regulation of T-helper cell differentiation	2	3	5	34	0.0025	0.0498338	ENSG00000137265(IRF4),ENSG00000144802(NFKBIZ)	ENSG00000101665(SMAD7),ENSG00000115318(LOXL3),ENSG00000162594(IL23R)
BP	GO:0034612	response to tumor necrosis factor	15	3	18	303	0.00256	0.0507598	ENSG00000090339(ICAM1),ENSG00000100906(NFKBIA),ENSG00000102962(CCL22),ENSG00000125735(TNFSF14),ENSG00000132522(GPS2),ENSG00000136378(ADAMTS7),ENSG00000136848(DAB2IP),ENSG00000137801(THBS1),ENSG00000149635(OCSTAMP),ENSG00000161921(CXCL16),ENSG00000163347(CLDN1),ENSG00000164251(F2RL1),ENSG00000183087(GAS6),ENSG00000226979(LTA),ENSG00000275302(CCL4)	ENSG00000073756(PTGS2),ENSG00000157873(TNFRSF14),ENSG00000181856(SLC2A4)
BP	GO:0002690	positive regulation of leukocyte chemotaxis	8	0	8	84	0.00256	0.0507598	ENSG00000125735(TNFSF14),ENSG00000137801(THBS1),ENSG00000145824(CXCL14),ENSG00000150630(VEGFC),ENSG00000164251(F2RL1),ENSG00000183087(GAS6),ENSG00000189334(S100A14),ENSG00000275302(CCL4)	-
BP	GO:0043369	CD4-positive or CD8-positive, alpha-beta T cell lineage commitment	2	2	4	21	0.00258	0.0510214	ENSG00000137265(IRF4),ENSG00000179588(ZFPM1)	ENSG00000115318(LOXL3),ENSG00000162594(IL23R)
BP	GO:0051050	positive regulation of transport	26	17	43	975	0.00259	0.0510843	ENSG00000005471(ABCB4),ENSG00000062038(CDH3),ENSG00000073282(TP63),ENSG00000088808(PPP1R13B),ENSG00000100906(NFKBIA),ENSG00000105974(CAV1),ENSG00000109689(STIM2),ENSG00000115884(SDC1),ENSG00000116729(WLS),ENSG00000117472(TSPAN1),ENSG00000118785(SPP1),ENSG00000124145(SDC4),ENSG00000132522(GPS2),ENSG00000133026(MYH10),ENSG00000137869(CYP19A1),ENSG00000143153(ATP1B1),ENSG00000146648(EGFR),ENSG000001…	ENSG00000073756(PTGS2),ENSG00000082196(C1QTNF3),ENSG00000091513(TF),ENSG00000101049(SGK2),ENSG00000101605(MYOM1),ENSG00000105649(RAB3A),ENSG00000106804(C5),ENSG00000108576(SLC6A4),ENSG00000136854(STXBP1),ENSG00000157017(GHRL),ENSG00000157873(TNFRSF14),ENSG00000163083(INHBB),ENSG00000177427(MIEF2),ENSG00000181754(AMIGO1),ENSG00000183044(ABAT),ENSG00000188372(ZP3),ENSG00000213366(GSTM2)
BP	GO:0050679	positive regulation of epithelial cell proliferation	11	2	13	187	0.0026	0.051147	ENSG00000062038(CDH3),ENSG00000066468(FGFR2),ENSG00000073282(TP63),ENSG00000105971(CAV2),ENSG00000117707(PROX1),ENSG00000118257(NRP2),ENSG00000137440(FGFBP1),ENSG00000140945(CDH13),ENSG00000146648(EGFR),ENSG00000150630(VEGFC),ENSG00000166033(HTRA1)	ENSG00000037280(FLT4),ENSG00000157017(GHRL)
BP	GO:0030336	negative regulation of cell migration	14	2	16	256	0.00263	0.0516017	ENSG00000070087(PFN2),ENSG00000081189(MEF2C),ENSG00000100065(CARD10),ENSG00000136848(DAB2IP),ENSG00000137801(THBS1),ENSG00000137869(CYP19A1),ENSG00000144824(PHLDB2),ENSG00000146674(IGFBP3),ENSG00000152894(PTPRK),ENSG00000171444(MCC),ENSG00000184292(TACSTD2),ENSG00000186832(KRT16),ENSG00000205336(ADGRG1),ENSG00000261150(EPPK1)	ENSG00000101665(SMAD7),ENSG00000106804(C5)
BP	GO:0035272	exocrine system development	6	0	6	50	0.00274	0.0536196	ENSG00000066468(FGFR2),ENSG00000075223(SEMA3C),ENSG00000116729(WLS),ENSG00000130702(LAMA5),ENSG00000143061(IGSF3),ENSG00000146648(EGFR)	-
CC	GO:0048471	perinuclear region of cytoplasm	23	10	33	710	0.00276	0.0537013	ENSG00000005884(ITGA3),ENSG00000054793(ATP9A),ENSG00000058085(LAMC2),ENSG00000088808(PPP1R13B),ENSG00000105971(CAV2),ENSG00000105974(CAV1),ENSG00000109113(RAB34),ENSG00000111335(OAS2),ENSG00000111907(TPD52L1),ENSG00000113645(WWC1),ENSG00000117298(ECE1),ENSG00000117472(TSPAN1),ENSG00000118785(SPP1),ENSG00000123240(OPTN),ENSG00000128641(MYO1B),ENSG00000136155(SCEL),ENSG00000140945(CDH13),ENSG000001…	ENSG00000091513(TF),ENSG00000102886(GDPD3),ENSG00000105649(RAB3A),ENSG00000131242(RAB11FIP4),ENSG00000132359(RAP1GAP2),ENSG00000136854(STXBP1),ENSG00000163083(INHBB),ENSG00000169231(THBS3),ENSG00000181856(SLC2A4),ENSG00000183569(SERHL2)
BP	GO:0070373	negative regulation of ERK1 and ERK2 cascade	5	2	7	67	0.00278	0.0537013	ENSG00000100234(TIMP3),ENSG00000116285(ERRFI1),ENSG00000136848(DAB2IP),ENSG00000153721(CNKSR3),ENSG00000162545(CAMK2N1)	ENSG00000139318(DUSP6),ENSG00000164056(SPRY1)
BP	GO:1903391	regulation of adherens junction organization	7	0	7	67	0.00278	0.0537013	ENSG00000084636(COL16A1),ENSG00000124145(SDC4),ENSG00000137801(THBS1),ENSG00000144824(PHLDB2),ENSG00000169398(PTK2),ENSG00000173156(RHOD),ENSG00000248905(FMN1)	-
BP	GO:1903670	regulation of sprouting angiogenesis	5	2	7	67	0.00278	0.0537013	ENSG00000100065(CARD10),ENSG00000137440(FGFBP1),ENSG00000137801(THBS1),ENSG00000145632(PLK2),ENSG00000164619(BMPER)	ENSG00000073756(PTGS2),ENSG00000157017(GHRL)
BP	GO:2000272	negative regulation of receptor activity	5	2	7	67	0.00278	0.0537013	ENSG00000013588(GPRC5A),ENSG00000050165(DKK3),ENSG00000105974(CAV1),ENSG00000107984(DKK1),ENSG00000116285(ERRFI1)	ENSG00000159733(ZFYVE28),ENSG00000213366(GSTM2)
MF	GO:0098632	cell-cell adhesion mediator activity	6	0	6	50	0.00284	0.0547193	ENSG00000046604(DSG2),ENSG00000129116(PALLD),ENSG00000137699(TRIM29),ENSG00000184292(TACSTD2),ENSG00000184363(PKP3),ENSG00000186417(GLDN)	-
BP	GO:0070372	regulation of ERK1 and ERK2 cascade	14	3	17	282	0.00286	0.0549633	ENSG00000066468(FGFR2),ENSG00000090339(ICAM1),ENSG00000100234(TIMP3),ENSG00000102962(CCL22),ENSG00000116285(ERRFI1),ENSG00000136848(DAB2IP),ENSG00000142627(EPHA2),ENSG00000146648(EGFR),ENSG00000153721(CNKSR3),ENSG00000162545(CAMK2N1),ENSG00000164251(F2RL1),ENSG00000164619(BMPER),ENSG00000183087(GAS6),ENSG00000275302(CCL4)	ENSG00000037280(FLT4),ENSG00000139318(DUSP6),ENSG00000164056(SPRY1)
CC	GO:0016020	membrane	189	104	293	9444	0.00295	0.056548	ENSG00000005059(MCUB),ENSG00000005471(ABCB4),ENSG00000005884(ITGA3),ENSG00000008853(RHOBTB2),ENSG00000013588(GPRC5A),ENSG00000041982(TNC),ENSG00000042286(AIFM2),ENSG00000042980(ADAM28),ENSG00000044115(CTNNA1),ENSG00000046604(DSG2),ENSG00000054793(ATP9A),ENSG00000058085(LAMC2),ENSG00000061676(NCKAP1),ENSG00000062038(CDH3),ENSG00000066468(FGFR2),ENSG00000067113(PLPP1),ENSG00000070087(PFN2),ENSG0000…	ENSG00000002726(AOC1),ENSG00000003436(TFPI),ENSG00000037280(FLT4),ENSG00000058335(RASGRF1),ENSG00000064201(TSPAN32),ENSG00000069493(CLEC2D),ENSG00000072071(ADGRL1),ENSG00000073605(GSDMB),ENSG00000073756(PTGS2),ENSG00000074855(ANO8),ENSG00000075826(SEC31B),ENSG00000082196(C1QTNF3),ENSG00000091262(ABCC6),ENSG00000091513(TF),ENSG00000099338(CATSPERG),ENSG00000099992(TBC1D10A),ENSG00000099998(GGT5),E…
MF	GO:0030545	receptor regulator activity	19	8	27	534	0.00297	0.0567861	ENSG00000050165(DKK3),ENSG00000075223(SEMA3C),ENSG00000087494(PTHLH),ENSG00000102962(CCL22),ENSG00000107984(DKK1),ENSG00000109321(AREG),ENSG00000115380(EFEMP1),ENSG00000118785(SPP1),ENSG00000124882(EREG),ENSG00000125735(TNFSF14),ENSG00000130508(PXDN),ENSG00000145824(CXCL14),ENSG00000150630(VEGFC),ENSG00000161921(CXCL16),ENSG00000183087(GAS6),ENSG00000184916(JAG2),ENSG00000185070(FLRT2),ENSG000002…	ENSG00000106804(C5),ENSG00000157017(GHRL),ENSG00000163083(INHBB),ENSG00000170293(CMTM8),ENSG00000172349(IL16),ENSG00000179284(DAND5),ENSG00000183742(MACC1),ENSG00000188372(ZP3)
CC	GO:0098636	protein complex involved in cell adhesion	4	1	5	36	0.00298	0.0568323	ENSG00000005884(ITGA3),ENSG00000132470(ITGB4),ENSG00000143127(ITGA10),ENSG00000164171(ITGA2)	ENSG00000064201(TSPAN32)
BP	GO:0007156	homophilic cell adhesion via plasma membrane adhesion molecules	10	2	12	168	0.003	0.0570685	ENSG00000046604(DSG2),ENSG00000062038(CDH3),ENSG00000086570(FAT2),ENSG00000129116(PALLD),ENSG00000134757(DSG3),ENSG00000134762(DSC3),ENSG00000139211(AMIGO2),ENSG00000140945(CDH13),ENSG00000198910(L1CAM),ENSG00000240184(PCDHGC3)	ENSG00000138772(ANXA3),ENSG00000181754(AMIGO1)
BP	GO:0030239	myofibril assembly	5	2	7	68	0.00303	0.0573481	ENSG00000081189(MEF2C),ENSG00000117707(PROX1),ENSG00000133026(MYH10),ENSG00000136842(TMOD1),ENSG00000171345(KRT19)	ENSG00000101605(MYOM1),ENSG00000128872(TMOD2)
BP	GO:0051965	positive regulation of synapse assembly	3	4	7	68	0.00303	0.0573481	ENSG00000139211(AMIGO2),ENSG00000146242(TPBG),ENSG00000185070(FLRT2)	ENSG00000072071(ADGRL1),ENSG00000157017(GHRL),ENSG00000165300(SLITRK5),ENSG00000181754(AMIGO1)
CC	GO:0016323	basolateral plasma membrane	10	4	14	217	0.00304	0.0573924	ENSG00000005884(ITGA3),ENSG00000104067(TJP1),ENSG00000105976(MET),ENSG00000137975(CLCA2),ENSG00000143153(ATP1B1),ENSG00000146648(EGFR),ENSG00000163347(CLDN1),ENSG00000165272(AQP3),ENSG00000184292(TACSTD2),ENSG00000261150(EPPK1)	ENSG00000091262(ABCC6),ENSG00000091513(TF),ENSG00000103569(AQP9),ENSG00000141469(SLC14A1)
MF	GO:0048018	receptor ligand activity	17	8	25	483	0.00309	0.0581898	ENSG00000075223(SEMA3C),ENSG00000087494(PTHLH),ENSG00000102962(CCL22),ENSG00000107984(DKK1),ENSG00000109321(AREG),ENSG00000115380(EFEMP1),ENSG00000118785(SPP1),ENSG00000124882(EREG),ENSG00000125735(TNFSF14),ENSG00000145824(CXCL14),ENSG00000150630(VEGFC),ENSG00000161921(CXCL16),ENSG00000183087(GAS6),ENSG00000184916(JAG2),ENSG00000185070(FLRT2),ENSG00000226979(LTA),ENSG00000275302(CCL4)	ENSG00000106804(C5),ENSG00000157017(GHRL),ENSG00000163083(INHBB),ENSG00000170293(CMTM8),ENSG00000172349(IL16),ENSG00000179284(DAND5),ENSG00000183742(MACC1),ENSG00000188372(ZP3)
BP	GO:0003093	regulation of glomerular filtration	3	0	3	11	0.00313	0.0583566	ENSG00000151490(PTPRO),ENSG00000164251(F2RL1),ENSG00000183087(GAS6)	-
BP	GO:0042447	hormone catabolic process	3	0	3	11	0.00313	0.0583566	ENSG00000117298(ECE1),ENSG00000118785(SPP1),ENSG00000137869(CYP19A1)	-
BP	GO:0060174	limb bud formation	3	0	3	11	0.00313	0.0583566	ENSG00000066468(FGFR2),ENSG00000075223(SEMA3C),ENSG00000076356(PLXNA2)	-
BP	GO:0090557	establishment of endothelial intestinal barrier	3	0	3	11	0.00313	0.0583566	ENSG00000090339(ICAM1),ENSG00000104067(TJP1),ENSG00000163347(CLDN1)	-
BP	GO:0010035	response to inorganic substance	20	8	28	567	0.00315	0.0584795	ENSG00000081189(MEF2C),ENSG00000090339(ICAM1),ENSG00000096433(ITPR3),ENSG00000105974(CAV1),ENSG00000105976(MET),ENSG00000109321(AREG),ENSG00000113140(SPARC),ENSG00000115607(IL18RAP),ENSG00000115884(SDC1),ENSG00000137801(THBS1),ENSG00000146648(EGFR),ENSG00000147465(STAR),ENSG00000163347(CLDN1),ENSG00000165272(AQP3),ENSG00000170385(SLC30A1),ENSG00000177425(PAWR),ENSG00000186847(KRT14),ENSG000001871…	ENSG00000002726(AOC1),ENSG00000073756(PTGS2),ENSG00000091513(TF),ENSG00000103569(AQP9),ENSG00000105808(RASA4),ENSG00000132535(DLG4),ENSG00000138380(CARF),ENSG00000183044(ABAT)
MF	GO:0009975	cyclase activity	1	3	4	22	0.00316	0.0584795	ENSG00000164116(GUCY1A1)	ENSG00000101890(GUCY2F),ENSG00000129467(ADCY4),ENSG00000159899(NPR2)
MF	GO:0016849	phosphorus-oxygen lyase activity	1	3	4	22	0.00316	0.0584795	ENSG00000164116(GUCY1A1)	ENSG00000101890(GUCY2F),ENSG00000129467(ADCY4),ENSG00000159899(NPR2)
BP	GO:0015695	organic cation transport	1	4	5	36	0.00323	0.0596277	ENSG00000145832(SLC25A48)	ENSG00000142494(SLC47A1),ENSG00000162241(SLC25A45),ENSG00000197119(SLC25A29),ENSG00000197375(SLC22A5)
BP	GO:0001934	positive regulation of protein phosphorylation	31	12	43	987	0.00324	0.0596654	ENSG00000013588(GPRC5A),ENSG00000066468(FGFR2),ENSG00000070087(PFN2),ENSG00000081189(MEF2C),ENSG00000090339(ICAM1),ENSG00000100065(CARD10),ENSG00000102962(CCL22),ENSG00000105971(CAV2),ENSG00000105974(CAV1),ENSG00000107984(DKK1),ENSG00000109321(AREG),ENSG00000111907(TPD52L1),ENSG00000113645(WWC1),ENSG00000117707(PROX1),ENSG00000124145(SDC4),ENSG00000124882(EREG),ENSG00000136848(DAB2IP),ENSG0000013…	ENSG00000037280(FLT4),ENSG00000073756(PTGS2),ENSG00000106804(C5),ENSG00000129467(ADCY4),ENSG00000132535(DLG4),ENSG00000139318(DUSP6),ENSG00000157017(GHRL),ENSG00000157873(TNFRSF14),ENSG00000162594(IL23R),ENSG00000163083(INHBB),ENSG00000214827(MTCP1),ENSG00000237693(IRGM)
CC	GO:0098589	membrane region	16	5	21	392	0.00325	0.0597028	ENSG00000005471(ABCB4),ENSG00000044115(CTNNA1),ENSG00000085733(CTTN),ENSG00000090339(ICAM1),ENSG00000105971(CAV2),ENSG00000105974(CAV1),ENSG00000124145(SDC4),ENSG00000130147(SH3BP4),ENSG00000140945(CDH13),ENSG00000143153(ATP1B1),ENSG00000146648(EGFR),ENSG00000147650(LRP12),ENSG00000155252(PI4K2A),ENSG00000177469(CAVIN1),ENSG00000183853(KIRREL1),ENSG00000205336(ADGRG1)	ENSG00000003436(TFPI),ENSG00000073756(PTGS2),ENSG00000091513(TF),ENSG00000108576(SLC6A4),ENSG00000181856(SLC2A4)
BP	GO:0044057	regulation of system process	17	10	27	542	0.0033	0.0603256	ENSG00000046604(DSG2),ENSG00000085733(CTTN),ENSG00000090339(ICAM1),ENSG00000096433(ITPR3),ENSG00000105974(CAV1),ENSG00000116016(EPAS1),ENSG00000116285(ERRFI1),ENSG00000117298(ECE1),ENSG00000136717(BIN1),ENSG00000143153(ATP1B1),ENSG00000146648(EGFR),ENSG00000151490(PTPRO),ENSG00000164116(GUCY1A1),ENSG00000164171(ITGA2),ENSG00000164251(F2RL1),ENSG00000169398(PTK2),ENSG00000183087(GAS6)	ENSG00000073756(PTGS2),ENSG00000082196(C1QTNF3),ENSG00000101665(SMAD7),ENSG00000136367(ZFHX2),ENSG00000157017(GHRL),ENSG00000159899(NPR2),ENSG00000163083(INHBB),ENSG00000183044(ABAT),ENSG00000197375(SLC22A5),ENSG00000213366(GSTM2)
BP	GO:0098657	import into cell	28	9	37	817	0.0033	0.0603256	ENSG00000008853(RHOBTB2),ENSG00000054793(ATP9A),ENSG00000061676(NCKAP1),ENSG00000085733(CTTN),ENSG00000105971(CAV2),ENSG00000105974(CAV1),ENSG00000105976(MET),ENSG00000107984(DKK1),ENSG00000109113(RAB34),ENSG00000113140(SPARC),ENSG00000117472(TSPAN1),ENSG00000129219(PLD2),ENSG00000130147(SH3BP4),ENSG00000136717(BIN1),ENSG00000137801(THBS1),ENSG00000140945(CDH13),ENSG00000142910(TINAGL1),ENSG00000…	ENSG00000091513(TF),ENSG00000105352(CEACAM4),ENSG00000108576(SLC6A4),ENSG00000115318(LOXL3),ENSG00000132535(DLG4),ENSG00000138772(ANXA3),ENSG00000159674(SPON2),ENSG00000181856(SLC2A4),ENSG00000214279(SCART1)
BP	GO:1901222	regulation of NIK/NF-kappaB signaling	6	3	9	107	0.00332	0.0605436	ENSG00000039560(RAI14),ENSG00000100065(CARD10),ENSG00000100906(NFKBIA),ENSG00000125735(TNFSF14),ENSG00000146648(EGFR),ENSG00000182010(RTKN2)	ENSG00000082196(C1QTNF3),ENSG00000137831(UACA),ENSG00000182885(ADGRG3)
CC	GO:0098797	plasma membrane protein complex	12	4	16	267	0.00333	0.0605785	ENSG00000005884(ITGA3),ENSG00000044115(CTNNA1),ENSG00000062038(CDH3),ENSG00000132470(ITGB4),ENSG00000140945(CDH13),ENSG00000143127(ITGA10),ENSG00000146648(EGFR),ENSG00000164171(ITGA2),ENSG00000171345(KRT19),ENSG00000172380(GNG12),ENSG00000188910(GJB3),ENSG00000204287(HLA-DRA)	ENSG00000064201(TSPAN32),ENSG00000101665(SMAD7),ENSG00000106804(C5),ENSG00000241106(HLA-DOB)
BP	GO:0048871	multicellular organismal homeostasis	12	8	20	361	0.00339	0.0615207	ENSG00000062038(CDH3),ENSG00000073282(TP63),ENSG00000105976(MET),ENSG00000116016(EPAS1),ENSG00000118785(SPP1),ENSG00000137693(YAP1),ENSG00000146648(EGFR),ENSG00000163347(CLDN1),ENSG00000165272(AQP3),ENSG00000167768(KRT1),ENSG00000175793(SFN),ENSG00000186832(KRT16)	ENSG00000042317(SPATA7),ENSG00000073756(PTGS2),ENSG00000091513(TF),ENSG00000111215(PRR4),ENSG00000129467(ADCY4),ENSG00000170909(OSCAR),ENSG00000183044(ABAT),ENSG00000197375(SLC22A5)
BP	GO:0043535	regulation of blood vessel endothelial cell migration	7	1	8	88	0.00343	0.0620963	ENSG00000081189(MEF2C),ENSG00000100065(CARD10),ENSG00000137440(FGFBP1),ENSG00000137801(THBS1),ENSG00000142627(EPHA2),ENSG00000145632(PLK2),ENSG00000150630(VEGFC)	ENSG00000073756(PTGS2)
BP	GO:0045596	negative regulation of cell differentiation	27	6	33	708	0.00349	0.0630302	ENSG00000044115(CTNNA1),ENSG00000073282(TP63),ENSG00000075223(SEMA3C),ENSG00000083307(GRHL2),ENSG00000087494(PTHLH),ENSG00000100906(NFKBIA),ENSG00000105974(CAV1),ENSG00000107984(DKK1),ENSG00000109321(AREG),ENSG00000115380(EFEMP1),ENSG00000118785(SPP1),ENSG00000124882(EREG),ENSG00000132522(GPS2),ENSG00000136378(ADAMTS7),ENSG00000136848(DAB2IP),ENSG00000137693(YAP1),ENSG00000145632(PLK2),ENSG000001…	ENSG00000101665(SMAD7),ENSG00000108576(SLC6A4),ENSG00000115318(LOXL3),ENSG00000132359(RAP1GAP2),ENSG00000159899(NPR2),ENSG00000204577(LILRB3)
BP	GO:0009719	response to endogenous stimulus	42	20	62	1555	0.00355	0.0639597	ENSG00000005884(ITGA3),ENSG00000041982(TNC),ENSG00000044115(CTNNA1),ENSG00000046604(DSG2),ENSG00000050165(DKK3),ENSG00000066468(FGFR2),ENSG00000067113(PLPP1),ENSG00000073282(TP63),ENSG00000081189(MEF2C),ENSG00000084636(COL16A1),ENSG00000090339(ICAM1),ENSG00000100234(TIMP3),ENSG00000104413(ESRP1),ENSG00000105971(CAV2),ENSG00000105974(CAV1),ENSG00000107984(DKK1),ENSG00000109321(AREG),ENSG0000011314…	ENSG00000002726(AOC1),ENSG00000003436(TFPI),ENSG00000073756(PTGS2),ENSG00000099338(CATSPERG),ENSG00000101665(SMAD7),ENSG00000103569(AQP9),ENSG00000108576(SLC6A4),ENSG00000129467(ADCY4),ENSG00000130766(SESN2),ENSG00000138772(ANXA3),ENSG00000155090(KLF10),ENSG00000157017(GHRL),ENSG00000163083(INHBB),ENSG00000164056(SPRY1),ENSG00000170915(PAQR8),ENSG00000172059(KLF11),ENSG00000179284(DAND5),ENSG0000…
CC	GO:0009897	external side of plasma membrane	11	7	18	319	0.00363	0.0652442	ENSG00000005884(ITGA3),ENSG00000090339(ICAM1),ENSG00000103855(CD276),ENSG00000115884(SDC1),ENSG00000117298(ECE1),ENSG00000137801(THBS1),ENSG00000140945(CDH13),ENSG00000145623(OSMR),ENSG00000164171(ITGA2),ENSG00000168685(IL7R),ENSG00000177675(CD163L1)	ENSG00000091513(TF),ENSG00000137070(IL11RA),ENSG00000157873(TNFRSF14),ENSG00000162594(IL23R),ENSG00000181856(SLC2A4),ENSG00000188404(SELL),ENSG00000214279(SCART1)
BP	GO:0038083	peptidyl-tyrosine autophosphorylation	5	0	5	37	0.00365	0.0652906	ENSG00000105974(CAV1),ENSG00000146648(EGFR),ENSG00000155926(SLA),ENSG00000169398(PTK2),ENSG00000204580(DDR1)	-
BP	GO:0038084	vascular endothelial growth factor signaling pathway	4	1	5	37	0.00365	0.0652906	ENSG00000118257(NRP2),ENSG00000136848(DAB2IP),ENSG00000150630(VEGFC),ENSG00000158125(XDH)	ENSG00000037280(FLT4)
BP	GO:0065007	biological regulation	229	138	367	12027	0.00371	0.0662058	ENSG00000005059(MCUB),ENSG00000005471(ABCB4),ENSG00000005884(ITGA3),ENSG00000008853(RHOBTB2),ENSG00000013588(GPRC5A),ENSG00000020577(SAMD4A),ENSG00000039560(RAI14),ENSG00000041982(TNC),ENSG00000042286(AIFM2),ENSG00000044115(CTNNA1),ENSG00000046604(DSG2),ENSG00000050165(DKK3),ENSG00000053747(LAMA3),ENSG00000054793(ATP9A),ENSG00000058085(LAMC2),ENSG00000061676(NCKAP1),ENSG00000062038(CDH3),ENSG0000…	ENSG00000003436(TFPI),ENSG00000037280(FLT4),ENSG00000042317(SPATA7),ENSG00000055957(ITIH1),ENSG00000058335(RASGRF1),ENSG00000064201(TSPAN32),ENSG00000069493(CLEC2D),ENSG00000072071(ADGRL1),ENSG00000073146(MOV10L1),ENSG00000073756(PTGS2),ENSG00000080298(RFX3),ENSG00000082014(SMARCD3),ENSG00000082196(C1QTNF3),ENSG00000091513(TF),ENSG00000099992(TBC1D10A),ENSG00000100100(PIK3IP1),ENSG00000100307(CBX…
MF	GO:0030742	GTP-dependent protein binding	2	2	4	23	0.00374	0.0665827	ENSG00000109113(RAB34),ENSG00000158186(MRAS)	ENSG00000105649(RAB3A),ENSG00000171777(RASGRP4)
MF	GO:1901681	sulfur compound binding	9	6	15	240	0.00378	0.0671353	ENSG00000058085(LAMC2),ENSG00000066468(FGFR2),ENSG00000091986(CCDC80),ENSG00000118257(NRP2),ENSG00000137440(FGFBP1),ENSG00000137801(THBS1),ENSG00000164171(ITGA2),ENSG00000166833(NAV2),ENSG00000205336(ADGRG1)	ENSG00000002726(AOC1),ENSG00000169231(THBS3),ENSG00000181513(ACBD4),ENSG00000188404(SELL),ENSG00000213366(GSTM2),ENSG00000249853(HS3ST5)
BP	GO:0051017	actin filament bundle assembly	11	0	11	151	0.0038	0.067331	ENSG00000070087(PFN2),ENSG00000102024(PLS3),ENSG00000105976(MET),ENSG00000115963(RND3),ENSG00000124145(SDC4),ENSG00000128641(MYO1B),ENSG00000137460(FHDC1),ENSG00000144824(PHLDB2),ENSG00000173156(RHOD),ENSG00000177425(PAWR),ENSG00000184292(TACSTD2)	-
BP	GO:0032956	regulation of actin cytoskeleton organization	18	1	19	340	0.00386	0.0680722	ENSG00000008853(RHOBTB2),ENSG00000061676(NCKAP1),ENSG00000070087(PFN2),ENSG00000081189(MEF2C),ENSG00000085733(CTTN),ENSG00000090339(ICAM1),ENSG00000105976(MET),ENSG00000115963(RND3),ENSG00000117707(PROX1),ENSG00000124145(SDC4),ENSG00000136717(BIN1),ENSG00000136842(TMOD1),ENSG00000144824(PHLDB2),ENSG00000164251(F2RL1),ENSG00000173156(RHOD),ENSG00000183853(KIRREL1),ENSG00000184292(TACSTD2),ENSG0000…	ENSG00000128872(TMOD2)
BP	GO:0051056	regulation of small GTPase mediated signal transduction	12	7	19	340	0.00386	0.0680722	ENSG00000005884(ITGA3),ENSG00000008853(RHOBTB2),ENSG00000105976(MET),ENSG00000107863(ARHGAP21),ENSG00000136848(DAB2IP),ENSG00000137962(ARHGAP29),ENSG00000164251(F2RL1),ENSG00000171680(PLEKHG5),ENSG00000173156(RHOD),ENSG00000196914(ARHGEF12),ENSG00000205336(ADGRG1),ENSG00000275342(PRAG1)	ENSG00000058335(RASGRF1),ENSG00000105808(RASA4),ENSG00000132359(RAP1GAP2),ENSG00000164056(SPRY1),ENSG00000171777(RASGRP4),ENSG00000203734(ECT2L),ENSG00000204882(GPR20)
CC	GO:0005614	interstitial matrix	3	0	3	12	0.00387	0.0680884	ENSG00000041982(TNC),ENSG00000091986(CCDC80),ENSG00000166833(NAV2)	-
BP	GO:0030595	leukocyte chemotaxis	12	2	14	219	0.00389	0.06828	ENSG00000102962(CCL22),ENSG00000125735(TNFSF14),ENSG00000137801(THBS1),ENSG00000137869(CYP19A1),ENSG00000145824(CXCL14),ENSG00000150630(VEGFC),ENSG00000151490(PTPRO),ENSG00000161921(CXCL16),ENSG00000164251(F2RL1),ENSG00000183087(GAS6),ENSG00000189334(S100A14),ENSG00000275302(CCL4)	ENSG00000106804(C5),ENSG00000172349(IL16)
BP	GO:0001501	skeletal system development	18	8	26	522	0.0039	0.0682956	ENSG00000066468(FGFR2),ENSG00000073282(TP63),ENSG00000081189(MEF2C),ENSG00000083307(GRHL2),ENSG00000087494(PTHLH),ENSG00000102024(PLS3),ENSG00000113140(SPARC),ENSG00000115380(EFEMP1),ENSG00000120549(KIAA1217),ENSG00000120708(TGFBI),ENSG00000134532(SOX5),ENSG00000136378(ADAMTS7),ENSG00000142627(EPHA2),ENSG00000149948(HMGA2),ENSG00000179588(ZFPM1),ENSG00000184916(JAG2),ENSG00000196739(COL27A1),ENSG…	ENSG00000049089(COL9A2),ENSG00000106031(HOXA13),ENSG00000133985(TTC9),ENSG00000155090(KLF10),ENSG00000157017(GHRL),ENSG00000159899(NPR2),ENSG00000169231(THBS3),ENSG00000253293(HOXA10)
MF	GO:0030234	enzyme regulator activity	26	18	44	1019	0.00392	0.0683265	ENSG00000013588(GPRC5A),ENSG00000100234(TIMP3),ENSG00000105974(CAV1),ENSG00000107863(ARHGAP21),ENSG00000114993(RTKN),ENSG00000116285(ERRFI1),ENSG00000125735(TNFSF14),ENSG00000130147(SH3BP4),ENSG00000132522(GPS2),ENSG00000136848(DAB2IP),ENSG00000137962(ARHGAP29),ENSG00000141506(PIK3R5),ENSG00000143153(ATP1B1),ENSG00000146648(EGFR),ENSG00000146674(IGFBP3),ENSG00000150760(DOCK1),ENSG00000151693(ASAP…	ENSG00000003436(TFPI),ENSG00000055957(ITIH1),ENSG00000091513(TF),ENSG00000099992(TBC1D10A),ENSG00000105649(RAB3A),ENSG00000105808(RASA4),ENSG00000106804(C5),ENSG00000130766(SESN2),ENSG00000132359(RAP1GAP2),ENSG00000138772(ANXA3),ENSG00000147082(CCNB3),ENSG00000157017(GHRL),ENSG00000168517(HEXIM2),ENSG00000178404(CEP295NL),ENSG00000188747(NOXA1),ENSG00000214827(MTCP1),ENSG00000237693(IRGM),ENSG000…
BP	GO:0001932	regulation of protein phosphorylation	39	18	57	1411	0.00392	0.0683265	ENSG00000013588(GPRC5A),ENSG00000066468(FGFR2),ENSG00000070087(PFN2),ENSG00000081189(MEF2C),ENSG00000090339(ICAM1),ENSG00000100065(CARD10),ENSG00000100234(TIMP3),ENSG00000102962(CCL22),ENSG00000105971(CAV2),ENSG00000105974(CAV1),ENSG00000107984(DKK1),ENSG00000109321(AREG),ENSG00000111907(TPD52L1),ENSG00000113645(WWC1),ENSG00000116285(ERRFI1),ENSG00000117707(PROX1),ENSG00000124145(SDC4),ENSG000001…	ENSG00000037280(FLT4),ENSG00000073756(PTGS2),ENSG00000101665(SMAD7),ENSG00000106804(C5),ENSG00000129467(ADCY4),ENSG00000130766(SESN2),ENSG00000132535(DLG4),ENSG00000139318(DUSP6),ENSG00000147082(CCNB3),ENSG00000157017(GHRL),ENSG00000157873(TNFRSF14),ENSG00000159733(ZFYVE28),ENSG00000162594(IL23R),ENSG00000163083(INHBB),ENSG00000164056(SPRY1),ENSG00000168517(HEXIM2),ENSG00000214827(MTCP1),ENSG0000…
BP	GO:0010033	response to organic substance	78	38	116	3265	0.00397	0.0690375	ENSG00000005471(ABCB4),ENSG00000005884(ITGA3),ENSG00000041982(TNC),ENSG00000044115(CTNNA1),ENSG00000046604(DSG2),ENSG00000050165(DKK3),ENSG00000066468(FGFR2),ENSG00000067113(PLPP1),ENSG00000073282(TP63),ENSG00000081189(MEF2C),ENSG00000084636(COL16A1),ENSG00000090339(ICAM1),ENSG00000100234(TIMP3),ENSG00000100906(NFKBIA),ENSG00000102962(CCL22),ENSG00000103522(IL21R),ENSG00000104067(TJP1),ENSG000001…	ENSG00000002726(AOC1),ENSG00000003436(TFPI),ENSG00000037280(FLT4),ENSG00000073756(PTGS2),ENSG00000099338(CATSPERG),ENSG00000101665(SMAD7),ENSG00000103569(AQP9),ENSG00000108576(SLC6A4),ENSG00000110881(ASIC1),ENSG00000128604(IRF5),ENSG00000129467(ADCY4),ENSG00000130766(SESN2),ENSG00000130783(CCDC62),ENSG00000136854(STXBP1),ENSG00000137070(IL11RA),ENSG00000138772(ANXA3),ENSG00000139318(DUSP6),ENSG00…
BP	GO:0050790	regulation of catalytic activity	56	29	85	2276	0.00406	0.0699762	ENSG00000013588(GPRC5A),ENSG00000062038(CDH3),ENSG00000066468(FGFR2),ENSG00000070087(PFN2),ENSG00000073282(TP63),ENSG00000076356(PLXNA2),ENSG00000081189(MEF2C),ENSG00000083307(GRHL2),ENSG00000088387(DOCK9),ENSG00000090339(ICAM1),ENSG00000100065(CARD10),ENSG00000100234(TIMP3),ENSG00000102962(CCL22),ENSG00000105971(CAV2),ENSG00000105974(CAV1),ENSG00000107863(ARHGAP21),ENSG00000107984(DKK1),ENSG0000…	ENSG00000003436(TFPI),ENSG00000055957(ITIH1),ENSG00000058335(RASGRF1),ENSG00000073756(PTGS2),ENSG00000091513(TF),ENSG00000099992(TBC1D10A),ENSG00000100100(PIK3IP1),ENSG00000101665(SMAD7),ENSG00000105649(RAB3A),ENSG00000105808(RASA4),ENSG00000106804(C5),ENSG00000129467(ADCY4),ENSG00000130766(SESN2),ENSG00000132359(RAP1GAP2),ENSG00000132535(DLG4),ENSG00000138772(ANXA3),ENSG00000139318(DUSP6),ENSG00…
BP	GO:0071345	cellular response to cytokine stimulus	34	12	46	1087	0.00406	0.0699762	ENSG00000090339(ICAM1),ENSG00000100906(NFKBIA),ENSG00000102962(CCL22),ENSG00000103522(IL21R),ENSG00000105974(CAV1),ENSG00000111335(OAS2),ENSG00000115607(IL18RAP),ENSG00000115884(SDC1),ENSG00000117595(IRF6),ENSG00000118257(NRP2),ENSG00000124882(EREG),ENSG00000125735(TNFSF14),ENSG00000130508(PXDN),ENSG00000130702(LAMA5),ENSG00000132522(GPS2),ENSG00000136378(ADAMTS7),ENSG00000136848(DAB2IP),ENSG0000…	ENSG00000003436(TFPI),ENSG00000073756(PTGS2),ENSG00000101665(SMAD7),ENSG00000128604(IRF5),ENSG00000136854(STXBP1),ENSG00000137070(IL11RA),ENSG00000157873(TNFRSF14),ENSG00000159899(NPR2),ENSG00000162594(IL23R),ENSG00000172349(IL16),ENSG00000181856(SLC2A4),ENSG00000237693(IRGM)
BP	GO:0016188	synaptic vesicle maturation	0	3	3	12	0.00408	0.0699762	-	ENSG00000105649(RAB3A),ENSG00000132535(DLG4),ENSG00000136854(STXBP1)
BP	GO:0044650	adhesion of symbiont to host cell	2	1	3	12	0.00408	0.0699762	ENSG00000090339(ICAM1),ENSG00000183087(GAS6)	ENSG00000163083(INHBB)
BP	GO:0072540	T-helper 17 cell lineage commitment	1	2	3	12	0.00408	0.0699762	ENSG00000137265(IRF4)	ENSG00000115318(LOXL3),ENSG00000162594(IL23R)
BP	GO:2000774	positive regulation of cellular senescence	3	0	3	12	0.00408	0.0699762	ENSG00000081181(ARG2),ENSG00000149948(HMGA2),ENSG00000177425(PAWR)	-
BP	GO:0030857	negative regulation of epithelial cell differentiation	5	0	5	38	0.00411	0.0700101	ENSG00000073282(TP63),ENSG00000083307(GRHL2),ENSG00000105974(CAV1),ENSG00000137693(YAP1),ENSG00000158125(XDH)	-
BP	GO:0035329	hippo signaling	5	0	5	38	0.00411	0.0700101	ENSG00000104067(TJP1),ENSG00000113645(WWC1),ENSG00000114019(AMOTL2),ENSG00000137693(YAP1),ENSG00000187079(TEAD1)	-
BP	GO:0090049	regulation of cell migration involved in sprouting angiogenesis	4	1	5	38	0.00411	0.0700101	ENSG00000100065(CARD10),ENSG00000137440(FGFBP1),ENSG00000137801(THBS1),ENSG00000145632(PLK2)	ENSG00000073756(PTGS2)
BP	GO:0034097	response to cytokine	37	12	49	1176	0.00412	0.0700213	ENSG00000090339(ICAM1),ENSG00000100234(TIMP3),ENSG00000100906(NFKBIA),ENSG00000102962(CCL22),ENSG00000103522(IL21R),ENSG00000105974(CAV1),ENSG00000111335(OAS2),ENSG00000113140(SPARC),ENSG00000115607(IL18RAP),ENSG00000115884(SDC1),ENSG00000117595(IRF6),ENSG00000118257(NRP2),ENSG00000124882(EREG),ENSG00000125735(TNFSF14),ENSG00000130508(PXDN),ENSG00000130702(LAMA5),ENSG00000132522(GPS2),ENSG0000013…	ENSG00000003436(TFPI),ENSG00000073756(PTGS2),ENSG00000101665(SMAD7),ENSG00000128604(IRF5),ENSG00000136854(STXBP1),ENSG00000137070(IL11RA),ENSG00000157873(TNFRSF14),ENSG00000159899(NPR2),ENSG00000162594(IL23R),ENSG00000172349(IL16),ENSG00000181856(SLC2A4),ENSG00000237693(IRGM)
MF	GO:0005372	water transmembrane transporter activity	1	2	3	12	0.00416	0.0705412	ENSG00000165272(AQP3)	ENSG00000103569(AQP9),ENSG00000141469(SLC14A1)
BP	GO:0003208	cardiac ventricle morphogenesis	5	2	7	72	0.00418	0.070561	ENSG00000066468(FGFR2),ENSG00000075223(SEMA3C),ENSG00000081189(MEF2C),ENSG00000083307(GRHL2),ENSG00000117707(PROX1)	ENSG00000082014(SMARCD3),ENSG00000101665(SMAD7)
BP	GO:0071346	cellular response to interferon-gamma	9	3	12	175	0.00418	0.070561	ENSG00000090339(ICAM1),ENSG00000102962(CCL22),ENSG00000111335(OAS2),ENSG00000117595(IRF6),ENSG00000137265(IRF4),ENSG00000147465(STAR),ENSG00000163347(CLDN1),ENSG00000204287(HLA-DRA),ENSG00000275302(CCL4)	ENSG00000128604(IRF5),ENSG00000136854(STXBP1),ENSG00000237693(IRGM)
BP	GO:0002237	response to molecule of bacterial origin	12	7	19	343	0.00425	0.0715815	ENSG00000066468(FGFR2),ENSG00000081189(MEF2C),ENSG00000090339(ICAM1),ENSG00000100906(NFKBIA),ENSG00000104067(TJP1),ENSG00000113140(SPARC),ENSG00000136848(DAB2IP),ENSG00000147465(STAR),ENSG00000163347(CLDN1),ENSG00000172380(GNG12),ENSG00000189334(S100A14),ENSG00000226979(LTA)	ENSG00000003436(TFPI),ENSG00000073756(PTGS2),ENSG00000128604(IRF5),ENSG00000159674(SPON2),ENSG00000162594(IL23R),ENSG00000164821(DEFA4),ENSG00000237693(IRGM)
MF	GO:0015101	organic cation transmembrane transporter activity	1	3	4	24	0.00439	0.0736116	ENSG00000145832(SLC25A48)	ENSG00000162241(SLC25A45),ENSG00000197119(SLC25A29),ENSG00000197375(SLC22A5)
BP	GO:0051592	response to calcium ion	9	2	11	154	0.0044	0.0736116	ENSG00000081189(MEF2C),ENSG00000096433(ITPR3),ENSG00000105974(CAV1),ENSG00000113140(SPARC),ENSG00000115884(SDC1),ENSG00000137801(THBS1),ENSG00000146648(EGFR),ENSG00000165272(AQP3),ENSG00000188643(S100A16)	ENSG00000105808(RASA4),ENSG00000138380(CARF)
BP	GO:0061572	actin filament bundle organization	11	0	11	154	0.0044	0.0736116	ENSG00000070087(PFN2),ENSG00000102024(PLS3),ENSG00000105976(MET),ENSG00000115963(RND3),ENSG00000124145(SDC4),ENSG00000128641(MYO1B),ENSG00000137460(FHDC1),ENSG00000144824(PHLDB2),ENSG00000173156(RHOD),ENSG00000177425(PAWR),ENSG00000184292(TACSTD2)	-
BP	GO:0001938	positive regulation of endothelial cell proliferation	6	2	8	92	0.0045	0.0751169	ENSG00000105971(CAV2),ENSG00000117707(PROX1),ENSG00000118257(NRP2),ENSG00000137440(FGFBP1),ENSG00000140945(CDH13),ENSG00000150630(VEGFC)	ENSG00000037280(FLT4),ENSG00000157017(GHRL)
BP	GO:0003104	positive regulation of glomerular filtration	2	0	2	4	0.00461	0.075606	ENSG00000164251(F2RL1),ENSG00000183087(GAS6)	-
BP	GO:0015855	pyrimidine nucleobase transport	0	2	2	4	0.00461	0.075606	-	ENSG00000103569(AQP9),ENSG00000197506(SLC28A3)
BP	GO:0043553	negative regulation of phosphatidylinositol 3-kinase activity	1	1	2	4	0.00461	0.075606	ENSG00000136848(DAB2IP)	ENSG00000100100(PIK3IP1)
BP	GO:0044860	protein localization to plasma membrane raft	2	0	2	4	0.00461	0.075606	ENSG00000105974(CAV1),ENSG00000143153(ATP1B1)	-
BP	GO:0070836	caveola assembly	2	0	2	4	0.00461	0.075606	ENSG00000105971(CAV2),ENSG00000105974(CAV1)	-
BP	GO:1903348	positive regulation of bicellular tight junction assembly	2	0	2	4	0.00461	0.075606	ENSG00000142627(EPHA2),ENSG00000163347(CLDN1)	-
BP	GO:1903553	positive regulation of extracellular exosome assembly	2	0	2	4	0.00461	0.075606	ENSG00000115884(SDC1),ENSG00000124145(SDC4)	-
BP	GO:1903672	positive regulation of sprouting angiogenesis	3	2	5	39	0.00461	0.075606	ENSG00000137440(FGFBP1),ENSG00000145632(PLK2),ENSG00000164619(BMPER)	ENSG00000073756(PTGS2),ENSG00000157017(GHRL)
BP	GO:0060326	cell chemotaxis	15	2	17	296	0.00466	0.0762592	ENSG00000102962(CCL22),ENSG00000105976(MET),ENSG00000125735(TNFSF14),ENSG00000137801(THBS1),ENSG00000137869(CYP19A1),ENSG00000142627(EPHA2),ENSG00000145824(CXCL14),ENSG00000150630(VEGFC),ENSG00000151490(PTPRO),ENSG00000161921(CXCL16),ENSG00000164251(F2RL1),ENSG00000171680(PLEKHG5),ENSG00000183087(GAS6),ENSG00000189334(S100A14),ENSG00000275302(CCL4)	ENSG00000106804(C5),ENSG00000172349(IL16)
BP	GO:0048545	response to steroid hormone	15	6	21	398	0.00477	0.0778828	ENSG00000046604(DSG2),ENSG00000067113(PLPP1),ENSG00000073282(TP63),ENSG00000090339(ICAM1),ENSG00000105974(CAV1),ENSG00000109321(AREG),ENSG00000113140(SPARC),ENSG00000115884(SDC1),ENSG00000116285(ERRFI1),ENSG00000118785(SPP1),ENSG00000137693(YAP1),ENSG00000137801(THBS1),ENSG00000146648(EGFR),ENSG00000147465(STAR),ENSG00000163347(CLDN1)	ENSG00000003436(TFPI),ENSG00000073756(PTGS2),ENSG00000099338(CATSPERG),ENSG00000138772(ANXA3),ENSG00000170915(PAQR8),ENSG00000182749(PAQR7)
BP	GO:0007584	response to nutrient	10	2	12	178	0.00478	0.0778828	ENSG00000041982(TNC),ENSG00000113140(SPARC),ENSG00000114115(RBP1),ENSG00000118785(SPP1),ENSG00000146648(EGFR),ENSG00000147465(STAR),ENSG00000164171(ITGA2),ENSG00000165272(AQP3),ENSG00000183087(GAS6),ENSG00000226979(LTA)	ENSG00000073756(PTGS2),ENSG00000108576(SLC6A4)
BP	GO:0072001	renal system development	14	3	17	297	0.00482	0.0783642	ENSG00000005884(ITGA3),ENSG00000066468(FGFR2),ENSG00000081181(ARG2),ENSG00000081189(MEF2C),ENSG00000115884(SDC1),ENSG00000117707(PROX1),ENSG00000124145(SDC4),ENSG00000130702(LAMA5),ENSG00000132470(ITGB4),ENSG00000137693(YAP1),ENSG00000151490(PTPRO),ENSG00000164619(BMPER),ENSG00000184292(TACSTD2),ENSG00000248905(FMN1)	ENSG00000101665(SMAD7),ENSG00000138759(FRAS1),ENSG00000164056(SPRY1)
BP	GO:0001890	placenta development	9	2	11	156	0.00485	0.0785037	ENSG00000066468(FGFR2),ENSG00000083307(GRHL2),ENSG00000116016(EPAS1),ENSG00000118785(SPP1),ENSG00000146648(EGFR),ENSG00000166033(HTRA1),ENSG00000169398(PTK2),ENSG00000171345(KRT19),ENSG00000188910(GJB3)	ENSG00000073756(PTGS2),ENSG00000157017(GHRL)
BP	GO:0042327	positive regulation of phosphorylation	31	13	44	1039	0.00485	0.0785037	ENSG00000013588(GPRC5A),ENSG00000066468(FGFR2),ENSG00000070087(PFN2),ENSG00000081189(MEF2C),ENSG00000090339(ICAM1),ENSG00000100065(CARD10),ENSG00000102962(CCL22),ENSG00000105971(CAV2),ENSG00000105974(CAV1),ENSG00000107984(DKK1),ENSG00000109321(AREG),ENSG00000111907(TPD52L1),ENSG00000113645(WWC1),ENSG00000117707(PROX1),ENSG00000124145(SDC4),ENSG00000124882(EREG),ENSG00000136848(DAB2IP),ENSG0000013…	ENSG00000037280(FLT4),ENSG00000073756(PTGS2),ENSG00000106804(C5),ENSG00000129467(ADCY4),ENSG00000132535(DLG4),ENSG00000139318(DUSP6),ENSG00000157017(GHRL),ENSG00000157873(TNFRSF14),ENSG00000162594(IL23R),ENSG00000163083(INHBB),ENSG00000181722(ZBTB20),ENSG00000214827(MTCP1),ENSG00000237693(IRGM)
BP	GO:0042093	T-helper cell differentiation	3	3	6	56	0.00486	0.0785037	ENSG00000137265(IRF4),ENSG00000144802(NFKBIZ),ENSG00000179588(ZFPM1)	ENSG00000101665(SMAD7),ENSG00000115318(LOXL3),ENSG00000162594(IL23R)
BP	GO:0042692	muscle cell differentiation	17	4	21	399	0.00491	0.0791408	ENSG00000044115(CTNNA1),ENSG00000066468(FGFR2),ENSG00000081189(MEF2C),ENSG00000105971(CAV2),ENSG00000107984(DKK1),ENSG00000115884(SDC1),ENSG00000116016(EPAS1),ENSG00000116128(BCL9),ENSG00000117707(PROX1),ENSG00000124882(EREG),ENSG00000125735(TNFSF14),ENSG00000133026(MYH10),ENSG00000136717(BIN1),ENSG00000136842(TMOD1),ENSG00000145824(CXCL14),ENSG00000146674(IGFBP3),ENSG00000171345(KRT19)	ENSG00000082014(SMARCD3),ENSG00000101605(MYOM1),ENSG00000104177(MYEF2),ENSG00000128872(TMOD2)
BP	GO:0001945	lymph vessel development	3	1	4	25	0.00498	0.0799253	ENSG00000117707(PROX1),ENSG00000142627(EPHA2),ENSG00000150630(VEGFC)	ENSG00000037280(FLT4)
BP	GO:0010288	response to lead ion	3	1	4	25	0.00498	0.0799253	ENSG00000113140(SPARC),ENSG00000147465(STAR),ENSG00000163347(CLDN1)	ENSG00000073756(PTGS2)
BP	GO:0070371	ERK1 and ERK2 cascade	14	3	17	299	0.00515	0.082477	ENSG00000066468(FGFR2),ENSG00000090339(ICAM1),ENSG00000100234(TIMP3),ENSG00000102962(CCL22),ENSG00000116285(ERRFI1),ENSG00000136848(DAB2IP),ENSG00000142627(EPHA2),ENSG00000146648(EGFR),ENSG00000153721(CNKSR3),ENSG00000162545(CAMK2N1),ENSG00000164251(F2RL1),ENSG00000164619(BMPER),ENSG00000183087(GAS6),ENSG00000275302(CCL4)	ENSG00000037280(FLT4),ENSG00000139318(DUSP6),ENSG00000164056(SPRY1)
BP	GO:0010839	negative regulation of keratinocyte proliferation	3	0	3	13	0.0052	0.0829234	ENSG00000152894(PTPRK),ENSG00000175793(SFN),ENSG00000261150(EPPK1)	-
BP	GO:0019755	one-carbon compound transport	1	2	3	13	0.0052	0.0829234	ENSG00000165272(AQP3)	ENSG00000103569(AQP9),ENSG00000141469(SLC14A1)
BP	GO:0001952	regulation of cell-matrix adhesion	9	0	9	115	0.00535	0.0851343	ENSG00000084636(COL16A1),ENSG00000124145(SDC4),ENSG00000137801(THBS1),ENSG00000140945(CDH13),ENSG00000144824(PHLDB2),ENSG00000169398(PTK2),ENSG00000173156(RHOD),ENSG00000204580(DDR1),ENSG00000248905(FMN1)	-
BP	GO:0000165	MAPK cascade	30	10	40	929	0.00542	0.0860655	ENSG00000066468(FGFR2),ENSG00000081189(MEF2C),ENSG00000090339(ICAM1),ENSG00000100234(TIMP3),ENSG00000102962(CCL22),ENSG00000105971(CAV2),ENSG00000105974(CAV1),ENSG00000105976(MET),ENSG00000107984(DKK1),ENSG00000109321(AREG),ENSG00000111907(TPD52L1),ENSG00000113645(WWC1),ENSG00000116285(ERRFI1),ENSG00000124882(EREG),ENSG00000132522(GPS2),ENSG00000136848(DAB2IP),ENSG00000137801(THBS1),ENSG000001415…	ENSG00000037280(FLT4),ENSG00000058335(RASGRF1),ENSG00000105808(RASA4),ENSG00000106804(C5),ENSG00000132535(DLG4),ENSG00000139318(DUSP6),ENSG00000157017(GHRL),ENSG00000163083(INHBB),ENSG00000164056(SPRY1),ENSG00000171777(RASGRP4)
BP	GO:0002573	myeloid leukocyte differentiation	8	5	13	204	0.00544	0.0862004	ENSG00000081189(MEF2C),ENSG00000114115(RBP1),ENSG00000137265(IRF4),ENSG00000142627(EPHA2),ENSG00000149635(OCSTAMP),ENSG00000164251(F2RL1),ENSG00000179588(ZFPM1),ENSG00000204103(MAFB)	ENSG00000123685(BATF3),ENSG00000155090(KLF10),ENSG00000162594(IL23R),ENSG00000170909(OSCAR),ENSG00000204577(LILRB3)
BP	GO:0046620	regulation of organ growth	6	2	8	95	0.00546	0.0863348	ENSG00000066468(FGFR2),ENSG00000081189(MEF2C),ENSG00000113645(WWC1),ENSG00000117707(PROX1),ENSG00000137693(YAP1),ENSG00000169398(PTK2)	ENSG00000108576(SLC6A4),ENSG00000139318(DUSP6)
BP	GO:0001541	ovarian follicle development	3	3	6	58	0.00578	0.0908199	ENSG00000044115(CTNNA1),ENSG00000090339(ICAM1),ENSG00000124882(EREG)	ENSG00000163083(INHBB),ENSG00000183161(FANCF),ENSG00000188372(ZP3)
BP	GO:0002294	CD4-positive, alpha-beta T cell differentiation involved in immune response	3	3	6	58	0.00578	0.0908199	ENSG00000137265(IRF4),ENSG00000144802(NFKBIZ),ENSG00000179588(ZFPM1)	ENSG00000101665(SMAD7),ENSG00000115318(LOXL3),ENSG00000162594(IL23R)
BP	GO:2000514	regulation of CD4-positive, alpha-beta T cell activation	3	3	6	58	0.00578	0.0908199	ENSG00000081181(ARG2),ENSG00000137265(IRF4),ENSG00000144802(NFKBIZ)	ENSG00000101665(SMAD7),ENSG00000115318(LOXL3),ENSG00000162594(IL23R)
CC	GO:0099512	supramolecular fiber	33	7	40	950	0.0058	0.0909435	ENSG00000061676(NCKAP1),ENSG00000081277(PKP1),ENSG00000085733(CTTN),ENSG00000099814(CEP170B),ENSG00000102024(PLS3),ENSG00000118898(PPL),ENSG00000124145(SDC4),ENSG00000128422(KRT17),ENSG00000128641(MYO1B),ENSG00000129116(PALLD),ENSG00000136717(BIN1),ENSG00000136842(TMOD1),ENSG00000137460(FHDC1),ENSG00000140859(KIFC3),ENSG00000167768(KRT1),ENSG00000167880(EVPL),ENSG00000170477(KRT4),ENSG00000171345…	ENSG00000101605(MYOM1),ENSG00000128872(TMOD2),ENSG00000164591(MYOZ3),ENSG00000167702(KIFC2),ENSG00000174611(KY),ENSG00000241233(KRTAP5-8),ENSG00000244411(KRTAP5-7)
MF	GO:0004713	protein tyrosine kinase activity	9	1	10	137	0.00586	0.0916925	ENSG00000066468(FGFR2),ENSG00000105976(MET),ENSG00000115380(EFEMP1),ENSG00000118257(NRP2),ENSG00000142627(EPHA2),ENSG00000146648(EGFR),ENSG00000155926(SLA),ENSG00000169398(PTK2),ENSG00000204580(DDR1)	ENSG00000037280(FLT4)
MF	GO:0030020	extracellular matrix structural constituent conferring tensile strength	4	1	5	41	0.0059	0.092126	ENSG00000084636(COL16A1),ENSG00000188153(COL4A5),ENSG00000196739(COL27A1),ENSG00000197565(COL4A6)	ENSG00000049089(COL9A2)
BP	GO:0032496	response to lipopolysaccharide	12	6	18	329	0.00601	0.0936485	ENSG00000066468(FGFR2),ENSG00000081189(MEF2C),ENSG00000090339(ICAM1),ENSG00000100906(NFKBIA),ENSG00000104067(TJP1),ENSG00000113140(SPARC),ENSG00000136848(DAB2IP),ENSG00000147465(STAR),ENSG00000163347(CLDN1),ENSG00000172380(GNG12),ENSG00000189334(S100A14),ENSG00000226979(LTA)	ENSG00000003436(TFPI),ENSG00000073756(PTGS2),ENSG00000159674(SPON2),ENSG00000162594(IL23R),ENSG00000164821(DEFA4),ENSG00000237693(IRGM)
BP	GO:0003007	heart morphogenesis	11	4	15	255	0.00615	0.0956312	ENSG00000066468(FGFR2),ENSG00000075223(SEMA3C),ENSG00000081189(MEF2C),ENSG00000083307(GRHL2),ENSG00000107984(DKK1),ENSG00000117707(PROX1),ENSG00000118257(NRP2),ENSG00000137693(YAP1),ENSG00000169398(PTK2),ENSG00000179588(ZFPM1),ENSG00000185070(FLRT2)	ENSG00000082014(SMARCD3),ENSG00000101605(MYOM1),ENSG00000101665(SMAD7),ENSG00000164056(SPRY1)
BP	GO:0033135	regulation of peptidyl-serine phosphorylation	6	4	10	139	0.00617	0.0957436	ENSG00000070087(PFN2),ENSG00000105974(CAV1),ENSG00000107984(DKK1),ENSG00000146648(EGFR),ENSG00000153721(CNKSR3),ENSG00000183087(GAS6)	ENSG00000073756(PTGS2),ENSG00000101665(SMAD7),ENSG00000214827(MTCP1),ENSG00000237693(IRGM)
BP	GO:0007179	transforming growth factor beta receptor signaling pathway	9	3	12	184	0.0062	0.0960103	ENSG00000005884(ITGA3),ENSG00000050165(DKK3),ENSG00000105971(CAV2),ENSG00000105974(CAV1),ENSG00000114374(USP9Y),ENSG00000137801(THBS1),ENSG00000152894(PTPRK),ENSG00000166033(HTRA1),ENSG00000169398(PTK2)	ENSG00000101665(SMAD7),ENSG00000155090(KLF10),ENSG00000179284(DAND5)
BP	GO:0040008	regulation of growth	24	7	31	680	0.00627	0.096452	ENSG00000066468(FGFR2),ENSG00000075223(SEMA3C),ENSG00000081189(MEF2C),ENSG00000085733(CTTN),ENSG00000113645(WWC1),ENSG00000117707(PROX1),ENSG00000118785(SPP1),ENSG00000128422(KRT17),ENSG00000130147(SH3BP4),ENSG00000136848(DAB2IP),ENSG00000137693(YAP1),ENSG00000146648(EGFR),ENSG00000146674(IGFBP3),ENSG00000147650(LRP12),ENSG00000149948(HMGA2),ENSG00000161921(CXCL16),ENSG00000169398(PTK2),ENSG00000…	ENSG00000101049(SGK2),ENSG00000108576(SLC6A4),ENSG00000130766(SESN2),ENSG00000139318(DUSP6),ENSG00000141576(RNF157),ENSG00000157017(GHRL),ENSG00000188372(ZP3)
BP	GO:0002287	alpha-beta T cell activation involved in immune response	3	3	6	59	0.00628	0.096452	ENSG00000137265(IRF4),ENSG00000144802(NFKBIZ),ENSG00000179588(ZFPM1)	ENSG00000101665(SMAD7),ENSG00000115318(LOXL3),ENSG00000162594(IL23R)
BP	GO:0002293	alpha-beta T cell differentiation involved in immune response	3	3	6	59	0.00628	0.096452	ENSG00000137265(IRF4),ENSG00000144802(NFKBIZ),ENSG00000179588(ZFPM1)	ENSG00000101665(SMAD7),ENSG00000115318(LOXL3),ENSG00000162594(IL23R)
BP	GO:0032370	positive regulation of lipid transport	5	1	6	59	0.00628	0.096452	ENSG00000005471(ABCB4),ENSG00000100906(NFKBIA),ENSG00000118785(SPP1),ENSG00000132522(GPS2),ENSG00000137869(CYP19A1)	ENSG00000157017(GHRL)
BP	GO:0090257	regulation of muscle system process	9	5	14	232	0.00642	0.0982678	ENSG00000046604(DSG2),ENSG00000085733(CTTN),ENSG00000105974(CAV1),ENSG00000116285(ERRFI1),ENSG00000136717(BIN1),ENSG00000143153(ATP1B1),ENSG00000164116(GUCY1A1),ENSG00000164171(ITGA2),ENSG00000169398(PTK2)	ENSG00000073756(PTGS2),ENSG00000101665(SMAD7),ENSG00000157017(GHRL),ENSG00000183044(ABAT),ENSG00000213366(GSTM2)
BP	GO:0001822	kidney development	13	3	16	281	0.00645	0.0982678	ENSG00000005884(ITGA3),ENSG00000066468(FGFR2),ENSG00000081181(ARG2),ENSG00000081189(MEF2C),ENSG00000115884(SDC1),ENSG00000117707(PROX1),ENSG00000124145(SDC4),ENSG00000130702(LAMA5),ENSG00000137693(YAP1),ENSG00000151490(PTPRO),ENSG00000164619(BMPER),ENSG00000184292(TACSTD2),ENSG00000248905(FMN1)	ENSG00000101665(SMAD7),ENSG00000138759(FRAS1),ENSG00000164056(SPRY1)
MF	GO:0008201	heparin binding	8	3	11	161	0.00646	0.0982678	ENSG00000058085(LAMC2),ENSG00000066468(FGFR2),ENSG00000091986(CCDC80),ENSG00000118257(NRP2),ENSG00000137440(FGFBP1),ENSG00000137801(THBS1),ENSG00000166833(NAV2),ENSG00000205336(ADGRG1)	ENSG00000002726(AOC1),ENSG00000169231(THBS3),ENSG00000188404(SELL)
BP	GO:0007175	negative regulation of epidermal growth factor-activated receptor activity	2	1	3	14	0.00648	0.0982678	ENSG00000013588(GPRC5A),ENSG00000116285(ERRFI1)	ENSG00000159733(ZFYVE28)
BP	GO:0070307	lens fiber cell development	3	0	3	14	0.00648	0.0982678	ENSG00000117707(PROX1),ENSG00000136842(TMOD1),ENSG00000142627(EPHA2)	-
BP	GO:0090343	positive regulation of cell aging	3	0	3	14	0.00648	0.0982678	ENSG00000081181(ARG2),ENSG00000149948(HMGA2),ENSG00000177425(PAWR)	-
CC	GO:0015629	actin cytoskeleton	21	3	24	498	0.00649	0.0982678	ENSG00000005471(ABCB4),ENSG00000044115(CTNNA1),ENSG00000061676(NCKAP1),ENSG00000085733(CTTN),ENSG00000102024(PLS3),ENSG00000104067(TJP1),ENSG00000107863(ARHGAP21),ENSG00000114993(RTKN),ENSG00000128641(MYO1B),ENSG00000129116(PALLD),ENSG00000133026(MYH10),ENSG00000136717(BIN1),ENSG00000136842(TMOD1),ENSG00000159166(LAD1),ENSG00000169398(PTK2),ENSG00000171345(KRT19),ENSG00000172380(GNG12),ENSG000001…	ENSG00000101605(MYOM1),ENSG00000128872(TMOD2),ENSG00000164591(MYOZ3)
BP	GO:0023014	signal transduction by protein phosphorylation	30	10	40	940	0.00657	0.0990839	ENSG00000066468(FGFR2),ENSG00000081189(MEF2C),ENSG00000090339(ICAM1),ENSG00000100234(TIMP3),ENSG00000102962(CCL22),ENSG00000105971(CAV2),ENSG00000105974(CAV1),ENSG00000105976(MET),ENSG00000107984(DKK1),ENSG00000109321(AREG),ENSG00000111907(TPD52L1),ENSG00000113645(WWC1),ENSG00000116285(ERRFI1),ENSG00000124882(EREG),ENSG00000132522(GPS2),ENSG00000136848(DAB2IP),ENSG00000137801(THBS1),ENSG000001415…	ENSG00000037280(FLT4),ENSG00000058335(RASGRF1),ENSG00000105808(RASA4),ENSG00000106804(C5),ENSG00000132535(DLG4),ENSG00000139318(DUSP6),ENSG00000157017(GHRL),ENSG00000163083(INHBB),ENSG00000164056(SPRY1),ENSG00000171777(RASGRP4)
BP	GO:0002360	T cell lineage commitment	2	2	4	27	0.00661	0.0990839	ENSG00000137265(IRF4),ENSG00000179588(ZFPM1)	ENSG00000115318(LOXL3),ENSG00000162594(IL23R)
BP	GO:0007176	regulation of epidermal growth factor-activated receptor activity	3	1	4	27	0.00661	0.0990839	ENSG00000013588(GPRC5A),ENSG00000116285(ERRFI1),ENSG00000124882(EREG)	ENSG00000159733(ZFYVE28)
BP	GO:0033137	negative regulation of peptidyl-serine phosphorylation	3	1	4	27	0.00661	0.0990839	ENSG00000105974(CAV1),ENSG00000107984(DKK1),ENSG00000153721(CNKSR3)	ENSG00000101665(SMAD7)
BP	GO:0034204	lipid translocation	3	1	4	27	0.00661	0.0990839	ENSG00000005471(ABCB4),ENSG00000054793(ATP9A),ENSG00000182107(TMEM30B)	ENSG00000272305(AC096887.1)
BP	GO:0071356	cellular response to tumor necrosis factor	14	2	16	282	0.00666	0.0996341	ENSG00000090339(ICAM1),ENSG00000100906(NFKBIA),ENSG00000102962(CCL22),ENSG00000125735(TNFSF14),ENSG00000132522(GPS2),ENSG00000136378(ADAMTS7),ENSG00000136848(DAB2IP),ENSG00000137801(THBS1),ENSG00000149635(OCSTAMP),ENSG00000163347(CLDN1),ENSG00000164251(F2RL1),ENSG00000183087(GAS6),ENSG00000226979(LTA),ENSG00000275302(CCL4)	ENSG00000157873(TNFRSF14),ENSG00000181856(SLC2A4)
BP	GO:0006952	defense response	42	20	62	1601	0.0067	0.100033	ENSG00000081181(ARG2),ENSG00000081189(MEF2C),ENSG00000090339(ICAM1),ENSG00000100906(NFKBIA),ENSG00000102962(CCL22),ENSG00000105974(CAV1),ENSG00000111335(OAS2),ENSG00000115607(IL18RAP),ENSG00000115884(SDC1),ENSG00000117595(IRF6),ENSG00000118785(SPP1),ENSG00000123240(OPTN),ENSG00000124882(EREG),ENSG00000132522(GPS2),ENSG00000136848(DAB2IP),ENSG00000137265(IRF4),ENSG00000137699(TRIM29),ENSG000001378…	ENSG00000064201(TSPAN32),ENSG00000073756(PTGS2),ENSG00000082196(C1QTNF3),ENSG00000099998(GGT5),ENSG00000106804(C5),ENSG00000110881(ASIC1),ENSG00000115318(LOXL3),ENSG00000128604(IRF5),ENSG00000136854(STXBP1),ENSG00000138772(ANXA3),ENSG00000139178(C1RL),ENSG00000157017(GHRL),ENSG00000157873(TNFRSF14),ENSG00000159674(SPON2),ENSG00000162594(IL23R),ENSG00000163083(INHBB),ENSG00000164821(DEFA4),ENSG000…
BP	GO:0035023	regulation of Rho protein signal transduction	7	3	10	141	0.0068	0.101324	ENSG00000005884(ITGA3),ENSG00000105976(MET),ENSG00000164251(F2RL1),ENSG00000171680(PLEKHG5),ENSG00000196914(ARHGEF12),ENSG00000205336(ADGRG1),ENSG00000275342(PRAG1)	ENSG00000058335(RASGRF1),ENSG00000203734(ECT2L),ENSG00000204882(GPR20)
BP	GO:0050804	modulation of chemical synaptic transmission	11	11	22	438	0.00691	0.102759	ENSG00000070087(PFN2),ENSG00000081189(MEF2C),ENSG00000096433(ITPR3),ENSG00000107984(DKK1),ENSG00000117016(RIMS3),ENSG00000145632(PLK2),ENSG00000146648(EGFR),ENSG00000147465(STAR),ENSG00000164116(GUCY1A1),ENSG00000170385(SLC30A1),ENSG00000171680(PLEKHG5)	ENSG00000058335(RASGRF1),ENSG00000073756(PTGS2),ENSG00000105649(RAB3A),ENSG00000108576(SLC6A4),ENSG00000110881(ASIC1),ENSG00000116396(KCNC4),ENSG00000132535(DLG4),ENSG00000136854(STXBP1),ENSG00000157017(GHRL),ENSG00000182771(GRID1),ENSG00000183044(ABAT)
BP	GO:0006935	chemotaxis	25	4	29	629	0.00694	0.103001	ENSG00000075223(SEMA3C),ENSG00000076356(PLXNA2),ENSG00000102962(CCL22),ENSG00000105976(MET),ENSG00000118257(NRP2),ENSG00000125735(TNFSF14),ENSG00000129116(PALLD),ENSG00000133026(MYH10),ENSG00000137801(THBS1),ENSG00000137869(CYP19A1),ENSG00000140945(CDH13),ENSG00000142627(EPHA2),ENSG00000145824(CXCL14),ENSG00000150630(VEGFC),ENSG00000151490(PTPRO),ENSG00000161921(CXCL16),ENSG00000164171(ITGA2),ENS…	ENSG00000106804(C5),ENSG00000159674(SPON2),ENSG00000170293(CMTM8),ENSG00000172349(IL16)
BP	GO:0016101	diterpenoid metabolic process	7	1	8	99	0.00698	0.10339	ENSG00000114115(RBP1),ENSG00000115884(SDC1),ENSG00000124145(SDC4),ENSG00000146648(EGFR),ENSG00000147465(STAR),ENSG00000162512(SDC3),ENSG00000184254(ALDH1A3)	ENSG00000213420(GPC2)
BP	GO:0042221	response to chemical	99	56	155	4615	0.00701	0.103629	ENSG00000005471(ABCB4),ENSG00000005884(ITGA3),ENSG00000041982(TNC),ENSG00000044115(CTNNA1),ENSG00000046604(DSG2),ENSG00000050165(DKK3),ENSG00000062038(CDH3),ENSG00000066468(FGFR2),ENSG00000067113(PLPP1),ENSG00000073282(TP63),ENSG00000075223(SEMA3C),ENSG00000076356(PLXNA2),ENSG00000081189(MEF2C),ENSG00000084636(COL16A1),ENSG00000090339(ICAM1),ENSG00000096433(ITPR3),ENSG00000100234(TIMP3),ENSG00000…	ENSG00000002726(AOC1),ENSG00000003436(TFPI),ENSG00000037280(FLT4),ENSG00000073756(PTGS2),ENSG00000091262(ABCC6),ENSG00000091513(TF),ENSG00000099338(CATSPERG),ENSG00000101665(SMAD7),ENSG00000103569(AQP9),ENSG00000105808(RASA4),ENSG00000106804(C5),ENSG00000108556(CHRNE),ENSG00000108576(SLC6A4),ENSG00000110881(ASIC1),ENSG00000121318(TAS2R10),ENSG00000128604(IRF5),ENSG00000129467(ADCY4),ENSG000001307…
BP	GO:0071548	response to dexamethasone	5	0	5	43	0.00703	0.10372	ENSG00000090339(ICAM1),ENSG00000116285(ERRFI1),ENSG00000146648(EGFR),ENSG00000147465(STAR),ENSG00000163347(CLDN1)	-
CC	GO:0045121	membrane raft	13	4	17	315	0.00715	0.105224	ENSG00000005471(ABCB4),ENSG00000044115(CTNNA1),ENSG00000090339(ICAM1),ENSG00000105971(CAV2),ENSG00000105974(CAV1),ENSG00000124145(SDC4),ENSG00000140945(CDH13),ENSG00000143153(ATP1B1),ENSG00000146648(EGFR),ENSG00000155252(PI4K2A),ENSG00000177469(CAVIN1),ENSG00000183853(KIRREL1),ENSG00000205336(ADGRG1)	ENSG00000003436(TFPI),ENSG00000073756(PTGS2),ENSG00000108576(SLC6A4),ENSG00000181856(SLC2A4)
BP	GO:0060560	developmental growth involved in morphogenesis	12	2	14	235	0.00716	0.105224	ENSG00000041982(TNC),ENSG00000066468(FGFR2),ENSG00000075223(SEMA3C),ENSG00000085733(CTTN),ENSG00000109321(AREG),ENSG00000118257(NRP2),ENSG00000118785(SPP1),ENSG00000137693(YAP1),ENSG00000173166(RAPH1),ENSG00000198910(L1CAM),ENSG00000204580(DDR1),ENSG00000248905(FMN1)	ENSG00000141576(RNF157),ENSG00000164056(SPRY1)
BP	GO:0043409	negative regulation of MAPK cascade	9	2	11	165	0.00733	0.105828	ENSG00000100234(TIMP3),ENSG00000105974(CAV1),ENSG00000116285(ERRFI1),ENSG00000132522(GPS2),ENSG00000136848(DAB2IP),ENSG00000153721(CNKSR3),ENSG00000156463(SH3RF2),ENSG00000162545(CAMK2N1),ENSG00000164251(F2RL1)	ENSG00000139318(DUSP6),ENSG00000164056(SPRY1)
BP	GO:0002682	regulation of immune system process	42	17	59	1516	0.00734	0.105828	ENSG00000061676(NCKAP1),ENSG00000081181(ARG2),ENSG00000081189(MEF2C),ENSG00000090339(ICAM1),ENSG00000100906(NFKBIA),ENSG00000103855(CD276),ENSG00000105974(CAV1),ENSG00000114115(RBP1),ENSG00000115607(IL18RAP),ENSG00000124145(SDC4),ENSG00000124882(EREG),ENSG00000125735(TNFSF14),ENSG00000129219(PLD2),ENSG00000132522(GPS2),ENSG00000136848(DAB2IP),ENSG00000137265(IRF4),ENSG00000137693(YAP1),ENSG000001…	ENSG00000064201(TSPAN32),ENSG00000069493(CLEC2D),ENSG00000101665(SMAD7),ENSG00000106804(C5),ENSG00000115318(LOXL3),ENSG00000136854(STXBP1),ENSG00000139178(C1RL),ENSG00000155090(KLF10),ENSG00000157873(TNFRSF14),ENSG00000159674(SPON2),ENSG00000162594(IL23R),ENSG00000170909(OSCAR),ENSG00000188372(ZP3),ENSG00000188404(SELL),ENSG00000204577(LILRB3),ENSG00000237693(IRGM),ENSG00000241106(HLA-DOB)
BP	GO:0031175	neuron projection development	30	11	41	976	0.00737	0.105828	ENSG00000005884(ITGA3),ENSG00000041982(TNC),ENSG00000044115(CTNNA1),ENSG00000061676(NCKAP1),ENSG00000066468(FGFR2),ENSG00000075223(SEMA3C),ENSG00000076356(PLXNA2),ENSG00000081189(MEF2C),ENSG00000085733(CTTN),ENSG00000107984(DKK1),ENSG00000109321(AREG),ENSG00000118257(NRP2),ENSG00000118785(SPP1),ENSG00000124145(SDC4),ENSG00000129116(PALLD),ENSG00000133026(MYH10),ENSG00000136848(DAB2IP),ENSG0000014…	ENSG00000058335(RASGRF1),ENSG00000105649(RAB3A),ENSG00000132359(RAP1GAP2),ENSG00000132535(DLG4),ENSG00000136854(STXBP1),ENSG00000141576(RNF157),ENSG00000157017(GHRL),ENSG00000159674(SPON2),ENSG00000165300(SLITRK5),ENSG00000181754(AMIGO1),ENSG00000213420(GPC2)
CC	GO:0098857	membrane microdomain	13	4	17	316	0.00737	0.105828	ENSG00000005471(ABCB4),ENSG00000044115(CTNNA1),ENSG00000090339(ICAM1),ENSG00000105971(CAV2),ENSG00000105974(CAV1),ENSG00000124145(SDC4),ENSG00000140945(CDH13),ENSG00000143153(ATP1B1),ENSG00000146648(EGFR),ENSG00000155252(PI4K2A),ENSG00000177469(CAVIN1),ENSG00000183853(KIRREL1),ENSG00000205336(ADGRG1)	ENSG00000003436(TFPI),ENSG00000073756(PTGS2),ENSG00000108576(SLC6A4),ENSG00000181856(SLC2A4)
BP	GO:0042330	taxis	25	4	29	632	0.00739	0.105828	ENSG00000075223(SEMA3C),ENSG00000076356(PLXNA2),ENSG00000102962(CCL22),ENSG00000105976(MET),ENSG00000118257(NRP2),ENSG00000125735(TNFSF14),ENSG00000129116(PALLD),ENSG00000133026(MYH10),ENSG00000137801(THBS1),ENSG00000137869(CYP19A1),ENSG00000140945(CDH13),ENSG00000142627(EPHA2),ENSG00000145824(CXCL14),ENSG00000150630(VEGFC),ENSG00000151490(PTPRO),ENSG00000161921(CXCL16),ENSG00000164171(ITGA2),ENS…	ENSG00000106804(C5),ENSG00000159674(SPON2),ENSG00000170293(CMTM8),ENSG00000172349(IL16)
BP	GO:0008154	actin polymerization or depolymerization	10	3	13	212	0.00744	0.105828	ENSG00000008853(RHOBTB2),ENSG00000061676(NCKAP1),ENSG00000070087(PFN2),ENSG00000085733(CTTN),ENSG00000090339(ICAM1),ENSG00000136717(BIN1),ENSG00000136842(TMOD1),ENSG00000164251(F2RL1),ENSG00000183853(KIRREL1),ENSG00000248905(FMN1)	ENSG00000128872(TMOD2),ENSG00000148450(MSRB2),ENSG00000157017(GHRL)
BP	GO:0051130	positive regulation of cellular component organization	40	10	50	1244	0.00745	0.105828	ENSG00000005471(ABCB4),ENSG00000005884(ITGA3),ENSG00000008853(RHOBTB2),ENSG00000061676(NCKAP1),ENSG00000070087(PFN2),ENSG00000073282(TP63),ENSG00000076356(PLXNA2),ENSG00000084636(COL16A1),ENSG00000085733(CTTN),ENSG00000088808(PPP1R13B),ENSG00000090339(ICAM1),ENSG00000100558(PLEK2),ENSG00000105974(CAV1),ENSG00000105976(MET),ENSG00000115884(SDC1),ENSG00000117472(TSPAN1),ENSG00000117707(PROX1),ENSG0…	ENSG00000072071(ADGRL1),ENSG00000091513(TF),ENSG00000141576(RNF157),ENSG00000157017(GHRL),ENSG00000165300(SLITRK5),ENSG00000177427(MIEF2),ENSG00000181754(AMIGO1),ENSG00000197181(PIWIL2),ENSG00000213420(GPC2),ENSG00000237693(IRGM)
CC	GO:0030027	lamellipodium	12	0	12	192	0.00747	0.105828	ENSG00000044115(CTNNA1),ENSG00000061676(NCKAP1),ENSG00000085733(CTTN),ENSG00000100558(PLEK2),ENSG00000129116(PALLD),ENSG00000133026(MYH10),ENSG00000142627(EPHA2),ENSG00000151490(PTPRO),ENSG00000169398(PTK2),ENSG00000171444(MCC),ENSG00000171680(PLEKHG5),ENSG00000173166(RAPH1)	-
BP	GO:0043086	negative regulation of catalytic activity	20	14	34	774	0.00748	0.105828	ENSG00000013588(GPRC5A),ENSG00000100234(TIMP3),ENSG00000105974(CAV1),ENSG00000114993(RTKN),ENSG00000116285(ERRFI1),ENSG00000125735(TNFSF14),ENSG00000130147(SH3BP4),ENSG00000132522(GPS2),ENSG00000136717(BIN1),ENSG00000136848(DAB2IP),ENSG00000137801(THBS1),ENSG00000138271(GPR87),ENSG00000156463(SH3RF2),ENSG00000162545(CAMK2N1),ENSG00000163536(SERPINI1),ENSG00000175793(SFN),ENSG00000183087(GAS6),ENS…	ENSG00000003436(TFPI),ENSG00000055957(ITIH1),ENSG00000073756(PTGS2),ENSG00000091513(TF),ENSG00000100100(PIK3IP1),ENSG00000101665(SMAD7),ENSG00000105808(RASA4),ENSG00000106804(C5),ENSG00000138772(ANXA3),ENSG00000139318(DUSP6),ENSG00000159733(ZFYVE28),ENSG00000164056(SPRY1),ENSG00000168517(HEXIM2),ENSG00000178404(CEP295NL)
BP	GO:0002580	regulation of antigen processing and presentation of peptide or polysaccharide antigen via MHC class II	1	1	2	5	0.00754	0.105828	ENSG00000137801(THBS1)	ENSG00000241106(HLA-DOB)
BP	GO:0006710	androgen catabolic process	2	0	2	5	0.00754	0.105828	ENSG00000118785(SPP1),ENSG00000137869(CYP19A1)	-
BP	GO:0010750	positive regulation of nitric oxide mediated signal transduction	2	0	2	5	0.00754	0.105828	ENSG00000146648(EGFR),ENSG00000164116(GUCY1A1)	-
BP	GO:0033591	response to L-ascorbic acid	2	0	2	5	0.00754	0.105828	ENSG00000113140(SPARC),ENSG00000164171(ITGA2)	-
BP	GO:0042536	negative regulation of tumor necrosis factor biosynthetic process	1	1	2	5	0.00754	0.105828	ENSG00000116285(ERRFI1)	ENSG00000157017(GHRL)
BP	GO:0044854	plasma membrane raft assembly	2	0	2	5	0.00754	0.105828	ENSG00000105971(CAV2),ENSG00000105974(CAV1)	-
BP	GO:0046813	receptor-mediated virion attachment to host cell	2	0	2	5	0.00754	0.105828	ENSG00000090339(ICAM1),ENSG00000183087(GAS6)	-
BP	GO:0071284	cellular response to lead ion	1	1	2	5	0.00754	0.105828	ENSG00000163347(CLDN1)	ENSG00000073756(PTGS2)
BP	GO:0071865	regulation of apoptotic process in bone marrow	2	0	2	5	0.00754	0.105828	ENSG00000066468(FGFR2),ENSG00000145632(PLK2)	-
BP	GO:0071866	negative regulation of apoptotic process in bone marrow	2	0	2	5	0.00754	0.105828	ENSG00000066468(FGFR2),ENSG00000145632(PLK2)	-
BP	GO:0090219	negative regulation of lipid kinase activity	1	1	2	5	0.00754	0.105828	ENSG00000136848(DAB2IP)	ENSG00000100100(PIK3IP1)
BP	GO:1900028	negative regulation of ruffle assembly	2	0	2	5	0.00754	0.105828	ENSG00000070087(PFN2),ENSG00000184292(TACSTD2)	-
BP	GO:1901490	regulation of lymphangiogenesis	2	0	2	5	0.00754	0.105828	ENSG00000142627(EPHA2),ENSG00000150630(VEGFC)	-
BP	GO:2001023	regulation of response to drug	2	0	2	5	0.00754	0.105828	ENSG00000148671(ADIRF),ENSG00000149948(HMGA2)	-
BP	GO:0060512	prostate gland morphogenesis	4	0	4	28	0.00754	0.105828	ENSG00000041982(TNC),ENSG00000066468(FGFR2),ENSG00000073282(TP63),ENSG00000206075(SERPINB5)	-
MF	GO:0005345	purine nucleobase transmembrane transporter activity	0	2	2	5	0.00764	0.106832	-	ENSG00000103569(AQP9),ENSG00000197506(SLC28A3)
MF	GO:0098639	collagen binding involved in cell-matrix adhesion	2	0	2	5	0.00764	0.106832	ENSG00000143127(ITGA10),ENSG00000164171(ITGA2)	-
BP	GO:0016043	cellular component organization	154	51	205	6327	0.00768	0.107191	ENSG00000005471(ABCB4),ENSG00000005884(ITGA3),ENSG00000008853(RHOBTB2),ENSG00000041982(TNC),ENSG00000042286(AIFM2),ENSG00000044115(CTNNA1),ENSG00000046604(DSG2),ENSG00000053747(LAMA3),ENSG00000054793(ATP9A),ENSG00000058085(LAMC2),ENSG00000061676(NCKAP1),ENSG00000062038(CDH3),ENSG00000066468(FGFR2),ENSG00000070087(PFN2),ENSG00000073282(TP63),ENSG00000075223(SEMA3C),ENSG00000076356(PLXNA2),ENSG0000…	ENSG00000049089(COL9A2),ENSG00000058335(RASGRF1),ENSG00000064201(TSPAN32),ENSG00000072071(ADGRL1),ENSG00000073146(MOV10L1),ENSG00000075826(SEC31B),ENSG00000080298(RFX3),ENSG00000082014(SMARCD3),ENSG00000082196(C1QTNF3),ENSG00000091513(TF),ENSG00000100307(CBX7),ENSG00000101049(SGK2),ENSG00000101605(MYOM1),ENSG00000101665(SMAD7),ENSG00000102878(HSF4),ENSG00000103485(QPRT),ENSG00000105649(RAB3A),ENS…
BP	GO:0002286	T cell activation involved in immune response	5	3	8	101	0.00785	0.10936	ENSG00000090339(ICAM1),ENSG00000137265(IRF4),ENSG00000144802(NFKBIZ),ENSG00000164251(F2RL1),ENSG00000179588(ZFPM1)	ENSG00000101665(SMAD7),ENSG00000115318(LOXL3),ENSG00000162594(IL23R)
BP	GO:0003128	heart field specification	2	1	3	15	0.00793	0.109659	ENSG00000081189(MEF2C),ENSG00000107984(DKK1)	ENSG00000082014(SMARCD3)
BP	GO:0035635	entry of bacterium into host cell	3	0	3	15	0.00793	0.109659	ENSG00000105974(CAV1),ENSG00000105976(MET),ENSG00000205420(KRT6A)	-
BP	GO:0044406	adhesion of symbiont to host	2	1	3	15	0.00793	0.109659	ENSG00000090339(ICAM1),ENSG00000183087(GAS6)	ENSG00000163083(INHBB)
BP	GO:0098911	regulation of ventricular cardiac muscle cell action potential	3	0	3	15	0.00793	0.109659	ENSG00000046604(DSG2),ENSG00000105974(CAV1),ENSG00000136717(BIN1)	-
BP	GO:0042325	regulation of phosphorylation	40	20	60	1553	0.00799	0.110083	ENSG00000013588(GPRC5A),ENSG00000066468(FGFR2),ENSG00000070087(PFN2),ENSG00000081189(MEF2C),ENSG00000090339(ICAM1),ENSG00000100065(CARD10),ENSG00000100234(TIMP3),ENSG00000102962(CCL22),ENSG00000105971(CAV2),ENSG00000105974(CAV1),ENSG00000107984(DKK1),ENSG00000109321(AREG),ENSG00000111907(TPD52L1),ENSG00000113645(WWC1),ENSG00000116285(ERRFI1),ENSG00000117707(PROX1),ENSG00000124145(SDC4),ENSG000001…	ENSG00000037280(FLT4),ENSG00000073756(PTGS2),ENSG00000100100(PIK3IP1),ENSG00000101665(SMAD7),ENSG00000106804(C5),ENSG00000129467(ADCY4),ENSG00000130766(SESN2),ENSG00000132535(DLG4),ENSG00000139318(DUSP6),ENSG00000147082(CCNB3),ENSG00000157017(GHRL),ENSG00000157873(TNFRSF14),ENSG00000159733(ZFYVE28),ENSG00000162594(IL23R),ENSG00000163083(INHBB),ENSG00000164056(SPRY1),ENSG00000168517(HEXIM2),ENSG00…
BP	GO:0048247	lymphocyte chemotaxis	6	0	6	62	0.00799	0.110083	ENSG00000102962(CCL22),ENSG00000125735(TNFSF14),ENSG00000145824(CXCL14),ENSG00000161921(CXCL16),ENSG00000183087(GAS6),ENSG00000275302(CCL4)	-
CC	GO:0016342	catenin complex	3	1	4	29	0.00802	0.110293	ENSG00000044115(CTNNA1),ENSG00000062038(CDH3),ENSG00000140945(CDH13)	ENSG00000101665(SMAD7)
BP	GO:0045859	regulation of protein kinase activity	21	13	34	778	0.00806	0.11064	ENSG00000013588(GPRC5A),ENSG00000081189(MEF2C),ENSG00000100065(CARD10),ENSG00000105974(CAV1),ENSG00000107984(DKK1),ENSG00000111907(TPD52L1),ENSG00000116285(ERRFI1),ENSG00000117707(PROX1),ENSG00000124145(SDC4),ENSG00000124882(EREG),ENSG00000132522(GPS2),ENSG00000136848(DAB2IP),ENSG00000137801(THBS1),ENSG00000141506(PIK3R5),ENSG00000146648(EGFR),ENSG00000149948(HMGA2),ENSG00000162545(CAMK2N1),ENSG0…	ENSG00000106804(C5),ENSG00000129467(ADCY4),ENSG00000130766(SESN2),ENSG00000132535(DLG4),ENSG00000139318(DUSP6),ENSG00000147082(CCNB3),ENSG00000157017(GHRL),ENSG00000159733(ZFYVE28),ENSG00000162594(IL23R),ENSG00000164056(SPRY1),ENSG00000168517(HEXIM2),ENSG00000214827(MTCP1),ENSG00000237693(IRGM)
BP	GO:0110053	regulation of actin filament organization	14	1	15	263	0.00808	0.110712	ENSG00000008853(RHOBTB2),ENSG00000061676(NCKAP1),ENSG00000070087(PFN2),ENSG00000085733(CTTN),ENSG00000090339(ICAM1),ENSG00000105976(MET),ENSG00000124145(SDC4),ENSG00000136717(BIN1),ENSG00000136842(TMOD1),ENSG00000144824(PHLDB2),ENSG00000164251(F2RL1),ENSG00000183853(KIRREL1),ENSG00000184292(TACSTD2),ENSG00000248905(FMN1)	ENSG00000128872(TMOD2)
BP	GO:0046578	regulation of Ras protein signal transduction	8	6	14	239	0.00826	0.112972	ENSG00000005884(ITGA3),ENSG00000105976(MET),ENSG00000136848(DAB2IP),ENSG00000164251(F2RL1),ENSG00000171680(PLEKHG5),ENSG00000196914(ARHGEF12),ENSG00000205336(ADGRG1),ENSG00000275342(PRAG1)	ENSG00000058335(RASGRF1),ENSG00000105808(RASA4),ENSG00000164056(SPRY1),ENSG00000171777(RASGRP4),ENSG00000203734(ECT2L),ENSG00000204882(GPR20)
BP	GO:0030838	positive regulation of actin filament polymerization	8	0	8	102	0.00832	0.113585	ENSG00000008853(RHOBTB2),ENSG00000061676(NCKAP1),ENSG00000070087(PFN2),ENSG00000085733(CTTN),ENSG00000090339(ICAM1),ENSG00000136717(BIN1),ENSG00000183853(KIRREL1),ENSG00000248905(FMN1)	-
CC	GO:0043296	apical junction complex	9	1	10	148	0.00835	0.113788	ENSG00000044115(CTNNA1),ENSG00000104067(TJP1),ENSG00000107186(MPDZ),ENSG00000114019(AMOTL2),ENSG00000139926(FRMD6),ENSG00000140859(KIFC3),ENSG00000163347(CLDN1),ENSG00000184292(TACSTD2),ENSG00000261150(EPPK1)	ENSG00000002726(AOC1)
BP	GO:0050818	regulation of coagulation	4	3	7	82	0.00848	0.115256	ENSG00000105974(CAV1),ENSG00000137801(THBS1),ENSG00000164251(F2RL1),ENSG00000167768(KRT1)	ENSG00000003436(TFPI),ENSG00000183044(ABAT),ENSG00000249853(HS3ST5)
BP	GO:0035025	positive regulation of Rho protein signal transduction	3	1	4	29	0.00855	0.115256	ENSG00000164251(F2RL1),ENSG00000205336(ADGRG1),ENSG00000275342(PRAG1)	ENSG00000204882(GPR20)
BP	GO:0042036	negative regulation of cytokine biosynthetic process	2	2	4	29	0.00855	0.115256	ENSG00000116285(ERRFI1),ENSG00000179588(ZFPM1)	ENSG00000157017(GHRL),ENSG00000163083(INHBB)
BP	GO:0060441	epithelial tube branching involved in lung morphogenesis	3	1	4	29	0.00855	0.115256	ENSG00000041982(TNC),ENSG00000066468(FGFR2),ENSG00000137693(YAP1)	ENSG00000164056(SPRY1)
BP	GO:0061099	negative regulation of protein tyrosine kinase activity	3	1	4	29	0.00855	0.115256	ENSG00000013588(GPRC5A),ENSG00000105974(CAV1),ENSG00000116285(ERRFI1)	ENSG00000159733(ZFYVE28)
BP	GO:1900027	regulation of ruffle assembly	4	0	4	29	0.00855	0.115256	ENSG00000070087(PFN2),ENSG00000090339(ICAM1),ENSG00000105974(CAV1),ENSG00000184292(TACSTD2)	-
BP	GO:0030879	mammary gland development	10	0	10	146	0.00862	0.115991	ENSG00000066468(FGFR2),ENSG00000105974(CAV1),ENSG00000109321(AREG),ENSG00000111335(OAS2),ENSG00000117595(IRF6),ENSG00000137869(CYP19A1),ENSG00000142627(EPHA2),ENSG00000158125(XDH),ENSG00000164171(ITGA2),ENSG00000204580(DDR1)	-
BP	GO:0051346	negative regulation of hydrolase activity	15	7	22	447	0.00866	0.11632	ENSG00000100234(TIMP3),ENSG00000114993(RTKN),ENSG00000125735(TNFSF14),ENSG00000130147(SH3BP4),ENSG00000132522(GPS2),ENSG00000136717(BIN1),ENSG00000136848(DAB2IP),ENSG00000137801(THBS1),ENSG00000156463(SH3RF2),ENSG00000163536(SERPINI1),ENSG00000175793(SFN),ENSG00000183087(GAS6),ENSG00000198729(PPP1R14C),ENSG00000206075(SERPINB5),ENSG00000264230(ANXA8L1)	ENSG00000003436(TFPI),ENSG00000055957(ITIH1),ENSG00000073756(PTGS2),ENSG00000105808(RASA4),ENSG00000106804(C5),ENSG00000164056(SPRY1),ENSG00000178404(CEP295NL)
MF	GO:0031267	small GTPase binding	14	8	22	444	0.00871	0.116783	ENSG00000061676(NCKAP1),ENSG00000105974(CAV1),ENSG00000109113(RAB34),ENSG00000114993(RTKN),ENSG00000116285(ERRFI1),ENSG00000117016(RIMS3),ENSG00000123240(OPTN),ENSG00000130147(SH3BP4),ENSG00000143344(RGL1),ENSG00000150760(DOCK1),ENSG00000171680(PLEKHG5),ENSG00000175984(DENND2C),ENSG00000196497(IPO4),ENSG00000196914(ARHGEF12)	ENSG00000058335(RASGRF1),ENSG00000099992(TBC1D10A),ENSG00000108576(SLC6A4),ENSG00000131242(RAB11FIP4),ENSG00000171777(RASGRP4),ENSG00000188747(NOXA1),ENSG00000203734(ECT2L),ENSG00000274512(TBC1D3L)
BP	GO:0045446	endothelial cell differentiation	8	0	8	103	0.0088	0.117779	ENSG00000090339(ICAM1),ENSG00000104067(TJP1),ENSG00000105976(MET),ENSG00000117707(PROX1),ENSG00000130702(LAMA5),ENSG00000158125(XDH),ENSG00000163347(CLDN1),ENSG00000164251(F2RL1)	-
BP	GO:0010951	negative regulation of endopeptidase activity	9	5	14	241	0.00885	0.118237	ENSG00000100234(TIMP3),ENSG00000125735(TNFSF14),ENSG00000136717(BIN1),ENSG00000137801(THBS1),ENSG00000163536(SERPINI1),ENSG00000175793(SFN),ENSG00000183087(GAS6),ENSG00000206075(SERPINB5),ENSG00000264230(ANXA8L1)	ENSG00000003436(TFPI),ENSG00000055957(ITIH1),ENSG00000073756(PTGS2),ENSG00000106804(C5),ENSG00000178404(CEP295NL)
BP	GO:0010562	positive regulation of phosphorus metabolic process	32	14	46	1136	0.0089	0.118482	ENSG00000013588(GPRC5A),ENSG00000066468(FGFR2),ENSG00000070087(PFN2),ENSG00000081189(MEF2C),ENSG00000090339(ICAM1),ENSG00000100065(CARD10),ENSG00000102962(CCL22),ENSG00000105971(CAV2),ENSG00000105974(CAV1),ENSG00000107984(DKK1),ENSG00000109321(AREG),ENSG00000111907(TPD52L1),ENSG00000113645(WWC1),ENSG00000117707(PROX1),ENSG00000124145(SDC4),ENSG00000124882(EREG),ENSG00000136848(DAB2IP),ENSG0000013…	ENSG00000037280(FLT4),ENSG00000073756(PTGS2),ENSG00000106804(C5),ENSG00000129467(ADCY4),ENSG00000132535(DLG4),ENSG00000139318(DUSP6),ENSG00000157017(GHRL),ENSG00000157873(TNFRSF14),ENSG00000162594(IL23R),ENSG00000163083(INHBB),ENSG00000181722(ZBTB20),ENSG00000188372(ZP3),ENSG00000214827(MTCP1),ENSG00000237693(IRGM)
BP	GO:0045937	positive regulation of phosphate metabolic process	32	14	46	1136	0.0089	0.118482	ENSG00000013588(GPRC5A),ENSG00000066468(FGFR2),ENSG00000070087(PFN2),ENSG00000081189(MEF2C),ENSG00000090339(ICAM1),ENSG00000100065(CARD10),ENSG00000102962(CCL22),ENSG00000105971(CAV2),ENSG00000105974(CAV1),ENSG00000107984(DKK1),ENSG00000109321(AREG),ENSG00000111907(TPD52L1),ENSG00000113645(WWC1),ENSG00000117707(PROX1),ENSG00000124145(SDC4),ENSG00000124882(EREG),ENSG00000136848(DAB2IP),ENSG0000013…	ENSG00000037280(FLT4),ENSG00000073756(PTGS2),ENSG00000106804(C5),ENSG00000129467(ADCY4),ENSG00000132535(DLG4),ENSG00000139318(DUSP6),ENSG00000157017(GHRL),ENSG00000157873(TNFRSF14),ENSG00000162594(IL23R),ENSG00000163083(INHBB),ENSG00000181722(ZBTB20),ENSG00000188372(ZP3),ENSG00000214827(MTCP1),ENSG00000237693(IRGM)
BP	GO:0001933	negative regulation of protein phosphorylation	15	5	20	395	0.00896	0.11907	ENSG00000013588(GPRC5A),ENSG00000100234(TIMP3),ENSG00000105974(CAV1),ENSG00000107984(DKK1),ENSG00000116285(ERRFI1),ENSG00000132522(GPS2),ENSG00000136848(DAB2IP),ENSG00000146674(IGFBP3),ENSG00000153721(CNKSR3),ENSG00000156463(SH3RF2),ENSG00000158125(XDH),ENSG00000162545(CAMK2N1),ENSG00000164251(F2RL1),ENSG00000175793(SFN),ENSG00000183853(KIRREL1)	ENSG00000101665(SMAD7),ENSG00000139318(DUSP6),ENSG00000159733(ZFYVE28),ENSG00000164056(SPRY1),ENSG00000168517(HEXIM2)
BP	GO:0051047	positive regulation of secretion	10	11	21	422	0.00906	0.120185	ENSG00000115884(SDC1),ENSG00000116729(WLS),ENSG00000118785(SPP1),ENSG00000124145(SDC4),ENSG00000133026(MYH10),ENSG00000137869(CYP19A1),ENSG00000146648(EGFR),ENSG00000150630(VEGFC),ENSG00000164251(F2RL1),ENSG00000205846(CLEC6A)	ENSG00000082196(C1QTNF3),ENSG00000101605(MYOM1),ENSG00000105649(RAB3A),ENSG00000106804(C5),ENSG00000108576(SLC6A4),ENSG00000136854(STXBP1),ENSG00000157017(GHRL),ENSG00000157873(TNFRSF14),ENSG00000163083(INHBB),ENSG00000183044(ABAT),ENSG00000188372(ZP3)
BP	GO:0003205	cardiac chamber development	8	3	11	170	0.00908	0.120238	ENSG00000066468(FGFR2),ENSG00000075223(SEMA3C),ENSG00000081189(MEF2C),ENSG00000083307(GRHL2),ENSG00000117707(PROX1),ENSG00000118257(NRP2),ENSG00000133026(MYH10),ENSG00000179588(ZFPM1)	ENSG00000082014(SMARCD3),ENSG00000101665(SMAD7),ENSG00000179284(DAND5)
BP	GO:0046579	positive regulation of Ras protein signal transduction	3	3	6	64	0.0093	0.122502	ENSG00000164251(F2RL1),ENSG00000205336(ADGRG1),ENSG00000275342(PRAG1)	ENSG00000058335(RASGRF1),ENSG00000171777(RASGRP4),ENSG00000204882(GPR20)
BP	GO:0046686	response to cadmium ion	6	0	6	64	0.0093	0.122502	ENSG00000113140(SPARC),ENSG00000146648(EGFR),ENSG00000147465(STAR),ENSG00000170385(SLC30A1),ENSG00000187193(MT1X),ENSG00000188786(MTF1)	-
BP	GO:0048645	animal organ formation	4	2	6	64	0.0093	0.122502	ENSG00000066468(FGFR2),ENSG00000073282(TP63),ENSG00000081189(MEF2C),ENSG00000107984(DKK1)	ENSG00000082014(SMARCD3),ENSG00000164056(SPRY1)
BP	GO:0043370	regulation of CD4-positive, alpha-beta T cell differentiation	2	3	5	46	0.00934	0.122813	ENSG00000137265(IRF4),ENSG00000144802(NFKBIZ)	ENSG00000101665(SMAD7),ENSG00000115318(LOXL3),ENSG00000162594(IL23R)
BP	GO:0045785	positive regulation of cell adhesion	16	4	20	397	0.00944	0.12391	ENSG00000005884(ITGA3),ENSG00000084636(COL16A1),ENSG00000090339(ICAM1),ENSG00000091986(CCDC80),ENSG00000103855(CD276),ENSG00000105974(CAV1),ENSG00000124145(SDC4),ENSG00000125735(TNFSF14),ENSG00000140945(CDH13),ENSG00000144802(NFKBIZ),ENSG00000150760(DOCK1),ENSG00000164171(ITGA2),ENSG00000168685(IL7R),ENSG00000173156(RHOD),ENSG00000205336(ADGRG1),ENSG00000248905(FMN1)	ENSG00000101665(SMAD7),ENSG00000157873(TNFRSF14),ENSG00000162594(IL23R),ENSG00000188372(ZP3)
BP	GO:0001977	renal system process involved in regulation of blood volume	3	0	3	16	0.00956	0.125047	ENSG00000151490(PTPRO),ENSG00000164251(F2RL1),ENSG00000183087(GAS6)	-
BP	GO:0040037	negative regulation of fibroblast growth factor receptor signaling pathway	2	1	3	16	0.00956	0.125047	ENSG00000137801(THBS1),ENSG00000180730(SHISA2)	ENSG00000164056(SPRY1)
BP	GO:1901654	response to ketone	11	1	12	195	0.00965	0.125828	ENSG00000005471(ABCB4),ENSG00000046604(DSG2),ENSG00000090339(ICAM1),ENSG00000105974(CAV1),ENSG00000116285(ERRFI1),ENSG00000118785(SPP1),ENSG00000137693(YAP1),ENSG00000137801(THBS1),ENSG00000146648(EGFR),ENSG00000147465(STAR),ENSG00000163347(CLDN1)	ENSG00000099338(CATSPERG)
BP	GO:0048598	embryonic morphogenesis	24	3	27	589	0.00967	0.125828	ENSG00000005884(ITGA3),ENSG00000053747(LAMA3),ENSG00000066468(FGFR2),ENSG00000073282(TP63),ENSG00000081189(MEF2C),ENSG00000083307(GRHL2),ENSG00000107984(DKK1),ENSG00000115380(EFEMP1),ENSG00000116729(WLS),ENSG00000117298(ECE1),ENSG00000117707(PROX1),ENSG00000124145(SDC4),ENSG00000130702(LAMA5),ENSG00000132470(ITGB4),ENSG00000137693(YAP1),ENSG00000142627(EPHA2),ENSG00000144824(PHLDB2),ENSG000001499…	ENSG00000115507(OTX1),ENSG00000138759(FRAS1),ENSG00000253293(HOXA10)
BP	GO:0006950	response to stress	88	44	132	3886	0.00967	0.125828	ENSG00000041982(TNC),ENSG00000044115(CTNNA1),ENSG00000062038(CDH3),ENSG00000066468(FGFR2),ENSG00000073282(TP63),ENSG00000081181(ARG2),ENSG00000081189(MEF2C),ENSG00000088387(DOCK9),ENSG00000090339(ICAM1),ENSG00000096433(ITPR3),ENSG00000100906(NFKBIA),ENSG00000102962(CCL22),ENSG00000105974(CAV1),ENSG00000105976(MET),ENSG00000107984(DKK1),ENSG00000109321(AREG),ENSG00000111335(OAS2),ENSG00000111907(T…	ENSG00000002726(AOC1),ENSG00000003436(TFPI),ENSG00000037280(FLT4),ENSG00000058335(RASGRF1),ENSG00000064201(TSPAN32),ENSG00000073756(PTGS2),ENSG00000082196(C1QTNF3),ENSG00000099998(GGT5),ENSG00000101049(SGK2),ENSG00000101665(SMAD7),ENSG00000102878(HSF4),ENSG00000103569(AQP9),ENSG00000104177(MYEF2),ENSG00000105649(RAB3A),ENSG00000106804(C5),ENSG00000108576(SLC6A4),ENSG00000110881(ASIC1),ENSG0000011…
MF	GO:0023026	MHC class II protein complex binding	2	1	3	16	0.00974	0.1263	ENSG00000143153(ATP1B1),ENSG00000204287(HLA-DRA)	ENSG00000241106(HLA-DOB)
MF	GO:0030280	structural constituent of epidermis	2	1	3	16	0.00974	0.1263	ENSG00000081277(PKP1),ENSG00000167768(KRT1)	ENSG00000241233(KRTAP5-8)
BP	GO:0022603	regulation of anatomical structure morphogenesis	34	9	43	1053	0.00983	0.126809	ENSG00000066468(FGFR2),ENSG00000075223(SEMA3C),ENSG00000076356(PLXNA2),ENSG00000081189(MEF2C),ENSG00000085733(CTTN),ENSG00000090339(ICAM1),ENSG00000100065(CARD10),ENSG00000107984(DKK1),ENSG00000109686(SH3D19),ENSG00000113140(SPARC),ENSG00000115963(RND3),ENSG00000117707(PROX1),ENSG00000118785(SPP1),ENSG00000125735(TNFSF14),ENSG00000133026(MYH10),ENSG00000136848(DAB2IP),ENSG00000137440(FGFBP1),ENSG…	ENSG00000037280(FLT4),ENSG00000073756(PTGS2),ENSG00000106804(C5),ENSG00000138772(ANXA3),ENSG00000141576(RNF157),ENSG00000157017(GHRL),ENSG00000164056(SPRY1),ENSG00000177427(MIEF2),ENSG00000181754(AMIGO1)
BP	GO:0032368	regulation of lipid transport	7	1	8	105	0.00983	0.126809	ENSG00000005471(ABCB4),ENSG00000100906(NFKBIA),ENSG00000118785(SPP1),ENSG00000132522(GPS2),ENSG00000137801(THBS1),ENSG00000137869(CYP19A1),ENSG00000155158(TTC39B)	ENSG00000157017(GHRL)
BP	GO:1901700	response to oxygen-containing compound	39	23	62	1631	0.00983	0.126809	ENSG00000005471(ABCB4),ENSG00000041982(TNC),ENSG00000044115(CTNNA1),ENSG00000046604(DSG2),ENSG00000066468(FGFR2),ENSG00000081189(MEF2C),ENSG00000084636(COL16A1),ENSG00000090339(ICAM1),ENSG00000100906(NFKBIA),ENSG00000104067(TJP1),ENSG00000105971(CAV2),ENSG00000105974(CAV1),ENSG00000105976(MET),ENSG00000107984(DKK1),ENSG00000109321(AREG),ENSG00000113140(SPARC),ENSG00000115607(IL18RAP),ENSG00000115…	ENSG00000002726(AOC1),ENSG00000003436(TFPI),ENSG00000073756(PTGS2),ENSG00000099338(CATSPERG),ENSG00000103569(AQP9),ENSG00000108576(SLC6A4),ENSG00000128604(IRF5),ENSG00000129467(ADCY4),ENSG00000130766(SESN2),ENSG00000130783(CCDC62),ENSG00000136854(STXBP1),ENSG00000155090(KLF10),ENSG00000157017(GHRL),ENSG00000159674(SPON2),ENSG00000162594(IL23R),ENSG00000163083(INHBB),ENSG00000164821(DEFA4),ENSG000…
BP	GO:0002292	T cell differentiation involved in immune response	3	3	6	65	0.01	0.12878	ENSG00000137265(IRF4),ENSG00000144802(NFKBIZ),ENSG00000179588(ZFPM1)	ENSG00000101665(SMAD7),ENSG00000115318(LOXL3),ENSG00000162594(IL23R)
BP	GO:1901701	cellular response to oxygen-containing compound	28	17	45	1114	0.01002	0.128816	ENSG00000005471(ABCB4),ENSG00000041982(TNC),ENSG00000044115(CTNNA1),ENSG00000066468(FGFR2),ENSG00000081189(MEF2C),ENSG00000084636(COL16A1),ENSG00000090339(ICAM1),ENSG00000100906(NFKBIA),ENSG00000104067(TJP1),ENSG00000105971(CAV2),ENSG00000105974(CAV1),ENSG00000105976(MET),ENSG00000115607(IL18RAP),ENSG00000116285(ERRFI1),ENSG00000118785(SPP1),ENSG00000130147(SH3BP4),ENSG00000136848(DAB2IP),ENSG000…	ENSG00000002726(AOC1),ENSG00000003436(TFPI),ENSG00000073756(PTGS2),ENSG00000103569(AQP9),ENSG00000108576(SLC6A4),ENSG00000129467(ADCY4),ENSG00000130766(SESN2),ENSG00000130783(CCDC62),ENSG00000155090(KLF10),ENSG00000157017(GHRL),ENSG00000159674(SPON2),ENSG00000163083(INHBB),ENSG00000164821(DEFA4),ENSG00000172059(KLF11),ENSG00000181722(ZBTB20),ENSG00000181856(SLC2A4),ENSG00000237693(IRGM)
BP	GO:0032570	response to progesterone	4	1	5	47	0.01022	0.130938	ENSG00000046604(DSG2),ENSG00000105974(CAV1),ENSG00000137693(YAP1),ENSG00000137801(THBS1)	ENSG00000099338(CATSPERG)
BP	GO:0060443	mammary gland morphogenesis	5	0	5	47	0.01022	0.130938	ENSG00000066468(FGFR2),ENSG00000105974(CAV1),ENSG00000109321(AREG),ENSG00000142627(EPHA2),ENSG00000204580(DDR1)	-
BP	GO:0006970	response to osmotic stress	4	3	7	85	0.01025	0.131099	ENSG00000116285(ERRFI1),ENSG00000146648(EGFR),ENSG00000163347(CLDN1),ENSG00000164171(ITGA2)	ENSG00000073756(PTGS2),ENSG00000103569(AQP9),ENSG00000181856(SLC2A4)
BP	GO:0006468	protein phosphorylation	46	26	72	1947	0.01027	0.131131	ENSG00000013588(GPRC5A),ENSG00000066468(FGFR2),ENSG00000070087(PFN2),ENSG00000081189(MEF2C),ENSG00000090339(ICAM1),ENSG00000100065(CARD10),ENSG00000100234(TIMP3),ENSG00000102962(CCL22),ENSG00000105971(CAV2),ENSG00000105974(CAV1),ENSG00000105976(MET),ENSG00000107984(DKK1),ENSG00000109321(AREG),ENSG00000111907(TPD52L1),ENSG00000113645(WWC1),ENSG00000115380(EFEMP1),ENSG00000116285(ERRFI1),ENSG000001…	ENSG00000037280(FLT4),ENSG00000058335(RASGRF1),ENSG00000073756(PTGS2),ENSG00000101049(SGK2),ENSG00000101665(SMAD7),ENSG00000101890(GUCY2F),ENSG00000105808(RASA4),ENSG00000106804(C5),ENSG00000129467(ADCY4),ENSG00000130766(SESN2),ENSG00000132535(DLG4),ENSG00000139318(DUSP6),ENSG00000147082(CCNB3),ENSG00000157017(GHRL),ENSG00000157873(TNFRSF14),ENSG00000159733(ZFYVE28),ENSG00000159899(NPR2),ENSG0000…
BP	GO:0046928	regulation of neurotransmitter secretion	4	4	8	106	0.01038	0.132085	ENSG00000070087(PFN2),ENSG00000081189(MEF2C),ENSG00000117016(RIMS3),ENSG00000170385(SLC30A1)	ENSG00000105649(RAB3A),ENSG00000110881(ASIC1),ENSG00000116396(KCNC4),ENSG00000136854(STXBP1)
BP	GO:2000181	negative regulation of blood vessel morphogenesis	7	1	8	106	0.01038	0.132085	ENSG00000100065(CARD10),ENSG00000113140(SPARC),ENSG00000136848(DAB2IP),ENSG00000137801(THBS1),ENSG00000142627(EPHA2),ENSG00000145632(PLK2),ENSG00000158125(XDH)	ENSG00000157017(GHRL)
BP	GO:0002684	positive regulation of immune system process	34	9	43	1057	0.01045	0.13275	ENSG00000061676(NCKAP1),ENSG00000081189(MEF2C),ENSG00000090339(ICAM1),ENSG00000100906(NFKBIA),ENSG00000103855(CD276),ENSG00000105974(CAV1),ENSG00000115607(IL18RAP),ENSG00000124882(EREG),ENSG00000125735(TNFSF14),ENSG00000129219(PLD2),ENSG00000132522(GPS2),ENSG00000136848(DAB2IP),ENSG00000137265(IRF4),ENSG00000137801(THBS1),ENSG00000144802(NFKBIZ),ENSG00000145824(CXCL14),ENSG00000149635(OCSTAMP),EN…	ENSG00000106804(C5),ENSG00000136854(STXBP1),ENSG00000139178(C1RL),ENSG00000155090(KLF10),ENSG00000157873(TNFRSF14),ENSG00000159674(SPON2),ENSG00000162594(IL23R),ENSG00000188372(ZP3),ENSG00000237693(IRGM)
MF	GO:0000981	RNA polymerase II transcription factor activity, sequence-specific DNA binding	21	40	61	1593	0.01047	0.132779	ENSG00000073282(TP63),ENSG00000081189(MEF2C),ENSG00000083307(GRHL2),ENSG00000102038(SMARCA1),ENSG00000116016(EPAS1),ENSG00000117595(IRF6),ENSG00000117707(PROX1),ENSG00000134532(SOX5),ENSG00000135373(EHF),ENSG00000137265(IRF4),ENSG00000149948(HMGA2),ENSG00000169594(BNC1),ENSG00000177311(ZBTB38),ENSG00000177494(ZBED2),ENSG00000179588(ZFPM1),ENSG00000180828(BHLHE22),ENSG00000184492(FOXD4L1),ENSG0000…	ENSG00000080298(RFX3),ENSG00000101665(SMAD7),ENSG00000102878(HSF4),ENSG00000104177(MYEF2),ENSG00000106031(HOXA13),ENSG00000108924(HLF),ENSG00000114853(ZBTB47),ENSG00000115507(OTX1),ENSG00000123685(BATF3),ENSG00000124613(ZNF391),ENSG00000128604(IRF5),ENSG00000136367(ZFHX2),ENSG00000138380(CARF),ENSG00000144026(ZNF514),ENSG00000153896(ZNF599),ENSG00000155090(KLF10),ENSG00000167554(ZNF610),ENSG00000…
BP	GO:0003206	cardiac chamber morphogenesis	7	2	9	128	0.01054	0.133343	ENSG00000066468(FGFR2),ENSG00000075223(SEMA3C),ENSG00000081189(MEF2C),ENSG00000083307(GRHL2),ENSG00000117707(PROX1),ENSG00000118257(NRP2),ENSG00000179588(ZFPM1)	ENSG00000082014(SMARCD3),ENSG00000101665(SMAD7)
BP	GO:0048699	generation of neurons	44	14	58	1513	0.01055	0.133343	ENSG00000005884(ITGA3),ENSG00000041982(TNC),ENSG00000044115(CTNNA1),ENSG00000061676(NCKAP1),ENSG00000066468(FGFR2),ENSG00000075223(SEMA3C),ENSG00000076356(PLXNA2),ENSG00000081189(MEF2C),ENSG00000085733(CTTN),ENSG00000102038(SMARCA1),ENSG00000104413(ESRP1),ENSG00000105976(MET),ENSG00000107984(DKK1),ENSG00000109321(AREG),ENSG00000117707(PROX1),ENSG00000118257(NRP2),ENSG00000118785(SPP1),ENSG0000012…	ENSG00000058335(RASGRF1),ENSG00000082014(SMARCD3),ENSG00000104177(MYEF2),ENSG00000105649(RAB3A),ENSG00000108576(SLC6A4),ENSG00000132359(RAP1GAP2),ENSG00000132535(DLG4),ENSG00000136854(STXBP1),ENSG00000141576(RNF157),ENSG00000157017(GHRL),ENSG00000159674(SPON2),ENSG00000165300(SLITRK5),ENSG00000181754(AMIGO1),ENSG00000213420(GPC2)
CC	GO:0005587	collagen type IV trimer	2	0	2	6	0.0107	0.133925	ENSG00000188153(COL4A5),ENSG00000197565(COL4A6)	-
CC	GO:0005593	FACIT collagen trimer	1	1	2	6	0.0107	0.133925	ENSG00000084636(COL16A1)	ENSG00000049089(COL9A2)
BP	GO:0048523	negative regulation of cellular process	110	48	158	4769	0.01074	0.133925	ENSG00000005884(ITGA3),ENSG00000013588(GPRC5A),ENSG00000020577(SAMD4A),ENSG00000041982(TNC),ENSG00000044115(CTNNA1),ENSG00000050165(DKK3),ENSG00000066468(FGFR2),ENSG00000067113(PLPP1),ENSG00000070087(PFN2),ENSG00000073282(TP63),ENSG00000073792(IGF2BP2),ENSG00000075223(SEMA3C),ENSG00000076356(PLXNA2),ENSG00000081181(ARG2),ENSG00000081189(MEF2C),ENSG00000081277(PKP1),ENSG00000083307(GRHL2),ENSG0000…	ENSG00000003436(TFPI),ENSG00000037280(FLT4),ENSG00000055957(ITIH1),ENSG00000064201(TSPAN32),ENSG00000073756(PTGS2),ENSG00000080298(RFX3),ENSG00000082196(C1QTNF3),ENSG00000100100(PIK3IP1),ENSG00000100307(CBX7),ENSG00000101665(SMAD7),ENSG00000102878(HSF4),ENSG00000105808(RASA4),ENSG00000106804(C5),ENSG00000108576(SLC6A4),ENSG00000110881(ASIC1),ENSG00000115318(LOXL3),ENSG00000123685(BATF3),ENSG00000…
BP	GO:0035107	appendage morphogenesis	8	2	10	151	0.01078	0.133925	ENSG00000066468(FGFR2),ENSG00000073282(TP63),ENSG00000075223(SEMA3C),ENSG00000076356(PLXNA2),ENSG00000083307(GRHL2),ENSG00000107984(DKK1),ENSG00000117298(ECE1),ENSG00000248905(FMN1)	ENSG00000138759(FRAS1),ENSG00000253293(HOXA10)
BP	GO:0035108	limb morphogenesis	8	2	10	151	0.01078	0.133925	ENSG00000066468(FGFR2),ENSG00000073282(TP63),ENSG00000075223(SEMA3C),ENSG00000076356(PLXNA2),ENSG00000083307(GRHL2),ENSG00000107984(DKK1),ENSG00000117298(ECE1),ENSG00000248905(FMN1)	ENSG00000138759(FRAS1),ENSG00000253293(HOXA10)
BP	GO:0048754	branching morphogenesis of an epithelial tube	9	1	10	151	0.01078	0.133925	ENSG00000041982(TNC),ENSG00000066468(FGFR2),ENSG00000105976(MET),ENSG00000109321(AREG),ENSG00000130702(LAMA5),ENSG00000137693(YAP1),ENSG00000142627(EPHA2),ENSG00000184292(TACSTD2),ENSG00000204580(DDR1)	ENSG00000164056(SPRY1)
MF	GO:0003779	actin binding	16	5	21	426	0.0108	0.133925	ENSG00000044115(CTNNA1),ENSG00000070087(PFN2),ENSG00000102024(PLS3),ENSG00000128641(MYO1B),ENSG00000129116(PALLD),ENSG00000131746(TNS4),ENSG00000133026(MYH10),ENSG00000136717(BIN1),ENSG00000136842(TMOD1),ENSG00000137460(FHDC1),ENSG00000146648(EGFR),ENSG00000169398(PTK2),ENSG00000177425(PAWR),ENSG00000196526(AFAP1),ENSG00000248905(FMN1),ENSG00000264230(ANXA8L1)	ENSG00000101605(MYOM1),ENSG00000108576(SLC6A4),ENSG00000128872(TMOD2),ENSG00000148450(MSRB2),ENSG00000164591(MYOZ3)
BP	GO:0050730	regulation of peptidyl-tyrosine phosphorylation	9	5	14	247	0.01083	0.133925	ENSG00000013588(GPRC5A),ENSG00000090339(ICAM1),ENSG00000105974(CAV1),ENSG00000109321(AREG),ENSG00000116285(ERRFI1),ENSG00000124882(EREG),ENSG00000146648(EGFR),ENSG00000169129(AFAP1L2),ENSG00000183087(GAS6)	ENSG00000132535(DLG4),ENSG00000157017(GHRL),ENSG00000157873(TNFRSF14),ENSG00000159733(ZFYVE28),ENSG00000162594(IL23R)
CC	GO:0070160	occluding junction	8	1	9	131	0.01086	0.133925	ENSG00000104067(TJP1),ENSG00000105699(LSR),ENSG00000107186(MPDZ),ENSG00000114019(AMOTL2),ENSG00000142627(EPHA2),ENSG00000163347(CLDN1),ENSG00000184292(TACSTD2),ENSG00000261150(EPPK1)	ENSG00000002726(AOC1)
BP	GO:0048661	positive regulation of smooth muscle cell proliferation	6	1	7	86	0.01089	0.133925	ENSG00000066468(FGFR2),ENSG00000124882(EREG),ENSG00000137801(THBS1),ENSG00000140945(CDH13),ENSG00000146648(EGFR),ENSG00000164171(ITGA2)	ENSG00000073756(PTGS2)
BP	GO:0060333	interferon-gamma-mediated signaling pathway	5	2	7	86	0.01089	0.133925	ENSG00000090339(ICAM1),ENSG00000111335(OAS2),ENSG00000117595(IRF6),ENSG00000137265(IRF4),ENSG00000204287(HLA-DRA)	ENSG00000128604(IRF5),ENSG00000237693(IRGM)
BP	GO:0072676	lymphocyte migration	7	1	8	107	0.01095	0.133925	ENSG00000090339(ICAM1),ENSG00000102962(CCL22),ENSG00000125735(TNFSF14),ENSG00000145824(CXCL14),ENSG00000161921(CXCL16),ENSG00000183087(GAS6),ENSG00000275302(CCL4)	ENSG00000157873(TNFRSF14)
CC	GO:0044853	plasma membrane raft	6	2	8	109	0.01097	0.133925	ENSG00000044115(CTNNA1),ENSG00000105971(CAV2),ENSG00000105974(CAV1),ENSG00000140945(CDH13),ENSG00000143153(ATP1B1),ENSG00000177469(CAVIN1)	ENSG00000003436(TFPI),ENSG00000073756(PTGS2)
BP	GO:0001101	response to acid chemical	15	3	18	350	0.01101	0.133925	ENSG00000005471(ABCB4),ENSG00000041982(TNC),ENSG00000066468(FGFR2),ENSG00000084636(COL16A1),ENSG00000090339(ICAM1),ENSG00000107984(DKK1),ENSG00000113140(SPARC),ENSG00000130147(SH3BP4),ENSG00000137693(YAP1),ENSG00000146648(EGFR),ENSG00000163347(CLDN1),ENSG00000164171(ITGA2),ENSG00000165272(AQP3),ENSG00000188910(GJB3),ENSG00000197565(COL4A6)	ENSG00000073756(PTGS2),ENSG00000108576(SLC6A4),ENSG00000130766(SESN2)
BP	GO:0006936	muscle contraction	10	8	18	350	0.01101	0.133925	ENSG00000046604(DSG2),ENSG00000081181(ARG2),ENSG00000085733(CTTN),ENSG00000105974(CAV1),ENSG00000136717(BIN1),ENSG00000136842(TMOD1),ENSG00000143153(ATP1B1),ENSG00000164116(GUCY1A1),ENSG00000164171(ITGA2),ENSG00000180209(MYLPF)	ENSG00000073756(PTGS2),ENSG00000101605(MYOM1),ENSG00000101665(SMAD7),ENSG00000108556(CHRNE),ENSG00000128872(TMOD2),ENSG00000157017(GHRL),ENSG00000183044(ABAT),ENSG00000213366(GSTM2)
BP	GO:0003231	cardiac ventricle development	6	3	9	129	0.01105	0.133925	ENSG00000066468(FGFR2),ENSG00000075223(SEMA3C),ENSG00000081189(MEF2C),ENSG00000083307(GRHL2),ENSG00000117707(PROX1),ENSG00000179588(ZFPM1)	ENSG00000082014(SMARCD3),ENSG00000101665(SMAD7),ENSG00000179284(DAND5)
BP	GO:0010694	positive regulation of alkaline phosphatase activity	2	0	2	6	0.01109	0.133925	ENSG00000081189(MEF2C),ENSG00000164171(ITGA2)	-
BP	GO:0015793	glycerol transport	1	1	2	6	0.01109	0.133925	ENSG00000165272(AQP3)	ENSG00000103569(AQP9)
BP	GO:0046113	nucleobase catabolic process	2	0	2	6	0.01109	0.133925	ENSG00000147647(DPYS),ENSG00000158125(XDH)	-
BP	GO:0070309	lens fiber cell morphogenesis	2	0	2	6	0.01109	0.133925	ENSG00000117707(PROX1),ENSG00000142627(EPHA2)	-
BP	GO:0071839	apoptotic process in bone marrow	2	0	2	6	0.01109	0.133925	ENSG00000066468(FGFR2),ENSG00000145632(PLK2)	-
BP	GO:1903551	regulation of extracellular exosome assembly	2	0	2	6	0.01109	0.133925	ENSG00000115884(SDC1),ENSG00000124145(SDC4)	-
BP	GO:2000328	regulation of T-helper 17 cell lineage commitment	0	2	2	6	0.01109	0.133925	-	ENSG00000115318(LOXL3),ENSG00000162594(IL23R)
BP	GO:2000503	positive regulation of natural killer cell chemotaxis	2	0	2	6	0.01109	0.133925	ENSG00000145824(CXCL14),ENSG00000275302(CCL4)	-
MF	GO:0042379	chemokine receptor binding	5	1	6	66	0.01111	0.133925	ENSG00000102962(CCL22),ENSG00000145824(CXCL14),ENSG00000161921(CXCL16),ENSG00000189334(S100A14),ENSG00000275302(CCL4)	ENSG00000106804(C5)
MF	GO:0043548	phosphatidylinositol 3-kinase binding	3	1	4	31	0.01111	0.133925	ENSG00000136848(DAB2IP),ENSG00000147689(FAM83A),ENSG00000168143(FAM83B)	ENSG00000100100(PIK3IP1)
BP	GO:0007157	heterophilic cell-cell adhesion via plasma membrane cell adhesion molecules	2	3	5	48	0.01115	0.133925	ENSG00000090339(ICAM1),ENSG00000139211(AMIGO2)	ENSG00000072071(ADGRL1),ENSG00000124469(CEACAM8),ENSG00000181754(AMIGO1)
BP	GO:0030514	negative regulation of BMP signaling pathway	3	2	5	48	0.01115	0.133925	ENSG00000107984(DKK1),ENSG00000164619(BMPER),ENSG00000166033(HTRA1)	ENSG00000101665(SMAD7),ENSG00000179284(DAND5)
BP	GO:0030850	prostate gland development	5	0	5	48	0.01115	0.133925	ENSG00000041982(TNC),ENSG00000066468(FGFR2),ENSG00000073282(TP63),ENSG00000137869(CYP19A1),ENSG00000206075(SERPINB5)	-
BP	GO:0045058	T cell selection	3	2	5	48	0.01115	0.133925	ENSG00000137265(IRF4),ENSG00000179588(ZFPM1),ENSG00000184916(JAG2)	ENSG00000115318(LOXL3),ENSG00000162594(IL23R)
BP	GO:0045933	positive regulation of muscle contraction	2	3	5	48	0.01115	0.133925	ENSG00000085733(CTTN),ENSG00000164171(ITGA2)	ENSG00000073756(PTGS2),ENSG00000157017(GHRL),ENSG00000183044(ABAT)
MF	GO:0015168	glycerol transmembrane transporter activity	1	1	2	6	0.01124	0.134295	ENSG00000165272(AQP3)	ENSG00000103569(AQP9)
MF	GO:1990254	keratin filament binding	2	0	2	6	0.01124	0.134295	ENSG00000186847(KRT14),ENSG00000261150(EPPK1)	-
BP	GO:0051384	response to glucocorticoid	8	2	10	152	0.01126	0.134295	ENSG00000090339(ICAM1),ENSG00000109321(AREG),ENSG00000113140(SPARC),ENSG00000115884(SDC1),ENSG00000116285(ERRFI1),ENSG00000146648(EGFR),ENSG00000147465(STAR),ENSG00000163347(CLDN1)	ENSG00000073756(PTGS2),ENSG00000138772(ANXA3)
BP	GO:0043408	regulation of MAPK cascade	26	6	32	739	0.01131	0.134295	ENSG00000066468(FGFR2),ENSG00000081189(MEF2C),ENSG00000090339(ICAM1),ENSG00000100234(TIMP3),ENSG00000102962(CCL22),ENSG00000105971(CAV2),ENSG00000105974(CAV1),ENSG00000107984(DKK1),ENSG00000111907(TPD52L1),ENSG00000113645(WWC1),ENSG00000116285(ERRFI1),ENSG00000132522(GPS2),ENSG00000136848(DAB2IP),ENSG00000137801(THBS1),ENSG00000141506(PIK3R5),ENSG00000142627(EPHA2),ENSG00000146648(EGFR),ENSG00000…	ENSG00000037280(FLT4),ENSG00000106804(C5),ENSG00000139318(DUSP6),ENSG00000157017(GHRL),ENSG00000163083(INHBB),ENSG00000164056(SPRY1)
BP	GO:0002922	positive regulation of humoral immune response	2	1	3	17	0.01136	0.134295	ENSG00000167754(KLK5),ENSG00000226979(LTA)	ENSG00000188372(ZP3)
BP	GO:0045683	negative regulation of epidermis development	3	0	3	17	0.01136	0.134295	ENSG00000062038(CDH3),ENSG00000073282(TP63),ENSG00000083307(GRHL2)	-
BP	GO:0055012	ventricular cardiac muscle cell differentiation	3	0	3	17	0.01136	0.134295	ENSG00000081189(MEF2C),ENSG00000117707(PROX1),ENSG00000133026(MYH10)	-
BP	GO:0072148	epithelial cell fate commitment	3	0	3	17	0.01136	0.134295	ENSG00000104413(ESRP1),ENSG00000117707(PROX1),ENSG00000184916(JAG2)	-
BP	GO:1900424	regulation of defense response to bacterium	3	0	3	17	0.01136	0.134295	ENSG00000081181(ARG2),ENSG00000164251(F2RL1),ENSG00000167754(KLK5)	-
BP	GO:2000380	regulation of mesoderm development	2	1	3	17	0.01136	0.134295	ENSG00000073282(TP63),ENSG00000107984(DKK1)	ENSG00000179284(DAND5)
BP	GO:1903035	negative regulation of response to wounding	5	2	7	87	0.01157	0.136562	ENSG00000118785(SPP1),ENSG00000137801(THBS1),ENSG00000144824(PHLDB2),ENSG00000167768(KRT1),ENSG00000261150(EPPK1)	ENSG00000003436(TFPI),ENSG00000183044(ABAT)
MF	GO:0017016	Ras GTPase binding	13	8	21	429	0.01162	0.136937	ENSG00000061676(NCKAP1),ENSG00000105974(CAV1),ENSG00000109113(RAB34),ENSG00000114993(RTKN),ENSG00000117016(RIMS3),ENSG00000123240(OPTN),ENSG00000130147(SH3BP4),ENSG00000143344(RGL1),ENSG00000150760(DOCK1),ENSG00000171680(PLEKHG5),ENSG00000175984(DENND2C),ENSG00000196497(IPO4),ENSG00000196914(ARHGEF12)	ENSG00000058335(RASGRF1),ENSG00000099992(TBC1D10A),ENSG00000108576(SLC6A4),ENSG00000131242(RAB11FIP4),ENSG00000171777(RASGRP4),ENSG00000188747(NOXA1),ENSG00000203734(ECT2L),ENSG00000274512(TBC1D3L)
BP	GO:0042326	negative regulation of phosphorylation	15	6	21	433	0.01187	0.139664	ENSG00000013588(GPRC5A),ENSG00000100234(TIMP3),ENSG00000105974(CAV1),ENSG00000107984(DKK1),ENSG00000116285(ERRFI1),ENSG00000132522(GPS2),ENSG00000136848(DAB2IP),ENSG00000146674(IGFBP3),ENSG00000153721(CNKSR3),ENSG00000156463(SH3RF2),ENSG00000158125(XDH),ENSG00000162545(CAMK2N1),ENSG00000164251(F2RL1),ENSG00000175793(SFN),ENSG00000183853(KIRREL1)	ENSG00000100100(PIK3IP1),ENSG00000101665(SMAD7),ENSG00000139318(DUSP6),ENSG00000159733(ZFYVE28),ENSG00000164056(SPRY1),ENSG00000168517(HEXIM2)
BP	GO:0043583	ear development	12	1	13	225	0.01189	0.13968	ENSG00000066468(FGFR2),ENSG00000104413(ESRP1),ENSG00000113140(SPARC),ENSG00000117298(ECE1),ENSG00000117707(PROX1),ENSG00000124145(SDC4),ENSG00000145824(CXCL14),ENSG00000164619(BMPER),ENSG00000184254(ALDH1A3),ENSG00000184916(JAG2),ENSG00000204103(MAFB),ENSG00000204580(DDR1)	ENSG00000115507(OTX1)
BP	GO:0010466	negative regulation of peptidase activity	9	5	14	250	0.01195	0.140165	ENSG00000100234(TIMP3),ENSG00000125735(TNFSF14),ENSG00000136717(BIN1),ENSG00000137801(THBS1),ENSG00000163536(SERPINI1),ENSG00000175793(SFN),ENSG00000183087(GAS6),ENSG00000206075(SERPINB5),ENSG00000264230(ANXA8L1)	ENSG00000003436(TFPI),ENSG00000055957(ITIH1),ENSG00000073756(PTGS2),ENSG00000106804(C5),ENSG00000178404(CEP295NL)
BP	GO:0007267	cell-cell signaling	41	21	62	1648	0.01211	0.141741	ENSG00000005884(ITGA3),ENSG00000041982(TNC),ENSG00000050165(DKK3),ENSG00000062038(CDH3),ENSG00000066468(FGFR2),ENSG00000070087(PFN2),ENSG00000073282(TP63),ENSG00000081189(MEF2C),ENSG00000087494(PTHLH),ENSG00000096433(ITPR3),ENSG00000102962(CCL22),ENSG00000104067(TJP1),ENSG00000105974(CAV1),ENSG00000105976(MET),ENSG00000107984(DKK1),ENSG00000109321(AREG),ENSG00000114019(AMOTL2),ENSG00000115884(SDC…	ENSG00000058335(RASGRF1),ENSG00000064201(TSPAN32),ENSG00000073756(PTGS2),ENSG00000080298(RFX3),ENSG00000082196(C1QTNF3),ENSG00000105649(RAB3A),ENSG00000108556(CHRNE),ENSG00000108576(SLC6A4),ENSG00000110881(ASIC1),ENSG00000116396(KCNC4),ENSG00000128872(TMOD2),ENSG00000132535(DLG4),ENSG00000136854(STXBP1),ENSG00000143847(PPFIA4),ENSG00000149927(DOC2A),ENSG00000155090(KLF10),ENSG00000157017(GHRL),EN…
BP	GO:0030030	cell projection organization	44	14	58	1524	0.01213	0.141741	ENSG00000005884(ITGA3),ENSG00000041982(TNC),ENSG00000044115(CTNNA1),ENSG00000061676(NCKAP1),ENSG00000066468(FGFR2),ENSG00000070087(PFN2),ENSG00000075223(SEMA3C),ENSG00000076356(PLXNA2),ENSG00000081189(MEF2C),ENSG00000085733(CTTN),ENSG00000090339(ICAM1),ENSG00000100558(PLEK2),ENSG00000105974(CAV1),ENSG00000107984(DKK1),ENSG00000109113(RAB34),ENSG00000109321(AREG),ENSG00000118257(NRP2),ENSG00000118…	ENSG00000058335(RASGRF1),ENSG00000080298(RFX3),ENSG00000105649(RAB3A),ENSG00000132359(RAP1GAP2),ENSG00000132535(DLG4),ENSG00000136854(STXBP1),ENSG00000141576(RNF157),ENSG00000157017(GHRL),ENSG00000158163(DZIP1L),ENSG00000159674(SPON2),ENSG00000165300(SLITRK5),ENSG00000181754(AMIGO1),ENSG00000186889(TMEM17),ENSG00000213420(GPC2)
BP	GO:0010927	cellular component assembly involved in morphogenesis	6	2	8	109	0.01216	0.141741	ENSG00000081189(MEF2C),ENSG00000117707(PROX1),ENSG00000133026(MYH10),ENSG00000136842(TMOD1),ENSG00000144824(PHLDB2),ENSG00000171345(KRT19)	ENSG00000101605(MYOM1),ENSG00000128872(TMOD2)
BP	GO:0032609	interferon-gamma production	6	2	8	109	0.01216	0.141741	ENSG00000103855(CD276),ENSG00000115607(IL18RAP),ENSG00000164251(F2RL1),ENSG00000179588(ZFPM1),ENSG00000183087(GAS6),ENSG00000226979(LTA)	ENSG00000162594(IL23R),ENSG00000188372(ZP3)
BP	GO:0001942	hair follicle development	7	0	7	88	0.01227	0.142801	ENSG00000062038(CDH3),ENSG00000066468(FGFR2),ENSG00000073282(TP63),ENSG00000107984(DKK1),ENSG00000128422(KRT17),ENSG00000130702(LAMA5),ENSG00000146648(EGFR)	-
MF	GO:0008009	chemokine activity	4	1	5	49	0.01248	0.14502	ENSG00000102962(CCL22),ENSG00000145824(CXCL14),ENSG00000161921(CXCL16),ENSG00000275302(CCL4)	ENSG00000106804(C5)
MF	GO:0005178	integrin binding	9	0	9	131	0.01268	0.147115	ENSG00000005884(ITGA3),ENSG00000084636(COL16A1),ENSG00000090339(ICAM1),ENSG00000120708(TGFBI),ENSG00000130702(LAMA5),ENSG00000132470(ITGB4),ENSG00000137801(THBS1),ENSG00000146648(EGFR),ENSG00000164171(ITGA2)	-
BP	GO:0003279	cardiac septum development	6	2	8	110	0.0128	0.148278	ENSG00000066468(FGFR2),ENSG00000075223(SEMA3C),ENSG00000117707(PROX1),ENSG00000118257(NRP2),ENSG00000133026(MYH10),ENSG00000179588(ZFPM1)	ENSG00000101665(SMAD7),ENSG00000179284(DAND5)
BP	GO:0048589	developmental growth	22	7	29	660	0.01289	0.14909	ENSG00000041982(TNC),ENSG00000066468(FGFR2),ENSG00000075223(SEMA3C),ENSG00000081189(MEF2C),ENSG00000083307(GRHL2),ENSG00000085733(CTTN),ENSG00000109321(AREG),ENSG00000113645(WWC1),ENSG00000116128(BCL9),ENSG00000117707(PROX1),ENSG00000118257(NRP2),ENSG00000118785(SPP1),ENSG00000124882(EREG),ENSG00000137693(YAP1),ENSG00000137869(CYP19A1),ENSG00000169398(PTK2),ENSG00000173166(RAPH1),ENSG00000196739(…	ENSG00000108576(SLC6A4),ENSG00000139318(DUSP6),ENSG00000141576(RNF157),ENSG00000157017(GHRL),ENSG00000164056(SPRY1),ENSG00000169231(THBS3),ENSG00000188372(ZP3)
CC	GO:0099513	polymeric cytoskeletal fiber	28	3	31	731	0.01297	0.149785	ENSG00000061676(NCKAP1),ENSG00000081277(PKP1),ENSG00000085733(CTTN),ENSG00000099814(CEP170B),ENSG00000102024(PLS3),ENSG00000118898(PPL),ENSG00000128422(KRT17),ENSG00000128641(MYO1B),ENSG00000129116(PALLD),ENSG00000136842(TMOD1),ENSG00000137460(FHDC1),ENSG00000140859(KIFC3),ENSG00000167768(KRT1),ENSG00000167880(EVPL),ENSG00000170477(KRT4),ENSG00000171345(KRT19),ENSG00000171346(KRT15),ENSG000001714…	ENSG00000167702(KIFC2),ENSG00000241233(KRTAP5-8),ENSG00000244411(KRTAP5-7)
BP	GO:0035710	CD4-positive, alpha-beta T cell activation	4	3	7	89	0.01301	0.149785	ENSG00000081181(ARG2),ENSG00000137265(IRF4),ENSG00000144802(NFKBIZ),ENSG00000179588(ZFPM1)	ENSG00000101665(SMAD7),ENSG00000115318(LOXL3),ENSG00000162594(IL23R)
BP	GO:0007369	gastrulation	11	0	11	179	0.01303	0.149785	ENSG00000005884(ITGA3),ENSG00000053747(LAMA3),ENSG00000066468(FGFR2),ENSG00000107984(DKK1),ENSG00000116729(WLS),ENSG00000132470(ITGB4),ENSG00000142627(EPHA2),ENSG00000144824(PHLDB2),ENSG00000149948(HMGA2),ENSG00000164171(ITGA2),ENSG00000196878(LAMB3)	-
BP	GO:0031345	negative regulation of cell projection organization	10	1	11	179	0.01303	0.149785	ENSG00000005884(ITGA3),ENSG00000070087(PFN2),ENSG00000075223(SEMA3C),ENSG00000107984(DKK1),ENSG00000118785(SPP1),ENSG00000145632(PLK2),ENSG00000151490(PTPRO),ENSG00000169398(PTK2),ENSG00000184292(TACSTD2),ENSG00000275342(PRAG1)	ENSG00000132359(RAP1GAP2)
BP	GO:0046580	negative regulation of Ras protein signal transduction	3	2	5	50	0.01317	0.151163	ENSG00000005884(ITGA3),ENSG00000105976(MET),ENSG00000136848(DAB2IP)	ENSG00000105808(RASA4),ENSG00000164056(SPRY1)
BP	GO:0033627	cell adhesion mediated by integrin	6	0	6	69	0.01322	0.151273	ENSG00000084636(COL16A1),ENSG00000090339(ICAM1),ENSG00000132470(ITGB4),ENSG00000142627(EPHA2),ENSG00000164171(ITGA2),ENSG00000169398(PTK2)	-
BP	GO:0050918	positive chemotaxis	5	1	6	69	0.01322	0.151273	ENSG00000105976(MET),ENSG00000140945(CDH13),ENSG00000150630(VEGFC),ENSG00000164171(ITGA2),ENSG00000164251(F2RL1)	ENSG00000172349(IL16)
BP	GO:0048660	regulation of smooth muscle cell proliferation	8	1	9	133	0.01331	0.152061	ENSG00000066468(FGFR2),ENSG00000081189(MEF2C),ENSG00000124882(EREG),ENSG00000137801(THBS1),ENSG00000140945(CDH13),ENSG00000146648(EGFR),ENSG00000146674(IGFBP3),ENSG00000164171(ITGA2)	ENSG00000073756(PTGS2)
BP	GO:0045780	positive regulation of bone resorption	2	1	3	18	0.01335	0.152061	ENSG00000118785(SPP1),ENSG00000146648(EGFR)	ENSG00000170909(OSCAR)
BP	GO:0046852	positive regulation of bone remodeling	2	1	3	18	0.01335	0.152061	ENSG00000118785(SPP1),ENSG00000146648(EGFR)	ENSG00000170909(OSCAR)
CC	GO:0030136	clathrin-coated vesicle	8	3	11	183	0.01337	0.152061	ENSG00000005471(ABCB4),ENSG00000109321(AREG),ENSG00000117298(ECE1),ENSG00000124882(EREG),ENSG00000130147(SH3BP4),ENSG00000146648(EGFR),ENSG00000168685(IL7R),ENSG00000204287(HLA-DRA)	ENSG00000091513(TF),ENSG00000105649(RAB3A),ENSG00000181856(SLC2A4)
BP	GO:0006721	terpenoid metabolic process	7	1	8	111	0.01347	0.1525	ENSG00000114115(RBP1),ENSG00000115884(SDC1),ENSG00000124145(SDC4),ENSG00000146648(EGFR),ENSG00000147465(STAR),ENSG00000162512(SDC3),ENSG00000184254(ALDH1A3)	ENSG00000213420(GPC2)
BP	GO:0017015	regulation of transforming growth factor beta receptor signaling pathway	6	2	8	111	0.01347	0.1525	ENSG00000005884(ITGA3),ENSG00000050165(DKK3),ENSG00000105971(CAV2),ENSG00000105974(CAV1),ENSG00000137801(THBS1),ENSG00000166033(HTRA1)	ENSG00000101665(SMAD7),ENSG00000179284(DAND5)
BP	GO:0045907	positive regulation of vasoconstriction	3	1	4	33	0.01349	0.1525	ENSG00000090339(ICAM1),ENSG00000105974(CAV1),ENSG00000146648(EGFR)	ENSG00000073756(PTGS2)
BP	GO:0071549	cellular response to dexamethasone stimulus	4	0	4	33	0.01349	0.1525	ENSG00000090339(ICAM1),ENSG00000116285(ERRFI1),ENSG00000146648(EGFR),ENSG00000147465(STAR)	-
BP	GO:0003012	muscle system process	13	8	21	439	0.01368	0.154039	ENSG00000046604(DSG2),ENSG00000081181(ARG2),ENSG00000081189(MEF2C),ENSG00000085733(CTTN),ENSG00000105974(CAV1),ENSG00000116285(ERRFI1),ENSG00000136717(BIN1),ENSG00000136842(TMOD1),ENSG00000143153(ATP1B1),ENSG00000164116(GUCY1A1),ENSG00000164171(ITGA2),ENSG00000169398(PTK2),ENSG00000180209(MYLPF)	ENSG00000073756(PTGS2),ENSG00000101605(MYOM1),ENSG00000101665(SMAD7),ENSG00000108556(CHRNE),ENSG00000128872(TMOD2),ENSG00000157017(GHRL),ENSG00000183044(ABAT),ENSG00000213366(GSTM2)
BP	GO:0001816	cytokine production	18	14	32	750	0.01376	0.154039	ENSG00000062038(CDH3),ENSG00000073792(IGF2BP2),ENSG00000081181(ARG2),ENSG00000103855(CD276),ENSG00000115607(IL18RAP),ENSG00000116285(ERRFI1),ENSG00000124882(EREG),ENSG00000137265(IRF4),ENSG00000137801(THBS1),ENSG00000142627(EPHA2),ENSG00000164251(F2RL1),ENSG00000169129(AFAP1L2),ENSG00000177425(PAWR),ENSG00000179588(ZFPM1),ENSG00000183087(GAS6),ENSG00000205336(ADGRG1),ENSG00000205846(CLEC6A),ENSG0…	ENSG00000037280(FLT4),ENSG00000073756(PTGS2),ENSG00000082196(C1QTNF3),ENSG00000101665(SMAD7),ENSG00000106804(C5),ENSG00000128604(IRF5),ENSG00000157017(GHRL),ENSG00000157873(TNFRSF14),ENSG00000159674(SPON2),ENSG00000162594(IL23R),ENSG00000163083(INHBB),ENSG00000170909(OSCAR),ENSG00000181722(ZBTB20),ENSG00000188372(ZP3)
BP	GO:0022404	molting cycle process	7	0	7	90	0.01377	0.154039	ENSG00000062038(CDH3),ENSG00000066468(FGFR2),ENSG00000073282(TP63),ENSG00000107984(DKK1),ENSG00000128422(KRT17),ENSG00000130702(LAMA5),ENSG00000146648(EGFR)	-
BP	GO:0022405	hair cycle process	7	0	7	90	0.01377	0.154039	ENSG00000062038(CDH3),ENSG00000066468(FGFR2),ENSG00000073282(TP63),ENSG00000107984(DKK1),ENSG00000128422(KRT17),ENSG00000130702(LAMA5),ENSG00000146648(EGFR)	-
BP	GO:0048477	oogenesis	1	6	7	90	0.01377	0.154039	ENSG00000124882(EREG)	ENSG00000159899(NPR2),ENSG00000163083(INHBB),ENSG00000170915(PAQR8),ENSG00000182749(PAQR7),ENSG00000188372(ZP3),ENSG00000197181(PIWIL2)
BP	GO:0098773	skin epidermis development	7	0	7	90	0.01377	0.154039	ENSG00000062038(CDH3),ENSG00000066468(FGFR2),ENSG00000073282(TP63),ENSG00000107984(DKK1),ENSG00000128422(KRT17),ENSG00000130702(LAMA5),ENSG00000146648(EGFR)	-
BP	GO:2000177	regulation of neural precursor cell proliferation	5	2	7	90	0.01377	0.154039	ENSG00000044115(CTNNA1),ENSG00000102038(SMARCA1),ENSG00000117707(PROX1),ENSG00000150630(VEGFC),ENSG00000205336(ADGRG1)	ENSG00000082014(SMARCD3),ENSG00000108576(SLC6A4)
MF	GO:0005154	epidermal growth factor receptor binding	4	0	4	33	0.01382	0.154368	ENSG00000109321(AREG),ENSG00000115380(EFEMP1),ENSG00000124882(EREG),ENSG00000168143(FAM83B)	-
BP	GO:0048519	negative regulation of biological process	119	53	172	5278	0.01394	0.155477	ENSG00000005884(ITGA3),ENSG00000013588(GPRC5A),ENSG00000020577(SAMD4A),ENSG00000041982(TNC),ENSG00000044115(CTNNA1),ENSG00000050165(DKK3),ENSG00000062038(CDH3),ENSG00000066468(FGFR2),ENSG00000067113(PLPP1),ENSG00000070087(PFN2),ENSG00000073282(TP63),ENSG00000073792(IGF2BP2),ENSG00000075223(SEMA3C),ENSG00000076356(PLXNA2),ENSG00000081181(ARG2),ENSG00000081189(MEF2C),ENSG00000081277(PKP1),ENSG00000…	ENSG00000003436(TFPI),ENSG00000037280(FLT4),ENSG00000055957(ITIH1),ENSG00000064201(TSPAN32),ENSG00000073146(MOV10L1),ENSG00000073756(PTGS2),ENSG00000080298(RFX3),ENSG00000082196(C1QTNF3),ENSG00000100100(PIK3IP1),ENSG00000100307(CBX7),ENSG00000101665(SMAD7),ENSG00000102878(HSF4),ENSG00000104177(MYEF2),ENSG00000105808(RASA4),ENSG00000106804(C5),ENSG00000108576(SLC6A4),ENSG00000110881(ASIC1),ENSG000…
BP	GO:0048736	appendage development	9	2	11	181	0.01406	0.15635	ENSG00000066468(FGFR2),ENSG00000073282(TP63),ENSG00000075223(SEMA3C),ENSG00000076356(PLXNA2),ENSG00000083307(GRHL2),ENSG00000107984(DKK1),ENSG00000117298(ECE1),ENSG00000132470(ITGB4),ENSG00000248905(FMN1)	ENSG00000138759(FRAS1),ENSG00000253293(HOXA10)
BP	GO:0060173	limb development	9	2	11	181	0.01406	0.15635	ENSG00000066468(FGFR2),ENSG00000073282(TP63),ENSG00000075223(SEMA3C),ENSG00000076356(PLXNA2),ENSG00000083307(GRHL2),ENSG00000107984(DKK1),ENSG00000117298(ECE1),ENSG00000132470(ITGB4),ENSG00000248905(FMN1)	ENSG00000138759(FRAS1),ENSG00000253293(HOXA10)
BP	GO:0043534	blood vessel endothelial cell migration	7	1	8	112	0.01416	0.157228	ENSG00000081189(MEF2C),ENSG00000100065(CARD10),ENSG00000137440(FGFBP1),ENSG00000137801(THBS1),ENSG00000142627(EPHA2),ENSG00000145632(PLK2),ENSG00000150630(VEGFC)	ENSG00000073756(PTGS2)
BP	GO:1902905	positive regulation of supramolecular fiber organization	12	0	12	206	0.01443	0.158412	ENSG00000008853(RHOBTB2),ENSG00000061676(NCKAP1),ENSG00000070087(PFN2),ENSG00000085733(CTTN),ENSG00000090339(ICAM1),ENSG00000105976(MET),ENSG00000117707(PROX1),ENSG00000124145(SDC4),ENSG00000136717(BIN1),ENSG00000164251(F2RL1),ENSG00000183853(KIRREL1),ENSG00000248905(FMN1)	-
BP	GO:0048659	smooth muscle cell proliferation	8	1	9	135	0.01456	0.158412	ENSG00000066468(FGFR2),ENSG00000081189(MEF2C),ENSG00000124882(EREG),ENSG00000137801(THBS1),ENSG00000140945(CDH13),ENSG00000146648(EGFR),ENSG00000146674(IGFBP3),ENSG00000164171(ITGA2)	ENSG00000073756(PTGS2)
BP	GO:0061041	regulation of wound healing	6	3	9	135	0.01456	0.158412	ENSG00000105974(CAV1),ENSG00000137801(THBS1),ENSG00000144824(PHLDB2),ENSG00000164251(F2RL1),ENSG00000167768(KRT1),ENSG00000261150(EPPK1)	ENSG00000003436(TFPI),ENSG00000105649(RAB3A),ENSG00000183044(ABAT)
BP	GO:0046634	regulation of alpha-beta T cell activation	3	4	7	91	0.01457	0.158412	ENSG00000081181(ARG2),ENSG00000137265(IRF4),ENSG00000144802(NFKBIZ)	ENSG00000101665(SMAD7),ENSG00000115318(LOXL3),ENSG00000157873(TNFRSF14),ENSG00000162594(IL23R)
BP	GO:0110020	regulation of actomyosin structure organization	7	0	7	91	0.01457	0.158412	ENSG00000070087(PFN2),ENSG00000081189(MEF2C),ENSG00000105976(MET),ENSG00000117707(PROX1),ENSG00000124145(SDC4),ENSG00000144824(PHLDB2),ENSG00000184292(TACSTD2)	-
BP	GO:0035265	organ growth	8	3	11	182	0.0146	0.158412	ENSG00000066468(FGFR2),ENSG00000081189(MEF2C),ENSG00000113645(WWC1),ENSG00000117707(PROX1),ENSG00000137693(YAP1),ENSG00000137869(CYP19A1),ENSG00000169398(PTK2),ENSG00000196739(COL27A1)	ENSG00000108576(SLC6A4),ENSG00000139318(DUSP6),ENSG00000169231(THBS3)
CC	GO:0030056	hemidesmosome	2	0	2	7	0.0147	0.158412	ENSG00000132470(ITGB4),ENSG00000261150(EPPK1)	-
CC	GO:0044300	cerebellar mossy fiber	1	1	2	7	0.0147	0.158412	ENSG00000136848(DAB2IP)	ENSG00000132535(DLG4)
CC	GO:0046581	intercellular canaliculus	2	0	2	7	0.0147	0.158412	ENSG00000005471(ABCB4),ENSG00000104067(TJP1)	-
CC	GO:0071546	pi-body	0	2	2	7	0.0147	0.158412	-	ENSG00000073146(MOV10L1),ENSG00000197181(PIWIL2)
CC	GO:0098642	network-forming collagen trimer	2	0	2	7	0.0147	0.158412	ENSG00000188153(COL4A5),ENSG00000197565(COL4A6)	-
CC	GO:0098645	collagen network	2	0	2	7	0.0147	0.158412	ENSG00000188153(COL4A5),ENSG00000197565(COL4A6)	-
CC	GO:0043034	costamere	3	0	3	19	0.01477	0.158412	ENSG00000124145(SDC4),ENSG00000171345(KRT19),ENSG00000185567(AHNAK2)	-
CC	GO:0098644	complex of collagen trimers	3	0	3	19	0.01477	0.158412	ENSG00000188153(COL4A5),ENSG00000196739(COL27A1),ENSG00000197565(COL4A6)	-
BP	GO:1903532	positive regulation of secretion by cell	8	11	19	388	0.01478	0.158412	ENSG00000115884(SDC1),ENSG00000116729(WLS),ENSG00000124145(SDC4),ENSG00000133026(MYH10),ENSG00000146648(EGFR),ENSG00000150630(VEGFC),ENSG00000164251(F2RL1),ENSG00000205846(CLEC6A)	ENSG00000082196(C1QTNF3),ENSG00000101605(MYOM1),ENSG00000105649(RAB3A),ENSG00000106804(C5),ENSG00000108576(SLC6A4),ENSG00000136854(STXBP1),ENSG00000157017(GHRL),ENSG00000157873(TNFRSF14),ENSG00000163083(INHBB),ENSG00000183044(ABAT),ENSG00000188372(ZP3)
BP	GO:1903844	regulation of cellular response to transforming growth factor beta stimulus	6	2	8	113	0.01487	0.158412	ENSG00000005884(ITGA3),ENSG00000050165(DKK3),ENSG00000105971(CAV2),ENSG00000105974(CAV1),ENSG00000137801(THBS1),ENSG00000166033(HTRA1)	ENSG00000101665(SMAD7),ENSG00000179284(DAND5)
BP	GO:0048762	mesenchymal cell differentiation	9	3	12	207	0.01494	0.158412	ENSG00000066468(FGFR2),ENSG00000075223(SEMA3C),ENSG00000081189(MEF2C),ENSG00000118257(NRP2),ENSG00000130702(LAMA5),ENSG00000136848(DAB2IP),ENSG00000144824(PHLDB2),ENSG00000149948(HMGA2),ENSG00000163376(KBTBD8)	ENSG00000101665(SMAD7),ENSG00000115318(LOXL3),ENSG00000164056(SPRY1)
BP	GO:0003382	epithelial cell morphogenesis	4	0	4	34	0.01496	0.158412	ENSG00000083307(GRHL2),ENSG00000105976(MET),ENSG00000129116(PALLD),ENSG00000139926(FRMD6)	-
BP	GO:0010573	vascular endothelial growth factor production	1	3	4	34	0.01496	0.158412	ENSG00000205336(ADGRG1)	ENSG00000037280(FLT4),ENSG00000073756(PTGS2),ENSG00000106804(C5)
BP	GO:0060603	mammary gland duct morphogenesis	4	0	4	34	0.01496	0.158412	ENSG00000066468(FGFR2),ENSG00000109321(AREG),ENSG00000142627(EPHA2),ENSG00000204580(DDR1)	-
BP	GO:2000310	regulation of NMDA receptor activity	1	3	4	34	0.01496	0.158412	ENSG00000081189(MEF2C)	ENSG00000058335(RASGRF1),ENSG00000132535(DLG4),ENSG00000138772(ANXA3)
BP	GO:0001764	neuron migration	10	0	10	159	0.01506	0.158412	ENSG00000005884(ITGA3),ENSG00000081189(MEF2C),ENSG00000118257(NRP2),ENSG00000133026(MYH10),ENSG00000136848(DAB2IP),ENSG00000147650(LRP12),ENSG00000169398(PTK2),ENSG00000183087(GAS6),ENSG00000185070(FLRT2),ENSG00000205336(ADGRG1)	-
BP	GO:0050805	negative regulation of synaptic transmission	2	4	6	71	0.01507	0.158412	ENSG00000145632(PLK2),ENSG00000170385(SLC30A1)	ENSG00000073756(PTGS2),ENSG00000108576(SLC6A4),ENSG00000110881(ASIC1),ENSG00000136854(STXBP1)
BP	GO:0035239	tube morphogenesis	17	1	18	362	0.01509	0.158412	ENSG00000041982(TNC),ENSG00000066468(FGFR2),ENSG00000073282(TP63),ENSG00000081189(MEF2C),ENSG00000083307(GRHL2),ENSG00000105976(MET),ENSG00000109321(AREG),ENSG00000117707(PROX1),ENSG00000124145(SDC4),ENSG00000130702(LAMA5),ENSG00000136848(DAB2IP),ENSG00000137693(YAP1),ENSG00000142627(EPHA2),ENSG00000146648(EGFR),ENSG00000184292(TACSTD2),ENSG00000204580(DDR1),ENSG00000248905(FMN1)	ENSG00000164056(SPRY1)
BP	GO:0008064	regulation of actin polymerization or depolymerization	10	1	11	183	0.01515	0.158412	ENSG00000008853(RHOBTB2),ENSG00000061676(NCKAP1),ENSG00000070087(PFN2),ENSG00000085733(CTTN),ENSG00000090339(ICAM1),ENSG00000136717(BIN1),ENSG00000136842(TMOD1),ENSG00000164251(F2RL1),ENSG00000183853(KIRREL1),ENSG00000248905(FMN1)	ENSG00000128872(TMOD2)
BP	GO:0030041	actin filament polymerization	9	2	11	183	0.01515	0.158412	ENSG00000008853(RHOBTB2),ENSG00000061676(NCKAP1),ENSG00000070087(PFN2),ENSG00000085733(CTTN),ENSG00000090339(ICAM1),ENSG00000136717(BIN1),ENSG00000136842(TMOD1),ENSG00000183853(KIRREL1),ENSG00000248905(FMN1)	ENSG00000128872(TMOD2),ENSG00000148450(MSRB2)
BP	GO:0032273	positive regulation of protein polymerization	9	0	9	136	0.01522	0.158412	ENSG00000008853(RHOBTB2),ENSG00000061676(NCKAP1),ENSG00000070087(PFN2),ENSG00000085733(CTTN),ENSG00000090339(ICAM1),ENSG00000105976(MET),ENSG00000136717(BIN1),ENSG00000183853(KIRREL1),ENSG00000248905(FMN1)	-
BP	GO:0045471	response to ethanol	7	2	9	136	0.01522	0.158412	ENSG00000041982(TNC),ENSG00000066468(FGFR2),ENSG00000090339(ICAM1),ENSG00000104067(TJP1),ENSG00000113140(SPARC),ENSG00000147465(STAR),ENSG00000163347(CLDN1)	ENSG00000181856(SLC2A4),ENSG00000183044(ABAT)
BP	GO:0006863	purine nucleobase transport	0	2	2	7	0.01524	0.158412	-	ENSG00000103569(AQP9),ENSG00000197506(SLC28A3)
BP	GO:0009912	auditory receptor cell fate commitment	2	0	2	7	0.01524	0.158412	ENSG00000104413(ESRP1),ENSG00000184916(JAG2)	-
BP	GO:0010760	negative regulation of macrophage chemotaxis	1	1	2	7	0.01524	0.158412	ENSG00000137869(CYP19A1)	ENSG00000106804(C5)
BP	GO:0010807	regulation of synaptic vesicle priming	0	2	2	7	0.01524	0.158412	-	ENSG00000105649(RAB3A),ENSG00000136854(STXBP1)
BP	GO:0032808	lacrimal gland development	2	0	2	7	0.01524	0.158412	ENSG00000066468(FGFR2),ENSG00000143061(IGSF3)	-
BP	GO:0034141	positive regulation of toll-like receptor 3 signaling pathway	2	0	2	7	0.01524	0.158412	ENSG00000105974(CAV1),ENSG00000164251(F2RL1)	-
BP	GO:0042747	circadian sleep/wake cycle, REM sleep	1	1	2	7	0.01524	0.158412	ENSG00000147465(STAR)	ENSG00000157017(GHRL)
BP	GO:0044857	plasma membrane raft organization	2	0	2	7	0.01524	0.158412	ENSG00000105971(CAV2),ENSG00000105974(CAV1)	-
BP	GO:0045617	negative regulation of keratinocyte differentiation	2	0	2	7	0.01524	0.158412	ENSG00000073282(TP63),ENSG00000083307(GRHL2)	-
BP	GO:0051694	pointed-end actin filament capping	1	1	2	7	0.01524	0.158412	ENSG00000136842(TMOD1)	ENSG00000128872(TMOD2)
BP	GO:0051964	negative regulation of synapse assembly	2	0	2	7	0.01524	0.158412	ENSG00000107984(DKK1),ENSG00000169398(PTK2)	-
BP	GO:0060120	inner ear receptor cell fate commitment	2	0	2	7	0.01524	0.158412	ENSG00000104413(ESRP1),ENSG00000184916(JAG2)	-
BP	GO:0060297	regulation of sarcomere organization	2	0	2	7	0.01524	0.158412	ENSG00000081189(MEF2C),ENSG00000117707(PROX1)	-
BP	GO:0060462	lung lobe development	2	0	2	7	0.01524	0.158412	ENSG00000066468(FGFR2),ENSG00000083307(GRHL2)	-
BP	GO:0060463	lung lobe morphogenesis	2	0	2	7	0.01524	0.158412	ENSG00000066468(FGFR2),ENSG00000083307(GRHL2)	-
BP	GO:0071971	extracellular exosome assembly	2	0	2	7	0.01524	0.158412	ENSG00000115884(SDC1),ENSG00000124145(SDC4)	-
BP	GO:1901642	nucleoside transmembrane transport	1	1	2	7	0.01524	0.158412	ENSG00000164638(SLC29A4)	ENSG00000197506(SLC28A3)
BP	GO:2000535	regulation of entry of bacterium into host cell	2	0	2	7	0.01524	0.158412	ENSG00000105974(CAV1),ENSG00000205420(KRT6A)	-
BP	GO:0045860	positive regulation of protein kinase activity	16	8	24	527	0.01526	0.158412	ENSG00000013588(GPRC5A),ENSG00000081189(MEF2C),ENSG00000100065(CARD10),ENSG00000107984(DKK1),ENSG00000111907(TPD52L1),ENSG00000117707(PROX1),ENSG00000124145(SDC4),ENSG00000124882(EREG),ENSG00000136848(DAB2IP),ENSG00000137801(THBS1),ENSG00000141506(PIK3R5),ENSG00000146648(EGFR),ENSG00000149948(HMGA2),ENSG00000169129(AFAP1L2),ENSG00000169398(PTK2),ENSG00000183087(GAS6)	ENSG00000106804(C5),ENSG00000129467(ADCY4),ENSG00000132535(DLG4),ENSG00000139318(DUSP6),ENSG00000157017(GHRL),ENSG00000162594(IL23R),ENSG00000214827(MTCP1),ENSG00000237693(IRGM)
BP	GO:0042742	defense response to bacterium	8	6	14	258	0.01536	0.159063	ENSG00000081181(ARG2),ENSG00000123240(OPTN),ENSG00000142627(EPHA2),ENSG00000164251(F2RL1),ENSG00000167754(KLK5),ENSG00000189334(S100A14),ENSG00000205420(KRT6A),ENSG00000226979(LTA)	ENSG00000138772(ANXA3),ENSG00000157873(TNFRSF14),ENSG00000159674(SPON2),ENSG00000162594(IL23R),ENSG00000164821(DEFA4),ENSG00000237693(IRGM)
BP	GO:0048010	vascular endothelial growth factor receptor signaling pathway	6	1	7	92	0.0154	0.159063	ENSG00000061676(NCKAP1),ENSG00000118257(NRP2),ENSG00000136848(DAB2IP),ENSG00000150630(VEGFC),ENSG00000150760(DOCK1),ENSG00000169398(PTK2)	ENSG00000037280(FLT4)
BP	GO:0060425	lung morphogenesis	4	1	5	52	0.01544	0.159063	ENSG00000041982(TNC),ENSG00000066468(FGFR2),ENSG00000083307(GRHL2),ENSG00000137693(YAP1)	ENSG00000164056(SPRY1)
MF	GO:0005021	vascular endothelial growth factor-activated receptor activity	1	1	2	7	0.01545	0.159063	ENSG00000118257(NRP2)	ENSG00000037280(FLT4)
MF	GO:0015205	nucleobase transmembrane transporter activity	0	2	2	7	0.01545	0.159063	-	ENSG00000103569(AQP9),ENSG00000197506(SLC28A3)
MF	GO:0098634	cell-matrix adhesion mediator activity	2	0	2	7	0.01545	0.159063	ENSG00000143127(ITGA10),ENSG00000164171(ITGA2)	-
BP	GO:0002544	chronic inflammatory response	3	0	3	19	0.01553	0.159448	ENSG00000137801(THBS1),ENSG00000137869(CYP19A1),ENSG00000226979(LTA)	-
BP	GO:0003094	glomerular filtration	3	0	3	19	0.01553	0.159448	ENSG00000151490(PTPRO),ENSG00000164251(F2RL1),ENSG00000183087(GAS6)	-
BP	GO:0030832	regulation of actin filament length	10	1	11	184	0.01572	0.161178	ENSG00000008853(RHOBTB2),ENSG00000061676(NCKAP1),ENSG00000070087(PFN2),ENSG00000085733(CTTN),ENSG00000090339(ICAM1),ENSG00000136717(BIN1),ENSG00000136842(TMOD1),ENSG00000164251(F2RL1),ENSG00000183853(KIRREL1),ENSG00000248905(FMN1)	ENSG00000128872(TMOD2)
MF	GO:0098641	cadherin binding involved in cell-cell adhesion	3	0	3	19	0.01583	0.162084	ENSG00000137699(TRIM29),ENSG00000184292(TACSTD2),ENSG00000184363(PKP3)	-
BP	GO:0045765	regulation of angiogenesis	11	4	15	285	0.01595	0.16297	ENSG00000100065(CARD10),ENSG00000113140(SPARC),ENSG00000136848(DAB2IP),ENSG00000137440(FGFBP1),ENSG00000137801(THBS1),ENSG00000142627(EPHA2),ENSG00000145632(PLK2),ENSG00000149948(HMGA2),ENSG00000150630(VEGFC),ENSG00000164619(BMPER),ENSG00000167768(KRT1)	ENSG00000073756(PTGS2),ENSG00000106804(C5),ENSG00000138772(ANXA3),ENSG00000157017(GHRL)
BP	GO:0065008	regulation of biological quality	86	43	129	3847	0.01596	0.16297	ENSG00000005059(MCUB),ENSG00000005471(ABCB4),ENSG00000008853(RHOBTB2),ENSG00000020577(SAMD4A),ENSG00000046604(DSG2),ENSG00000050165(DKK3),ENSG00000054793(ATP9A),ENSG00000061676(NCKAP1),ENSG00000062038(CDH3),ENSG00000070087(PFN2),ENSG00000073282(TP63),ENSG00000073792(IGF2BP2),ENSG00000075223(SEMA3C),ENSG00000076356(PLXNA2),ENSG00000081189(MEF2C),ENSG00000085733(CTTN),ENSG00000088387(DOCK9),ENSG000…	ENSG00000003436(TFPI),ENSG00000042317(SPATA7),ENSG00000058335(RASGRF1),ENSG00000064201(TSPAN32),ENSG00000072071(ADGRL1),ENSG00000073756(PTGS2),ENSG00000080298(RFX3),ENSG00000082196(C1QTNF3),ENSG00000091513(TF),ENSG00000101665(SMAD7),ENSG00000103569(AQP9),ENSG00000104177(MYEF2),ENSG00000105649(RAB3A),ENSG00000108556(CHRNE),ENSG00000108576(SLC6A4),ENSG00000110881(ASIC1),ENSG00000111215(PRR4),ENSG00…
BP	GO:0071495	cellular response to endogenous stimulus	33	18	51	1330	0.01601	0.163258	ENSG00000005884(ITGA3),ENSG00000041982(TNC),ENSG00000044115(CTNNA1),ENSG00000050165(DKK3),ENSG00000066468(FGFR2),ENSG00000067113(PLPP1),ENSG00000073282(TP63),ENSG00000081189(MEF2C),ENSG00000084636(COL16A1),ENSG00000090339(ICAM1),ENSG00000104413(ESRP1),ENSG00000105971(CAV2),ENSG00000105974(CAV1),ENSG00000107984(DKK1),ENSG00000114374(USP9Y),ENSG00000116285(ERRFI1),ENSG00000130147(SH3BP4),ENSG000001…	ENSG00000002726(AOC1),ENSG00000003436(TFPI),ENSG00000073756(PTGS2),ENSG00000101665(SMAD7),ENSG00000103569(AQP9),ENSG00000108576(SLC6A4),ENSG00000129467(ADCY4),ENSG00000130766(SESN2),ENSG00000155090(KLF10),ENSG00000157017(GHRL),ENSG00000163083(INHBB),ENSG00000164056(SPRY1),ENSG00000170915(PAQR8),ENSG00000172059(KLF11),ENSG00000179284(DAND5),ENSG00000181856(SLC2A4),ENSG00000182749(PAQR7),ENSG000002…
BP	GO:0051057	positive regulation of small GTPase mediated signal transduction	3	3	6	72	0.01606	0.163324	ENSG00000164251(F2RL1),ENSG00000205336(ADGRG1),ENSG00000275342(PRAG1)	ENSG00000058335(RASGRF1),ENSG00000171777(RASGRP4),ENSG00000204882(GPR20)
BP	GO:1903524	positive regulation of blood circulation	4	2	6	72	0.01606	0.163324	ENSG00000090339(ICAM1),ENSG00000105974(CAV1),ENSG00000146648(EGFR),ENSG00000164251(F2RL1)	ENSG00000073756(PTGS2),ENSG00000157017(GHRL)
BP	GO:0022008	neurogenesis	46	14	60	1610	0.01617	0.16422	ENSG00000005884(ITGA3),ENSG00000041982(TNC),ENSG00000044115(CTNNA1),ENSG00000061676(NCKAP1),ENSG00000066468(FGFR2),ENSG00000075223(SEMA3C),ENSG00000076356(PLXNA2),ENSG00000081189(MEF2C),ENSG00000085733(CTTN),ENSG00000102038(SMARCA1),ENSG00000104413(ESRP1),ENSG00000105976(MET),ENSG00000107984(DKK1),ENSG00000109321(AREG),ENSG00000117707(PROX1),ENSG00000118257(NRP2),ENSG00000118785(SPP1),ENSG0000012…	ENSG00000058335(RASGRF1),ENSG00000082014(SMARCD3),ENSG00000104177(MYEF2),ENSG00000105649(RAB3A),ENSG00000108576(SLC6A4),ENSG00000132359(RAP1GAP2),ENSG00000132535(DLG4),ENSG00000136854(STXBP1),ENSG00000141576(RNF157),ENSG00000157017(GHRL),ENSG00000159674(SPON2),ENSG00000165300(SLITRK5),ENSG00000181754(AMIGO1),ENSG00000213420(GPC2)
BP	GO:0002460	adaptive immune response based on somatic recombination of immune receptors built from immunoglobulin superfamily domains	7	7	14	260	0.01632	0.165519	ENSG00000081189(MEF2C),ENSG00000090339(ICAM1),ENSG00000115607(IL18RAP),ENSG00000137265(IRF4),ENSG00000144802(NFKBIZ),ENSG00000168685(IL7R),ENSG00000226979(LTA)	ENSG00000101665(SMAD7),ENSG00000106804(C5),ENSG00000115318(LOXL3),ENSG00000139178(C1RL),ENSG00000162594(IL23R),ENSG00000188372(ZP3),ENSG00000214279(SCART1)
BP	GO:0002683	negative regulation of immune system process	14	7	21	447	0.01641	0.166207	ENSG00000081181(ARG2),ENSG00000100906(NFKBIA),ENSG00000124145(SDC4),ENSG00000132522(GPS2),ENSG00000136848(DAB2IP),ENSG00000137265(IRF4),ENSG00000137801(THBS1),ENSG00000137869(CYP19A1),ENSG00000164251(F2RL1),ENSG00000166033(HTRA1),ENSG00000168685(IL7R),ENSG00000177425(PAWR),ENSG00000179588(ZFPM1),ENSG00000204103(MAFB)	ENSG00000064201(TSPAN32),ENSG00000101665(SMAD7),ENSG00000106804(C5),ENSG00000115318(LOXL3),ENSG00000157873(TNFRSF14),ENSG00000204577(LILRB3),ENSG00000241106(HLA-DOB)
BP	GO:0043085	positive regulation of catalytic activity	38	16	54	1425	0.0165	0.166421	ENSG00000013588(GPRC5A),ENSG00000062038(CDH3),ENSG00000066468(FGFR2),ENSG00000070087(PFN2),ENSG00000081189(MEF2C),ENSG00000083307(GRHL2),ENSG00000088387(DOCK9),ENSG00000090339(ICAM1),ENSG00000100065(CARD10),ENSG00000102962(CCL22),ENSG00000105971(CAV2),ENSG00000105974(CAV1),ENSG00000107863(ARHGAP21),ENSG00000107984(DKK1),ENSG00000111907(TPD52L1),ENSG00000112378(PERP),ENSG00000116285(ERRFI1),ENSG00…	ENSG00000058335(RASGRF1),ENSG00000099992(TBC1D10A),ENSG00000105649(RAB3A),ENSG00000105808(RASA4),ENSG00000106804(C5),ENSG00000129467(ADCY4),ENSG00000132359(RAP1GAP2),ENSG00000132535(DLG4),ENSG00000139318(DUSP6),ENSG00000157017(GHRL),ENSG00000162594(IL23R),ENSG00000171777(RASGRP4),ENSG00000188747(NOXA1),ENSG00000214827(MTCP1),ENSG00000237693(IRGM),ENSG00000274512(TBC1D3L)
BP	GO:0007435	salivary gland morphogenesis	4	0	4	35	0.01652	0.166421	ENSG00000066468(FGFR2),ENSG00000075223(SEMA3C),ENSG00000130702(LAMA5),ENSG00000146648(EGFR)	-
BP	GO:0034142	toll-like receptor 4 signaling pathway	4	0	4	35	0.01652	0.166421	ENSG00000100906(NFKBIA),ENSG00000136848(DAB2IP),ENSG00000164251(F2RL1),ENSG00000189334(S100A14)	-
BP	GO:0043368	positive T cell selection	2	2	4	35	0.01652	0.166421	ENSG00000137265(IRF4),ENSG00000179588(ZFPM1)	ENSG00000115318(LOXL3),ENSG00000162594(IL23R)
BP	GO:0007601	visual perception	7	5	12	210	0.01656	0.1666	ENSG00000062038(CDH3),ENSG00000100234(TIMP3),ENSG00000115380(EFEMP1),ENSG00000116016(EPAS1),ENSG00000120708(TGFBI),ENSG00000140859(KIFC3),ENSG00000184292(TACSTD2)	ENSG00000042317(SPATA7),ENSG00000091262(ABCC6),ENSG00000101890(GUCY2F),ENSG00000102878(HSF4),ENSG00000111215(PRR4)
CC	GO:0016324	apical plasma membrane	13	3	16	319	0.01688	0.169465	ENSG00000005471(ABCB4),ENSG00000046604(DSG2),ENSG00000104067(TJP1),ENSG00000107186(MPDZ),ENSG00000114019(AMOTL2),ENSG00000143153(ATP1B1),ENSG00000145623(OSMR),ENSG00000146648(EGFR),ENSG00000151490(PTPRO),ENSG00000153721(CNKSR3),ENSG00000163347(CLDN1),ENSG00000164638(SLC29A4),ENSG00000169398(PTK2)	ENSG00000091262(ABCC6),ENSG00000091513(TF),ENSG00000197375(SLC22A5)
BP	GO:0120036	plasma membrane bounded cell projection organization	42	14	56	1489	0.01689	0.169465	ENSG00000005884(ITGA3),ENSG00000041982(TNC),ENSG00000044115(CTNNA1),ENSG00000061676(NCKAP1),ENSG00000066468(FGFR2),ENSG00000070087(PFN2),ENSG00000075223(SEMA3C),ENSG00000076356(PLXNA2),ENSG00000081189(MEF2C),ENSG00000085733(CTTN),ENSG00000090339(ICAM1),ENSG00000100558(PLEK2),ENSG00000105974(CAV1),ENSG00000107984(DKK1),ENSG00000109321(AREG),ENSG00000118257(NRP2),ENSG00000118785(SPP1),ENSG000001241…	ENSG00000058335(RASGRF1),ENSG00000080298(RFX3),ENSG00000105649(RAB3A),ENSG00000132359(RAP1GAP2),ENSG00000132535(DLG4),ENSG00000136854(STXBP1),ENSG00000141576(RNF157),ENSG00000157017(GHRL),ENSG00000158163(DZIP1L),ENSG00000159674(SPON2),ENSG00000165300(SLITRK5),ENSG00000181754(AMIGO1),ENSG00000186889(TMEM17),ENSG00000213420(GPC2)
BP	GO:0043367	CD4-positive, alpha-beta T cell differentiation	3	3	6	73	0.0171	0.171186	ENSG00000137265(IRF4),ENSG00000144802(NFKBIZ),ENSG00000179588(ZFPM1)	ENSG00000101665(SMAD7),ENSG00000115318(LOXL3),ENSG00000162594(IL23R)
BP	GO:0044093	positive regulation of molecular function	46	19	65	1772	0.01711	0.171186	ENSG00000013588(GPRC5A),ENSG00000062038(CDH3),ENSG00000066468(FGFR2),ENSG00000070087(PFN2),ENSG00000081189(MEF2C),ENSG00000083307(GRHL2),ENSG00000088387(DOCK9),ENSG00000090339(ICAM1),ENSG00000100065(CARD10),ENSG00000102962(CCL22),ENSG00000105971(CAV2),ENSG00000105974(CAV1),ENSG00000105976(MET),ENSG00000107863(ARHGAP21),ENSG00000107984(DKK1),ENSG00000109689(STIM2),ENSG00000111907(TPD52L1),ENSG0000…	ENSG00000058335(RASGRF1),ENSG00000099992(TBC1D10A),ENSG00000101049(SGK2),ENSG00000105649(RAB3A),ENSG00000105808(RASA4),ENSG00000106804(C5),ENSG00000129467(ADCY4),ENSG00000132359(RAP1GAP2),ENSG00000132535(DLG4),ENSG00000138772(ANXA3),ENSG00000139318(DUSP6),ENSG00000157017(GHRL),ENSG00000162594(IL23R),ENSG00000171777(RASGRP4),ENSG00000188747(NOXA1),ENSG00000213366(GSTM2),ENSG00000214827(MTCP1),ENSG…
MF	GO:0005044	scavenger receptor activity	3	2	5	53	0.01713	0.171186	ENSG00000142910(TINAGL1),ENSG00000161921(CXCL16),ENSG00000177675(CD163L1)	ENSG00000115318(LOXL3),ENSG00000214279(SCART1)
CC	GO:0005856	cytoskeleton	54	23	77	2194	0.01734	0.173054	ENSG00000005471(ABCB4),ENSG00000008853(RHOBTB2),ENSG00000039560(RAI14),ENSG00000044115(CTNNA1),ENSG00000061676(NCKAP1),ENSG00000070087(PFN2),ENSG00000073792(IGF2BP2),ENSG00000081277(PKP1),ENSG00000085733(CTTN),ENSG00000099814(CEP170B),ENSG00000100558(PLEK2),ENSG00000102024(PLS3),ENSG00000104067(TJP1),ENSG00000107863(ARHGAP21),ENSG00000114993(RTKN),ENSG00000117016(RIMS3),ENSG00000118898(PPL),ENSG0…	ENSG00000042317(SPATA7),ENSG00000101605(MYOM1),ENSG00000101665(SMAD7),ENSG00000119242(CCDC92),ENSG00000120913(PDLIM2),ENSG00000128872(TMOD2),ENSG00000131242(RAB11FIP4),ENSG00000132359(RAP1GAP2),ENSG00000132535(DLG4),ENSG00000136854(STXBP1),ENSG00000137831(UACA),ENSG00000147082(CCNB3),ENSG00000149201(CCDC81),ENSG00000154027(AK5),ENSG00000158163(DZIP1L),ENSG00000159450(TCHH),ENSG00000164591(MYOZ3),…
CC	GO:0098552	side of membrane	15	8	23	515	0.01752	0.174618	ENSG00000005884(ITGA3),ENSG00000090339(ICAM1),ENSG00000103855(CD276),ENSG00000105971(CAV2),ENSG00000115884(SDC1),ENSG00000116285(ERRFI1),ENSG00000117298(ECE1),ENSG00000137801(THBS1),ENSG00000140945(CDH13),ENSG00000145623(OSMR),ENSG00000164171(ITGA2),ENSG00000168685(IL7R),ENSG00000172380(GNG12),ENSG00000177675(CD163L1),ENSG00000204287(HLA-DRA)	ENSG00000091513(TF),ENSG00000132535(DLG4),ENSG00000137070(IL11RA),ENSG00000157873(TNFRSF14),ENSG00000162594(IL23R),ENSG00000181856(SLC2A4),ENSG00000188404(SELL),ENSG00000214279(SCART1)
BP	GO:0030833	regulation of actin filament polymerization	9	1	10	163	0.01763	0.175016	ENSG00000008853(RHOBTB2),ENSG00000061676(NCKAP1),ENSG00000070087(PFN2),ENSG00000085733(CTTN),ENSG00000090339(ICAM1),ENSG00000136717(BIN1),ENSG00000136842(TMOD1),ENSG00000183853(KIRREL1),ENSG00000248905(FMN1)	ENSG00000128872(TMOD2)
BP	GO:0045766	positive regulation of angiogenesis	6	4	10	163	0.01763	0.175016	ENSG00000137440(FGFBP1),ENSG00000137801(THBS1),ENSG00000145632(PLK2),ENSG00000149948(HMGA2),ENSG00000150630(VEGFC),ENSG00000164619(BMPER)	ENSG00000073756(PTGS2),ENSG00000106804(C5),ENSG00000138772(ANXA3),ENSG00000157017(GHRL)
BP	GO:1903034	regulation of response to wounding	7	3	10	163	0.01763	0.175016	ENSG00000105974(CAV1),ENSG00000118785(SPP1),ENSG00000137801(THBS1),ENSG00000144824(PHLDB2),ENSG00000164251(F2RL1),ENSG00000167768(KRT1),ENSG00000261150(EPPK1)	ENSG00000003436(TFPI),ENSG00000105649(RAB3A),ENSG00000183044(ABAT)
BP	GO:0071229	cellular response to acid chemical	10	2	12	212	0.01771	0.175213	ENSG00000005471(ABCB4),ENSG00000041982(TNC),ENSG00000066468(FGFR2),ENSG00000084636(COL16A1),ENSG00000130147(SH3BP4),ENSG00000137693(YAP1),ENSG00000146648(EGFR),ENSG00000163347(CLDN1),ENSG00000188910(GJB3),ENSG00000197565(COL4A6)	ENSG00000108576(SLC6A4),ENSG00000130766(SESN2)
BP	GO:0032102	negative regulation of response to external stimulus	11	5	16	315	0.01772	0.175213	ENSG00000075223(SEMA3C),ENSG00000081181(ARG2),ENSG00000118785(SPP1),ENSG00000132522(GPS2),ENSG00000137801(THBS1),ENSG00000137869(CYP19A1),ENSG00000144824(PHLDB2),ENSG00000151490(PTPRO),ENSG00000166033(HTRA1),ENSG00000167768(KRT1),ENSG00000261150(EPPK1)	ENSG00000003436(TFPI),ENSG00000082196(C1QTNF3),ENSG00000106804(C5),ENSG00000157017(GHRL),ENSG00000183044(ABAT)
BP	GO:1901342	regulation of vasculature development	12	4	16	315	0.01772	0.175213	ENSG00000100065(CARD10),ENSG00000113140(SPARC),ENSG00000136848(DAB2IP),ENSG00000137440(FGFBP1),ENSG00000137801(THBS1),ENSG00000142627(EPHA2),ENSG00000145632(PLK2),ENSG00000149948(HMGA2),ENSG00000150630(VEGFC),ENSG00000158125(XDH),ENSG00000164619(BMPER),ENSG00000167768(KRT1)	ENSG00000073756(PTGS2),ENSG00000106804(C5),ENSG00000138772(ANXA3),ENSG00000157017(GHRL)
BP	GO:1903522	regulation of blood circulation	10	5	15	289	0.01786	0.176365	ENSG00000046604(DSG2),ENSG00000090339(ICAM1),ENSG00000096433(ITPR3),ENSG00000105974(CAV1),ENSG00000116016(EPAS1),ENSG00000117298(ECE1),ENSG00000136717(BIN1),ENSG00000143153(ATP1B1),ENSG00000146648(EGFR),ENSG00000164251(F2RL1)	ENSG00000073756(PTGS2),ENSG00000101665(SMAD7),ENSG00000157017(GHRL),ENSG00000159899(NPR2),ENSG00000213366(GSTM2)
BP	GO:0032331	negative regulation of chondrocyte differentiation	3	0	3	20	0.0179	0.176527	ENSG00000087494(PTHLH),ENSG00000115380(EFEMP1),ENSG00000136378(ADAMTS7)	-
BP	GO:0002042	cell migration involved in sprouting angiogenesis	4	1	5	54	0.01795	0.176555	ENSG00000100065(CARD10),ENSG00000137440(FGFBP1),ENSG00000137801(THBS1),ENSG00000145632(PLK2)	ENSG00000073756(PTGS2)
BP	GO:0043536	positive regulation of blood vessel endothelial cell migration	4	1	5	54	0.01795	0.176555	ENSG00000137440(FGFBP1),ENSG00000137801(THBS1),ENSG00000145632(PLK2),ENSG00000150630(VEGFC)	ENSG00000073756(PTGS2)
BP	GO:1901343	negative regulation of vasculature development	7	1	8	117	0.018	0.176815	ENSG00000100065(CARD10),ENSG00000113140(SPARC),ENSG00000136848(DAB2IP),ENSG00000137801(THBS1),ENSG00000142627(EPHA2),ENSG00000145632(PLK2),ENSG00000158125(XDH)	ENSG00000157017(GHRL)
MF	GO:0060589	nucleoside-triphosphatase regulator activity	11	6	17	340	0.01812	0.176847	ENSG00000107863(ARHGAP21),ENSG00000114993(RTKN),ENSG00000116285(ERRFI1),ENSG00000130147(SH3BP4),ENSG00000132522(GPS2),ENSG00000136848(DAB2IP),ENSG00000137962(ARHGAP29),ENSG00000143153(ATP1B1),ENSG00000150760(DOCK1),ENSG00000151693(ASAP2),ENSG00000196914(ARHGEF12)	ENSG00000099992(TBC1D10A),ENSG00000105649(RAB3A),ENSG00000105808(RASA4),ENSG00000130766(SESN2),ENSG00000132359(RAP1GAP2),ENSG00000274512(TBC1D3L)
BP	GO:0009636	response to toxic substance	8	5	13	238	0.01817	0.176847	ENSG00000115884(SDC1),ENSG00000130508(PXDN),ENSG00000147465(STAR),ENSG00000163347(CLDN1),ENSG00000167693(NXN),ENSG00000170385(SLC30A1),ENSG00000187193(MT1X),ENSG00000275302(CCL4)	ENSG00000073756(PTGS2),ENSG00000108576(SLC6A4),ENSG00000130766(SESN2),ENSG00000137274(BPHL),ENSG00000213366(GSTM2)
BP	GO:0060411	cardiac septum morphogenesis	5	1	6	74	0.01818	0.176847	ENSG00000066468(FGFR2),ENSG00000075223(SEMA3C),ENSG00000117707(PROX1),ENSG00000118257(NRP2),ENSG00000179588(ZFPM1)	ENSG00000101665(SMAD7)
BP	GO:0061045	negative regulation of wound healing	4	2	6	74	0.01818	0.176847	ENSG00000137801(THBS1),ENSG00000144824(PHLDB2),ENSG00000167768(KRT1),ENSG00000261150(EPPK1)	ENSG00000003436(TFPI),ENSG00000183044(ABAT)
BP	GO:0033280	response to vitamin D	3	1	4	36	0.01818	0.176847	ENSG00000041982(TNC),ENSG00000118785(SPP1),ENSG00000165272(AQP3)	ENSG00000073756(PTGS2)
BP	GO:0046636	negative regulation of alpha-beta T cell activation	1	3	4	36	0.01818	0.176847	ENSG00000081181(ARG2)	ENSG00000101665(SMAD7),ENSG00000115318(LOXL3),ENSG00000157873(TNFRSF14)
BP	GO:2000403	positive regulation of lymphocyte migration	3	1	4	36	0.01818	0.176847	ENSG00000125735(TNFSF14),ENSG00000145824(CXCL14),ENSG00000275302(CCL4)	ENSG00000157873(TNFRSF14)
BP	GO:0043549	regulation of kinase activity	21	14	35	855	0.01822	0.176847	ENSG00000013588(GPRC5A),ENSG00000081189(MEF2C),ENSG00000100065(CARD10),ENSG00000105974(CAV1),ENSG00000107984(DKK1),ENSG00000111907(TPD52L1),ENSG00000116285(ERRFI1),ENSG00000117707(PROX1),ENSG00000124145(SDC4),ENSG00000124882(EREG),ENSG00000132522(GPS2),ENSG00000136848(DAB2IP),ENSG00000137801(THBS1),ENSG00000141506(PIK3R5),ENSG00000146648(EGFR),ENSG00000149948(HMGA2),ENSG00000162545(CAMK2N1),ENSG0…	ENSG00000100100(PIK3IP1),ENSG00000106804(C5),ENSG00000129467(ADCY4),ENSG00000130766(SESN2),ENSG00000132535(DLG4),ENSG00000139318(DUSP6),ENSG00000147082(CCNB3),ENSG00000157017(GHRL),ENSG00000159733(ZFYVE28),ENSG00000162594(IL23R),ENSG00000164056(SPRY1),ENSG00000168517(HEXIM2),ENSG00000214827(MTCP1),ENSG00000237693(IRGM)
MF	GO:0030296	protein tyrosine kinase activator activity	2	1	3	20	0.01824	0.176847	ENSG00000169129(AFAP1L2),ENSG00000183087(GAS6)	ENSG00000157017(GHRL)
BP	GO:0051046	regulation of secretion	18	15	33	796	0.01826	0.176847	ENSG00000070087(PFN2),ENSG00000081181(ARG2),ENSG00000081189(MEF2C),ENSG00000096433(ITPR3),ENSG00000111335(OAS2),ENSG00000115884(SDC1),ENSG00000116729(WLS),ENSG00000117016(RIMS3),ENSG00000118785(SPP1),ENSG00000124145(SDC4),ENSG00000133026(MYH10),ENSG00000137869(CYP19A1),ENSG00000146648(EGFR),ENSG00000150630(VEGFC),ENSG00000164251(F2RL1),ENSG00000170385(SLC30A1),ENSG00000183087(GAS6),ENSG0000020584…	ENSG00000080298(RFX3),ENSG00000082196(C1QTNF3),ENSG00000101605(MYOM1),ENSG00000105649(RAB3A),ENSG00000106804(C5),ENSG00000108576(SLC6A4),ENSG00000110881(ASIC1),ENSG00000116396(KCNC4),ENSG00000136854(STXBP1),ENSG00000149927(DOC2A),ENSG00000157017(GHRL),ENSG00000157873(TNFRSF14),ENSG00000163083(INHBB),ENSG00000183044(ABAT),ENSG00000188372(ZP3)
BP	GO:0051128	regulation of cellular component organization	67	20	87	2482	0.01827	0.176847	ENSG00000005471(ABCB4),ENSG00000005884(ITGA3),ENSG00000008853(RHOBTB2),ENSG00000061676(NCKAP1),ENSG00000070087(PFN2),ENSG00000073282(TP63),ENSG00000075223(SEMA3C),ENSG00000076356(PLXNA2),ENSG00000081189(MEF2C),ENSG00000084636(COL16A1),ENSG00000085733(CTTN),ENSG00000088808(PPP1R13B),ENSG00000090339(ICAM1),ENSG00000100558(PLEK2),ENSG00000104067(TJP1),ENSG00000105971(CAV2),ENSG00000105974(CAV1),ENSG…	ENSG00000072071(ADGRL1),ENSG00000091513(TF),ENSG00000101049(SGK2),ENSG00000105649(RAB3A),ENSG00000128872(TMOD2),ENSG00000130766(SESN2),ENSG00000132359(RAP1GAP2),ENSG00000132535(DLG4),ENSG00000136854(STXBP1),ENSG00000141576(RNF157),ENSG00000147082(CCNB3),ENSG00000157017(GHRL),ENSG00000165300(SLITRK5),ENSG00000177427(MIEF2),ENSG00000178404(CEP295NL),ENSG00000181754(AMIGO1),ENSG00000181856(SLC2A4),E…
BP	GO:0050953	sensory perception of light stimulus	7	5	12	213	0.0183	0.176847	ENSG00000062038(CDH3),ENSG00000100234(TIMP3),ENSG00000115380(EFEMP1),ENSG00000116016(EPAS1),ENSG00000120708(TGFBI),ENSG00000140859(KIFC3),ENSG00000184292(TACSTD2)	ENSG00000042317(SPATA7),ENSG00000091262(ABCC6),ENSG00000101890(GUCY2F),ENSG00000102878(HSF4),ENSG00000111215(PRR4)
CC	GO:0005581	collagen trimer	5	2	7	97	0.01831	0.176847	ENSG00000084636(COL16A1),ENSG00000186417(GLDN),ENSG00000188153(COL4A5),ENSG00000196739(COL27A1),ENSG00000197565(COL4A6)	ENSG00000049089(COL9A2),ENSG00000082196(C1QTNF3)
BP	GO:0050817	coagulation	12	5	17	343	0.01838	0.177295	ENSG00000088387(DOCK9),ENSG00000096433(ITPR3),ENSG00000105974(CAV1),ENSG00000137801(THBS1),ENSG00000141506(PIK3R5),ENSG00000150760(DOCK1),ENSG00000164171(ITGA2),ENSG00000164251(F2RL1),ENSG00000167768(KRT1),ENSG00000179588(ZFPM1),ENSG00000183087(GAS6),ENSG00000185022(MAFF)	ENSG00000003436(TFPI),ENSG00000064201(TSPAN32),ENSG00000136854(STXBP1),ENSG00000183044(ABAT),ENSG00000249853(HS3ST5)
BP	GO:0051588	regulation of neurotransmitter transport	4	4	8	118	0.01885	0.181595	ENSG00000070087(PFN2),ENSG00000081189(MEF2C),ENSG00000117016(RIMS3),ENSG00000170385(SLC30A1)	ENSG00000105649(RAB3A),ENSG00000110881(ASIC1),ENSG00000116396(KCNC4),ENSG00000136854(STXBP1)
BP	GO:0006909	phagocytosis	11	3	14	265	0.01892	0.182035	ENSG00000008853(RHOBTB2),ENSG00000061676(NCKAP1),ENSG00000105976(MET),ENSG00000109113(RAB34),ENSG00000129219(PLD2),ENSG00000137801(THBS1),ENSG00000150760(DOCK1),ENSG00000164171(ITGA2),ENSG00000164251(F2RL1),ENSG00000169398(PTK2),ENSG00000183087(GAS6)	ENSG00000105352(CEACAM4),ENSG00000138772(ANXA3),ENSG00000159674(SPON2)
CC	GO:0098802	plasma membrane receptor complex	6	5	11	193	0.01913	0.183733	ENSG00000005884(ITGA3),ENSG00000115607(IL18RAP),ENSG00000132470(ITGB4),ENSG00000143127(ITGA10),ENSG00000145623(OSMR),ENSG00000164171(ITGA2)	ENSG00000064201(TSPAN32),ENSG00000091513(TF),ENSG00000108556(CHRNE),ENSG00000132535(DLG4),ENSG00000162594(IL23R)
MF	GO:0044877	macromolecular complex binding	36	8	44	1121	0.01916	0.183733	ENSG00000005884(ITGA3),ENSG00000044115(CTNNA1),ENSG00000081277(PKP1),ENSG00000084636(COL16A1),ENSG00000090339(ICAM1),ENSG00000102024(PLS3),ENSG00000102038(SMARCA1),ENSG00000113140(SPARC),ENSG00000120708(TGFBI),ENSG00000128641(MYO1B),ENSG00000130702(LAMA5),ENSG00000132470(ITGB4),ENSG00000133026(MYH10),ENSG00000136717(BIN1),ENSG00000136842(TMOD1),ENSG00000136848(DAB2IP),ENSG00000137801(THBS1),ENSG0…	ENSG00000002726(AOC1),ENSG00000101605(MYOM1),ENSG00000101665(SMAD7),ENSG00000108576(SLC6A4),ENSG00000132535(DLG4),ENSG00000140543(DET1),ENSG00000197181(PIWIL2),ENSG00000241106(HLA-DOB)
BP	GO:0090066	regulation of anatomical structure size	19	4	23	510	0.01917	0.183733	ENSG00000008853(RHOBTB2),ENSG00000061676(NCKAP1),ENSG00000070087(PFN2),ENSG00000075223(SEMA3C),ENSG00000085733(CTTN),ENSG00000090339(ICAM1),ENSG00000105974(CAV1),ENSG00000117298(ECE1),ENSG00000118785(SPP1),ENSG00000136717(BIN1),ENSG00000136842(TMOD1),ENSG00000146648(EGFR),ENSG00000164116(GUCY1A1),ENSG00000164251(F2RL1),ENSG00000168685(IL7R),ENSG00000183853(KIRREL1),ENSG00000198910(L1CAM),ENSG0000…	ENSG00000073756(PTGS2),ENSG00000108576(SLC6A4),ENSG00000128872(TMOD2),ENSG00000132359(RAP1GAP2)
CC	GO:0098651	basement membrane collagen trimer	2	0	2	8	0.01925	0.183804	ENSG00000188153(COL4A5),ENSG00000197565(COL4A6)	-
BP	GO:0006911	phagocytosis, engulfment	5	0	5	55	0.0193	0.183804	ENSG00000008853(RHOBTB2),ENSG00000137801(THBS1),ENSG00000150760(DOCK1),ENSG00000164171(ITGA2),ENSG00000164251(F2RL1)	-
BP	GO:0035924	cellular response to vascular endothelial growth factor stimulus	4	1	5	55	0.0193	0.183804	ENSG00000118257(NRP2),ENSG00000136848(DAB2IP),ENSG00000150630(VEGFC),ENSG00000158125(XDH)	ENSG00000037280(FLT4)
BP	GO:0050819	negative regulation of coagulation	2	3	5	55	0.0193	0.183804	ENSG00000137801(THBS1),ENSG00000167768(KRT1)	ENSG00000003436(TFPI),ENSG00000183044(ABAT),ENSG00000249853(HS3ST5)
BP	GO:0061098	positive regulation of protein tyrosine kinase activity	3	2	5	55	0.0193	0.183804	ENSG00000124882(EREG),ENSG00000169129(AFAP1L2),ENSG00000183087(GAS6)	ENSG00000132535(DLG4),ENSG00000157017(GHRL)
BP	GO:0003013	circulatory system process	17	7	24	539	0.01945	0.184279	ENSG00000046604(DSG2),ENSG00000090339(ICAM1),ENSG00000096433(ITPR3),ENSG00000104067(TJP1),ENSG00000105974(CAV1),ENSG00000116016(EPAS1),ENSG00000117298(ECE1),ENSG00000136717(BIN1),ENSG00000137693(YAP1),ENSG00000143153(ATP1B1),ENSG00000146648(EGFR),ENSG00000150630(VEGFC),ENSG00000151490(PTPRO),ENSG00000164116(GUCY1A1),ENSG00000164251(F2RL1),ENSG00000166833(NAV2),ENSG00000183087(GAS6)	ENSG00000073756(PTGS2),ENSG00000101665(SMAD7),ENSG00000108576(SLC6A4),ENSG00000157017(GHRL),ENSG00000159899(NPR2),ENSG00000183044(ABAT),ENSG00000213366(GSTM2)
BP	GO:0044092	negative regulation of molecular function	27	16	43	1100	0.01946	0.184279	ENSG00000013588(GPRC5A),ENSG00000050165(DKK3),ENSG00000100234(TIMP3),ENSG00000100906(NFKBIA),ENSG00000105974(CAV1),ENSG00000105976(MET),ENSG00000107984(DKK1),ENSG00000114993(RTKN),ENSG00000116285(ERRFI1),ENSG00000117707(PROX1),ENSG00000125735(TNFSF14),ENSG00000130147(SH3BP4),ENSG00000132522(GPS2),ENSG00000136717(BIN1),ENSG00000136848(DAB2IP),ENSG00000137801(THBS1),ENSG00000138271(GPR87),ENSG00000…	ENSG00000003436(TFPI),ENSG00000055957(ITIH1),ENSG00000073756(PTGS2),ENSG00000091513(TF),ENSG00000100100(PIK3IP1),ENSG00000101665(SMAD7),ENSG00000105808(RASA4),ENSG00000106804(C5),ENSG00000138772(ANXA3),ENSG00000139318(DUSP6),ENSG00000159733(ZFYVE28),ENSG00000164056(SPRY1),ENSG00000168517(HEXIM2),ENSG00000178404(CEP295NL),ENSG00000182885(ADGRG3),ENSG00000213366(GSTM2)
BP	GO:0032635	interleukin-6 production	5	4	9	142	0.01962	0.184279	ENSG00000115607(IL18RAP),ENSG00000124882(EREG),ENSG00000164251(F2RL1),ENSG00000169129(AFAP1L2),ENSG00000183087(GAS6)	ENSG00000082196(C1QTNF3),ENSG00000157017(GHRL),ENSG00000159674(SPON2),ENSG00000181722(ZBTB20)
BP	GO:0046660	female sex differentiation	5	3	8	119	0.01973	0.184279	ENSG00000044115(CTNNA1),ENSG00000073282(TP63),ENSG00000090339(ICAM1),ENSG00000124882(EREG),ENSG00000137869(CYP19A1)	ENSG00000163083(INHBB),ENSG00000183161(FANCF),ENSG00000188372(ZP3)
MF	GO:0001618	virus receptor activity	5	1	6	75	0.01991	0.184279	ENSG00000090339(ICAM1),ENSG00000142627(EPHA2),ENSG00000146648(EGFR),ENSG00000163347(CLDN1),ENSG00000164171(ITGA2)	ENSG00000157873(TNFRSF14)
MF	GO:0104005	hijacked molecular function	5	1	6	75	0.01991	0.184279	ENSG00000090339(ICAM1),ENSG00000142627(EPHA2),ENSG00000146648(EGFR),ENSG00000163347(CLDN1),ENSG00000164171(ITGA2)	ENSG00000157873(TNFRSF14)
BP	GO:0060421	positive regulation of heart growth	4	0	4	37	0.01994	0.184279	ENSG00000066468(FGFR2),ENSG00000081189(MEF2C),ENSG00000117707(PROX1),ENSG00000137693(YAP1)	-
BP	GO:0060428	lung epithelium development	4	0	4	37	0.01994	0.184279	ENSG00000066468(FGFR2),ENSG00000083307(GRHL2),ENSG00000116285(ERRFI1),ENSG00000137693(YAP1)	-
BP	GO:0001547	antral ovarian follicle growth	1	1	2	8	0.01994	0.184279	ENSG00000124882(EREG)	ENSG00000188372(ZP3)
BP	GO:0002578	negative regulation of antigen processing and presentation	1	1	2	8	0.01994	0.184279	ENSG00000137801(THBS1)	ENSG00000241106(HLA-DOB)
BP	GO:0002741	positive regulation of cytokine secretion involved in immune response	1	1	2	8	0.01994	0.184279	ENSG00000164251(F2RL1)	ENSG00000157873(TNFRSF14)
BP	GO:0015858	nucleoside transport	1	1	2	8	0.01994	0.184279	ENSG00000164638(SLC29A4)	ENSG00000197506(SLC28A3)
BP	GO:0030916	otic vesicle formation	2	0	2	8	0.01994	0.184279	ENSG00000066468(FGFR2),ENSG00000117707(PROX1)	-
BP	GO:0031630	regulation of synaptic vesicle fusion to presynaptic active zone membrane	0	2	2	8	0.01994	0.184279	-	ENSG00000105649(RAB3A),ENSG00000136854(STXBP1)
BP	GO:0060478	acrosomal vesicle exocytosis	0	2	2	8	0.01994	0.184279	-	ENSG00000105649(RAB3A),ENSG00000188372(ZP3)
BP	GO:0061370	testosterone biosynthetic process	2	0	2	8	0.01994	0.184279	ENSG00000137869(CYP19A1),ENSG00000147465(STAR)	-
BP	GO:0070459	prolactin secretion	1	1	2	8	0.01994	0.184279	ENSG00000146648(EGFR)	ENSG00000183044(ABAT)
BP	GO:0070831	basement membrane assembly	2	0	2	8	0.01994	0.184279	ENSG00000058085(LAMC2),ENSG00000144824(PHLDB2)	-
BP	GO:0072530	purine-containing compound transmembrane transport	0	2	2	8	0.01994	0.184279	-	ENSG00000103569(AQP9),ENSG00000197506(SLC28A3)
BP	GO:1900747	negative regulation of vascular endothelial growth factor signaling pathway	2	0	2	8	0.01994	0.184279	ENSG00000136848(DAB2IP),ENSG00000158125(XDH)	-
BP	GO:1902459	positive regulation of stem cell population maintenance	2	0	2	8	0.01994	0.184279	ENSG00000073282(TP63),ENSG00000137693(YAP1)	-
BP	GO:1903044	protein localization to membrane raft	2	0	2	8	0.01994	0.184279	ENSG00000105974(CAV1),ENSG00000143153(ATP1B1)	-
BP	GO:2000321	positive regulation of T-helper 17 cell differentiation	1	1	2	8	0.01994	0.184279	ENSG00000144802(NFKBIZ)	ENSG00000162594(IL23R)
BP	GO:2000501	regulation of natural killer cell chemotaxis	2	0	2	8	0.01994	0.184279	ENSG00000145824(CXCL14),ENSG00000275302(CCL4)	-
CC	GO:0016528	sarcoplasm	4	2	6	77	0.02	0.184606	ENSG00000081189(MEF2C),ENSG00000096433(ITPR3),ENSG00000137801(THBS1),ENSG00000158125(XDH)	ENSG00000181856(SLC2A4),ENSG00000213366(GSTM2)
BP	GO:0043900	regulation of multi-organism process	13	6	19	401	0.02012	0.185485	ENSG00000081181(ARG2),ENSG00000105971(CAV2),ENSG00000105974(CAV1),ENSG00000117707(PROX1),ENSG00000123240(OPTN),ENSG00000142089(IFITM3),ENSG00000149948(HMGA2),ENSG00000164251(F2RL1),ENSG00000166033(HTRA1),ENSG00000167754(KLK5),ENSG00000205420(KRT6A),ENSG00000226979(LTA),ENSG00000275302(CCL4)	ENSG00000064201(TSPAN32),ENSG00000159899(NPR2),ENSG00000162594(IL23R),ENSG00000163083(INHBB),ENSG00000188372(ZP3),ENSG00000249853(HS3ST5)
MF	GO:0008504	monoamine transmembrane transporter activity	1	1	2	8	0.02021	0.186086	ENSG00000164638(SLC29A4)	ENSG00000108576(SLC6A4)
BP	GO:0071774	response to fibroblast growth factor	8	1	9	143	0.02044	0.186419	ENSG00000041982(TNC),ENSG00000066468(FGFR2),ENSG00000104413(ESRP1),ENSG00000137440(FGFBP1),ENSG00000137801(THBS1),ENSG00000147465(STAR),ENSG00000180730(SHISA2),ENSG00000185070(FLRT2)	ENSG00000164056(SPRY1)
BP	GO:0006833	water transport	1	2	3	21	0.02045	0.186419	ENSG00000165272(AQP3)	ENSG00000103569(AQP9),ENSG00000141469(SLC14A1)
BP	GO:0010804	negative regulation of tumor necrosis factor-mediated signaling pathway	3	0	3	21	0.02045	0.186419	ENSG00000132522(GPS2),ENSG00000164251(F2RL1),ENSG00000183087(GAS6)	-
BP	GO:0035455	response to interferon-alpha	3	0	3	21	0.02045	0.186419	ENSG00000142089(IFITM3),ENSG00000147465(STAR),ENSG00000183087(GAS6)	-
BP	GO:0051497	negative regulation of stress fiber assembly	3	0	3	21	0.02045	0.186419	ENSG00000105976(MET),ENSG00000144824(PHLDB2),ENSG00000184292(TACSTD2)	-
BP	GO:0090050	positive regulation of cell migration involved in sprouting angiogenesis	2	1	3	21	0.02045	0.186419	ENSG00000137440(FGFBP1),ENSG00000145632(PLK2)	ENSG00000073756(PTGS2)
BP	GO:2000738	positive regulation of stem cell differentiation	3	0	3	21	0.02045	0.186419	ENSG00000075223(SEMA3C),ENSG00000134532(SOX5),ENSG00000184292(TACSTD2)	-
BP	GO:2000810	regulation of bicellular tight junction assembly	3	0	3	21	0.02045	0.186419	ENSG00000104067(TJP1),ENSG00000142627(EPHA2),ENSG00000163347(CLDN1)	-
BP	GO:0055117	regulation of cardiac muscle contraction	4	2	6	76	0.02047	0.186419	ENSG00000046604(DSG2),ENSG00000105974(CAV1),ENSG00000136717(BIN1),ENSG00000143153(ATP1B1)	ENSG00000101665(SMAD7),ENSG00000213366(GSTM2)
BP	GO:0006954	inflammatory response	21	9	30	715	0.02053	0.186738	ENSG00000090339(ICAM1),ENSG00000100906(NFKBIA),ENSG00000102962(CCL22),ENSG00000115607(IL18RAP),ENSG00000115884(SDC1),ENSG00000118785(SPP1),ENSG00000132522(GPS2),ENSG00000136848(DAB2IP),ENSG00000137801(THBS1),ENSG00000137869(CYP19A1),ENSG00000142627(EPHA2),ENSG00000144802(NFKBIZ),ENSG00000145623(OSMR),ENSG00000146648(EGFR),ENSG00000164171(ITGA2),ENSG00000164251(F2RL1),ENSG00000167768(KRT1),ENSG000…	ENSG00000073756(PTGS2),ENSG00000082196(C1QTNF3),ENSG00000099998(GGT5),ENSG00000106804(C5),ENSG00000115318(LOXL3),ENSG00000157017(GHRL),ENSG00000162594(IL23R),ENSG00000188372(ZP3),ENSG00000237693(IRGM)
BP	GO:0060485	mesenchyme development	10	4	14	268	0.02062	0.187284	ENSG00000066468(FGFR2),ENSG00000075223(SEMA3C),ENSG00000081189(MEF2C),ENSG00000118257(NRP2),ENSG00000130702(LAMA5),ENSG00000136848(DAB2IP),ENSG00000137693(YAP1),ENSG00000144824(PHLDB2),ENSG00000149948(HMGA2),ENSG00000163376(KBTBD8)	ENSG00000101665(SMAD7),ENSG00000115318(LOXL3),ENSG00000164056(SPRY1),ENSG00000179284(DAND5)
BP	GO:0003158	endothelium development	8	0	8	120	0.02064	0.187284	ENSG00000090339(ICAM1),ENSG00000104067(TJP1),ENSG00000105976(MET),ENSG00000117707(PROX1),ENSG00000130702(LAMA5),ENSG00000158125(XDH),ENSG00000163347(CLDN1),ENSG00000164251(F2RL1)	-
BP	GO:0050922	negative regulation of chemotaxis	4	1	5	56	0.02072	0.187556	ENSG00000075223(SEMA3C),ENSG00000137801(THBS1),ENSG00000137869(CYP19A1),ENSG00000151490(PTPRO)	ENSG00000106804(C5)
BP	GO:0051058	negative regulation of small GTPase mediated signal transduction	3	2	5	56	0.02072	0.187556	ENSG00000005884(ITGA3),ENSG00000105976(MET),ENSG00000136848(DAB2IP)	ENSG00000105808(RASA4),ENSG00000164056(SPRY1)
BP	GO:1902903	regulation of supramolecular fiber organization	16	1	17	348	0.02082	0.188234	ENSG00000008853(RHOBTB2),ENSG00000061676(NCKAP1),ENSG00000070087(PFN2),ENSG00000081189(MEF2C),ENSG00000085733(CTTN),ENSG00000090339(ICAM1),ENSG00000105976(MET),ENSG00000117707(PROX1),ENSG00000124145(SDC4),ENSG00000136717(BIN1),ENSG00000136842(TMOD1),ENSG00000144824(PHLDB2),ENSG00000164251(F2RL1),ENSG00000183853(KIRREL1),ENSG00000184292(TACSTD2),ENSG00000248905(FMN1)	ENSG00000128872(TMOD2)
BP	GO:0050776	regulation of immune response	26	13	39	984	0.02093	0.189	ENSG00000061676(NCKAP1),ENSG00000081181(ARG2),ENSG00000081189(MEF2C),ENSG00000090339(ICAM1),ENSG00000100906(NFKBIA),ENSG00000103855(CD276),ENSG00000105974(CAV1),ENSG00000115607(IL18RAP),ENSG00000124882(EREG),ENSG00000129219(PLD2),ENSG00000132522(GPS2),ENSG00000136848(DAB2IP),ENSG00000137265(IRF4),ENSG00000144802(NFKBIZ),ENSG00000150760(DOCK1),ENSG00000164251(F2RL1),ENSG00000167754(KLK5),ENSG00000…	ENSG00000069493(CLEC2D),ENSG00000101665(SMAD7),ENSG00000106804(C5),ENSG00000115318(LOXL3),ENSG00000136854(STXBP1),ENSG00000139178(C1RL),ENSG00000157873(TNFRSF14),ENSG00000159674(SPON2),ENSG00000162594(IL23R),ENSG00000170909(OSCAR),ENSG00000188372(ZP3),ENSG00000188404(SELL),ENSG00000237693(IRGM)
BP	GO:0043547	positive regulation of GTPase activity	14	5	19	403	0.02106	0.189897	ENSG00000088387(DOCK9),ENSG00000090339(ICAM1),ENSG00000102962(CCL22),ENSG00000105971(CAV2),ENSG00000107863(ARHGAP21),ENSG00000116285(ERRFI1),ENSG00000136848(DAB2IP),ENSG00000137962(ARHGAP29),ENSG00000142627(EPHA2),ENSG00000150760(DOCK1),ENSG00000151693(ASAP2),ENSG00000164251(F2RL1),ENSG00000196914(ARHGEF12),ENSG00000275302(CCL4)	ENSG00000058335(RASGRF1),ENSG00000099992(TBC1D10A),ENSG00000105808(RASA4),ENSG00000132359(RAP1GAP2),ENSG00000274512(TBC1D3L)
BP	GO:0030316	osteoclast differentiation	3	4	7	98	0.02108	0.189897	ENSG00000142627(EPHA2),ENSG00000149635(OCSTAMP),ENSG00000204103(MAFB)	ENSG00000155090(KLF10),ENSG00000162594(IL23R),ENSG00000170909(OSCAR),ENSG00000204577(LILRB3)
BP	GO:0051049	regulation of transport	40	27	67	1855	0.02115	0.190299	ENSG00000005471(ABCB4),ENSG00000062038(CDH3),ENSG00000070087(PFN2),ENSG00000073282(TP63),ENSG00000081181(ARG2),ENSG00000081189(MEF2C),ENSG00000088808(PPP1R13B),ENSG00000090339(ICAM1),ENSG00000096433(ITPR3),ENSG00000100906(NFKBIA),ENSG00000105974(CAV1),ENSG00000107984(DKK1),ENSG00000109689(STIM2),ENSG00000111335(OAS2),ENSG00000113645(WWC1),ENSG00000115884(SDC1),ENSG00000116729(WLS),ENSG00000117016…	ENSG00000058335(RASGRF1),ENSG00000073756(PTGS2),ENSG00000080298(RFX3),ENSG00000082196(C1QTNF3),ENSG00000091513(TF),ENSG00000101049(SGK2),ENSG00000101605(MYOM1),ENSG00000105649(RAB3A),ENSG00000106804(C5),ENSG00000108576(SLC6A4),ENSG00000110881(ASIC1),ENSG00000114796(KLHL24),ENSG00000116396(KCNC4),ENSG00000132535(DLG4),ENSG00000136854(STXBP1),ENSG00000138772(ANXA3),ENSG00000149927(DOC2A),ENSG000001…
CC	GO:0031594	neuromuscular junction	3	3	6	78	0.02118	0.190341	ENSG00000130702(LAMA5),ENSG00000133026(MYH10),ENSG00000188153(COL4A5)	ENSG00000108556(CHRNE),ENSG00000116396(KCNC4),ENSG00000132535(DLG4)
CC	GO:0005796	Golgi lumen	5	2	7	100	0.02127	0.190921	ENSG00000115884(SDC1),ENSG00000124145(SDC4),ENSG00000162512(SDC3),ENSG00000181143(MUC16),ENSG00000183087(GAS6)	ENSG00000164821(DEFA4),ENSG00000213420(GPC2)
BP	GO:0051896	regulation of protein kinase B signaling	12	0	12	218	0.02151	0.192064	ENSG00000066468(FGFR2),ENSG00000105976(MET),ENSG00000109321(AREG),ENSG00000124882(EREG),ENSG00000137801(THBS1),ENSG00000141506(PIK3R5),ENSG00000142627(EPHA2),ENSG00000146648(EGFR),ENSG00000158125(XDH),ENSG00000169398(PTK2),ENSG00000174307(PHLDA3),ENSG00000183087(GAS6)	-
BP	GO:0002062	chondrocyte differentiation	8	0	8	121	0.02157	0.192064	ENSG00000081189(MEF2C),ENSG00000087494(PTHLH),ENSG00000115380(EFEMP1),ENSG00000120708(TGFBI),ENSG00000134532(SOX5),ENSG00000136378(ADAMTS7),ENSG00000149948(HMGA2),ENSG00000196739(COL27A1)	-
BP	GO:0071248	cellular response to metal ion	5	6	11	193	0.02159	0.192064	ENSG00000081189(MEF2C),ENSG00000146648(EGFR),ENSG00000147465(STAR),ENSG00000163347(CLDN1),ENSG00000187193(MT1X)	ENSG00000002726(AOC1),ENSG00000073756(PTGS2),ENSG00000091513(TF),ENSG00000105808(RASA4),ENSG00000132535(DLG4),ENSG00000138380(CARF)
BP	GO:0032642	regulation of chemokine production	4	2	6	77	0.02169	0.192064	ENSG00000081181(ARG2),ENSG00000142627(EPHA2),ENSG00000164251(F2RL1),ENSG00000179588(ZFPM1)	ENSG00000082196(C1QTNF3),ENSG00000106804(C5)
BP	GO:0042310	vasoconstriction	4	2	6	77	0.02169	0.192064	ENSG00000090339(ICAM1),ENSG00000105974(CAV1),ENSG00000117298(ECE1),ENSG00000146648(EGFR)	ENSG00000073756(PTGS2),ENSG00000108576(SLC6A4)
BP	GO:0043627	response to estrogen	5	1	6	77	0.02169	0.192064	ENSG00000044115(CTNNA1),ENSG00000105974(CAV1),ENSG00000147465(STAR),ENSG00000149635(OCSTAMP),ENSG00000171345(KRT19)	ENSG00000157017(GHRL)
BP	GO:0031349	positive regulation of defense response	19	3	22	488	0.02173	0.192064	ENSG00000081189(MEF2C),ENSG00000100906(NFKBIA),ENSG00000105974(CAV1),ENSG00000115607(IL18RAP),ENSG00000123240(OPTN),ENSG00000124882(EREG),ENSG00000132522(GPS2),ENSG00000136848(DAB2IP),ENSG00000137265(IRF4),ENSG00000144802(NFKBIZ),ENSG00000145623(OSMR),ENSG00000146648(EGFR),ENSG00000164171(ITGA2),ENSG00000164251(F2RL1),ENSG00000167754(KLK5),ENSG00000181143(MUC16),ENSG00000189334(S100A14),ENSG00000…	ENSG00000073756(PTGS2),ENSG00000188372(ZP3),ENSG00000237693(IRGM)
CC	GO:0045177	apical part of cell	15	3	18	384	0.02176	0.192064	ENSG00000005471(ABCB4),ENSG00000046604(DSG2),ENSG00000096433(ITPR3),ENSG00000104067(TJP1),ENSG00000107186(MPDZ),ENSG00000114019(AMOTL2),ENSG00000128641(MYO1B),ENSG00000143153(ATP1B1),ENSG00000145623(OSMR),ENSG00000146648(EGFR),ENSG00000151490(PTPRO),ENSG00000153721(CNKSR3),ENSG00000163347(CLDN1),ENSG00000164638(SLC29A4),ENSG00000169398(PTK2)	ENSG00000091262(ABCC6),ENSG00000091513(TF),ENSG00000197375(SLC22A5)
BP	GO:0043491	protein kinase B signaling	12	1	13	244	0.0218	0.192064	ENSG00000066468(FGFR2),ENSG00000105976(MET),ENSG00000109321(AREG),ENSG00000124882(EREG),ENSG00000137801(THBS1),ENSG00000141506(PIK3R5),ENSG00000142627(EPHA2),ENSG00000146648(EGFR),ENSG00000158125(XDH),ENSG00000169398(PTK2),ENSG00000174307(PHLDA3),ENSG00000183087(GAS6)	ENSG00000130766(SESN2)
BP	GO:0045616	regulation of keratinocyte differentiation	4	0	4	38	0.0218	0.192064	ENSG00000073282(TP63),ENSG00000083307(GRHL2),ENSG00000116285(ERRFI1),ENSG00000165272(AQP3)	-
CC	GO:0016460	myosin II complex	2	1	3	22	0.02209	0.192064	ENSG00000133026(MYH10),ENSG00000180209(MYLPF)	ENSG00000101605(MYOM1)
CC	GO:0031258	lamellipodium membrane	3	0	3	22	0.02209	0.192064	ENSG00000061676(NCKAP1),ENSG00000100558(PLEK2),ENSG00000142627(EPHA2)	-
MF	GO:0004857	enzyme inhibitor activity	11	7	18	375	0.02212	0.192064	ENSG00000100234(TIMP3),ENSG00000114993(RTKN),ENSG00000125735(TNFSF14),ENSG00000132522(GPS2),ENSG00000156463(SH3RF2),ENSG00000162545(CAMK2N1),ENSG00000163536(SERPINI1),ENSG00000175793(SFN),ENSG00000183087(GAS6),ENSG00000198729(PPP1R14C),ENSG00000206075(SERPINB5)	ENSG00000003436(TFPI),ENSG00000055957(ITIH1),ENSG00000091513(TF),ENSG00000106804(C5),ENSG00000138772(ANXA3),ENSG00000168517(HEXIM2),ENSG00000178404(CEP295NL)
BP	GO:0001960	negative regulation of cytokine-mediated signaling pathway	5	0	5	57	0.0222	0.192064	ENSG00000105974(CAV1),ENSG00000130508(PXDN),ENSG00000132522(GPS2),ENSG00000164251(F2RL1),ENSG00000183087(GAS6)	-
BP	GO:0022607	cellular component assembly	77	26	103	3027	0.0223	0.192064	ENSG00000008853(RHOBTB2),ENSG00000044115(CTNNA1),ENSG00000053747(LAMA3),ENSG00000058085(LAMC2),ENSG00000061676(NCKAP1),ENSG00000062038(CDH3),ENSG00000070087(PFN2),ENSG00000073282(TP63),ENSG00000081189(MEF2C),ENSG00000081277(PKP1),ENSG00000083307(GRHL2),ENSG00000084636(COL16A1),ENSG00000085733(CTTN),ENSG00000090339(ICAM1),ENSG00000096433(ITPR3),ENSG00000100065(CARD10),ENSG00000100558(PLEK2),ENSG00…	ENSG00000072071(ADGRL1),ENSG00000075826(SEC31B),ENSG00000080298(RFX3),ENSG00000082196(C1QTNF3),ENSG00000101605(MYOM1),ENSG00000101665(SMAD7),ENSG00000102878(HSF4),ENSG00000103485(QPRT),ENSG00000105649(RAB3A),ENSG00000108576(SLC6A4),ENSG00000110881(ASIC1),ENSG00000116396(KCNC4),ENSG00000128872(TMOD2),ENSG00000132141(CCT6B),ENSG00000132535(DLG4),ENSG00000136854(STXBP1),ENSG00000140543(DET1),ENSG000…
BP	GO:0015850	organic hydroxy compound transport	9	4	13	245	0.02245	0.192064	ENSG00000005471(ABCB4),ENSG00000100906(NFKBIA),ENSG00000105974(CAV1),ENSG00000118785(SPP1),ENSG00000132522(GPS2),ENSG00000137869(CYP19A1),ENSG00000147465(STAR),ENSG00000155158(TTC39B),ENSG00000165272(AQP3)	ENSG00000103569(AQP9),ENSG00000108576(SLC6A4),ENSG00000157017(GHRL),ENSG00000183044(ABAT)
BP	GO:0031960	response to corticosteroid	8	2	10	170	0.02288	0.192064	ENSG00000090339(ICAM1),ENSG00000109321(AREG),ENSG00000113140(SPARC),ENSG00000115884(SDC1),ENSG00000116285(ERRFI1),ENSG00000146648(EGFR),ENSG00000147465(STAR),ENSG00000163347(CLDN1)	ENSG00000073756(PTGS2),ENSG00000138772(ANXA3)
BP	GO:0030193	regulation of blood coagulation	4	2	6	78	0.02296	0.192064	ENSG00000105974(CAV1),ENSG00000137801(THBS1),ENSG00000164251(F2RL1),ENSG00000167768(KRT1)	ENSG00000003436(TFPI),ENSG00000183044(ABAT)
BP	GO:0030728	ovulation	1	2	3	22	0.02319	0.192064	ENSG00000124882(EREG)	ENSG00000073756(PTGS2),ENSG00000163083(INHBB)
BP	GO:0032373	positive regulation of sterol transport	3	0	3	22	0.02319	0.192064	ENSG00000005471(ABCB4),ENSG00000100906(NFKBIA),ENSG00000132522(GPS2)	-
BP	GO:0032376	positive regulation of cholesterol transport	3	0	3	22	0.02319	0.192064	ENSG00000005471(ABCB4),ENSG00000100906(NFKBIA),ENSG00000132522(GPS2)	-
BP	GO:0042533	tumor necrosis factor biosynthetic process	2	1	3	22	0.02319	0.192064	ENSG00000116285(ERRFI1),ENSG00000137801(THBS1)	ENSG00000157017(GHRL)
BP	GO:0042534	regulation of tumor necrosis factor biosynthetic process	2	1	3	22	0.02319	0.192064	ENSG00000116285(ERRFI1),ENSG00000137801(THBS1)	ENSG00000157017(GHRL)
BP	GO:0045663	positive regulation of myoblast differentiation	3	0	3	22	0.02319	0.192064	ENSG00000081189(MEF2C),ENSG00000125735(TNFSF14),ENSG00000146674(IGFBP3)	-
BP	GO:0071711	basement membrane organization	3	0	3	22	0.02319	0.192064	ENSG00000058085(LAMC2),ENSG00000144824(PHLDB2),ENSG00000185070(FLRT2)	-
BP	GO:0002456	T cell mediated immunity	3	4	7	100	0.02327	0.192064	ENSG00000090339(ICAM1),ENSG00000115607(IL18RAP),ENSG00000168685(IL7R)	ENSG00000101665(SMAD7),ENSG00000162594(IL23R),ENSG00000188372(ZP3),ENSG00000214279(SCART1)
BP	GO:0008585	female gonad development	4	3	7	100	0.02327	0.192064	ENSG00000044115(CTNNA1),ENSG00000090339(ICAM1),ENSG00000124882(EREG),ENSG00000137869(CYP19A1)	ENSG00000163083(INHBB),ENSG00000183161(FANCF),ENSG00000188372(ZP3)
BP	GO:0022414	reproductive process	34	20	54	1454	0.02333	0.192064	ENSG00000005884(ITGA3),ENSG00000039560(RAI14),ENSG00000041982(TNC),ENSG00000042980(ADAM28),ENSG00000044115(CTNNA1),ENSG00000046604(DSG2),ENSG00000066468(FGFR2),ENSG00000067113(PLPP1),ENSG00000073282(TP63),ENSG00000083307(GRHL2),ENSG00000084636(COL16A1),ENSG00000087494(PTHLH),ENSG00000090339(ICAM1),ENSG00000109321(AREG),ENSG00000114374(USP9Y),ENSG00000115884(SDC1),ENSG00000116016(EPAS1),ENSG000001…	ENSG00000073146(MOV10L1),ENSG00000073756(PTGS2),ENSG00000099338(CATSPERG),ENSG00000105649(RAB3A),ENSG00000108576(SLC6A4),ENSG00000132141(CCT6B),ENSG00000136854(STXBP1),ENSG00000147082(CCNB3),ENSG00000157017(GHRL),ENSG00000159899(NPR2),ENSG00000163083(INHBB),ENSG00000167077(MEI1),ENSG00000170915(PAQR8),ENSG00000182749(PAQR7),ENSG00000183044(ABAT),ENSG00000183161(FANCF),ENSG00000188372(ZP3),ENSG000…
MF	GO:0004012	phospholipid-translocating ATPase activity	3	0	3	22	0.02362	0.192064	ENSG00000005471(ABCB4),ENSG00000054793(ATP9A),ENSG00000182107(TMEM30B)	-
BP	GO:0043954	cellular component maintenance	4	1	5	58	0.02375	0.192064	ENSG00000005884(ITGA3),ENSG00000085733(CTTN),ENSG00000140859(KIFC3),ENSG00000164251(F2RL1)	ENSG00000105649(RAB3A)
BP	GO:0051926	negative regulation of calcium ion transport	3	2	5	58	0.02375	0.192064	ENSG00000090339(ICAM1),ENSG00000136717(BIN1),ENSG00000170385(SLC30A1)	ENSG00000073756(PTGS2),ENSG00000213366(GSTM2)
BP	GO:0007431	salivary gland development	4	0	4	39	0.02377	0.192064	ENSG00000066468(FGFR2),ENSG00000075223(SEMA3C),ENSG00000130702(LAMA5),ENSG00000146648(EGFR)	-
BP	GO:0034122	negative regulation of toll-like receptor signaling pathway	4	0	4	39	0.02377	0.192064	ENSG00000132522(GPS2),ENSG00000136848(DAB2IP),ENSG00000137265(IRF4),ENSG00000164251(F2RL1)	-
BP	GO:0071526	semaphorin-plexin signaling pathway	4	0	4	39	0.02377	0.192064	ENSG00000075223(SEMA3C),ENSG00000076356(PLXNA2),ENSG00000105976(MET),ENSG00000118257(NRP2)	-
MF	GO:0005125	cytokine activity	8	4	12	220	0.02404	0.192064	ENSG00000102962(CCL22),ENSG00000109321(AREG),ENSG00000118785(SPP1),ENSG00000125735(TNFSF14),ENSG00000145824(CXCL14),ENSG00000161921(CXCL16),ENSG00000226979(LTA),ENSG00000275302(CCL4)	ENSG00000106804(C5),ENSG00000163083(INHBB),ENSG00000170293(CMTM8),ENSG00000172349(IL16)
MF	GO:0003700	DNA binding transcription factor activity	22	40	62	1696	0.02409	0.192064	ENSG00000073282(TP63),ENSG00000081189(MEF2C),ENSG00000083307(GRHL2),ENSG00000102038(SMARCA1),ENSG00000116016(EPAS1),ENSG00000117595(IRF6),ENSG00000117707(PROX1),ENSG00000134532(SOX5),ENSG00000135373(EHF),ENSG00000137265(IRF4),ENSG00000137699(TRIM29),ENSG00000149948(HMGA2),ENSG00000169594(BNC1),ENSG00000177311(ZBTB38),ENSG00000177494(ZBED2),ENSG00000179588(ZFPM1),ENSG00000180828(BHLHE22),ENSG00000…	ENSG00000080298(RFX3),ENSG00000101665(SMAD7),ENSG00000102878(HSF4),ENSG00000104177(MYEF2),ENSG00000106031(HOXA13),ENSG00000108924(HLF),ENSG00000114853(ZBTB47),ENSG00000115507(OTX1),ENSG00000123685(BATF3),ENSG00000124613(ZNF391),ENSG00000128604(IRF5),ENSG00000136367(ZFHX2),ENSG00000138380(CARF),ENSG00000144026(ZNF514),ENSG00000153896(ZNF599),ENSG00000155090(KLF10),ENSG00000167554(ZNF610),ENSG00000…
BP	GO:0000003	reproduction	34	20	54	1457	0.02415	0.192064	ENSG00000005884(ITGA3),ENSG00000039560(RAI14),ENSG00000041982(TNC),ENSG00000042980(ADAM28),ENSG00000044115(CTNNA1),ENSG00000046604(DSG2),ENSG00000066468(FGFR2),ENSG00000067113(PLPP1),ENSG00000073282(TP63),ENSG00000083307(GRHL2),ENSG00000084636(COL16A1),ENSG00000087494(PTHLH),ENSG00000090339(ICAM1),ENSG00000109321(AREG),ENSG00000114374(USP9Y),ENSG00000115884(SDC1),ENSG00000116016(EPAS1),ENSG000001…	ENSG00000073146(MOV10L1),ENSG00000073756(PTGS2),ENSG00000099338(CATSPERG),ENSG00000105649(RAB3A),ENSG00000108576(SLC6A4),ENSG00000132141(CCT6B),ENSG00000136854(STXBP1),ENSG00000147082(CCNB3),ENSG00000157017(GHRL),ENSG00000159899(NPR2),ENSG00000163083(INHBB),ENSG00000167077(MEI1),ENSG00000170915(PAQR8),ENSG00000182749(PAQR7),ENSG00000183044(ABAT),ENSG00000183161(FANCF),ENSG00000188372(ZP3),ENSG000…
MF	GO:0060090	molecular adaptor activity	10	1	11	195	0.02417	0.192064	ENSG00000105971(CAV2),ENSG00000105974(CAV1),ENSG00000123240(OPTN),ENSG00000136848(DAB2IP),ENSG00000155926(SLA),ENSG00000167880(EVPL),ENSG00000169129(AFAP1L2),ENSG00000169469(SPRR1B),ENSG00000183087(GAS6),ENSG00000185070(FLRT2)	ENSG00000140543(DET1)
BP	GO:1900046	regulation of hemostasis	4	2	6	79	0.02428	0.192064	ENSG00000105974(CAV1),ENSG00000137801(THBS1),ENSG00000164251(F2RL1),ENSG00000167768(KRT1)	ENSG00000003436(TFPI),ENSG00000183044(ABAT)
BP	GO:1905954	positive regulation of lipid localization	5	1	6	79	0.02428	0.192064	ENSG00000005471(ABCB4),ENSG00000100906(NFKBIA),ENSG00000118785(SPP1),ENSG00000132522(GPS2),ENSG00000137869(CYP19A1)	ENSG00000157017(GHRL)
CC	GO:0005915	zonula adherens	2	0	2	9	0.0243	0.192064	ENSG00000044115(CTNNA1),ENSG00000140859(KIFC3)	-
MF	GO:0032266	phosphatidylinositol-3-phosphate binding	3	1	4	39	0.02432	0.192064	ENSG00000100558(PLEK2),ENSG00000136848(DAB2IP),ENSG00000174307(PHLDA3)	ENSG00000159733(ZFYVE28)
BP	GO:0007269	neurotransmitter secretion	4	6	10	172	0.02457	0.192064	ENSG00000070087(PFN2),ENSG00000081189(MEF2C),ENSG00000117016(RIMS3),ENSG00000170385(SLC30A1)	ENSG00000105649(RAB3A),ENSG00000110881(ASIC1),ENSG00000116396(KCNC4),ENSG00000136854(STXBP1),ENSG00000143847(PPFIA4),ENSG00000149927(DOC2A)
MF	GO:0038024	cargo receptor activity	4	2	6	79	0.02503	0.192064	ENSG00000142910(TINAGL1),ENSG00000147650(LRP12),ENSG00000161921(CXCL16),ENSG00000177675(CD163L1)	ENSG00000115318(LOXL3),ENSG00000214279(SCART1)
BP	GO:0002138	retinoic acid biosynthetic process	2	0	2	9	0.02517	0.192064	ENSG00000114115(RBP1),ENSG00000184254(ALDH1A3)	-
BP	GO:0002676	regulation of chronic inflammatory response	2	0	2	9	0.02517	0.192064	ENSG00000137869(CYP19A1),ENSG00000226979(LTA)	-
BP	GO:0003139	secondary heart field specification	1	1	2	9	0.02517	0.192064	ENSG00000081189(MEF2C)	ENSG00000082014(SMARCD3)
BP	GO:0010692	regulation of alkaline phosphatase activity	2	0	2	9	0.02517	0.192064	ENSG00000081189(MEF2C),ENSG00000164171(ITGA2)	-
BP	GO:0010838	positive regulation of keratinocyte proliferation	2	0	2	9	0.02517	0.192064	ENSG00000062038(CDH3),ENSG00000073282(TP63)	-
BP	GO:0015851	nucleobase transport	0	2	2	9	0.02517	0.192064	-	ENSG00000103569(AQP9),ENSG00000197506(SLC28A3)
BP	GO:0034139	regulation of toll-like receptor 3 signaling pathway	2	0	2	9	0.02517	0.192064	ENSG00000105974(CAV1),ENSG00000164251(F2RL1)	-
BP	GO:0046642	negative regulation of alpha-beta T cell proliferation	1	1	2	9	0.02517	0.192064	ENSG00000081181(ARG2)	ENSG00000157873(TNFRSF14)
BP	GO:0072674	multinuclear osteoclast differentiation	1	1	2	9	0.02517	0.192064	ENSG00000149635(OCSTAMP)	ENSG00000170909(OSCAR)
BP	GO:0090129	positive regulation of synapse maturation	1	1	2	9	0.02517	0.192064	ENSG00000136848(DAB2IP)	ENSG00000072071(ADGRL1)
BP	GO:1900426	positive regulation of defense response to bacterium	2	0	2	9	0.02517	0.192064	ENSG00000164251(F2RL1),ENSG00000167754(KLK5)	-
BP	GO:1901298	regulation of hydrogen peroxide-mediated programmed cell death	2	0	2	9	0.02517	0.192064	ENSG00000105976(MET),ENSG00000177425(PAWR)	-
BP	GO:1902548	negative regulation of cellular response to vascular endothelial growth factor stimulus	2	0	2	9	0.02517	0.192064	ENSG00000136848(DAB2IP),ENSG00000158125(XDH)	-
BP	GO:1903726	negative regulation of phospholipid metabolic process	1	1	2	9	0.02517	0.192064	ENSG00000136848(DAB2IP)	ENSG00000100100(PIK3IP1)
BP	GO:1904468	negative regulation of tumor necrosis factor secretion	1	1	2	9	0.02517	0.192064	ENSG00000081181(ARG2)	ENSG00000157017(GHRL)
BP	GO:2000320	negative regulation of T-helper 17 cell differentiation	0	2	2	9	0.02517	0.192064	-	ENSG00000101665(SMAD7),ENSG00000115318(LOXL3)
CC	GO:0016328	lateral plasma membrane	4	1	5	60	0.02522	0.192064	ENSG00000046604(DSG2),ENSG00000151490(PTPRO),ENSG00000163347(CLDN1),ENSG00000184292(TACSTD2)	ENSG00000091262(ABCC6)
BP	GO:0071840	cellular component organization or biogenesis	154	51	205	6500	0.02527	0.192064	ENSG00000005471(ABCB4),ENSG00000005884(ITGA3),ENSG00000008853(RHOBTB2),ENSG00000041982(TNC),ENSG00000042286(AIFM2),ENSG00000044115(CTNNA1),ENSG00000046604(DSG2),ENSG00000053747(LAMA3),ENSG00000054793(ATP9A),ENSG00000058085(LAMC2),ENSG00000061676(NCKAP1),ENSG00000062038(CDH3),ENSG00000066468(FGFR2),ENSG00000070087(PFN2),ENSG00000073282(TP63),ENSG00000075223(SEMA3C),ENSG00000076356(PLXNA2),ENSG0000…	ENSG00000049089(COL9A2),ENSG00000058335(RASGRF1),ENSG00000064201(TSPAN32),ENSG00000072071(ADGRL1),ENSG00000073146(MOV10L1),ENSG00000075826(SEC31B),ENSG00000080298(RFX3),ENSG00000082014(SMARCD3),ENSG00000082196(C1QTNF3),ENSG00000091513(TF),ENSG00000100307(CBX7),ENSG00000101049(SGK2),ENSG00000101605(MYOM1),ENSG00000101665(SMAD7),ENSG00000102878(HSF4),ENSG00000103485(QPRT),ENSG00000105649(RAB3A),ENS…
BP	GO:0007405	neuroblast proliferation	4	1	5	59	0.02536	0.192064	ENSG00000044115(CTNNA1),ENSG00000066468(FGFR2),ENSG00000134532(SOX5),ENSG00000150630(VEGFC)	ENSG00000082014(SMARCD3)
BP	GO:0019229	regulation of vasoconstriction	4	1	5	59	0.02536	0.192064	ENSG00000090339(ICAM1),ENSG00000105974(CAV1),ENSG00000117298(ECE1),ENSG00000146648(EGFR)	ENSG00000073756(PTGS2)
BP	GO:0099643	signal release from synapse	4	6	10	173	0.02545	0.192064	ENSG00000070087(PFN2),ENSG00000081189(MEF2C),ENSG00000117016(RIMS3),ENSG00000170385(SLC30A1)	ENSG00000105649(RAB3A),ENSG00000110881(ASIC1),ENSG00000116396(KCNC4),ENSG00000136854(STXBP1),ENSG00000143847(PPFIA4),ENSG00000149927(DOC2A)
BP	GO:0048839	inner ear development	10	1	11	198	0.02547	0.192064	ENSG00000066468(FGFR2),ENSG00000104413(ESRP1),ENSG00000113140(SPARC),ENSG00000117707(PROX1),ENSG00000124145(SDC4),ENSG00000145824(CXCL14),ENSG00000164619(BMPER),ENSG00000184254(ALDH1A3),ENSG00000184916(JAG2),ENSG00000204103(MAFB)	ENSG00000115507(OTX1)
BP	GO:0009792	embryo development ending in birth or egg hatching	24	3	27	640	0.02548	0.192064	ENSG00000066468(FGFR2),ENSG00000075223(SEMA3C),ENSG00000076356(PLXNA2),ENSG00000081189(MEF2C),ENSG00000083307(GRHL2),ENSG00000104067(TJP1),ENSG00000107984(DKK1),ENSG00000116016(EPAS1),ENSG00000117298(ECE1),ENSG00000117707(PROX1),ENSG00000120549(KIAA1217),ENSG00000124145(SDC4),ENSG00000133026(MYH10),ENSG00000134762(DSC3),ENSG00000136155(SCEL),ENSG00000142627(EPHA2),ENSG00000146648(EGFR),ENSG000001…	ENSG00000106804(C5),ENSG00000130783(CCDC62),ENSG00000188372(ZP3)
MF	GO:0005337	nucleoside transmembrane transporter activity	1	1	2	9	0.0255	0.192064	ENSG00000164638(SLC29A4)	ENSG00000197506(SLC28A3)
MF	GO:0015166	polyol transmembrane transporter activity	1	1	2	9	0.0255	0.192064	ENSG00000165272(AQP3)	ENSG00000103569(AQP9)
MF	GO:0015665	alcohol transmembrane transporter activity	1	1	2	9	0.0255	0.192064	ENSG00000165272(AQP3)	ENSG00000103569(AQP9)
BP	GO:0001974	blood vessel remodeling	3	1	4	40	0.02584	0.192064	ENSG00000075223(SEMA3C),ENSG00000081189(MEF2C),ENSG00000116016(EPAS1)	ENSG00000037280(FLT4)
BP	GO:2000772	regulation of cellular senescence	4	0	4	40	0.02584	0.192064	ENSG00000081181(ARG2),ENSG00000145632(PLK2),ENSG00000149948(HMGA2),ENSG00000177425(PAWR)	-
BP	GO:0048638	regulation of developmental growth	11	5	16	330	0.02599	0.192064	ENSG00000066468(FGFR2),ENSG00000075223(SEMA3C),ENSG00000081189(MEF2C),ENSG00000085733(CTTN),ENSG00000113645(WWC1),ENSG00000117707(PROX1),ENSG00000118785(SPP1),ENSG00000137693(YAP1),ENSG00000169398(PTK2),ENSG00000198910(L1CAM),ENSG00000261150(EPPK1)	ENSG00000108576(SLC6A4),ENSG00000139318(DUSP6),ENSG00000141576(RNF157),ENSG00000157017(GHRL),ENSG00000188372(ZP3)
MF	GO:0030695	GTPase regulator activity	10	5	15	301	0.02607	0.192064	ENSG00000107863(ARHGAP21),ENSG00000114993(RTKN),ENSG00000116285(ERRFI1),ENSG00000130147(SH3BP4),ENSG00000132522(GPS2),ENSG00000136848(DAB2IP),ENSG00000137962(ARHGAP29),ENSG00000150760(DOCK1),ENSG00000151693(ASAP2),ENSG00000196914(ARHGEF12)	ENSG00000099992(TBC1D10A),ENSG00000105808(RASA4),ENSG00000130766(SESN2),ENSG00000132359(RAP1GAP2),ENSG00000274512(TBC1D3L)
BP	GO:0006182	cGMP biosynthetic process	1	2	3	23	0.02612	0.192064	ENSG00000164116(GUCY1A1)	ENSG00000101890(GUCY2F),ENSG00000159899(NPR2)
BP	GO:0010874	regulation of cholesterol efflux	3	0	3	23	0.02612	0.192064	ENSG00000100906(NFKBIA),ENSG00000132522(GPS2),ENSG00000155158(TTC39B)	-
BP	GO:0045932	negative regulation of muscle contraction	2	1	3	23	0.02612	0.192064	ENSG00000136717(BIN1),ENSG00000164116(GUCY1A1)	ENSG00000073756(PTGS2)
BP	GO:0060445	branching involved in salivary gland morphogenesis	3	0	3	23	0.02612	0.192064	ENSG00000066468(FGFR2),ENSG00000075223(SEMA3C),ENSG00000130702(LAMA5)	-
MF	GO:0004872	receptor activity	35	23	58	1578	0.02613	0.192064	ENSG00000013588(GPRC5A),ENSG00000066468(FGFR2),ENSG00000076356(PLXNA2),ENSG00000090339(ICAM1),ENSG00000096433(ITPR3),ENSG00000103522(IL21R),ENSG00000105976(MET),ENSG00000115380(EFEMP1),ENSG00000115607(IL18RAP),ENSG00000118257(NRP2),ENSG00000124145(SDC4),ENSG00000128422(KRT17),ENSG00000137975(CLCA2),ENSG00000138271(GPR87),ENSG00000142627(EPHA2),ENSG00000142910(TINAGL1),ENSG00000145623(OSMR),ENSG00…	ENSG00000037280(FLT4),ENSG00000069493(CLEC2D),ENSG00000072071(ADGRL1),ENSG00000101890(GUCY2F),ENSG00000108556(CHRNE),ENSG00000110881(ASIC1),ENSG00000115318(LOXL3),ENSG00000121318(TAS2R10),ENSG00000137070(IL11RA),ENSG00000157873(TNFRSF14),ENSG00000159899(NPR2),ENSG00000162594(IL23R),ENSG00000170909(OSCAR),ENSG00000170915(PAQR8),ENSG00000177721(ANXA2R),ENSG00000181963(OR52K2),ENSG00000182749(PAQR7)…
MF	GO:0005102	receptor binding	40	18	58	1578	0.02613	0.192064	ENSG00000005884(ITGA3),ENSG00000050165(DKK3),ENSG00000053747(LAMA3),ENSG00000075223(SEMA3C),ENSG00000084636(COL16A1),ENSG00000087494(PTHLH),ENSG00000090339(ICAM1),ENSG00000102962(CCL22),ENSG00000103855(CD276),ENSG00000105974(CAV1),ENSG00000107984(DKK1),ENSG00000109321(AREG),ENSG00000115380(EFEMP1),ENSG00000116729(WLS),ENSG00000117707(PROX1),ENSG00000118785(SPP1),ENSG00000120708(TGFBI),ENSG0000012…	ENSG00000058335(RASGRF1),ENSG00000082014(SMARCD3),ENSG00000091513(TF),ENSG00000101665(SMAD7),ENSG00000106804(C5),ENSG00000130783(CCDC62),ENSG00000132535(DLG4),ENSG00000146530(VWDE),ENSG00000157017(GHRL),ENSG00000162594(IL23R),ENSG00000163083(INHBB),ENSG00000163993(S100P),ENSG00000170293(CMTM8),ENSG00000172349(IL16),ENSG00000179284(DAND5),ENSG00000183742(MACC1),ENSG00000188372(ZP3),ENSG00000213366…
BP	GO:0043901	negative regulation of multi-organism process	8	2	10	174	0.02635	0.192064	ENSG00000081181(ARG2),ENSG00000117707(PROX1),ENSG00000142089(IFITM3),ENSG00000149948(HMGA2),ENSG00000166033(HTRA1),ENSG00000205420(KRT6A),ENSG00000226979(LTA),ENSG00000275302(CCL4)	ENSG00000159899(NPR2),ENSG00000188372(ZP3)
MF	GO:0017134	fibroblast growth factor binding	3	0	3	23	0.02661	0.192064	ENSG00000066468(FGFR2),ENSG00000137440(FGFBP1),ENSG00000137801(THBS1)	-
BP	GO:0046717	acid secretion	1	7	8	126	0.02671	0.192064	ENSG00000005471(ABCB4)	ENSG00000103569(AQP9),ENSG00000105649(RAB3A),ENSG00000136854(STXBP1),ENSG00000143847(PPFIA4),ENSG00000157017(GHRL),ENSG00000183044(ABAT),ENSG00000187980(PLA2G2C)
CC	GO:0030427	site of polarized growth	7	3	10	178	0.02703	0.192064	ENSG00000005884(ITGA3),ENSG00000085733(CTTN),ENSG00000129116(PALLD),ENSG00000133026(MYH10),ENSG00000151490(PTPRO),ENSG00000155252(PI4K2A),ENSG00000198910(L1CAM)	ENSG00000058335(RASGRF1),ENSG00000072071(ADGRL1),ENSG00000128872(TMOD2)
BP	GO:0098542	defense response to other organism	14	8	22	499	0.02704	0.192064	ENSG00000081181(ARG2),ENSG00000111335(OAS2),ENSG00000123240(OPTN),ENSG00000137265(IRF4),ENSG00000137959(IFI44L),ENSG00000142089(IFITM3),ENSG00000142627(EPHA2),ENSG00000164251(F2RL1),ENSG00000166033(HTRA1),ENSG00000167754(KLK5),ENSG00000189334(S100A14),ENSG00000205420(KRT6A),ENSG00000205846(CLEC6A),ENSG00000226979(LTA)	ENSG00000064201(TSPAN32),ENSG00000128604(IRF5),ENSG00000138772(ANXA3),ENSG00000157873(TNFRSF14),ENSG00000159674(SPON2),ENSG00000162594(IL23R),ENSG00000164821(DEFA4),ENSG00000237693(IRGM)
BP	GO:0051179	localization	135	70	205	6511	0.02707	0.192064	ENSG00000005059(MCUB),ENSG00000005471(ABCB4),ENSG00000005884(ITGA3),ENSG00000008853(RHOBTB2),ENSG00000044115(CTNNA1),ENSG00000046604(DSG2),ENSG00000053747(LAMA3),ENSG00000054793(ATP9A),ENSG00000058085(LAMC2),ENSG00000061676(NCKAP1),ENSG00000062038(CDH3),ENSG00000067113(PLPP1),ENSG00000070087(PFN2),ENSG00000073282(TP63),ENSG00000073792(IGF2BP2),ENSG00000075223(SEMA3C),ENSG00000076356(PLXNA2),ENSG0…	ENSG00000002726(AOC1),ENSG00000037280(FLT4),ENSG00000042317(SPATA7),ENSG00000058335(RASGRF1),ENSG00000073756(PTGS2),ENSG00000074855(ANO8),ENSG00000075826(SEC31B),ENSG00000080298(RFX3),ENSG00000082196(C1QTNF3),ENSG00000091262(ABCC6),ENSG00000091513(TF),ENSG00000099992(TBC1D10A),ENSG00000101049(SGK2),ENSG00000101605(MYOM1),ENSG00000101665(SMAD7),ENSG00000103569(AQP9),ENSG00000105352(CEACAM4),ENSG00…
BP	GO:0051493	regulation of cytoskeleton organization	21	2	23	528	0.02725	0.192064	ENSG00000008853(RHOBTB2),ENSG00000061676(NCKAP1),ENSG00000070087(PFN2),ENSG00000081189(MEF2C),ENSG00000085733(CTTN),ENSG00000090339(ICAM1),ENSG00000105976(MET),ENSG00000115963(RND3),ENSG00000117707(PROX1),ENSG00000124145(SDC4),ENSG00000136717(BIN1),ENSG00000136842(TMOD1),ENSG00000144824(PHLDB2),ENSG00000145632(PLK2),ENSG00000164251(F2RL1),ENSG00000169398(PTK2),ENSG00000173156(RHOD),ENSG0000018385…	ENSG00000128872(TMOD2),ENSG00000178404(CEP295NL)
BP	GO:0055001	muscle cell development	8	2	10	175	0.02727	0.192064	ENSG00000081189(MEF2C),ENSG00000105971(CAV2),ENSG00000115884(SDC1),ENSG00000117707(PROX1),ENSG00000133026(MYH10),ENSG00000136717(BIN1),ENSG00000136842(TMOD1),ENSG00000171345(KRT19)	ENSG00000101605(MYOM1),ENSG00000128872(TMOD2)
BP	GO:0001505	regulation of neurotransmitter levels	4	8	12	226	0.02748	0.192064	ENSG00000070087(PFN2),ENSG00000081189(MEF2C),ENSG00000117016(RIMS3),ENSG00000170385(SLC30A1)	ENSG00000105649(RAB3A),ENSG00000108576(SLC6A4),ENSG00000110881(ASIC1),ENSG00000116396(KCNC4),ENSG00000136854(STXBP1),ENSG00000143847(PPFIA4),ENSG00000149927(DOC2A),ENSG00000183044(ABAT)
BP	GO:1903530	regulation of secretion by cell	15	15	30	733	0.02755	0.192064	ENSG00000070087(PFN2),ENSG00000081181(ARG2),ENSG00000081189(MEF2C),ENSG00000096433(ITPR3),ENSG00000115884(SDC1),ENSG00000116729(WLS),ENSG00000117016(RIMS3),ENSG00000124145(SDC4),ENSG00000133026(MYH10),ENSG00000146648(EGFR),ENSG00000150630(VEGFC),ENSG00000164251(F2RL1),ENSG00000170385(SLC30A1),ENSG00000183087(GAS6),ENSG00000205846(CLEC6A)	ENSG00000080298(RFX3),ENSG00000082196(C1QTNF3),ENSG00000101605(MYOM1),ENSG00000105649(RAB3A),ENSG00000106804(C5),ENSG00000108576(SLC6A4),ENSG00000110881(ASIC1),ENSG00000116396(KCNC4),ENSG00000136854(STXBP1),ENSG00000149927(DOC2A),ENSG00000157017(GHRL),ENSG00000157873(TNFRSF14),ENSG00000163083(INHBB),ENSG00000183044(ABAT),ENSG00000188372(ZP3)
CC	GO:0005597	collagen type XVI trimer	1	0	1	1	0.02774	0.192064	ENSG00000084636(COL16A1)	-
CC	GO:0005618	cell wall	0	1	1	1	0.02774	0.192064	-	ENSG00000142102(PGGHG)
CC	GO:0032144	4-aminobutyrate transaminase complex	0	1	1	1	0.02774	0.192064	-	ENSG00000183044(ABAT)
CC	GO:0033644	host cell membrane	1	0	1	1	0.02774	0.192064	ENSG00000155252(PI4K2A)	-
CC	GO:0044221	host cell synapse	1	0	1	1	0.02774	0.192064	ENSG00000155252(PI4K2A)	-
CC	GO:0044231	host cell presynaptic membrane	1	0	1	1	0.02774	0.192064	ENSG00000155252(PI4K2A)	-
CC	GO:0060987	lipid tube	1	0	1	1	0.02774	0.192064	ENSG00000136717(BIN1)	-
CC	GO:0070442	integrin alphaIIb-beta3 complex	0	1	1	1	0.02774	0.192064	-	ENSG00000064201(TSPAN32)
CC	GO:0072556	other organism presynaptic membrane	1	0	1	1	0.02774	0.192064	ENSG00000155252(PI4K2A)	-
CC	GO:0097356	perinucleolar compartment	1	0	1	1	0.02774	0.192064	ENSG00000261150(EPPK1)	-
CC	GO:0097489	multivesicular body, internal vesicle lumen	1	0	1	1	0.02774	0.192064	ENSG00000146648(EGFR)	-
CC	GO:1990032	parallel fiber	1	0	1	1	0.02774	0.192064	ENSG00000136848(DAB2IP)	-
BP	GO:0061028	establishment of endothelial barrier	4	0	4	41	0.02801	0.192064	ENSG00000090339(ICAM1),ENSG00000104067(TJP1),ENSG00000163347(CLDN1),ENSG00000164251(F2RL1)	-
BP	GO:0097028	dendritic cell differentiation	3	1	4	41	0.02801	0.192064	ENSG00000137265(IRF4),ENSG00000164251(F2RL1),ENSG00000183087(GAS6)	ENSG00000123685(BATF3)
BP	GO:0016525	negative regulation of angiogenesis	6	1	7	104	0.02809	0.192064	ENSG00000100065(CARD10),ENSG00000113140(SPARC),ENSG00000136848(DAB2IP),ENSG00000137801(THBS1),ENSG00000142627(EPHA2),ENSG00000145632(PLK2)	ENSG00000157017(GHRL)
BP	GO:0001809	positive regulation of type IV hypersensitivity	0	1	1	1	0.02827	0.192064	-	ENSG00000188372(ZP3)
BP	GO:0001897	cytolysis by symbiont of host cells	1	0	1	1	0.02827	0.192064	ENSG00000205420(KRT6A)	-
BP	GO:0001898	regulation of cytolysis by symbiont of host cells	1	0	1	1	0.02827	0.192064	ENSG00000205420(KRT6A)	-
BP	GO:0001899	negative regulation of cytolysis by symbiont of host cells	1	0	1	1	0.02827	0.192064	ENSG00000205420(KRT6A)	-
BP	GO:0002194	hepatocyte cell migration	1	0	1	1	0.02827	0.192064	ENSG00000117707(PROX1)	-
BP	GO:0002560	basophil mediated immunity	1	0	1	1	0.02827	0.192064	ENSG00000155252(PI4K2A)	-
BP	GO:0002561	basophil degranulation	1	0	1	1	0.02827	0.192064	ENSG00000155252(PI4K2A)	-
BP	GO:0003131	mesodermal-endodermal cell signaling	1	0	1	1	0.02827	0.192064	ENSG00000149948(HMGA2)	-
BP	GO:0003138	primary heart field specification	1	0	1	1	0.02827	0.192064	ENSG00000081189(MEF2C)	-
BP	GO:0003172	sinoatrial valve development	1	0	1	1	0.02827	0.192064	ENSG00000081189(MEF2C)	-
BP	GO:0003185	sinoatrial valve morphogenesis	1	0	1	1	0.02827	0.192064	ENSG00000081189(MEF2C)	-
BP	GO:0006173	dADP biosynthetic process	0	1	1	1	0.02827	0.192064	-	ENSG00000154027(AK5)
BP	GO:0006539	glutamate catabolic process via 2-oxoglutarate	1	0	1	1	0.02827	0.192064	ENSG00000147576(ADHFE1)	-
BP	GO:0007499	ectoderm and mesoderm interaction	1	0	1	1	0.02827	0.192064	ENSG00000073282(TP63)	-
BP	GO:0008591	regulation of Wnt signaling pathway, calcium modulating pathway	1	0	1	1	0.02827	0.192064	ENSG00000107984(DKK1)	-
BP	GO:0009372	quorum sensing	0	1	1	1	0.02827	0.192064	-	ENSG00000197375(SLC22A5)
BP	GO:0010021	amylopectin biosynthetic process	0	1	1	1	0.02827	0.192064	-	ENSG00000181856(SLC2A4)
BP	GO:0010335	response to non-ionic osmotic stress	0	1	1	1	0.02827	0.192064	-	ENSG00000073756(PTGS2)
BP	GO:0010477	response to sulfur dioxide	1	0	1	1	0.02827	0.192064	ENSG00000090339(ICAM1)	-
BP	GO:0010814	substance P catabolic process	1	0	1	1	0.02827	0.192064	ENSG00000117298(ECE1)	-
BP	GO:0010816	calcitonin catabolic process	1	0	1	1	0.02827	0.192064	ENSG00000117298(ECE1)	-
BP	GO:0014053	negative regulation of gamma-aminobutyric acid secretion	0	1	1	1	0.02827	0.192064	-	ENSG00000183044(ABAT)
BP	GO:0014064	positive regulation of serotonin secretion	0	1	1	1	0.02827	0.192064	-	ENSG00000108576(SLC6A4)
BP	GO:0018874	benzoate metabolic process	0	1	1	1	0.02827	0.192064	-	ENSG00000166743(ACSM1)
BP	GO:0021572	rhombomere 6 development	1	0	1	1	0.02827	0.192064	ENSG00000204103(MAFB)	-
BP	GO:0021768	nucleus accumbens development	1	0	1	1	0.02827	0.192064	ENSG00000184254(ALDH1A3)	-
BP	GO:0032605	hepatocyte growth factor production	0	1	1	1	0.02827	0.192064	-	ENSG00000163083(INHBB)
BP	GO:0032646	regulation of hepatocyte growth factor production	0	1	1	1	0.02827	0.192064	-	ENSG00000163083(INHBB)
BP	GO:0032686	negative regulation of hepatocyte growth factor production	0	1	1	1	0.02827	0.192064	-	ENSG00000163083(INHBB)
BP	GO:0032771	regulation of monophenol monooxygenase activity	1	0	1	1	0.02827	0.192064	ENSG00000062038(CDH3)	-
BP	GO:0032773	positive regulation of monophenol monooxygenase activity	1	0	1	1	0.02827	0.192064	ENSG00000062038(CDH3)	-
BP	GO:0033343	positive regulation of collagen binding	1	0	1	1	0.02827	0.192064	ENSG00000164171(ITGA2)	-
BP	GO:0034959	endothelin maturation	1	0	1	1	0.02827	0.192064	ENSG00000117298(ECE1)	-
BP	GO:0035602	fibroblast growth factor receptor signaling pathway involved in negative regulation of apoptotic process in bone marrow	1	0	1	1	0.02827	0.192064	ENSG00000066468(FGFR2)	-
BP	GO:0035603	fibroblast growth factor receptor signaling pathway involved in hemopoiesis	1	0	1	1	0.02827	0.192064	ENSG00000066468(FGFR2)	-
BP	GO:0035604	fibroblast growth factor receptor signaling pathway involved in positive regulation of cell proliferation in bone marrow	1	0	1	1	0.02827	0.192064	ENSG00000066468(FGFR2)	-
BP	GO:0035874	cellular response to copper ion starvation	0	1	1	1	0.02827	0.192064	-	ENSG00000002726(AOC1)
BP	GO:0035978	histone H2A-S139 phosphorylation	1	0	1	1	0.02827	0.192064	ENSG00000149948(HMGA2)	-
BP	GO:0036058	filtration diaphragm assembly	1	0	1	1	0.02827	0.192064	ENSG00000151490(PTPRO)	-
BP	GO:0036060	slit diaphragm assembly	1	0	1	1	0.02827	0.192064	ENSG00000151490(PTPRO)	-
BP	GO:0038101	sequestering of nodal from receptor via nodal binding	0	1	1	1	0.02827	0.192064	-	ENSG00000179284(DAND5)
BP	GO:0042669	regulation of auditory receptor cell fate specification	1	0	1	1	0.02827	0.192064	ENSG00000104413(ESRP1)	-
BP	GO:0043049	otic placode formation	1	0	1	1	0.02827	0.192064	ENSG00000117707(PROX1)	-
BP	GO:0045366	regulation of interleukin-13 biosynthetic process	1	0	1	1	0.02827	0.192064	ENSG00000137265(IRF4)	-
BP	GO:0045368	positive regulation of interleukin-13 biosynthetic process	1	0	1	1	0.02827	0.192064	ENSG00000137265(IRF4)	-
BP	GO:0045403	negative regulation of interleukin-4 biosynthetic process	1	0	1	1	0.02827	0.192064	ENSG00000179588(ZFPM1)	-
BP	GO:0045813	positive regulation of Wnt signaling pathway, calcium modulating pathway	1	0	1	1	0.02827	0.192064	ENSG00000107984(DKK1)	-
BP	GO:0048160	primary follicle stage	1	0	1	1	0.02827	0.192064	ENSG00000124882(EREG)	-
BP	GO:0048175	hepatocyte growth factor biosynthetic process	0	1	1	1	0.02827	0.192064	-	ENSG00000163083(INHBB)
BP	GO:0048176	regulation of hepatocyte growth factor biosynthetic process	0	1	1	1	0.02827	0.192064	-	ENSG00000163083(INHBB)
BP	GO:0048178	negative regulation of hepatocyte growth factor biosynthetic process	0	1	1	1	0.02827	0.192064	-	ENSG00000163083(INHBB)
BP	GO:0048673	collateral sprouting of intact axon in response to injury	1	0	1	1	0.02827	0.192064	ENSG00000118785(SPP1)	-
BP	GO:0048683	regulation of collateral sprouting of intact axon in response to injury	1	0	1	1	0.02827	0.192064	ENSG00000118785(SPP1)	-
BP	GO:0048685	negative regulation of collateral sprouting of intact axon in response to injury	1	0	1	1	0.02827	0.192064	ENSG00000118785(SPP1)	-
BP	GO:0051711	negative regulation of killing of cells of other organism	1	0	1	1	0.02827	0.192064	ENSG00000205420(KRT6A)	-
BP	GO:0051713	negative regulation of cytolysis in other organism	1	0	1	1	0.02827	0.192064	ENSG00000205420(KRT6A)	-
BP	GO:0051796	negative regulation of timing of catagen	1	0	1	1	0.02827	0.192064	ENSG00000062038(CDH3)	-
BP	GO:0051802	regulation of cytolysis in other organism involved in symbiotic interaction	1	0	1	1	0.02827	0.192064	ENSG00000205420(KRT6A)	-
BP	GO:0051803	negative regulation of cytolysis in other organism involved in symbiotic interaction	1	0	1	1	0.02827	0.192064	ENSG00000205420(KRT6A)	-
BP	GO:0052097	interspecies quorum sensing	0	1	1	1	0.02827	0.192064	-	ENSG00000197375(SLC22A5)
BP	GO:0052106	quorum sensing involved in interaction with host	0	1	1	1	0.02827	0.192064	-	ENSG00000197375(SLC22A5)
BP	GO:0052551	response to defense-related nitric oxide production by other organism involved in symbiotic interaction	1	0	1	1	0.02827	0.192064	ENSG00000164116(GUCY1A1)	-
BP	GO:0052565	response to defense-related host nitric oxide production	1	0	1	1	0.02827	0.192064	ENSG00000164116(GUCY1A1)	-
BP	GO:0060034	notochord cell differentiation	1	0	1	1	0.02827	0.192064	ENSG00000142627(EPHA2)	-
BP	GO:0060035	notochord cell development	1	0	1	1	0.02827	0.192064	ENSG00000142627(EPHA2)	-
BP	GO:0060377	negative regulation of mast cell differentiation	1	0	1	1	0.02827	0.192064	ENSG00000179588(ZFPM1)	-
BP	GO:0060598	dichotomous subdivision of terminal units involved in mammary gland duct morphogenesis	1	0	1	1	0.02827	0.192064	ENSG00000109321(AREG)	-
BP	GO:0060731	positive regulation of intestinal epithelial structure maintenance	0	1	1	1	0.02827	0.192064	-	ENSG00000197375(SLC22A5)
BP	GO:0060739	mesenchymal-epithelial cell signaling involved in prostate gland development	1	0	1	1	0.02827	0.192064	ENSG00000041982(TNC)	-
BP	GO:0060901	regulation of hair cycle by canonical Wnt signaling pathway	1	0	1	1	0.02827	0.192064	ENSG00000062038(CDH3)	-
BP	GO:0061114	branching involved in pancreas morphogenesis	1	0	1	1	0.02827	0.192064	ENSG00000117707(PROX1)	-
BP	GO:0061400	positive regulation of transcription from RNA polymerase II promoter in response to calcium ion	0	1	1	1	0.02827	0.192064	-	ENSG00000138380(CARF)
BP	GO:0061528	aspartate secretion	0	1	1	1	0.02827	0.192064	-	ENSG00000183044(ABAT)
BP	GO:0061670	evoked neurotransmitter secretion	0	1	1	1	0.02827	0.192064	-	ENSG00000105649(RAB3A)
BP	GO:0061772	drug transport across blood-nerve barrier	1	0	1	1	0.02827	0.192064	ENSG00000163347(CLDN1)	-
BP	GO:0070715	sodium-dependent organic cation transport	0	1	1	1	0.02827	0.192064	-	ENSG00000197375(SLC22A5)
BP	GO:0070962	positive regulation of neutrophil mediated killing of bacterium	1	0	1	1	0.02827	0.192064	ENSG00000164251(F2RL1)	-
BP	GO:0070963	positive regulation of neutrophil mediated killing of gram-negative bacterium	1	0	1	1	0.02827	0.192064	ENSG00000164251(F2RL1)	-
BP	GO:0071471	cellular response to non-ionic osmotic stress	0	1	1	1	0.02827	0.192064	-	ENSG00000073756(PTGS2)
BP	GO:0071580	regulation of zinc ion transmembrane transport	1	0	1	1	0.02827	0.192064	ENSG00000170385(SLC30A1)	-
BP	GO:0071581	regulation of zinc ion transmembrane import	1	0	1	1	0.02827	0.192064	ENSG00000170385(SLC30A1)	-
BP	GO:0071582	negative regulation of zinc ion transport	1	0	1	1	0.02827	0.192064	ENSG00000170385(SLC30A1)	-
BP	GO:0071583	negative regulation of zinc ion transmembrane transport	1	0	1	1	0.02827	0.192064	ENSG00000170385(SLC30A1)	-
BP	GO:0071584	negative regulation of zinc ion transmembrane import	1	0	1	1	0.02827	0.192064	ENSG00000170385(SLC30A1)	-
BP	GO:0071585	detoxification of cadmium ion	1	0	1	1	0.02827	0.192064	ENSG00000170385(SLC30A1)	-
BP	GO:0071606	chemokine (C-C motif) ligand 4 production	1	0	1	1	0.02827	0.192064	ENSG00000081181(ARG2)	-
BP	GO:0071643	regulation of chemokine (C-C motif) ligand 4 production	1	0	1	1	0.02827	0.192064	ENSG00000081181(ARG2)	-
BP	GO:0071644	negative regulation of chemokine (C-C motif) ligand 4 production	1	0	1	1	0.02827	0.192064	ENSG00000081181(ARG2)	-
BP	GO:0090067	regulation of thalamus size	0	1	1	1	0.02827	0.192064	-	ENSG00000108576(SLC6A4)
BP	GO:0090198	negative regulation of chemokine secretion	1	0	1	1	0.02827	0.192064	ENSG00000164251(F2RL1)	-
BP	GO:0090425	acinar cell differentiation	1	0	1	1	0.02827	0.192064	ENSG00000117707(PROX1)	-
BP	GO:0097184	response to azide	0	1	1	1	0.02827	0.192064	-	ENSG00000002726(AOC1)
BP	GO:0097185	cellular response to azide	0	1	1	1	0.02827	0.192064	-	ENSG00000002726(AOC1)
BP	GO:0098694	regulation of synaptic vesicle budding from presynaptic endocytic zone membrane	0	1	1	1	0.02827	0.192064	-	ENSG00000181856(SLC2A4)
BP	GO:0098925	retrograde trans-synaptic signaling by nitric oxide, modulating synaptic transmission	1	0	1	1	0.02827	0.192064	ENSG00000164116(GUCY1A1)	-
BP	GO:0106022	positive regulation of vesicle docking	0	1	1	1	0.02827	0.192064	-	ENSG00000136854(STXBP1)
BP	GO:0140074	cardiac endothelial to mesenchymal transition	1	0	1	1	0.02827	0.192064	ENSG00000075223(SEMA3C)	-
BP	GO:1900085	negative regulation of peptidyl-tyrosine autophosphorylation	1	0	1	1	0.02827	0.192064	ENSG00000105974(CAV1)	-
BP	GO:1900141	regulation of oligodendrocyte apoptotic process	1	0	1	1	0.02827	0.192064	ENSG00000183087(GAS6)	-
BP	GO:1900142	negative regulation of oligodendrocyte apoptotic process	1	0	1	1	0.02827	0.192064	ENSG00000183087(GAS6)	-
BP	GO:1901296	negative regulation of canonical Wnt signaling pathway involved in cardiac muscle cell fate commitment	1	0	1	1	0.02827	0.192064	ENSG00000107984(DKK1)	-
BP	GO:1901350	cell-cell signaling involved in cell-cell junction organization	1	0	1	1	0.02827	0.192064	ENSG00000104067(TJP1)	-
BP	GO:1901557	response to fenofibrate	1	0	1	1	0.02827	0.192064	ENSG00000005471(ABCB4)	-
BP	GO:1902010	negative regulation of translation in response to endoplasmic reticulum stress	0	1	1	1	0.02827	0.192064	-	ENSG00000130766(SESN2)
BP	GO:1902612	regulation of anti-Mullerian hormone signaling pathway	1	0	1	1	0.02827	0.192064	ENSG00000050165(DKK3)	-
BP	GO:1902613	negative regulation of anti-Mullerian hormone signaling pathway	1	0	1	1	0.02827	0.192064	ENSG00000050165(DKK3)	-
BP	GO:1902910	positive regulation of melanosome transport	1	0	1	1	0.02827	0.192064	ENSG00000062038(CDH3)	-
BP	GO:1903450	regulation of G1 to G0 transition	0	1	1	1	0.02827	0.192064	-	ENSG00000131242(RAB11FIP4)
BP	GO:1903452	positive regulation of G1 to G0 transition	0	1	1	1	0.02827	0.192064	-	ENSG00000131242(RAB11FIP4)
BP	GO:1903544	response to butyrate	1	0	1	1	0.02827	0.192064	ENSG00000163347(CLDN1)	-
BP	GO:1903545	cellular response to butyrate	1	0	1	1	0.02827	0.192064	ENSG00000163347(CLDN1)	-
BP	GO:1903609	negative regulation of inward rectifier potassium channel activity	1	0	1	1	0.02827	0.192064	ENSG00000105974(CAV1)	-
BP	GO:1903621	protein localization to photoreceptor connecting cilium	0	1	1	1	0.02827	0.192064	-	ENSG00000042317(SPATA7)
BP	GO:1904274	tricellular tight junction assembly	1	0	1	1	0.02827	0.192064	ENSG00000105699(LSR)	-
BP	GO:1904448	regulation of aspartate secretion	0	1	1	1	0.02827	0.192064	-	ENSG00000183044(ABAT)
BP	GO:1904450	positive regulation of aspartate secretion	0	1	1	1	0.02827	0.192064	-	ENSG00000183044(ABAT)
BP	GO:1904701	Wnt-Frizzled-LRP5/6 complex assembly	1	0	1	1	0.02827	0.192064	ENSG00000107984(DKK1)	-
BP	GO:1904711	regulation of Wnt-Frizzled-LRP5/6 complex assembly	1	0	1	1	0.02827	0.192064	ENSG00000107984(DKK1)	-
BP	GO:1904723	negative regulation of Wnt-Frizzled-LRP5/6 complex assembly	1	0	1	1	0.02827	0.192064	ENSG00000107984(DKK1)	-
BP	GO:1905067	negative regulation of canonical Wnt signaling pathway involved in heart development	1	0	1	1	0.02827	0.192064	ENSG00000107984(DKK1)	-
BP	GO:1905403	negative regulation of activated CD8-positive, alpha-beta T cell apoptotic process	1	0	1	1	0.02827	0.192064	ENSG00000081181(ARG2)	-
BP	GO:1905590	fibronectin fibril organization	0	1	1	1	0.02827	0.192064	-	ENSG00000115318(LOXL3)
BP	GO:1905607	negative regulation of presynapse assembly	1	0	1	1	0.02827	0.192064	ENSG00000107984(DKK1)	-
BP	GO:1990134	epithelial cell apoptotic process involved in palatal shelf morphogenesis	1	0	1	1	0.02827	0.192064	ENSG00000184916(JAG2)	-
BP	GO:1990170	stress response to cadmium ion	1	0	1	1	0.02827	0.192064	ENSG00000170385(SLC30A1)	-
BP	GO:2000387	regulation of antral ovarian follicle growth	0	1	1	1	0.02827	0.192064	-	ENSG00000188372(ZP3)
BP	GO:2000388	positive regulation of antral ovarian follicle growth	0	1	1	1	0.02827	0.192064	-	ENSG00000188372(ZP3)
BP	GO:2000533	negative regulation of renal albumin absorption	1	0	1	1	0.02827	0.192064	ENSG00000183087(GAS6)	-
BP	GO:2000685	positive regulation of cellular response to X-ray	1	0	1	1	0.02827	0.192064	ENSG00000149948(HMGA2)	-
BP	GO:2000896	amylopectin metabolic process	0	1	1	1	0.02827	0.192064	-	ENSG00000181856(SLC2A4)
BP	GO:2000979	positive regulation of forebrain neuron differentiation	1	0	1	1	0.02827	0.192064	ENSG00000117707(PROX1)	-
BP	GO:2001213	negative regulation of vasculogenesis	1	0	1	1	0.02827	0.192064	ENSG00000158125(XDH)	-
BP	GO:2001311	lysobisphosphatidic acid metabolic process	0	1	1	1	0.02827	0.192064	-	ENSG00000162836(ACP6)
BP	GO:0051495	positive regulation of cytoskeleton organization	12	0	12	227	0.0283	0.192064	ENSG00000008853(RHOBTB2),ENSG00000061676(NCKAP1),ENSG00000070087(PFN2),ENSG00000085733(CTTN),ENSG00000090339(ICAM1),ENSG00000105976(MET),ENSG00000117707(PROX1),ENSG00000124145(SDC4),ENSG00000136717(BIN1),ENSG00000164251(F2RL1),ENSG00000183853(KIRREL1),ENSG00000248905(FMN1)	-
MF	GO:0001532	interleukin-21 receptor activity	1	0	1	1	0.02847	0.192064	ENSG00000103522(IL21R)	-
MF	GO:0002059	thymine binding	1	0	1	1	0.02847	0.192064	ENSG00000147647(DPYS)	-
MF	GO:0003867	4-aminobutyrate transaminase activity	0	1	1	1	0.02847	0.192064	-	ENSG00000183044(ABAT)
MF	GO:0004512	inositol-3-phosphate synthase activity	0	1	1	1	0.02847	0.192064	-	ENSG00000105655(ISYNA1)
MF	GO:0004855	xanthine oxidase activity	1	0	1	1	0.02847	0.192064	ENSG00000158125(XDH)	-
MF	GO:0005008	hepatocyte growth factor-activated receptor activity	1	0	1	1	0.02847	0.192064	ENSG00000105976(MET)	-
MF	GO:0005287	high-affinity basic amino acid transmembrane transporter activity	0	1	1	1	0.02847	0.192064	-	ENSG00000197119(SLC25A29)
MF	GO:0005289	high-affinity arginine transmembrane transporter activity	0	1	1	1	0.02847	0.192064	-	ENSG00000197119(SLC25A29)
MF	GO:0005292	high-affinity lysine transmembrane transporter activity	0	1	1	1	0.02847	0.192064	-	ENSG00000197119(SLC25A29)
MF	GO:0015390	purine-specific nucleoside:sodium symporter activity	0	1	1	1	0.02847	0.192064	-	ENSG00000197506(SLC28A3)
MF	GO:0016727	oxidoreductase activity, acting on CH or CH2 groups, oxygen as acceptor	1	0	1	1	0.02847	0.192064	ENSG00000158125(XDH)	-
MF	GO:0016872	intramolecular lyase activity	0	1	1	1	0.02847	0.192064	-	ENSG00000105655(ISYNA1)
MF	GO:0017188	aspartate N-acetyltransferase activity	0	1	1	1	0.02847	0.192064	-	ENSG00000185818(NAT8L)
MF	GO:0019811	cocaine binding	0	1	1	1	0.02847	0.192064	-	ENSG00000108576(SLC6A4)
MF	GO:0031073	cholesterol 26-hydroxylase activity	0	1	1	1	0.02847	0.192064	-	ENSG00000135929(CYP27A1)
MF	GO:0031768	ghrelin receptor binding	0	1	1	1	0.02847	0.192064	-	ENSG00000157017(GHRL)
MF	GO:0031811	G-protein coupled nucleotide receptor binding	0	1	1	1	0.02847	0.192064	-	ENSG00000132535(DLG4)
MF	GO:0031812	P2Y1 nucleotide receptor binding	0	1	1	1	0.02847	0.192064	-	ENSG00000132535(DLG4)
MF	GO:0032145	succinate-semialdehyde dehydrogenase binding	0	1	1	1	0.02847	0.192064	-	ENSG00000183044(ABAT)
MF	GO:0034386	4-aminobutyrate:2-oxoglutarate transaminase activity	0	1	1	1	0.02847	0.192064	-	ENSG00000183044(ABAT)
MF	GO:0035501	MH1 domain binding	1	0	1	1	0.02847	0.192064	ENSG00000149948(HMGA2)	-
MF	GO:0036328	VEGF-C-activated receptor activity	0	1	1	1	0.02847	0.192064	-	ENSG00000037280(FLT4)
MF	GO:0042134	rRNA primary transcript binding	1	0	1	1	0.02847	0.192064	ENSG00000177469(CAVIN1)	-
MF	GO:0044736	acid-sensing ion channel activity	0	1	1	1	0.02847	0.192064	-	ENSG00000110881(ASIC1)
MF	GO:0046789	host cell surface receptor binding	0	1	1	1	0.02847	0.192064	-	ENSG00000163083(INHBB)
MF	GO:0046812	host cell surface binding	0	1	1	1	0.02847	0.192064	-	ENSG00000163083(INHBB)
MF	GO:0047298	(S)-3-amino-2-methylpropionate transaminase activity	0	1	1	1	0.02847	0.192064	-	ENSG00000183044(ABAT)
MF	GO:0047402	protein-glucosylgalactosylhydroxylysine glucosidase activity	0	1	1	1	0.02847	0.192064	-	ENSG00000142102(PGGHG)
MF	GO:0047658	alpha-amino-acid esterase activity	0	1	1	1	0.02847	0.192064	-	ENSG00000137274(BPHL)
MF	GO:0047749	cholestanetriol 26-monooxygenase activity	0	1	1	1	0.02847	0.192064	-	ENSG00000135929(CYP27A1)
MF	GO:0047988	hydroxyacid-oxoacid transhydrogenase activity	1	0	1	1	0.02847	0.192064	ENSG00000147576(ADHFE1)	-
MF	GO:0052597	diamine oxidase activity	0	1	1	1	0.02847	0.192064	-	ENSG00000002726(AOC1)
MF	GO:0052598	histamine oxidase activity	0	1	1	1	0.02847	0.192064	-	ENSG00000002726(AOC1)
MF	GO:0052599	methylputrescine oxidase activity	0	1	1	1	0.02847	0.192064	-	ENSG00000002726(AOC1)
MF	GO:0052600	propane-1,3-diamine oxidase activity	0	1	1	1	0.02847	0.192064	-	ENSG00000002726(AOC1)
MF	GO:0061929	gamma-glutamylaminecyclotransferase activity	0	1	1	1	0.02847	0.192064	-	ENSG00000134864(GGACT)
MF	GO:0070320	inward rectifier potassium channel inhibitor activity	1	0	1	1	0.02847	0.192064	ENSG00000105974(CAV1)	-
BP	GO:0048145	regulation of fibroblast proliferation	6	0	6	82	0.02852	0.192228	ENSG00000124882(EREG),ENSG00000136848(DAB2IP),ENSG00000146648(EGFR),ENSG00000177425(PAWR),ENSG00000183087(GAS6),ENSG00000226979(LTA)	-
BP	GO:0001885	endothelial cell development	5	0	5	61	0.02881	0.193727	ENSG00000090339(ICAM1),ENSG00000104067(TJP1),ENSG00000105976(MET),ENSG00000163347(CLDN1),ENSG00000164251(F2RL1)	-
BP	GO:0060761	negative regulation of response to cytokine stimulus	5	0	5	61	0.02881	0.193727	ENSG00000105974(CAV1),ENSG00000130508(PXDN),ENSG00000132522(GPS2),ENSG00000164251(F2RL1),ENSG00000183087(GAS6)	-
BP	GO:0008015	blood circulation	16	7	23	531	0.02882	0.193727	ENSG00000046604(DSG2),ENSG00000090339(ICAM1),ENSG00000096433(ITPR3),ENSG00000104067(TJP1),ENSG00000105974(CAV1),ENSG00000116016(EPAS1),ENSG00000117298(ECE1),ENSG00000136717(BIN1),ENSG00000143153(ATP1B1),ENSG00000146648(EGFR),ENSG00000150630(VEGFC),ENSG00000151490(PTPRO),ENSG00000164116(GUCY1A1),ENSG00000164251(F2RL1),ENSG00000166833(NAV2),ENSG00000183087(GAS6)	ENSG00000073756(PTGS2),ENSG00000101665(SMAD7),ENSG00000108576(SLC6A4),ENSG00000157017(GHRL),ENSG00000159899(NPR2),ENSG00000183044(ABAT),ENSG00000213366(GSTM2)
BP	GO:0014074	response to purine-containing compound	4	5	9	152	0.0289	0.193878	ENSG00000109321(AREG),ENSG00000113140(SPARC),ENSG00000115884(SDC1),ENSG00000147465(STAR)	ENSG00000073756(PTGS2),ENSG00000103569(AQP9),ENSG00000108576(SLC6A4),ENSG00000188404(SELL),ENSG00000213366(GSTM2)
BP	GO:0061351	neural precursor cell proliferation	7	2	9	152	0.0289	0.193878	ENSG00000044115(CTNNA1),ENSG00000066468(FGFR2),ENSG00000102038(SMARCA1),ENSG00000117707(PROX1),ENSG00000134532(SOX5),ENSG00000150630(VEGFC),ENSG00000205336(ADGRG1)	ENSG00000082014(SMARCD3),ENSG00000108576(SLC6A4)
CC	GO:0005938	cell cortex	14	1	15	313	0.02892	0.193878	ENSG00000039560(RAI14),ENSG00000058085(LAMC2),ENSG00000066468(FGFR2),ENSG00000085733(CTTN),ENSG00000105974(CAV1),ENSG00000114993(RTKN),ENSG00000115963(RND3),ENSG00000117016(RIMS3),ENSG00000133026(MYH10),ENSG00000136842(TMOD1),ENSG00000144824(PHLDB2),ENSG00000169398(PTK2),ENSG00000171345(KRT19),ENSG00000173156(RHOD)	ENSG00000132535(DLG4)
BP	GO:0009410	response to xenobiotic stimulus	1	7	8	128	0.02898	0.194106	ENSG00000147465(STAR)	ENSG00000002726(AOC1),ENSG00000137274(BPHL),ENSG00000164237(CMBL),ENSG00000165300(SLITRK5),ENSG00000166743(ACSM1),ENSG00000172828(CES3),ENSG00000213366(GSTM2)
BP	GO:0010758	regulation of macrophage chemotaxis	2	1	3	24	0.02925	0.195391	ENSG00000137801(THBS1),ENSG00000137869(CYP19A1)	ENSG00000106804(C5)
BP	GO:0032232	negative regulation of actin filament bundle assembly	3	0	3	24	0.02925	0.195391	ENSG00000105976(MET),ENSG00000144824(PHLDB2),ENSG00000184292(TACSTD2)	-
BP	GO:0032897	negative regulation of viral transcription	3	0	3	24	0.02925	0.195391	ENSG00000142089(IFITM3),ENSG00000149948(HMGA2),ENSG00000275302(CCL4)	-
MF	GO:0030295	protein kinase activator activity	3	3	6	82	0.02939	0.195869	ENSG00000013588(GPRC5A),ENSG00000169129(AFAP1L2),ENSG00000183087(GAS6)	ENSG00000157017(GHRL),ENSG00000214827(MTCP1),ENSG00000237693(IRGM)
BP	GO:0006939	smooth muscle contraction	4	3	7	105	0.0294	0.195869	ENSG00000085733(CTTN),ENSG00000105974(CAV1),ENSG00000164116(GUCY1A1),ENSG00000164171(ITGA2)	ENSG00000073756(PTGS2),ENSG00000157017(GHRL),ENSG00000183044(ABAT)
BP	GO:0046545	development of primary female sexual characteristics	4	3	7	105	0.0294	0.195869	ENSG00000044115(CTNNA1),ENSG00000090339(ICAM1),ENSG00000124882(EREG),ENSG00000137869(CYP19A1)	ENSG00000163083(INHBB),ENSG00000183161(FANCF),ENSG00000188372(ZP3)
BP	GO:0001817	regulation of cytokine production	15	13	28	678	0.02945	0.196028	ENSG00000062038(CDH3),ENSG00000073792(IGF2BP2),ENSG00000081181(ARG2),ENSG00000103855(CD276),ENSG00000116285(ERRFI1),ENSG00000124882(EREG),ENSG00000137265(IRF4),ENSG00000137801(THBS1),ENSG00000142627(EPHA2),ENSG00000164251(F2RL1),ENSG00000169129(AFAP1L2),ENSG00000179588(ZFPM1),ENSG00000183087(GAS6),ENSG00000205846(CLEC6A),ENSG00000226979(LTA)	ENSG00000037280(FLT4),ENSG00000073756(PTGS2),ENSG00000082196(C1QTNF3),ENSG00000101665(SMAD7),ENSG00000106804(C5),ENSG00000128604(IRF5),ENSG00000157017(GHRL),ENSG00000157873(TNFRSF14),ENSG00000159674(SPON2),ENSG00000162594(IL23R),ENSG00000163083(INHBB),ENSG00000181722(ZBTB20),ENSG00000188372(ZP3)
MF	GO:0023023	MHC protein complex binding	2	1	3	24	0.02978	0.197855	ENSG00000143153(ATP1B1),ENSG00000204287(HLA-DRA)	ENSG00000241106(HLA-DOB)
CC	GO:1990124	messenger ribonucleoprotein complex	2	0	2	10	0.02982	0.197855	ENSG00000081277(PKP1),ENSG00000184363(PKP3)	-
BP	GO:0043009	chordate embryonic development	23	3	26	620	0.02983	0.197855	ENSG00000066468(FGFR2),ENSG00000075223(SEMA3C),ENSG00000076356(PLXNA2),ENSG00000081189(MEF2C),ENSG00000083307(GRHL2),ENSG00000104067(TJP1),ENSG00000107984(DKK1),ENSG00000116016(EPAS1),ENSG00000117298(ECE1),ENSG00000117707(PROX1),ENSG00000120549(KIAA1217),ENSG00000124145(SDC4),ENSG00000133026(MYH10),ENSG00000134762(DSC3),ENSG00000142627(EPHA2),ENSG00000146648(EGFR),ENSG00000162461(SLC25A34),ENSG00…	ENSG00000106804(C5),ENSG00000130783(CCDC62),ENSG00000188372(ZP3)
BP	GO:0019216	regulation of lipid metabolic process	13	5	18	391	0.02983	0.197855	ENSG00000005471(ABCB4),ENSG00000050165(DKK3),ENSG00000067113(PLPP1),ENSG00000105699(LSR),ENSG00000105974(CAV1),ENSG00000117707(PROX1),ENSG00000132522(GPS2),ENSG00000136848(DAB2IP),ENSG00000141506(PIK3R5),ENSG00000143344(RGL1),ENSG00000147465(STAR),ENSG00000155158(TTC39B),ENSG00000169398(PTK2)	ENSG00000073756(PTGS2),ENSG00000082014(SMARCD3),ENSG00000100100(PIK3IP1),ENSG00000181722(ZBTB20),ENSG00000188372(ZP3)
BP	GO:0031347	regulation of defense response	23	8	31	768	0.02989	0.198035	ENSG00000081181(ARG2),ENSG00000081189(MEF2C),ENSG00000100906(NFKBIA),ENSG00000105974(CAV1),ENSG00000115607(IL18RAP),ENSG00000123240(OPTN),ENSG00000124882(EREG),ENSG00000132522(GPS2),ENSG00000136848(DAB2IP),ENSG00000137265(IRF4),ENSG00000137869(CYP19A1),ENSG00000144802(NFKBIZ),ENSG00000145623(OSMR),ENSG00000146648(EGFR),ENSG00000164171(ITGA2),ENSG00000164251(F2RL1),ENSG00000166033(HTRA1),ENSG00000…	ENSG00000064201(TSPAN32),ENSG00000073756(PTGS2),ENSG00000082196(C1QTNF3),ENSG00000106804(C5),ENSG00000157017(GHRL),ENSG00000162594(IL23R),ENSG00000188372(ZP3),ENSG00000237693(IRGM)
BP	GO:0043410	positive regulation of MAPK cascade	19	4	23	533	0.02991	0.198035	ENSG00000066468(FGFR2),ENSG00000081189(MEF2C),ENSG00000090339(ICAM1),ENSG00000102962(CCL22),ENSG00000105971(CAV2),ENSG00000107984(DKK1),ENSG00000111907(TPD52L1),ENSG00000113645(WWC1),ENSG00000136848(DAB2IP),ENSG00000137801(THBS1),ENSG00000141506(PIK3R5),ENSG00000146648(EGFR),ENSG00000146674(IGFBP3),ENSG00000156463(SH3RF2),ENSG00000158125(XDH),ENSG00000164251(F2RL1),ENSG00000164619(BMPER),ENSG0000…	ENSG00000037280(FLT4),ENSG00000106804(C5),ENSG00000139318(DUSP6),ENSG00000157017(GHRL)
BP	GO:0048144	fibroblast proliferation	6	0	6	83	0.03004	0.19837	ENSG00000124882(EREG),ENSG00000136848(DAB2IP),ENSG00000146648(EGFR),ENSG00000177425(PAWR),ENSG00000183087(GAS6),ENSG00000226979(LTA)	-
BP	GO:0097581	lamellipodium organization	6	0	6	83	0.03004	0.19837	ENSG00000061676(NCKAP1),ENSG00000085733(CTTN),ENSG00000140945(CDH13),ENSG00000142627(EPHA2),ENSG00000151490(PTPRO),ENSG00000173156(RHOD)	-
BP	GO:0097756	negative regulation of blood vessel diameter	4	2	6	83	0.03004	0.19837	ENSG00000090339(ICAM1),ENSG00000105974(CAV1),ENSG00000117298(ECE1),ENSG00000146648(EGFR)	ENSG00000073756(PTGS2),ENSG00000108576(SLC6A4)
BP	GO:0050729	positive regulation of inflammatory response	6	2	8	129	0.03017	0.198878	ENSG00000100906(NFKBIA),ENSG00000144802(NFKBIZ),ENSG00000145623(OSMR),ENSG00000146648(EGFR),ENSG00000164171(ITGA2),ENSG00000226979(LTA)	ENSG00000073756(PTGS2),ENSG00000188372(ZP3)
BP	GO:0007416	synapse assembly	6	4	10	178	0.03017	0.198878	ENSG00000081189(MEF2C),ENSG00000107984(DKK1),ENSG00000139211(AMIGO2),ENSG00000146242(TPBG),ENSG00000169398(PTK2),ENSG00000185070(FLRT2)	ENSG00000072071(ADGRL1),ENSG00000157017(GHRL),ENSG00000165300(SLITRK5),ENSG00000181754(AMIGO1)
BP	GO:0000904	cell morphogenesis involved in differentiation	24	6	30	739	0.03026	0.199143	ENSG00000066468(FGFR2),ENSG00000075223(SEMA3C),ENSG00000076356(PLXNA2),ENSG00000081189(MEF2C),ENSG00000083307(GRHL2),ENSG00000085733(CTTN),ENSG00000105976(MET),ENSG00000107984(DKK1),ENSG00000117707(PROX1),ENSG00000118257(NRP2),ENSG00000118785(SPP1),ENSG00000129116(PALLD),ENSG00000130702(LAMA5),ENSG00000133026(MYH10),ENSG00000139926(FRMD6),ENSG00000142627(EPHA2),ENSG00000150760(DOCK1),ENSG00000151…	ENSG00000105649(RAB3A),ENSG00000132535(DLG4),ENSG00000136854(STXBP1),ENSG00000159674(SPON2),ENSG00000165300(SLITRK5),ENSG00000181754(AMIGO1)
BP	GO:0060412	ventricular septum morphogenesis	3	1	4	42	0.03029	0.199143	ENSG00000066468(FGFR2),ENSG00000117707(PROX1),ENSG00000179588(ZFPM1)	ENSG00000101665(SMAD7)
BP	GO:0097178	ruffle assembly	4	0	4	42	0.03029	0.199143	ENSG00000070087(PFN2),ENSG00000090339(ICAM1),ENSG00000105974(CAV1),ENSG00000184292(TACSTD2)	-
BP	GO:0043297	apical junction assembly	5	0	5	62	0.03063	0.199694	ENSG00000044115(CTNNA1),ENSG00000083307(GRHL2),ENSG00000104067(TJP1),ENSG00000142627(EPHA2),ENSG00000163347(CLDN1)	-
BP	GO:0046637	regulation of alpha-beta T cell differentiation	2	3	5	62	0.03063	0.199694	ENSG00000137265(IRF4),ENSG00000144802(NFKBIZ)	ENSG00000101665(SMAD7),ENSG00000115318(LOXL3),ENSG00000162594(IL23R)
BP	GO:1900449	regulation of glutamate receptor signaling pathway	1	4	5	62	0.03063	0.199694	ENSG00000081189(MEF2C)	ENSG00000058335(RASGRF1),ENSG00000114796(KLHL24),ENSG00000132535(DLG4),ENSG00000138772(ANXA3)
BP	GO:0033138	positive regulation of peptidyl-serine phosphorylation	4	3	7	106	0.03074	0.199694	ENSG00000070087(PFN2),ENSG00000105974(CAV1),ENSG00000146648(EGFR),ENSG00000183087(GAS6)	ENSG00000073756(PTGS2),ENSG00000214827(MTCP1),ENSG00000237693(IRGM)
BP	GO:0001765	membrane raft assembly	2	0	2	10	0.03088	0.199694	ENSG00000105971(CAV2),ENSG00000105974(CAV1)	-
BP	GO:0003211	cardiac ventricle formation	1	1	2	10	0.03088	0.199694	ENSG00000081189(MEF2C)	ENSG00000082014(SMARCD3)
BP	GO:0006930	substrate-dependent cell migration, cell extension	2	0	2	10	0.03088	0.199694	ENSG00000085733(CTTN),ENSG00000133026(MYH10)	-
BP	GO:0016102	diterpenoid biosynthetic process	2	0	2	10	0.03088	0.199694	ENSG00000114115(RBP1),ENSG00000184254(ALDH1A3)	-
BP	GO:0019062	virion attachment to host cell	2	0	2	10	0.03088	0.199694	ENSG00000090339(ICAM1),ENSG00000183087(GAS6)	-
BP	GO:0032782	bile acid secretion	1	1	2	10	0.03088	0.199694	ENSG00000005471(ABCB4)	ENSG00000103569(AQP9)
BP	GO:0035747	natural killer cell chemotaxis	2	0	2	10	0.03088	0.199694	ENSG00000145824(CXCL14),ENSG00000275302(CCL4)	-
BP	GO:0035865	cellular response to potassium ion	0	2	2	10	0.03088	0.199694	-	ENSG00000132535(DLG4),ENSG00000138380(CARF)
BP	GO:0060600	dichotomous subdivision of an epithelial terminal unit	2	0	2	10	0.03088	0.199694	ENSG00000075223(SEMA3C),ENSG00000109321(AREG)	-
BP	GO:0070857	regulation of bile acid biosynthetic process	2	0	2	10	0.03088	0.199694	ENSG00000117707(PROX1),ENSG00000147465(STAR)	-
BP	GO:0071600	otic vesicle morphogenesis	2	0	2	10	0.03088	0.199694	ENSG00000066468(FGFR2),ENSG00000117707(PROX1)	-
BP	GO:1900165	negative regulation of interleukin-6 secretion	1	1	2	10	0.03088	0.199694	ENSG00000183087(GAS6)	ENSG00000082196(C1QTNF3)
BP	GO:1905522	negative regulation of macrophage migration	1	1	2	10	0.03088	0.199694	ENSG00000137869(CYP19A1)	ENSG00000106804(C5)
BP	GO:2000317	negative regulation of T-helper 17 type immune response	0	2	2	10	0.03088	0.199694	-	ENSG00000101665(SMAD7),ENSG00000115318(LOXL3)
BP	GO:2000318	positive regulation of T-helper 17 type immune response	1	1	2	10	0.03088	0.199694	ENSG00000144802(NFKBIZ)	ENSG00000162594(IL23R)
BP	GO:0099531	presynaptic process involved in chemical synaptic transmission	4	6	10	179	0.03118	0.201287	ENSG00000070087(PFN2),ENSG00000081189(MEF2C),ENSG00000117016(RIMS3),ENSG00000170385(SLC30A1)	ENSG00000105649(RAB3A),ENSG00000110881(ASIC1),ENSG00000116396(KCNC4),ENSG00000136854(STXBP1),ENSG00000143847(PPFIA4),ENSG00000149927(DOC2A)
BP	GO:2001235	positive regulation of apoptotic signaling pathway	9	1	10	179	0.03118	0.201287	ENSG00000044115(CTNNA1),ENSG00000073282(TP63),ENSG00000088808(PPP1R13B),ENSG00000100234(TIMP3),ENSG00000105974(CAV1),ENSG00000111907(TPD52L1),ENSG00000136848(DAB2IP),ENSG00000137801(THBS1),ENSG00000175793(SFN)	ENSG00000163083(INHBB)
MF	GO:0003680	AT DNA binding	2	0	2	10	0.03129	0.20165	ENSG00000081189(MEF2C),ENSG00000149948(HMGA2)	-
MF	GO:0051400	BH domain binding	1	1	2	10	0.03129	0.20165	ENSG00000140379(BCL2A1)	ENSG00000237693(IRGM)
BP	GO:0001837	epithelial to mesenchymal transition	5	3	8	130	0.03138	0.202056	ENSG00000066468(FGFR2),ENSG00000136848(DAB2IP),ENSG00000144824(PHLDB2),ENSG00000149948(HMGA2),ENSG00000163376(KBTBD8)	ENSG00000101665(SMAD7),ENSG00000115318(LOXL3),ENSG00000164056(SPRY1)
BP	GO:0007596	blood coagulation	12	4	16	338	0.03143	0.202204	ENSG00000088387(DOCK9),ENSG00000096433(ITPR3),ENSG00000105974(CAV1),ENSG00000137801(THBS1),ENSG00000141506(PIK3R5),ENSG00000150760(DOCK1),ENSG00000164171(ITGA2),ENSG00000164251(F2RL1),ENSG00000167768(KRT1),ENSG00000179588(ZFPM1),ENSG00000183087(GAS6),ENSG00000185022(MAFF)	ENSG00000003436(TFPI),ENSG00000064201(TSPAN32),ENSG00000136854(STXBP1),ENSG00000183044(ABAT)
[truncated: 6,330 more rows]

## Sheet: Sheet4
Category	GO.ID	Term	Up	Down	DEG	Total	Pvalue	FDR	Up_Gene	Down_Gene
[truncated: 958 more rows]

## Sheet: Sheet2
Category	GO.ID	Term	Up	Down	DEG	Total	Pvalue	FDR	Up_Gene	Down_Gene
[truncated: 5,889 more rows]

[truncated: 1 more sheets: Sheet3]
