# Supplementary material for: Whole transcriptome analysis reveals differential gene expression associated with Anaplasma phagocytophilum invading HL-60 cells
Source: Parasit Vectors. 2026 May 8;19:290. doi: 10.1186/s13071-026-07381-6 (PMC13366880; doi:10.1186/s13071-026-07381-6)
Supplement: Supplementary file 8 — Supplementary Material 8. Table S8. KEGG pathway enrichment in dif-mRNAs at 24 hpi [file 13071_2026_7381_MOESM8_ESM.xlsx]

## Sheet: Sheet1
PathwayID	Pathway	Level1	Level2	Up_number	Down_number	DEG_number	total_number	Pvalue	FDR	Up_gene	Down_gene	URL
hsa04512	ECM-receptor interaction	Environmental Information Processing	Signaling molecules and interaction	15	2	17	82	1.45928e-10	3.47309e-08	ENSG00000196878(LAMB3),ENSG00000132470(ITGB4),ENSG00000115884(SDC1),ENSG00000053747(LAMA3),ENSG00000197565(COL4A6),ENSG00000164171(ITGA2),ENSG00000041982(TNC),ENSG00000058085(LAMC2),ENSG00000005884(ITGA3),ENSG00000124145(SDC4),ENSG00000130702(LAMA5),ENSG00000137801(THBS1),ENSG00000188153(COL4A5),ENSG00000143127(ITGA10),ENSG00000118785(SPP1)	ENSG00000169231(THBS3),ENSG00000049089(COL9A2)	http://www.kegg.jp/kegg-bin/show_pathway?map04512/K06237%09%23FFFFFF,red/K06244%09%23FFFFFF,red/K06252%09%23FFFFFF,red/K16857%09%23FFFFFF,red/K06246%09%23FFFFFF,red/K16338%09%23FFFFFF,red/K06586%09%23FFFFFF,red/K06525%09%23FFFFFF,red/K08131%09%23FFFFFF,green/K06481%09%23FFFFFF,red/K04659%09%23FFFFFF,green/K06482%09%23FFFFFF,red/K06240%09%23FFFFFF,red/K06257%09%23FFFFFF,red/K06250%09%23FFFFFF,red/
hsa04510	Focal adhesion	Cellular Processes	Cellular community - eukaryotes	21	4	25	198	5.79101e-10	6.89131e-08	ENSG00000105971(CAV2),ENSG00000196878(LAMB3),ENSG00000180209(MYLPF),ENSG00000150630(VEGFC),ENSG00000132470(ITGB4),ENSG00000053747(LAMA3),ENSG00000146648(EGFR),ENSG00000197565(COL4A6),ENSG00000164171(ITGA2),ENSG00000169398(PTK2),ENSG00000105974(CAV1),ENSG00000041982(TNC),ENSG00000105976(MET),ENSG00000058085(LAMC2),ENSG00000005884(ITGA3),ENSG00000150760(DOCK1),ENSG00000130702(LAMA5),ENSG00000188153…	ENSG00000169231(THBS3),ENSG00000058335(RASGRF1),ENSG00000037280(FLT4),ENSG00000049089(COL9A2)	http://www.kegg.jp/kegg-bin/show_pathway?map04510/K05099%09%23FFFFFF,red/K06244%09%23FFFFFF,red/K12958%09%23FFFFFF,red/K06246%09%23FFFFFF,red/K12758%09%23FFFFFF,red/K04349%09%23FFFFFF,green/K06481%09%23FFFFFF,red/K04361%09%23FFFFFF,red/K04659%09%23FFFFFF,green/K06278%09%23FFFFFF,red/K06237%09%23FFFFFF,red/K05097%09%23FFFFFF,green/K05725%09%23FFFFFF,red/K06252%09%23FFFFFF,red/K16857%09%23FFFFFF,re…
hsa04151	PI3K-Akt signaling pathway	Environmental Information Processing	Signal transduction	25	5	30	352	1.25215e-07	9.93369e-06	ENSG00000168685(IL7R),ENSG00000196878(LAMB3),ENSG00000141506(PIK3R5),ENSG00000142627(EPHA2),ENSG00000150630(VEGFC),ENSG00000132470(ITGB4),ENSG00000124882(EREG),ENSG00000109321(AREG),ENSG00000053747(LAMA3),ENSG00000146648(EGFR),ENSG00000197565(COL4A6),ENSG00000164171(ITGA2),ENSG00000169398(PTK2),ENSG00000145623(OSMR),ENSG00000041982(TNC),ENSG00000105976(MET),ENSG00000066468(FGFR2),ENSG00000058085(…	ENSG00000169231(THBS3),ENSG00000037280(FLT4),ENSG00000049089(COL9A2),ENSG00000101049(SGK2),ENSG00000214827(MTCP1)	http://www.kegg.jp/kegg-bin/show_pathway?map04151/K09782%09%23FFFFFF,red/K04347%09%23FFFFFF,red/K05099%09%23FFFFFF,red/K06244%09%23FFFFFF,red/K05103%09%23FFFFFF,red/K16837%09%23FFFFFF,green/K13303%09%23FFFFFF,green/K06246%09%23FFFFFF,red/K05072%09%23FFFFFF,red/K06481%09%23FFFFFF,red/K04361%09%23FFFFFF,red/K04659%09%23FFFFFF,green/K06237%09%23FFFFFF,red/K05097%09%23FFFFFF,green/K06252%09%23FFFFFF,…
hsa05222	Small cell lung cancer	Human Diseases	Cancers: Specific types	10	1	11	93	7.57841e-05	0.00450915	ENSG00000196878(LAMB3),ENSG00000100906(NFKBIA),ENSG00000053747(LAMA3),ENSG00000197565(COL4A6),ENSG00000164171(ITGA2),ENSG00000169398(PTK2),ENSG00000058085(LAMC2),ENSG00000005884(ITGA3),ENSG00000130702(LAMA5),ENSG00000188153(COL4A5)	ENSG00000073756(PTGS2)	http://www.kegg.jp/kegg-bin/show_pathway?map05222/K06237%09%23FFFFFF,red/K06244%09%23FFFFFF,red/K05725%09%23FFFFFF,red/K11987%09%23FFFFFF,green/K06246%09%23FFFFFF,red/K04734%09%23FFFFFF,red/K06481%09%23FFFFFF,red/K06482%09%23FFFFFF,red/K06240%09%23FFFFFF,red/
hsa05200	Pathways in cancer	Human Diseases	Cancers: Overview	23	6	29	521	0.000598044	0.0284669	ENSG00000168685(IL7R),ENSG00000184916(JAG2),ENSG00000116016(EPAS1),ENSG00000196878(LAMB3),ENSG00000150630(VEGFC),ENSG00000196914(ARHGEF12),ENSG00000100906(NFKBIA),ENSG00000053747(LAMA3),ENSG00000146648(EGFR),ENSG00000197565(COL4A6),ENSG00000164171(ITGA2),ENSG00000169398(PTK2),ENSG00000044115(CTNNA1),ENSG00000105976(MET),ENSG00000171680(PLEKHG5),ENSG00000066468(FGFR2),ENSG00000058085(LAMC2),ENSG00…	ENSG00000171777(RASGRP4),ENSG00000073756(PTGS2),ENSG00000129467(ADCY4),ENSG00000037280(FLT4),ENSG00000213366(GSTM2),ENSG00000162594(IL23R)	http://www.kegg.jp/kegg-bin/show_pathway?map05200/K04347%09%23FFFFFF,red/K07532%09%23FFFFFF,red/K05099%09%23FFFFFF,red/K09095%09%23FFFFFF,red/K06244%09%23FFFFFF,red/K11987%09%23FFFFFF,green/K08044%09%23FFFFFF,green/K05065%09%23FFFFFF,green/K21635%09%23FFFFFF,red/K06246%09%23FFFFFF,red/K19464%09%23FFFFFF,red/K00799%09%23FFFFFF,green/K04734%09%23FFFFFF,red/K05072%09%23FFFFFF,red/K04361%09%23FFFFFF,…
hsa05205	Proteoglycans in cancer	Human Diseases	Cancers: Overview	14	0	14	194	0.00156746	0.0621761	ENSG00000105971(CAV2),ENSG00000164171(ITGA2),ENSG00000169398(PTK2),ENSG00000105974(CAV1),ENSG00000100234(TIMP3),ENSG00000096433(ITPR3),ENSG00000105976(MET),ENSG00000158186(MRAS),ENSG00000124145(SDC4),ENSG00000085733(CTTN),ENSG00000196914(ARHGEF12),ENSG00000115884(SDC1),ENSG00000137801(THBS1),ENSG00000146648(EGFR)	-	http://www.kegg.jp/kegg-bin/show_pathway?map05205/K04960%09%23FFFFFF,red/K05099%09%23FFFFFF,red/K07532%09%23FFFFFF,red/K05725%09%23FFFFFF,red/K12958%09%23FFFFFF,red/K16866%09%23FFFFFF,red/K07831%09%23FFFFFF,red/K16857%09%23FFFFFF,red/K16338%09%23FFFFFF,red/K06106%09%23FFFFFF,red/K06481%09%23FFFFFF,red/K04361%09%23FFFFFF,red/K06278%09%23FFFFFF,red/K06257%09%23FFFFFF,red/
hsa04514	Cell adhesion molecules (CAMs)	Environmental Information Processing	Signaling molecules and interaction	9	2	11	142	0.00281072	0.0955646	ENSG00000062038(CDH3),ENSG00000163347(CLDN1),ENSG00000090339(ICAM1),ENSG00000162512(SDC3),ENSG00000115884(SDC1),ENSG00000198910(L1CAM),ENSG00000103855(CD276),ENSG00000204287(HLA-DRA),ENSG00000124145(SDC4)	ENSG00000188404(SELL),ENSG00000241106(HLA-DOB)	http://www.kegg.jp/kegg-bin/show_pathway?map04514/K06550%09%23FFFFFF,red/K06490%09%23FFFFFF,red/K06796%09%23FFFFFF,red/K06746%09%23FFFFFF,red/K06495%09%23FFFFFF,green/K16338%09%23FFFFFF,red/K06087%09%23FFFFFF,red/K06752%09%23FFFFFF,purple/K06257%09%23FFFFFF,red/K16337%09%23FFFFFF,red/
hsa04810	Regulation of actin cytoskeleton	Cellular Processes	Cell motility	14	0	14	210	0.00325815	0.09693	ENSG00000070087(PFN2),ENSG00000180209(MYLPF),ENSG00000061676(NCKAP1),ENSG00000132470(ITGB4),ENSG00000196914(ARHGEF12),ENSG00000146648(EGFR),ENSG00000164171(ITGA2),ENSG00000169398(PTK2),ENSG00000066468(FGFR2),ENSG00000158186(MRAS),ENSG00000005884(ITGA3),ENSG00000172380(GNG12),ENSG00000150760(DOCK1),ENSG00000143127(ITGA10)	-	http://www.kegg.jp/kegg-bin/show_pathway?map04810/K04347%09%23FFFFFF,red/K07532%09%23FFFFFF,red/K05725%09%23FFFFFF,red/K07831%09%23FFFFFF,red/K12758%09%23FFFFFF,red/K06525%09%23FFFFFF,red/K05093%09%23FFFFFF,red/K06586%09%23FFFFFF,red/K13708%09%23FFFFFF,red/K06481%09%23FFFFFF,red/K04361%09%23FFFFFF,red/K06482%09%23FFFFFF,red/K05759%09%23FFFFFF,red/K05750%09%23FFFFFF,red/
hsa04115	p53 signaling pathway	Cellular Processes	Cell growth and death	6	1	7	71	0.00438451	0.106431	ENSG00000146674(IGFBP3),ENSG00000175793(SFN),ENSG00000042286(AIFM2),ENSG00000112378(PERP),ENSG00000206075(SERPINB5),ENSG00000137801(THBS1)	ENSG00000130766(SESN2)	http://www.kegg.jp/kegg-bin/show_pathway?map04115/K20394%09%23FFFFFF,green/K10138%09%23FFFFFF,red/K10136%09%23FFFFFF,red/K10139%09%23FFFFFF,red/K16857%09%23FFFFFF,red/K06644%09%23FFFFFF,red/K22745%09%23FFFFFF,red/
hsa05146	Amoebiasis	Human Diseases	Infectious diseases: Parasitic	8	0	8	91	0.00483407	0.106431	ENSG00000196878(LAMB3),ENSG00000053747(LAMA3),ENSG00000197565(COL4A6),ENSG00000169398(PTK2),ENSG00000081181(ARG2),ENSG00000058085(LAMC2),ENSG00000130702(LAMA5),ENSG00000188153(COL4A5)	-	http://www.kegg.jp/kegg-bin/show_pathway?map05146/K06237%09%23FFFFFF,red/K06244%09%23FFFFFF,red/K05725%09%23FFFFFF,red/K06240%09%23FFFFFF,red/K01476%09%23FFFFFF,red/K06246%09%23FFFFFF,red/
hsa05145	Toxoplasmosis	Human Diseases	Infectious diseases: Parasitic	7	2	9	111	0.00491907	0.106431	ENSG00000196878(LAMB3),ENSG00000141506(PIK3R5),ENSG00000100906(NFKBIA),ENSG00000053747(LAMA3),ENSG00000204287(HLA-DRA),ENSG00000058085(LAMC2),ENSG00000130702(LAMA5)	ENSG00000237693(IRGM),ENSG00000241106(HLA-DOB)	http://www.kegg.jp/kegg-bin/show_pathway?map05145/K21290%09%23FFFFFF,red/K04734%09%23FFFFFF,red/K06244%09%23FFFFFF,red/K14139%09%23FFFFFF,green/K06240%09%23FFFFFF,red/K06752%09%23FFFFFF,purple/K06246%09%23FFFFFF,red/
hsa05100	Bacterial invasion of epithelial cells	Human Diseases	Infectious diseases: Bacterial	7	0	7	74	0.00551185	0.109318	ENSG00000105971(CAV2),ENSG00000085733(CTTN),ENSG00000169398(PTK2),ENSG00000105974(CAV1),ENSG00000044115(CTNNA1),ENSG00000105976(MET),ENSG00000150760(DOCK1)	-	http://www.kegg.jp/kegg-bin/show_pathway?map05100/K06106%09%23FFFFFF,red/K05099%09%23FFFFFF,red/K13708%09%23FFFFFF,red/K05691%09%23FFFFFF,red/K05725%09%23FFFFFF,red/K06278%09%23FFFFFF,red/K12958%09%23FFFFFF,red/
hsa05165	Human papillomavirus infection	Human Diseases	Infectious diseases: Viral	15	3	18	330	0.00772476	0.132028	ENSG00000196878(LAMB3),ENSG00000132470(ITGB4),ENSG00000053747(LAMA3),ENSG00000146648(EGFR),ENSG00000197565(COL4A6),ENSG00000164171(ITGA2),ENSG00000169398(PTK2),ENSG00000041982(TNC),ENSG00000058085(LAMC2),ENSG00000005884(ITGA3),ENSG00000130702(LAMA5),ENSG00000188153(COL4A5),ENSG00000137801(THBS1),ENSG00000143127(ITGA10),ENSG00000118785(SPP1)	ENSG00000169231(THBS3),ENSG00000073756(PTGS2),ENSG00000049089(COL9A2)	http://www.kegg.jp/kegg-bin/show_pathway?map05165/K06244%09%23FFFFFF,red/K11987%09%23FFFFFF,green/K06246%09%23FFFFFF,red/K06481%09%23FFFFFF,red/K04361%09%23FFFFFF,red/K04659%09%23FFFFFF,green/K06237%09%23FFFFFF,red/K06252%09%23FFFFFF,red/K05725%09%23FFFFFF,red/K16857%09%23FFFFFF,red/K06586%09%23FFFFFF,red/K06525%09%23FFFFFF,red/K08131%09%23FFFFFF,green/K06482%09%23FFFFFF,red/K06240%09%23FFFFFF,re…
hsa04014	Ras signaling pathway	Environmental Information Processing	Signal transduction	9	5	14	232	0.00776634	0.132028	ENSG00000129219(PLD2),ENSG00000142627(EPHA2),ENSG00000150630(VEGFC),ENSG00000146648(EGFR),ENSG00000143344(RGL1),ENSG00000105976(MET),ENSG00000066468(FGFR2),ENSG00000158186(MRAS),ENSG00000172380(GNG12)	ENSG00000171777(RASGRP4),ENSG00000187980(PLA2G2C),ENSG00000058335(RASGRF1),ENSG00000037280(FLT4),ENSG00000105808(RASA4)	http://www.kegg.jp/kegg-bin/show_pathway?map04014/K04347%09%23FFFFFF,red/K05099%09%23FFFFFF,red/K17630%09%23FFFFFF,green/K05103%09%23FFFFFF,red/K05097%09%23FFFFFF,green/K07831%09%23FFFFFF,red/K05449%09%23FFFFFF,red/K05093%09%23FFFFFF,red/K04349%09%23FFFFFF,green/K04361%09%23FFFFFF,red/K01115%09%23FFFFFF,red/K12363%09%23FFFFFF,green/K01047%09%23FFFFFF,green/K17635%09%23FFFFFF,red/
hsa04392	Hippo signaling pathway - multiple species	Environmental Information Processing	Signal transduction	4	0	4	29	0.00928411	0.147308	ENSG00000137693(YAP1),ENSG00000113645(WWC1),ENSG00000187079(TEAD1),ENSG00000139926(FRMD6)	-	http://www.kegg.jp/kegg-bin/show_pathway?map04392/K16685%09%23FFFFFF,red/K16687%09%23FFFFFF,red/K09448%09%23FFFFFF,red/K16822%09%23FFFFFF,red/
hsa04928	Parathyroid hormone synthesis, secretion and action	Organismal Systems	Endocrine system	7	1	8	106	0.011827	0.171553	ENSG00000129219(PLD2),ENSG00000204103(MAFB),ENSG00000081189(MEF2C),ENSG00000146648(EGFR),ENSG00000096433(ITPR3),ENSG00000226979(LTA),ENSG00000087494(PTHLH)	ENSG00000129467(ADCY4)	http://www.kegg.jp/kegg-bin/show_pathway?map04928/K03068%09%23FFFFFF,red/K22608%09%23FFFFFF,red/K04960%09%23FFFFFF,red/K08044%09%23FFFFFF,green/K04454%09%23FFFFFF,red/K09036%09%23FFFFFF,red/K04361%09%23FFFFFF,red/K01115%09%23FFFFFF,red/
hsa05144	Malaria	Human Diseases	Infectious diseases: Parasitic	4	1	5	48	0.0122538	0.171553	ENSG00000090339(ICAM1),ENSG00000115884(SDC1),ENSG00000105976(MET),ENSG00000137801(THBS1)	ENSG00000169231(THBS3)	http://www.kegg.jp/kegg-bin/show_pathway?map05144/K05099%09%23FFFFFF,red/K04659%09%23FFFFFF,green/K06490%09%23FFFFFF,red/K06257%09%23FFFFFF,red/K16857%09%23FFFFFF,red/
hsa04064	NF-kappa B signaling pathway	Environmental Information Processing	Signal transduction	6	1	7	89	0.0146288	0.18414	ENSG00000125735(TNFSF14),ENSG00000090339(ICAM1),ENSG00000140379(BCL2A1),ENSG00000100906(NFKBIA),ENSG00000275302(CCL4),ENSG00000100065(CARD10)	ENSG00000073756(PTGS2)	http://www.kegg.jp/kegg-bin/show_pathway?map04064/K04734%09%23FFFFFF,red/K02162%09%23FFFFFF,red/K06490%09%23FFFFFF,red/K12964%09%23FFFFFF,red/K20912%09%23FFFFFF,red/K11987%09%23FFFFFF,green/K05477%09%23FFFFFF,red/
hsa05412	Arrhythmogenic right ventricular cardiomyopathy (ARVC)	Human Diseases	Cardiovascular diseases	6	0	6	69	0.0147003	0.18414	ENSG00000164171(ITGA2),ENSG00000044115(CTNNA1),ENSG00000046604(DSG2),ENSG00000005884(ITGA3),ENSG00000132470(ITGB4),ENSG00000143127(ITGA10)	-	http://www.kegg.jp/kegg-bin/show_pathway?map05412/K06525%09%23FFFFFF,red/K06586%09%23FFFFFF,red/K05691%09%23FFFFFF,red/K06481%09%23FFFFFF,red/K07597%09%23FFFFFF,red/K06482%09%23FFFFFF,red/
hsa04915	Estrogen signaling pathway	Organismal Systems	Endocrine system	8	1	9	135	0.0166943	0.198662	ENSG00000186832(KRT16),ENSG00000171401(KRT13),ENSG00000128422(KRT17),ENSG00000171346(KRT15),ENSG00000146648(EGFR),ENSG00000096433(ITPR3),ENSG00000171345(KRT19),ENSG00000186847(KRT14)	ENSG00000129467(ADCY4)	http://www.kegg.jp/kegg-bin/show_pathway?map04915/K04960%09%23FFFFFF,red/K04361%09%23FFFFFF,red/K08044%09%23FFFFFF,green/K07604%09%23FFFFFF,red/
hsa05206	MicroRNAs in cancer	Human Diseases	Cancers: Overview	8	1	9	141	0.0215222	0.243919	ENSG00000073282(TP63),ENSG00000100234(TIMP3),ENSG00000149948(HMGA2),ENSG00000146648(EGFR),ENSG00000041982(TNC),ENSG00000105976(MET),ENSG00000206075(SERPINB5),ENSG00000137801(THBS1)	ENSG00000073756(PTGS2)	http://www.kegg.jp/kegg-bin/show_pathway?map05206/K05099%09%23FFFFFF,red/K06252%09%23FFFFFF,red/K09283%09%23FFFFFF,red/K10149%09%23FFFFFF,red/K11987%09%23FFFFFF,green/K16866%09%23FFFFFF,red/K10139%09%23FFFFFF,red/K16857%09%23FFFFFF,red/K04361%09%23FFFFFF,red/
hsa04625	C-type lectin receptor signaling pathway	Organismal Systems	Immune system	6	1	7	104	0.0313586	0.339243	ENSG00000205846(CLEC6A),ENSG00000196914(ARHGEF12),ENSG00000100906(NFKBIA),ENSG00000096433(ITPR3),ENSG00000102962(CCL22),ENSG00000158186(MRAS)	ENSG00000073756(PTGS2)	http://www.kegg.jp/kegg-bin/show_pathway?map04625/K07532%09%23FFFFFF,red/K04960%09%23FFFFFF,red/K04734%09%23FFFFFF,red/K21095%09%23FFFFFF,red/K11987%09%23FFFFFF,green/K17514%09%23FFFFFF,red/K07831%09%23FFFFFF,red/
hsa05321	Inflammatory bowel disease (IBD)	Human Diseases	Immune diseases	3	2	5	62	0.0334435	0.346068	ENSG00000103522(IL21R),ENSG00000204287(HLA-DRA),ENSG00000115607(IL18RAP)	ENSG00000162594(IL23R),ENSG00000241106(HLA-DOB)	http://www.kegg.jp/kegg-bin/show_pathway?map05321/K05075%09%23FFFFFF,red/K05174%09%23FFFFFF,red/K05065%09%23FFFFFF,green/K06752%09%23FFFFFF,purple/
hsa04926	Relaxin signaling pathway	Organismal Systems	Endocrine system	7	1	8	130	0.0353216	0.350273	ENSG00000196611(MMP1),ENSG00000150630(VEGFC),ENSG00000172380(GNG12),ENSG00000100906(NFKBIA),ENSG00000188153(COL4A5),ENSG00000146648(EGFR),ENSG00000197565(COL4A6)	ENSG00000129467(ADCY4)	http://www.kegg.jp/kegg-bin/show_pathway?map04926/K01388%09%23FFFFFF,red/K04347%09%23FFFFFF,red/K06237%09%23FFFFFF,red/K04734%09%23FFFFFF,red/K04361%09%23FFFFFF,red/K08044%09%23FFFFFF,green/K05449%09%23FFFFFF,red/
hsa04540	Gap junction	Cellular Processes	Cellular community - eukaryotes	5	1	6	87	0.040376	0.381489	ENSG00000176014(TUBB6),ENSG00000164116(GUCY1A1),ENSG00000146648(EGFR),ENSG00000096433(ITPR3),ENSG00000104067(TJP1)	ENSG00000129467(ADCY4)	http://www.kegg.jp/kegg-bin/show_pathway?map04540/K04960%09%23FFFFFF,red/K12318%09%23FFFFFF,red/K07375%09%23FFFFFF,red/K04361%09%23FFFFFF,red/K08044%09%23FFFFFF,green/K05701%09%23FFFFFF,red/
hsa04060	Cytokine-cytokine receptor interaction	Environmental Information Processing	Signaling molecules and interaction	9	5	14	290	0.0432616	0.381489	ENSG00000168685(IL7R),ENSG00000125735(TNFSF14),ENSG00000103522(IL21R),ENSG00000275302(CCL4),ENSG00000145824(CXCL14),ENSG00000145623(OSMR),ENSG00000115607(IL18RAP),ENSG00000102962(CCL22),ENSG00000161921(CXCL16)	ENSG00000163083(INHBB),ENSG00000157873(TNFRSF14),ENSG00000162594(IL23R),ENSG00000137070(IL11RA),ENSG00000172349(IL16)	http://www.kegg.jp/kegg-bin/show_pathway?map04060/K10033%09%23FFFFFF,red/K12964%09%23FFFFFF,red/K05477%09%23FFFFFF,red/K05065%09%23FFFFFF,green/K22687%09%23FFFFFF,green/K05056%09%23FFFFFF,green/K05152%09%23FFFFFF,green/K22628%09%23FFFFFF,green/K05075%09%23FFFFFF,red/K05057%09%23FFFFFF,red/K10035%09%23FFFFFF,red/K21095%09%23FFFFFF,red/K05072%09%23FFFFFF,red/K05174%09%23FFFFFF,red/
hsa04978	Mineral absorption	Organismal Systems	Digestive system	3	1	4	46	0.0435631	0.381489	ENSG00000143153(ATP1B1),ENSG00000170385(SLC30A1),ENSG00000187193(MT1X)	ENSG00000091513(TF)	http://www.kegg.jp/kegg-bin/show_pathway?map04978/K14739%09%23FFFFFF,red/K14688%09%23FFFFFF,red/K14736%09%23FFFFFF,green/K01540%09%23FFFFFF,red/
hsa05418	Fluid shear stress and atherosclerosis	Human Diseases	Cardiovascular diseases	7	1	8	137	0.0458266	0.381489	ENSG00000105971(CAV2),ENSG00000090339(ICAM1),ENSG00000081189(MEF2C),ENSG00000115884(SDC1),ENSG00000169398(PTK2),ENSG00000105974(CAV1),ENSG00000124145(SDC4)	ENSG00000213366(GSTM2)	http://www.kegg.jp/kegg-bin/show_pathway?map05418/K05725%09%23FFFFFF,red/K06490%09%23FFFFFF,red/K12958%09%23FFFFFF,red/K04454%09%23FFFFFF,red/K16338%09%23FFFFFF,red/K00799%09%23FFFFFF,green/K06278%09%23FFFFFF,red/K06257%09%23FFFFFF,red/
hsa00565	Ether lipid metabolism	Metabolism	Lipid metabolism	2	2	4	47	0.0465701	0.381489	ENSG00000129219(PLD2),ENSG00000067113(PLPP1)	ENSG00000187980(PLA2G2C),ENSG00000102886(GDPD3)	http://www.kegg.jp/kegg-bin/show_pathway?map00565/K01115%09%23FFFFFF,red/K22387%09%23FFFFFF,green/K01080%09%23FFFFFF,red/K01047%09%23FFFFFF,green/
hsa04010	MAPK signaling pathway	Environmental Information Processing	Signal transduction	10	4	14	295	0.0486559	0.381489	ENSG00000142627(EPHA2),ENSG00000150630(VEGFC),ENSG00000081189(MEF2C),ENSG00000124882(EREG),ENSG00000109321(AREG),ENSG00000146648(EGFR),ENSG00000105976(MET),ENSG00000066468(FGFR2),ENSG00000158186(MRAS),ENSG00000172380(GNG12)	ENSG00000171777(RASGRP4),ENSG00000058335(RASGRF1),ENSG00000037280(FLT4),ENSG00000139318(DUSP6)	http://www.kegg.jp/kegg-bin/show_pathway?map04010/K09782%09%23FFFFFF,red/K04347%09%23FFFFFF,red/K05099%09%23FFFFFF,red/K05103%09%23FFFFFF,red/K05097%09%23FFFFFF,green/K07831%09%23FFFFFF,red/K05449%09%23FFFFFF,red/K04454%09%23FFFFFF,red/K05093%09%23FFFFFF,red/K04349%09%23FFFFFF,green/K09784%09%23FFFFFF,red/K04361%09%23FFFFFF,red/K12363%09%23FFFFFF,green/K21946%09%23FFFFFF,green/
hsa04913	Ovarian steroidogenesis	Organismal Systems	Endocrine system	2	2	4	48	0.0496898	0.381489	ENSG00000137869(CYP19A1),ENSG00000147465(STAR)	ENSG00000073756(PTGS2),ENSG00000129467(ADCY4)	http://www.kegg.jp/kegg-bin/show_pathway?map04913/K07434%09%23FFFFFF,red/K11987%09%23FFFFFF,green/K08044%09%23FFFFFF,green/K16931%09%23FFFFFF,red/
hsa04640	Hematopoietic cell lineage	Organismal Systems	Immune system	4	2	6	94	0.0552095	0.41062	ENSG00000168685(IL7R),ENSG00000164171(ITGA2),ENSG00000204287(HLA-DRA),ENSG00000005884(ITGA3)	ENSG00000137070(IL11RA),ENSG00000241106(HLA-DOB)	http://www.kegg.jp/kegg-bin/show_pathway?map04640/K05072%09%23FFFFFF,red/K06481%09%23FFFFFF,red/K06482%09%23FFFFFF,red/K06752%09%23FFFFFF,purple/K05056%09%23FFFFFF,green/
hsa00410	beta-Alanine metabolism	Metabolism	Metabolism of other amino acids	2	1	3	31	0.0596294	0.41804	ENSG00000184254(ALDH1A3),ENSG00000147647(DPYS)	ENSG00000183044(ABAT)	http://www.kegg.jp/kegg-bin/show_pathway?map00410/K13524%09%23FFFFFF,green/K00129%09%23FFFFFF,red/K01464%09%23FFFFFF,red/
hsa05150	Staphylococcus aureus infection	Human Diseases	Infectious diseases: Bacterial	2	2	4	51	0.05972	0.41804	ENSG00000090339(ICAM1),ENSG00000204287(HLA-DRA)	ENSG00000106804(C5),ENSG00000241106(HLA-DOB)	http://www.kegg.jp/kegg-bin/show_pathway?map05150/K06490%09%23FFFFFF,red/K03994%09%23FFFFFF,green/K06752%09%23FFFFFF,purple/
hsa05416	Viral myocarditis	Human Diseases	Cardiovascular diseases	3	1	4	55	0.0746318	0.466823	ENSG00000090339(ICAM1),ENSG00000105974(CAV1),ENSG00000204287(HLA-DRA)	ENSG00000241106(HLA-DOB)	http://www.kegg.jp/kegg-bin/show_pathway?map05416/K06490%09%23FFFFFF,red/K06278%09%23FFFFFF,red/K06752%09%23FFFFFF,purple/
hsa04921	Oxytocin signaling pathway	Organismal Systems	Endocrine system	5	3	8	152	0.074701	0.466823	ENSG00000096433(ITPR3),ENSG00000141506(PIK3R5),ENSG00000164116(GUCY1A1),ENSG00000081189(MEF2C),ENSG00000146648(EGFR)	ENSG00000159899(NPR2),ENSG00000073756(PTGS2),ENSG00000129467(ADCY4)	http://www.kegg.jp/kegg-bin/show_pathway?map04921/K04960%09%23FFFFFF,red/K12318%09%23FFFFFF,red/K11987%09%23FFFFFF,green/K08044%09%23FFFFFF,green/K04454%09%23FFFFFF,red/K21290%09%23FFFFFF,red/K04361%09%23FFFFFF,red/K12324%09%23FFFFFF,green/
hsa04390	Hippo signaling pathway	Environmental Information Processing	Signal transduction	6	2	8	152	0.074701	0.466823	ENSG00000109321(AREG),ENSG00000044115(CTNNA1),ENSG00000137693(YAP1),ENSG00000113645(WWC1),ENSG00000187079(TEAD1),ENSG00000139926(FRMD6)	ENSG00000101665(SMAD7),ENSG00000132535(DLG4)	http://www.kegg.jp/kegg-bin/show_pathway?map04390/K09782%09%23FFFFFF,red/K05691%09%23FFFFFF,red/K16687%09%23FFFFFF,red/K09448%09%23FFFFFF,red/K16822%09%23FFFFFF,red/K16685%09%23FFFFFF,red/K11828%09%23FFFFFF,green/K19631%09%23FFFFFF,green/
hsa04015	Rap1 signaling pathway	Environmental Information Processing	Signal transduction	8	2	10	205	0.0751909	0.466823	ENSG00000105976(MET),ENSG00000070087(PFN2),ENSG00000066468(FGFR2),ENSG00000142627(EPHA2),ENSG00000158186(MRAS),ENSG00000150630(VEGFC),ENSG00000137801(THBS1),ENSG00000146648(EGFR)	ENSG00000037280(FLT4),ENSG00000129467(ADCY4)	http://www.kegg.jp/kegg-bin/show_pathway?map04015/K05099%09%23FFFFFF,red/K05103%09%23FFFFFF,red/K05097%09%23FFFFFF,green/K07831%09%23FFFFFF,red/K08044%09%23FFFFFF,green/K05449%09%23FFFFFF,red/K16857%09%23FFFFFF,red/K05093%09%23FFFFFF,red/K04361%09%23FFFFFF,red/K05759%09%23FFFFFF,red/
hsa05202	Transcriptional misregulation in cancer	Human Diseases	Cancers: Overview	7	2	9	179	0.0764962	0.466823	ENSG00000149948(HMGA2),ENSG00000081189(MEF2C),ENSG00000146674(IGFBP3),ENSG00000140379(BCL2A1),ENSG00000169398(PTK2),ENSG00000105976(MET),ENSG00000144802(NFKBIZ)	ENSG00000253293(HOXA10),ENSG00000139318(DUSP6)	http://www.kegg.jp/kegg-bin/show_pathway?map05202/K05099%09%23FFFFFF,red/K10138%09%23FFFFFF,red/K02162%09%23FFFFFF,red/K05725%09%23FFFFFF,red/K09283%09%23FFFFFF,red/K04454%09%23FFFFFF,red/K14242%09%23FFFFFF,red/K17443%09%23FFFFFF,green/K21946%09%23FFFFFF,green/
hsa04659	Th17 cell differentiation	Organismal Systems	Immune system	4	2	6	105	0.0843797	0.502059	ENSG00000137265(IRF4),ENSG00000103522(IL21R),ENSG00000100906(NFKBIA),ENSG00000204287(HLA-DRA)	ENSG00000162594(IL23R),ENSG00000241106(HLA-DOB)	http://www.kegg.jp/kegg-bin/show_pathway?map04659/K05075%09%23FFFFFF,red/K04734%09%23FFFFFF,red/K09445%09%23FFFFFF,red/K05065%09%23FFFFFF,green/K06752%09%23FFFFFF,purple/
hsa00770	Pantothenate and CoA biosynthesis	Metabolism	Metabolism of cofactors and vitamins	1	1	2	18	0.0944264	0.534136	ENSG00000147647(DPYS)	ENSG00000112303(VNN2)	http://www.kegg.jp/kegg-bin/show_pathway?map00770/K08069%09%23FFFFFF,green/K01464%09%23FFFFFF,red/
hsa05414	Dilated cardiomyopathy (DCM)	Human Diseases	Cardiovascular diseases	4	1	5	84	0.0964809	0.534136	ENSG00000132470(ITGB4),ENSG00000164171(ITGA2),ENSG00000005884(ITGA3),ENSG00000143127(ITGA10)	ENSG00000129467(ADCY4)	http://www.kegg.jp/kegg-bin/show_pathway?map05414/K06525%09%23FFFFFF,red/K06586%09%23FFFFFF,red/K06481%09%23FFFFFF,red/K06482%09%23FFFFFF,red/K08044%09%23FFFFFF,green/
hsa04062	Chemokine signaling pathway	Organismal Systems	Immune system	8	1	9	188	0.0965036	0.534136	ENSG00000141506(PIK3R5),ENSG00000100906(NFKBIA),ENSG00000275302(CCL4),ENSG00000145824(CXCL14),ENSG00000169398(PTK2),ENSG00000102962(CCL22),ENSG00000172380(GNG12),ENSG00000161921(CXCL16)	ENSG00000129467(ADCY4)	http://www.kegg.jp/kegg-bin/show_pathway?map04062/K04347%09%23FFFFFF,red/K10033%09%23FFFFFF,red/K05725%09%23FFFFFF,red/K12964%09%23FFFFFF,red/K08044%09%23FFFFFF,green/K21290%09%23FFFFFF,red/K04734%09%23FFFFFF,red/K21095%09%23FFFFFF,red/K10035%09%23FFFFFF,red/
hsa04371	Apelin signaling pathway	Environmental Information Processing	Signal transduction	6	1	7	137	0.103274	0.558616	ENSG00000096433(ITPR3),ENSG00000141506(PIK3R5),ENSG00000158186(MRAS),ENSG00000081189(MEF2C),ENSG00000172380(GNG12),ENSG00000118785(SPP1)	ENSG00000129467(ADCY4)	http://www.kegg.jp/kegg-bin/show_pathway?map04371/K04347%09%23FFFFFF,red/K21290%09%23FFFFFF,red/K04960%09%23FFFFFF,red/K07831%09%23FFFFFF,red/K08044%09%23FFFFFF,green/K04454%09%23FFFFFF,red/K06250%09%23FFFFFF,red/
hsa04974	Protein digestion and absorption	Organismal Systems	Digestive system	4	1	5	88	0.111863	0.58217	ENSG00000143153(ATP1B1),ENSG00000197565(COL4A6),ENSG00000188153(COL4A5),ENSG00000196739(COL27A1)	ENSG00000049089(COL9A2)	http://www.kegg.jp/kegg-bin/show_pathway?map04974/K06237%09%23FFFFFF,red/K08131%09%23FFFFFF,green/K19721%09%23FFFFFF,red/K01540%09%23FFFFFF,red/
hsa05131	Shigellosis	Human Diseases	Infectious diseases: Bacterial	4	0	4	64	0.114229	0.58217	ENSG00000070087(PFN2),ENSG00000085733(CTTN),ENSG00000100906(NFKBIA),ENSG00000150760(DOCK1)	-	http://www.kegg.jp/kegg-bin/show_pathway?map05131/K06106%09%23FFFFFF,red/K13708%09%23FFFFFF,red/K04734%09%23FFFFFF,red/K05759%09%23FFFFFF,red/
hsa05219	Bladder cancer	Human Diseases	Cancers: Specific types	3	0	3	41	0.114966	0.58217	ENSG00000146648(EGFR),ENSG00000196611(MMP1),ENSG00000137801(THBS1)	-	http://www.kegg.jp/kegg-bin/show_pathway?map05219/K01388%09%23FFFFFF,red/K04361%09%23FFFFFF,red/K16857%09%23FFFFFF,red/
hsa05120	Epithelial cell signaling in Helicobacter pylori infection	Human Diseases	Infectious diseases: Bacterial	4	0	4	67	0.129128	0.615343	ENSG00000105976(MET),ENSG00000100906(NFKBIA),ENSG00000146648(EGFR),ENSG00000104067(TJP1)	-	http://www.kegg.jp/kegg-bin/show_pathway?map05120/K05099%09%23FFFFFF,red/K04734%09%23FFFFFF,red/K04361%09%23FFFFFF,red/K05701%09%23FFFFFF,red/
hsa04360	Axon guidance	Organismal Systems	Development	8	0	8	175	0.136269	0.615343	ENSG00000076356(PLXNA2),ENSG00000142627(EPHA2),ENSG00000196914(ARHGEF12),ENSG00000075223(SEMA3C),ENSG00000198910(L1CAM),ENSG00000169398(PTK2),ENSG00000173156(RHOD),ENSG00000105976(MET)	-	http://www.kegg.jp/kegg-bin/show_pathway?map04360/K06550%09%23FFFFFF,red/K07532%09%23FFFFFF,red/K05099%09%23FFFFFF,red/K05103%09%23FFFFFF,red/K05725%09%23FFFFFF,red/K06840%09%23FFFFFF,red/K06820%09%23FFFFFF,red/K07530%09%23FFFFFF,red/
hsa00232	Caffeine metabolism	Metabolism	Biosynthesis of other secondary metabolites	1	0	1	5	0.136704	0.615343	ENSG00000158125(XDH)	-	http://www.kegg.jp/kegg-bin/show_pathway?map00232/K00106%09%23FFFFFF,red/
hsa04976	Bile secretion	Organismal Systems	Digestive system	2	2	4	69	0.139486	0.615343	ENSG00000143153(ATP1B1),ENSG00000005471(ABCB4)	ENSG00000103569(AQP9),ENSG00000129467(ADCY4)	http://www.kegg.jp/kegg-bin/show_pathway?map04976/K09877%09%23FFFFFF,green/K05659%09%23FFFFFF,red/K08044%09%23FFFFFF,green/K01540%09%23FFFFFF,red/
hsa04972	Pancreatic secretion	Organismal Systems	Digestive system	3	2	5	95	0.141396	0.615343	ENSG00000143153(ATP1B1),ENSG00000096433(ITPR3),ENSG00000137975(CLCA2)	ENSG00000187980(PLA2G2C),ENSG00000129467(ADCY4)	http://www.kegg.jp/kegg-bin/show_pathway?map04972/K04960%09%23FFFFFF,red/K05028%09%23FFFFFF,red/K08044%09%23FFFFFF,green/K01540%09%23FFFFFF,red/K01047%09%23FFFFFF,green/
hsa00340	Histidine metabolism	Metabolism	Amino acid metabolism	1	1	2	23	0.142326	0.615343	ENSG00000184254(ALDH1A3)	ENSG00000002726(AOC1)	http://www.kegg.jp/kegg-bin/show_pathway?map00340/K00129%09%23FFFFFF,red/K11182%09%23FFFFFF,green/
hsa04611	Platelet activation	Organismal Systems	Immune system	5	1	6	122	0.143088	0.615343	ENSG00000141506(PIK3R5),ENSG00000164116(GUCY1A1),ENSG00000196914(ARHGEF12),ENSG00000164171(ITGA2),ENSG00000096433(ITPR3)	ENSG00000129467(ADCY4)	http://www.kegg.jp/kegg-bin/show_pathway?map04611/K21290%09%23FFFFFF,red/K07532%09%23FFFFFF,red/K04960%09%23FFFFFF,red/K12318%09%23FFFFFF,red/K06481%09%23FFFFFF,red/K08044%09%23FFFFFF,green/
hsa05140	Leishmaniasis	Human Diseases	Infectious diseases: Parasitic	2	2	4	70	0.144787	0.615343	ENSG00000100906(NFKBIA),ENSG00000204287(HLA-DRA)	ENSG00000073756(PTGS2),ENSG00000241106(HLA-DOB)	http://www.kegg.jp/kegg-bin/show_pathway?map05140/K04734%09%23FFFFFF,red/K11987%09%23FFFFFF,green/K06752%09%23FFFFFF,purple/
hsa04520	Adherens junction	Cellular Processes	Cellular community - eukaryotes	4	0	4	70	0.144787	0.615343	ENSG00000146648(EGFR),ENSG00000044115(CTNNA1),ENSG00000105976(MET),ENSG00000104067(TJP1)	-	http://www.kegg.jp/kegg-bin/show_pathway?map04520/K05099%09%23FFFFFF,red/K05691%09%23FFFFFF,red/K04361%09%23FFFFFF,red/K05701%09%23FFFFFF,red/
hsa00230	Purine metabolism	Metabolism	Nucleotide metabolism	2	4	6	128	0.167374	0.69886	ENSG00000164116(GUCY1A1),ENSG00000158125(XDH)	ENSG00000159899(NPR2),ENSG00000101890(GUCY2F),ENSG00000129467(ADCY4),ENSG00000154027(AK5)	http://www.kegg.jp/kegg-bin/show_pathway?map00230/K12318%09%23FFFFFF,red/K12322%09%23FFFFFF,green/K12324%09%23FFFFFF,green/K00939%09%23FFFFFF,green/K00106%09%23FFFFFF,red/K08044%09%23FFFFFF,green/
hsa04068	FoxO signaling pathway	Environmental Information Processing	Signal transduction	3	3	6	129	0.171582	0.704079	ENSG00000168685(IL7R),ENSG00000146648(EGFR),ENSG00000145632(PLK2)	ENSG00000147082(CCNB3),ENSG00000101049(SGK2),ENSG00000181856(SLC2A4)	http://www.kegg.jp/kegg-bin/show_pathway?map04068/K07191%09%23FFFFFF,green/K21771%09%23FFFFFF,green/K05072%09%23FFFFFF,red/K04361%09%23FFFFFF,red/K13303%09%23FFFFFF,green/K08861%09%23FFFFFF,red/
hsa04270	Vascular smooth muscle contraction	Organismal Systems	Circulatory system	3	3	6	131	0.180129	0.726621	ENSG00000164116(GUCY1A1),ENSG00000196914(ARHGEF12),ENSG00000096433(ITPR3)	ENSG00000159899(NPR2),ENSG00000187980(PLA2G2C),ENSG00000129467(ADCY4)	http://www.kegg.jp/kegg-bin/show_pathway?map04270/K07532%09%23FFFFFF,red/K04960%09%23FFFFFF,red/K12318%09%23FFFFFF,red/K12324%09%23FFFFFF,green/K08044%09%23FFFFFF,green/K01047%09%23FFFFFF,green/
hsa04022	cGMP-PKG signaling pathway	Environmental Information Processing	Signal transduction	5	2	7	162	0.190658	0.739331	ENSG00000143153(ATP1B1),ENSG00000141506(PIK3R5),ENSG00000164116(GUCY1A1),ENSG00000081189(MEF2C),ENSG00000096433(ITPR3)	ENSG00000159899(NPR2),ENSG00000129467(ADCY4)	http://www.kegg.jp/kegg-bin/show_pathway?map04022/K21290%09%23FFFFFF,red/K04960%09%23FFFFFF,red/K12318%09%23FFFFFF,red/K12324%09%23FFFFFF,green/K08044%09%23FFFFFF,green/K01540%09%23FFFFFF,red/K04454%09%23FFFFFF,red/
hsa00650	Butanoate metabolism	Metabolism	Carbohydrate metabolism	0	2	2	28	0.194074	0.739331	-	ENSG00000166743(ACSM1),ENSG00000183044(ABAT)	http://www.kegg.jp/kegg-bin/show_pathway?map00650/K13524%09%23FFFFFF,green/K01896%09%23FFFFFF,green/
hsa05310	Asthma	Human Diseases	Immune diseases	1	1	2	28	0.194074	0.739331	ENSG00000204287(HLA-DRA)	ENSG00000241106(HLA-DOB)	http://www.kegg.jp/kegg-bin/show_pathway?map05310/K06752%09%23FFFFFF,purple/
hsa01521	EGFR tyrosine kinase inhibitor resistance	Human Diseases	Drug resistance: Antineoplastic	4	0	4	79	0.195705	0.739331	ENSG00000183087(GAS6),ENSG00000146648(EGFR),ENSG00000105976(MET),ENSG00000066468(FGFR2)	-	http://www.kegg.jp/kegg-bin/show_pathway?map01521/K05093%09%23FFFFFF,red/K05099%09%23FFFFFF,red/K04361%09%23FFFFFF,red/K05464%09%23FFFFFF,red/
hsa05410	Hypertrophic cardiomyopathy (HCM)	Human Diseases	Cardiovascular diseases	4	0	4	80	0.201676	0.749983	ENSG00000132470(ITGB4),ENSG00000164171(ITGA2),ENSG00000005884(ITGA3),ENSG00000143127(ITGA10)	-	http://www.kegg.jp/kegg-bin/show_pathway?map05410/K06525%09%23FFFFFF,red/K06586%09%23FFFFFF,red/K06481%09%23FFFFFF,red/K06482%09%23FFFFFF,red/
hsa04666	Fc gamma R-mediated phagocytosis	Organismal Systems	Immune system	4	0	4	82	0.213776	0.782751	ENSG00000129219(PLD2),ENSG00000151693(ASAP2),ENSG00000067113(PLPP1),ENSG00000136717(BIN1)	-	http://www.kegg.jp/kegg-bin/show_pathway?map04666/K12488%09%23FFFFFF,red/K12562%09%23FFFFFF,red/K01115%09%23FFFFFF,red/K01080%09%23FFFFFF,red/
hsa04670	Leukocyte transendothelial migration	Organismal Systems	Immune system	5	0	5	112	0.224701	0.789776	ENSG00000163347(CLDN1),ENSG00000090339(ICAM1),ENSG00000180209(MYLPF),ENSG00000169398(PTK2),ENSG00000044115(CTNNA1)	-	http://www.kegg.jp/kegg-bin/show_pathway?map04670/K06087%09%23FFFFFF,red/K12758%09%23FFFFFF,red/K05691%09%23FFFFFF,red/K05725%09%23FFFFFF,red/K06490%09%23FFFFFF,red/
hsa04724	Glutamatergic synapse	Organismal Systems	Nervous system	3	2	5	113	0.23001	0.789776	ENSG00000129219(PLD2),ENSG00000096433(ITPR3),ENSG00000172380(GNG12)	ENSG00000129467(ADCY4),ENSG00000132535(DLG4)	http://www.kegg.jp/kegg-bin/show_pathway?map04724/K04347%09%23FFFFFF,red/K04960%09%23FFFFFF,red/K01115%09%23FFFFFF,red/K08044%09%23FFFFFF,green/K11828%09%23FFFFFF,green/
hsa04012	ErbB signaling pathway	Environmental Information Processing	Signal transduction	4	0	4	85	0.232287	0.789776	ENSG00000169398(PTK2),ENSG00000124882(EREG),ENSG00000109321(AREG),ENSG00000146648(EGFR)	-	http://www.kegg.jp/kegg-bin/show_pathway?map04012/K09782%09%23FFFFFF,red/K09784%09%23FFFFFF,red/K05725%09%23FFFFFF,red/K04361%09%23FFFFFF,red/
hsa05323	Rheumatoid arthritis	Human Diseases	Immune diseases	3	1	4	85	0.232287	0.789776	ENSG00000090339(ICAM1),ENSG00000204287(HLA-DRA),ENSG00000196611(MMP1)	ENSG00000241106(HLA-DOB)	http://www.kegg.jp/kegg-bin/show_pathway?map05323/K01388%09%23FFFFFF,red/K06490%09%23FFFFFF,red/K06752%09%23FFFFFF,purple/
hsa04911	Insulin secretion	Organismal Systems	Endocrine system	2	2	4	85	0.232287	0.789776	ENSG00000143153(ATP1B1),ENSG00000096433(ITPR3)	ENSG00000105649(RAB3A),ENSG00000129467(ADCY4)	http://www.kegg.jp/kegg-bin/show_pathway?map04911/K07882%09%23FFFFFF,green/K04960%09%23FFFFFF,red/K08044%09%23FFFFFF,green/K01540%09%23FFFFFF,red/
hsa05332	Graft-versus-host disease	Human Diseases	Immune diseases	1	1	2	32	0.236923	0.791408	ENSG00000204287(HLA-DRA)	ENSG00000241106(HLA-DOB)	http://www.kegg.jp/kegg-bin/show_pathway?map05332/K06752%09%23FFFFFF,purple/
hsa04072	Phospholipase D signaling pathway	Environmental Information Processing	Signal transduction	5	1	6	144	0.239418	0.791408	ENSG00000129219(PLD2),ENSG00000141506(PIK3R5),ENSG00000146648(EGFR),ENSG00000158186(MRAS),ENSG00000067113(PLPP1)	ENSG00000129467(ADCY4)	http://www.kegg.jp/kegg-bin/show_pathway?map04072/K21290%09%23FFFFFF,red/K01115%09%23FFFFFF,red/K04361%09%23FFFFFF,red/K07831%09%23FFFFFF,red/K08044%09%23FFFFFF,green/K01080%09%23FFFFFF,red/
hsa04970	Salivary secretion	Organismal Systems	Digestive system	3	1	4	87	0.244839	0.792467	ENSG00000143153(ATP1B1),ENSG00000164116(GUCY1A1),ENSG00000096433(ITPR3)	ENSG00000129467(ADCY4)	http://www.kegg.jp/kegg-bin/show_pathway?map04970/K04960%09%23FFFFFF,red/K12318%09%23FFFFFF,red/K08044%09%23FFFFFF,green/K01540%09%23FFFFFF,red/
hsa05143	African trypanosomiasis	Human Diseases	Infectious diseases: Parasitic	2	0	2	33	0.247729	0.792467	ENSG00000090339(ICAM1),ENSG00000164251(F2RL1)	-	http://www.kegg.jp/kegg-bin/show_pathway?map05143/K04234%09%23FFFFFF,red/K06490%09%23FFFFFF,red/
hsa04145	Phagosome	Cellular Processes	Transport and catabolism	4	2	6	148	0.258752	0.792467	ENSG00000176014(TUBB6),ENSG00000164171(ITGA2),ENSG00000204287(HLA-DRA),ENSG00000137801(THBS1)	ENSG00000169231(THBS3),ENSG00000241106(HLA-DOB)	http://www.kegg.jp/kegg-bin/show_pathway?map04145/K07375%09%23FFFFFF,red/K06481%09%23FFFFFF,red/K04659%09%23FFFFFF,green/K06752%09%23FFFFFF,purple/K16857%09%23FFFFFF,red/
hsa04658	Th1 and Th2 cell differentiation	Organismal Systems	Immune system	3	1	4	90	0.263936	0.792467	ENSG00000184916(JAG2),ENSG00000100906(NFKBIA),ENSG00000204287(HLA-DRA)	ENSG00000241106(HLA-DOB)	http://www.kegg.jp/kegg-bin/show_pathway?map04658/K04734%09%23FFFFFF,red/K06752%09%23FFFFFF,purple/K21635%09%23FFFFFF,red/
hsa05168	Herpes simplex infection	Human Diseases	Infectious diseases: Viral	4	3	7	180	0.267123	0.792467	ENSG00000125735(TNFSF14),ENSG00000111335(OAS2),ENSG00000100906(NFKBIA),ENSG00000204287(HLA-DRA)	ENSG00000106804(C5),ENSG00000157873(TNFRSF14),ENSG00000241106(HLA-DOB)	http://www.kegg.jp/kegg-bin/show_pathway?map05168/K05152%09%23FFFFFF,green/K04734%09%23FFFFFF,red/K03994%09%23FFFFFF,green/K14216%09%23FFFFFF,red/K05477%09%23FFFFFF,red/K06752%09%23FFFFFF,purple/
hsa05230	Central carbon metabolism in cancer	Human Diseases	Cancers: Overview	3	0	3	62	0.267324	0.792467	ENSG00000105976(MET),ENSG00000066468(FGFR2),ENSG00000146648(EGFR)	-	http://www.kegg.jp/kegg-bin/show_pathway?map05230/K05093%09%23FFFFFF,red/K05099%09%23FFFFFF,red/K04361%09%23FFFFFF,red/
hsa05330	Allograft rejection	Human Diseases	Immune diseases	1	1	2	35	0.269379	0.792467	ENSG00000204287(HLA-DRA)	ENSG00000241106(HLA-DOB)	http://www.kegg.jp/kegg-bin/show_pathway?map05330/K06752%09%23FFFFFF,purple/
hsa00250	Alanine, aspartate and glutamate metabolism	Metabolism	Amino acid metabolism	0	2	2	35	0.269379	0.792467	-	ENSG00000185818(NAT8L),ENSG00000183044(ABAT)	http://www.kegg.jp/kegg-bin/show_pathway?map00250/K13524%09%23FFFFFF,green/K18309%09%23FFFFFF,green/
hsa00590	Arachidonic acid metabolism	Metabolism	Lipid metabolism	0	3	3	63	0.275218	0.792467	-	ENSG00000099998(GGT5),ENSG00000187980(PLA2G2C),ENSG00000073756(PTGS2)	http://www.kegg.jp/kegg-bin/show_pathway?map00590/K18592%09%23FFFFFF,green/K11987%09%23FFFFFF,green/K01047%09%23FFFFFF,green/
hsa04927	Cortisol synthesis and secretion	Organismal Systems	Endocrine system	2	1	3	63	0.275218	0.792467	ENSG00000147465(STAR),ENSG00000096433(ITPR3)	ENSG00000129467(ADCY4)	http://www.kegg.jp/kegg-bin/show_pathway?map04927/K04960%09%23FFFFFF,red/K08044%09%23FFFFFF,green/K16931%09%23FFFFFF,red/
hsa00430	Taurine and hypotaurine metabolism	Metabolism	Metabolism of other amino acids	0	1	1	11	0.276365	0.792467	-	ENSG00000099998(GGT5)	http://www.kegg.jp/kegg-bin/show_pathway?map00430/K18592%09%23FFFFFF,green/
hsa04924	Renin secretion	Organismal Systems	Endocrine system	3	0	3	64	0.283135	0.793239	ENSG00000164116(GUCY1A1),ENSG00000096433(ITPR3),ENSG00000137975(CLCA2)	-	http://www.kegg.jp/kegg-bin/show_pathway?map04924/K04960%09%23FFFFFF,red/K12318%09%23FFFFFF,red/K05028%09%23FFFFFF,red/
hsa04912	GnRH signaling pathway	Organismal Systems	Endocrine system	3	1	4	93	0.2833	0.793239	ENSG00000129219(PLD2),ENSG00000146648(EGFR),ENSG00000096433(ITPR3)	ENSG00000129467(ADCY4)	http://www.kegg.jp/kegg-bin/show_pathway?map04912/K04960%09%23FFFFFF,red/K01115%09%23FFFFFF,red/K04361%09%23FFFFFF,red/K08044%09%23FFFFFF,green/
hsa04960	Aldosterone-regulated sodium reabsorption	Organismal Systems	Excretory system	2	0	2	37	0.291016	0.805369	ENSG00000143153(ATP1B1),ENSG00000175793(SFN)	-	http://www.kegg.jp/kegg-bin/show_pathway?map04960/K01540%09%23FFFFFF,red/K06644%09%23FFFFFF,red/
hsa04925	Aldosterone synthesis and secretion	Organismal Systems	Endocrine system	3	1	4	95	0.296326	0.809916	ENSG00000143153(ATP1B1),ENSG00000147465(STAR),ENSG00000096433(ITPR3)	ENSG00000129467(ADCY4)	http://www.kegg.jp/kegg-bin/show_pathway?map04925/K04960%09%23FFFFFF,red/K08044%09%23FFFFFF,green/K01540%09%23FFFFFF,red/K16931%09%23FFFFFF,red/
hsa01522	Endocrine resistance	Human Diseases	Drug resistance: Antineoplastic	3	1	4	96	0.302868	0.809916	ENSG00000169398(PTK2),ENSG00000184916(JAG2),ENSG00000146648(EGFR)	ENSG00000129467(ADCY4)	http://www.kegg.jp/kegg-bin/show_pathway?map01522/K05725%09%23FFFFFF,red/K04361%09%23FFFFFF,red/K08044%09%23FFFFFF,green/K21635%09%23FFFFFF,red/
hsa04713	Circadian entrainment	Organismal Systems	Environmental adaptation	3	1	4	96	0.302868	0.809916	ENSG00000164116(GUCY1A1),ENSG00000096433(ITPR3),ENSG00000172380(GNG12)	ENSG00000129467(ADCY4)	http://www.kegg.jp/kegg-bin/show_pathway?map04713/K04347%09%23FFFFFF,red/K04960%09%23FFFFFF,red/K12318%09%23FFFFFF,red/K08044%09%23FFFFFF,green/
hsa04975	Fat digestion and absorption	Organismal Systems	Digestive system	1	1	2	39	0.31257	0.818558	ENSG00000067113(PLPP1)	ENSG00000187980(PLA2G2C)	http://www.kegg.jp/kegg-bin/show_pathway?map04975/K01080%09%23FFFFFF,red/K01047%09%23FFFFFF,green/
hsa05231	Choline metabolism in cancer	Human Diseases	Cancers: Overview	3	1	4	99	0.32258	0.818558	ENSG00000129219(PLD2),ENSG00000146648(EGFR),ENSG00000067113(PLPP1)	ENSG00000197375(SLC22A5)	http://www.kegg.jp/kegg-bin/show_pathway?map05231/K01115%09%23FFFFFF,red/K04361%09%23FFFFFF,red/K01080%09%23FFFFFF,red/K08202%09%23FFFFFF,green/
hsa04933	AGE-RAGE signaling pathway in diabetic complications	Human Diseases	Endocrine and metabolic diseases	4	0	4	99	0.32258	0.818558	ENSG00000090339(ICAM1),ENSG00000150630(VEGFC),ENSG00000197565(COL4A6),ENSG00000188153(COL4A5)	-	http://www.kegg.jp/kegg-bin/show_pathway?map04933/K06237%09%23FFFFFF,red/K06490%09%23FFFFFF,red/K05449%09%23FFFFFF,red/
hsa04750	Inflammatory mediator regulation of TRP channels	Organismal Systems	Sensory system	2	2	4	99	0.32258	0.818558	ENSG00000164251(F2RL1),ENSG00000096433(ITPR3)	ENSG00000129467(ADCY4),ENSG00000110881(ASIC1)	http://www.kegg.jp/kegg-bin/show_pathway?map04750/K04960%09%23FFFFFF,red/K04829%09%23FFFFFF,green/K04234%09%23FFFFFF,red/K08044%09%23FFFFFF,green/
hsa04940	Type I diabetes mellitus	Human Diseases	Endocrine and metabolic diseases	1	1	2	40	0.323296	0.818558	ENSG00000204287(HLA-DRA)	ENSG00000241106(HLA-DOB)	http://www.kegg.jp/kegg-bin/show_pathway?map04940/K06752%09%23FFFFFF,purple/
hsa04630	Jak-STAT signaling pathway	Environmental Information Processing	Signal transduction	4	2	6	162	0.329127	0.824551	ENSG00000168685(IL7R),ENSG00000103522(IL21R),ENSG00000146648(EGFR),ENSG00000145623(OSMR)	ENSG00000162594(IL23R),ENSG00000137070(IL11RA)	http://www.kegg.jp/kegg-bin/show_pathway?map04630/K05075%09%23FFFFFF,red/K05057%09%23FFFFFF,red/K05072%09%23FFFFFF,red/K04361%09%23FFFFFF,red/K05065%09%23FFFFFF,green/K05056%09%23FFFFFF,green/
hsa04620	Toll-like receptor signaling pathway	Organismal Systems	Immune system	3	1	4	102	0.342379	0.848815	ENSG00000100906(NFKBIA),ENSG00000275302(CCL4),ENSG00000118785(SPP1)	ENSG00000128604(IRF5)	http://www.kegg.jp/kegg-bin/show_pathway?map04620/K04734%09%23FFFFFF,red/K12964%09%23FFFFFF,red/K09446%09%23FFFFFF,green/K06250%09%23FFFFFF,red/
hsa04918	Thyroid hormone synthesis	Organismal Systems	Endocrine system	2	1	3	72	0.346856	0.851048	ENSG00000143153(ATP1B1),ENSG00000096433(ITPR3)	ENSG00000129467(ADCY4)	http://www.kegg.jp/kegg-bin/show_pathway?map04918/K04960%09%23FFFFFF,red/K08044%09%23FFFFFF,green/K01540%09%23FFFFFF,red/
hsa04973	Carbohydrate digestion and absorption	Organismal Systems	Digestive system	1	1	2	43	0.355192	0.857544	ENSG00000143153(ATP1B1)	ENSG00000240038(AMY2B)	http://www.kegg.jp/kegg-bin/show_pathway?map04973/K01176%09%23FFFFFF,green/K01540%09%23FFFFFF,red/
hsa00730	Thiamine metabolism	Metabolism	Metabolism of cofactors and vitamins	0	1	1	15	0.356709	0.857544	-	ENSG00000154027(AK5)	http://www.kegg.jp/kegg-bin/show_pathway?map00730/K00939%09%23FFFFFF,green/
hsa04971	Gastric acid secretion	Organismal Systems	Digestive system	2	1	3	74	0.362761	0.85997	ENSG00000143153(ATP1B1),ENSG00000096433(ITPR3)	ENSG00000129467(ADCY4)	http://www.kegg.jp/kegg-bin/show_pathway?map04971/K04960%09%23FFFFFF,red/K08044%09%23FFFFFF,green/K01540%09%23FFFFFF,red/
hsa02010	ABC transporters	Environmental Information Processing	Membrane transport	1	1	2	44	0.36571	0.85997	ENSG00000005471(ABCB4)	ENSG00000091262(ABCC6)	http://www.kegg.jp/kegg-bin/show_pathway?map02010/K05669%09%23FFFFFF,green/K05659%09%23FFFFFF,red/
hsa04530	Tight junction	Cellular Processes	Cellular community - eukaryotes	6	0	6	170	0.370453	0.85997	ENSG00000133026(MYH10),ENSG00000163347(CLDN1),ENSG00000085733(CTTN),ENSG00000114019(AMOTL2),ENSG00000107186(MPDZ),ENSG00000104067(TJP1)	-	http://www.kegg.jp/kegg-bin/show_pathway?map04530/K06087%09%23FFFFFF,red/K10352%09%23FFFFFF,red/K06106%09%23FFFFFF,red/K06095%09%23FFFFFF,red/K06104%09%23FFFFFF,red/K05701%09%23FFFFFF,red/
hsa04668	TNF signaling pathway	Environmental Information Processing	Signal transduction	3	1	4	107	0.375424	0.85997	ENSG00000090339(ICAM1),ENSG00000100906(NFKBIA),ENSG00000136848(DAB2IP)	ENSG00000073756(PTGS2)	http://www.kegg.jp/kegg-bin/show_pathway?map04668/K04734%09%23FFFFFF,red/K06490%09%23FFFFFF,red/K11987%09%23FFFFFF,green/K19901%09%23FFFFFF,red/
hsa04672	Intestinal immune network for IgA production	Organismal Systems	Immune system	1	1	2	46	0.38654	0.85997	ENSG00000204287(HLA-DRA)	ENSG00000241106(HLA-DOB)	http://www.kegg.jp/kegg-bin/show_pathway?map04672/K06752%09%23FFFFFF,purple/
hsa00360	Phenylalanine metabolism	Metabolism	Amino acid metabolism	1	0	1	17	0.39348	0.85997	ENSG00000184254(ALDH1A3)	-	http://www.kegg.jp/kegg-bin/show_pathway?map00360/K00129%09%23FFFFFF,red/
hsa00120	Primary bile acid biosynthesis	Metabolism	Lipid metabolism	0	1	1	17	0.39348	0.85997	-	ENSG00000135929(CYP27A1)	http://www.kegg.jp/kegg-bin/show_pathway?map00120/K00488%09%23FFFFFF,green/
hsa00983	Drug metabolism - other enzymes	Metabolism	Xenobiotics biodegradation and metabolism	2	1	3	78	0.394366	0.85997	ENSG00000158125(XDH),ENSG00000147647(DPYS)	ENSG00000213366(GSTM2)	http://www.kegg.jp/kegg-bin/show_pathway?map00983/K00799%09%23FFFFFF,green/K01464%09%23FFFFFF,red/K00106%09%23FFFFFF,red/
hsa00600	Sphingolipid metabolism	Metabolism	Lipid metabolism	2	0	2	47	0.396843	0.85997	ENSG00000164023(SGMS2),ENSG00000067113(PLPP1)	-	http://www.kegg.jp/kegg-bin/show_pathway?map00600/K04714%09%23FFFFFF,red/K01080%09%23FFFFFF,red/
hsa04725	Cholinergic synapse	Organismal Systems	Nervous system	3	1	4	112	0.408324	0.85997	ENSG00000141506(PIK3R5),ENSG00000096433(ITPR3),ENSG00000172380(GNG12)	ENSG00000129467(ADCY4)	http://www.kegg.jp/kegg-bin/show_pathway?map04725/K04347%09%23FFFFFF,red/K21290%09%23FFFFFF,red/K04960%09%23FFFFFF,red/K08044%09%23FFFFFF,green/
hsa04742	Taste transduction	Organismal Systems	Sensory system	1	2	3	80	0.410021	0.85997	ENSG00000096433(ITPR3)	ENSG00000121318(TAS2R10),ENSG00000129467(ADCY4)	http://www.kegg.jp/kegg-bin/show_pathway?map04742/K04960%09%23FFFFFF,red/K08474%09%23FFFFFF,green/K08044%09%23FFFFFF,green/
hsa05204	Chemical carcinogenesis	Human Diseases	Cancers: Overview	1	2	3	80	0.410021	0.85997	ENSG00000184254(ALDH1A3)	ENSG00000073756(PTGS2),ENSG00000213366(GSTM2)	http://www.kegg.jp/kegg-bin/show_pathway?map05204/K00799%09%23FFFFFF,green/K00129%09%23FFFFFF,red/K11987%09%23FFFFFF,green/
hsa04144	Endocytosis	Cellular Processes	Transport and catabolism	7	1	8	244	0.411608	0.85997	ENSG00000105971(CAV2),ENSG00000129219(PLD2),ENSG00000146648(EGFR),ENSG00000105974(CAV1),ENSG00000066468(FGFR2),ENSG00000151693(ASAP2),ENSG00000136717(BIN1)	ENSG00000131242(RAB11FIP4)	http://www.kegg.jp/kegg-bin/show_pathway?map04144/K12562%09%23FFFFFF,red/K12958%09%23FFFFFF,red/K12485%09%23FFFFFF,green/K05093%09%23FFFFFF,red/K12488%09%23FFFFFF,red/K04361%09%23FFFFFF,red/K01115%09%23FFFFFF,red/K06278%09%23FFFFFF,red/
hsa04726	Serotonergic synapse	Organismal Systems	Nervous system	2	2	4	113	0.414868	0.85997	ENSG00000096433(ITPR3),ENSG00000172380(GNG12)	ENSG00000073756(PTGS2),ENSG00000108576(SLC6A4)	http://www.kegg.jp/kegg-bin/show_pathway?map04726/K04347%09%23FFFFFF,red/K05037%09%23FFFFFF,green/K04960%09%23FFFFFF,red/K11987%09%23FFFFFF,green/
hsa05132	Salmonella infection	Human Diseases	Infectious diseases: Bacterial	3	0	3	81	0.417803	0.85997	ENSG00000070087(PFN2),ENSG00000275302(CCL4),ENSG00000104067(TJP1)	-	http://www.kegg.jp/kegg-bin/show_pathway?map05132/K12964%09%23FFFFFF,red/K05759%09%23FFFFFF,red/K05701%09%23FFFFFF,red/
hsa05226	Gastric cancer	Human Diseases	Cancers: Specific types	5	0	5	147	0.422442	0.85997	ENSG00000146648(EGFR),ENSG00000044115(CTNNA1),ENSG00000105976(MET),ENSG00000066468(FGFR2),ENSG00000226979(LTA)	-	http://www.kegg.jp/kegg-bin/show_pathway?map05226/K03068%09%23FFFFFF,red/K05093%09%23FFFFFF,red/K05099%09%23FFFFFF,red/K05691%09%23FFFFFF,red/K04361%09%23FFFFFF,red/
hsa05320	Autoimmune thyroid disease	Human Diseases	Immune diseases	1	1	2	50	0.427253	0.85997	ENSG00000204287(HLA-DRA)	ENSG00000241106(HLA-DOB)	http://www.kegg.jp/kegg-bin/show_pathway?map05320/K06752%09%23FFFFFF,purple/
hsa00330	Arginine and proline metabolism	Metabolism	Amino acid metabolism	1	1	2	50	0.427253	0.85997	ENSG00000081181(ARG2)	ENSG00000002726(AOC1)	http://www.kegg.jp/kegg-bin/show_pathway?map00330/K11182%09%23FFFFFF,green/K01476%09%23FFFFFF,red/
hsa04979	Cholesterol metabolism	Organismal Systems	Digestive system	1	1	2	50	0.427253	0.85997	ENSG00000147465(STAR)	ENSG00000135929(CYP27A1)	http://www.kegg.jp/kegg-bin/show_pathway?map04979/K00488%09%23FFFFFF,green/K16931%09%23FFFFFF,red/
hsa04350	TGF-beta signaling pathway	Environmental Information Processing	Signal transduction	1	2	3	83	0.433262	0.85997	ENSG00000137801(THBS1)	ENSG00000163083(INHBB),ENSG00000101665(SMAD7)	http://www.kegg.jp/kegg-bin/show_pathway?map04350/K16857%09%23FFFFFF,red/K22687%09%23FFFFFF,green/K19631%09%23FFFFFF,green/
hsa05166	HTLV-I infection	Human Diseases	Infectious diseases: Viral	5	2	7	216	0.435785	0.85997	ENSG00000090339(ICAM1),ENSG00000250254(PTTG2),ENSG00000100906(NFKBIA),ENSG00000204287(HLA-DRA),ENSG00000132522(GPS2)	ENSG00000129467(ADCY4),ENSG00000241106(HLA-DOB)	http://www.kegg.jp/kegg-bin/show_pathway?map05166/K04734%09%23FFFFFF,red/K06490%09%23FFFFFF,red/K06635%09%23FFFFFF,red/K15307%09%23FFFFFF,red/K08044%09%23FFFFFF,green/K06752%09%23FFFFFF,purple/
hsa05130	Pathogenic Escherichia coli infection	Human Diseases	Infectious diseases: Bacterial	2	0	2	51	0.437212	0.85997	ENSG00000176014(TUBB6),ENSG00000085733(CTTN)	-	http://www.kegg.jp/kegg-bin/show_pathway?map05130/K06106%09%23FFFFFF,red/K07375%09%23FFFFFF,red/
hsa00532	Glycosaminoglycan biosynthesis - chondroitin sulfate / dermatan sulfate	Metabolism	Glycan biosynthesis and metabolism	1	0	1	20	0.444742	0.867413	ENSG00000123989(CHPF)	-	http://www.kegg.jp/kegg-bin/show_pathway?map00532/K00747%09%23FFFFFF,red/
hsa04727	GABAergic synapse	Organismal Systems	Nervous system	1	2	3	85	0.448569	0.867413	ENSG00000172380(GNG12)	ENSG00000129467(ADCY4),ENSG00000183044(ABAT)	http://www.kegg.jp/kegg-bin/show_pathway?map04727/K04347%09%23FFFFFF,red/K13524%09%23FFFFFF,green/K08044%09%23FFFFFF,green/
hsa05167	Kaposi's sarcoma-associated herpesvirus infection	Human Diseases	Infectious diseases: Viral	5	1	6	186	0.453195	0.867413	ENSG00000090339(ICAM1),ENSG00000141506(PIK3R5),ENSG00000100906(NFKBIA),ENSG00000096433(ITPR3),ENSG00000172380(GNG12)	ENSG00000073756(PTGS2)	http://www.kegg.jp/kegg-bin/show_pathway?map05167/K04347%09%23FFFFFF,red/K21290%09%23FFFFFF,red/K04960%09%23FFFFFF,red/K04734%09%23FFFFFF,red/K06490%09%23FFFFFF,red/K11987%09%23FFFFFF,green/
hsa05210	Colorectal cancer	Human Diseases	Cancers: Specific types	3	0	3	86	0.456161	0.867413	ENSG00000124882(EREG),ENSG00000109321(AREG),ENSG00000146648(EGFR)	-	http://www.kegg.jp/kegg-bin/show_pathway?map05210/K09782%09%23FFFFFF,red/K09784%09%23FFFFFF,red/K04361%09%23FFFFFF,red/
hsa00220	Arginine biosynthesis	Metabolism	Amino acid metabolism	1	0	1	21	0.46085	0.867413	ENSG00000081181(ARG2)	-	http://www.kegg.jp/kegg-bin/show_pathway?map00220/K01476%09%23FFFFFF,red/
hsa00480	Glutathione metabolism	Metabolism	Metabolism of other amino acids	0	2	2	54	0.466508	0.867413	-	ENSG00000099998(GGT5),ENSG00000213366(GSTM2)	http://www.kegg.jp/kegg-bin/show_pathway?map00480/K00799%09%23FFFFFF,green/K18592%09%23FFFFFF,green/
hsa04923	Regulation of lipolysis in adipocytes	Organismal Systems	Endocrine system	0	2	2	54	0.466508	0.867413	-	ENSG00000073756(PTGS2),ENSG00000129467(ADCY4)	http://www.kegg.jp/kegg-bin/show_pathway?map04923/K11987%09%23FFFFFF,green/K08044%09%23FFFFFF,green/
hsa04964	Proximal tubule bicarbonate reclamation	Organismal Systems	Excretory system	1	0	1	23	0.491681	0.907133	ENSG00000143153(ATP1B1)	-	http://www.kegg.jp/kegg-bin/show_pathway?map04964/K01540%09%23FFFFFF,red/
hsa05213	Endometrial cancer	Human Diseases	Cancers: Specific types	2	0	2	58	0.504125	0.907349	ENSG00000146648(EGFR),ENSG00000044115(CTNNA1)	-	http://www.kegg.jp/kegg-bin/show_pathway?map05213/K05691%09%23FFFFFF,red/K04361%09%23FFFFFF,red/
hsa00534	Glycosaminoglycan biosynthesis - heparan sulfate / heparin	Metabolism	Glycan biosynthesis and metabolism	0	1	1	24	0.506431	0.907349	-	ENSG00000249853(HS3ST5)	http://www.kegg.jp/kegg-bin/show_pathway?map00534/K08104%09%23FFFFFF,green/
hsa04657	IL-17 signaling pathway	Organismal Systems	Immune system	2	1	3	93	0.507969	0.907349	ENSG00000196611(MMP1),ENSG00000100906(NFKBIA)	ENSG00000073756(PTGS2)	http://www.kegg.jp/kegg-bin/show_pathway?map04657/K01388%09%23FFFFFF,red/K04734%09%23FFFFFF,red/K11987%09%23FFFFFF,green/
hsa04370	VEGF signaling pathway	Environmental Information Processing	Signal transduction	1	1	2	59	0.513259	0.907349	ENSG00000169398(PTK2)	ENSG00000073756(PTGS2)	http://www.kegg.jp/kegg-bin/show_pathway?map04370/K05725%09%23FFFFFF,red/K11987%09%23FFFFFF,green/
hsa04730	Long-term depression	Organismal Systems	Nervous system	2	0	2	59	0.513259	0.907349	ENSG00000164116(GUCY1A1),ENSG00000096433(ITPR3)	-	http://www.kegg.jp/kegg-bin/show_pathway?map04730/K04960%09%23FFFFFF,red/K12318%09%23FFFFFF,red/
hsa00592	alpha-Linolenic acid metabolism	Metabolism	Lipid metabolism	0	1	1	25	0.520754	0.907349	-	ENSG00000187980(PLA2G2C)	http://www.kegg.jp/kegg-bin/show_pathway?map00592/K01047%09%23FFFFFF,green/
hsa00563	Glycosylphosphatidylinositol (GPI)-anchor biosynthesis	Metabolism	Glycan biosynthesis and metabolism	0	1	1	25	0.520754	0.907349	-	ENSG00000119227(PIGZ)	http://www.kegg.jp/kegg-bin/show_pathway?map00563/K08098%09%23FFFFFF,green/
hsa05215	Prostate cancer	Human Diseases	Cancers: Specific types	3	0	3	95	0.522298	0.907349	ENSG00000100906(NFKBIA),ENSG00000146648(EGFR),ENSG00000066468(FGFR2)	-	http://www.kegg.jp/kegg-bin/show_pathway?map05215/K05093%09%23FFFFFF,red/K04734%09%23FFFFFF,red/K04361%09%23FFFFFF,red/
hsa05225	Hepatocellular carcinoma	Human Diseases	Cancers: Specific types	3	2	5	166	0.528352	0.911215	ENSG00000146648(EGFR),ENSG00000105976(MET),ENSG00000226979(LTA)	ENSG00000082014(SMARCD3),ENSG00000213366(GSTM2)	http://www.kegg.jp/kegg-bin/show_pathway?map05225/K03068%09%23FFFFFF,red/K05099%09%23FFFFFF,red/K00799%09%23FFFFFF,green/K11650%09%23FFFFFF,green/K04361%09%23FFFFFF,red/
hsa05164	Influenza A	Human Diseases	Infectious diseases: Viral	4	1	5	167	0.533705	0.911465	ENSG00000090339(ICAM1),ENSG00000111335(OAS2),ENSG00000100906(NFKBIA),ENSG00000204287(HLA-DRA)	ENSG00000241106(HLA-DOB)	http://www.kegg.jp/kegg-bin/show_pathway?map05164/K04734%09%23FFFFFF,red/K06490%09%23FFFFFF,red/K14216%09%23FFFFFF,red/K06752%09%23FFFFFF,purple/
hsa00564	Glycerophospholipid metabolism	Metabolism	Lipid metabolism	2	1	3	97	0.536396	0.911465	ENSG00000129219(PLD2),ENSG00000067113(PLPP1)	ENSG00000187980(PLA2G2C)	http://www.kegg.jp/kegg-bin/show_pathway?map00564/K01115%09%23FFFFFF,red/K01080%09%23FFFFFF,red/K01047%09%23FFFFFF,green/
hsa04623	Cytosolic DNA-sensing pathway	Organismal Systems	Immune system	2	0	2	62	0.539986	0.911465	ENSG00000100906(NFKBIA),ENSG00000275302(CCL4)	-	http://www.kegg.jp/kegg-bin/show_pathway?map04623/K04734%09%23FFFFFF,red/K12964%09%23FFFFFF,red/
hsa04721	Synaptic vesicle cycle	Organismal Systems	Nervous system	0	2	2	63	0.548667	0.919596	-	ENSG00000136854(STXBP1),ENSG00000105649(RAB3A)	http://www.kegg.jp/kegg-bin/show_pathway?map04721/K15292%09%23FFFFFF,green/K07882%09%23FFFFFF,green/
hsa04210	Apoptosis	Cellular Processes	Cell growth and death	4	0	4	136	0.5583	0.922139	ENSG00000140379(BCL2A1),ENSG00000100906(NFKBIA),ENSG00000096433(ITPR3),ENSG00000136848(DAB2IP)	-	http://www.kegg.jp/kegg-bin/show_pathway?map04210/K04960%09%23FFFFFF,red/K04734%09%23FFFFFF,red/K02162%09%23FFFFFF,red/K19901%09%23FFFFFF,red/
hsa04744	Phototransduction	Organismal Systems	Sensory system	0	1	1	28	0.561282	0.922139	-	ENSG00000101890(GUCY2F)	http://www.kegg.jp/kegg-bin/show_pathway?map04744/K12322%09%23FFFFFF,green/
hsa05221	Acute myeloid leukemia	Human Diseases	Cancers: Specific types	1	1	2	65	0.565682	0.922139	ENSG00000140379(BCL2A1)	ENSG00000139318(DUSP6)	http://www.kegg.jp/kegg-bin/show_pathway?map05221/K02162%09%23FFFFFF,red/K21946%09%23FFFFFF,green/
hsa04137	Mitophagy - animal	Cellular Processes	Transport and catabolism	2	0	2	65	0.565682	0.922139	ENSG00000123240(OPTN),ENSG00000158186(MRAS)	-	http://www.kegg.jp/kegg-bin/show_pathway?map04137/K19946%09%23FFFFFF,red/K07831%09%23FFFFFF,red/
hsa00591	Linoleic acid metabolism	Metabolism	Lipid metabolism	0	1	1	29	0.574017	0.929361	-	ENSG00000187980(PLA2G2C)	http://www.kegg.jp/kegg-bin/show_pathway?map00591/K01047%09%23FFFFFF,green/
hsa04723	Retrograde endocannabinoid signaling	Organismal Systems	Nervous system	2	2	4	140	0.581319	0.930006	ENSG00000096433(ITPR3),ENSG00000172380(GNG12)	ENSG00000073756(PTGS2),ENSG00000129467(ADCY4)	http://www.kegg.jp/kegg-bin/show_pathway?map04723/K04347%09%23FFFFFF,red/K04960%09%23FFFFFF,red/K11987%09%23FFFFFF,green/K08044%09%23FFFFFF,green/
hsa04612	Antigen processing and presentation	Organismal Systems	Immune system	1	1	2	67	0.582231	0.930006	ENSG00000204287(HLA-DRA)	ENSG00000241106(HLA-DOB)	http://www.kegg.jp/kegg-bin/show_pathway?map04612/K06752%09%23FFFFFF,purple/
hsa00760	Nicotinate and nicotinamide metabolism	Metabolism	Metabolism of cofactors and vitamins	0	1	1	30	0.586383	0.930395	-	ENSG00000103485(QPRT)	http://www.kegg.jp/kegg-bin/show_pathway?map00760/K00767%09%23FFFFFF,green/
hsa00982	Drug metabolism - cytochrome P450	Metabolism	Xenobiotics biodegradation and metabolism	1	1	2	69	0.598312	0.930707	ENSG00000184254(ALDH1A3)	ENSG00000213366(GSTM2)	http://www.kegg.jp/kegg-bin/show_pathway?map00982/K00799%09%23FFFFFF,green/K00129%09%23FFFFFF,red/
hsa04920	Adipocytokine signaling pathway	Organismal Systems	Endocrine system	1	1	2	69	0.598312	0.930707	ENSG00000100906(NFKBIA)	ENSG00000181856(SLC2A4)	http://www.kegg.jp/kegg-bin/show_pathway?map04920/K07191%09%23FFFFFF,green/K04734%09%23FFFFFF,red/
hsa05211	Renal cell carcinoma	Human Diseases	Cancers: Specific types	2	0	2	69	0.598312	0.930707	ENSG00000116016(EPAS1),ENSG00000105976(MET)	-	http://www.kegg.jp/kegg-bin/show_pathway?map05211/K05099%09%23FFFFFF,red/K09095%09%23FFFFFF,red/
hsa00640	Propanoate metabolism	Metabolism	Carbohydrate metabolism	0	1	1	32	0.610052	0.936266	-	ENSG00000183044(ABAT)	http://www.kegg.jp/kegg-bin/show_pathway?map00640/K13524%09%23FFFFFF,green/
hsa05224	Breast cancer	Human Diseases	Cancers: Specific types	3	1	4	147	0.619894	0.936266	ENSG00000184916(JAG2),ENSG00000146648(EGFR),ENSG00000226979(LTA)	ENSG00000037280(FLT4)	http://www.kegg.jp/kegg-bin/show_pathway?map05224/K03068%09%23FFFFFF,red/K05097%09%23FFFFFF,green/K04361%09%23FFFFFF,red/K21635%09%23FFFFFF,red/
hsa05340	Primary immunodeficiency	Human Diseases	Immune diseases	1	0	1	33	0.621374	0.936266	ENSG00000168685(IL7R)	-	http://www.kegg.jp/kegg-bin/show_pathway?map05340/K05072%09%23FFFFFF,red/
hsa05218	Melanoma	Human Diseases	Cancers: Specific types	2	0	2	72	0.621555	0.936266	ENSG00000146648(EGFR),ENSG00000105976(MET)	-	http://www.kegg.jp/kegg-bin/show_pathway?map05218/K05099%09%23FFFFFF,red/K04361%09%23FFFFFF,red/
hsa03320	PPAR signaling pathway	Organismal Systems	Endocrine system	1	1	2	72	0.621555	0.936266	ENSG00000196611(MMP1)	ENSG00000135929(CYP27A1)	http://www.kegg.jp/kegg-bin/show_pathway?map03320/K01388%09%23FFFFFF,red/K00488%09%23FFFFFF,green/
hsa00980	Metabolism of xenobiotics by cytochrome P450	Metabolism	Xenobiotics biodegradation and metabolism	1	1	2	73	0.629068	0.940649	ENSG00000184254(ALDH1A3)	ENSG00000213366(GSTM2)	http://www.kegg.jp/kegg-bin/show_pathway?map00980/K00799%09%23FFFFFF,green/K00129%09%23FFFFFF,red/
hsa05020	Prion diseases	Human Diseases	Neurodegenerative diseases	0	1	1	34	0.632369	0.940649	-	ENSG00000106804(C5)	http://www.kegg.jp/kegg-bin/show_pathway?map05020/K03994%09%23FFFFFF,green/
hsa00562	Inositol phosphate metabolism	Metabolism	Carbohydrate metabolism	1	1	2	74	0.636466	0.940862	ENSG00000155252(PI4K2A)	ENSG00000105655(ISYNA1)	http://www.kegg.jp/kegg-bin/show_pathway?map00562/K01858%09%23FFFFFF,green/K13711%09%23FFFFFF,red/
hsa04934	Cushing's syndrome	Human Diseases	Endocrine and metabolic diseases	3	1	4	153	0.651132	0.948244	ENSG00000147465(STAR),ENSG00000146648(EGFR),ENSG00000096433(ITPR3)	ENSG00000129467(ADCY4)	http://www.kegg.jp/kegg-bin/show_pathway?map04934/K04960%09%23FFFFFF,red/K04361%09%23FFFFFF,red/K08044%09%23FFFFFF,green/K16931%09%23FFFFFF,red/
hsa00500	Starch and sucrose metabolism	Metabolism	Carbohydrate metabolism	0	1	1	36	0.653412	0.948244	-	ENSG00000240038(AMY2B)	http://www.kegg.jp/kegg-bin/show_pathway?map00500/K01176%09%23FFFFFF,green/
hsa00350	Tyrosine metabolism	Metabolism	Amino acid metabolism	1	0	1	36	0.653412	0.948244	ENSG00000184254(ALDH1A3)	-	http://www.kegg.jp/kegg-bin/show_pathway?map00350/K00129%09%23FFFFFF,red/
hsa05160	Hepatitis C	Human Diseases	Infectious diseases: Viral	4	0	4	155	0.661157	0.953669	ENSG00000163347(CLDN1),ENSG00000111335(OAS2),ENSG00000100906(NFKBIA),ENSG00000146648(EGFR)	-	http://www.kegg.jp/kegg-bin/show_pathway?map05160/K06087%09%23FFFFFF,red/K04734%09%23FFFFFF,red/K04361%09%23FFFFFF,red/K14216%09%23FFFFFF,red/
hsa04024	cAMP signaling pathway	Environmental Information Processing	Signal transduction	3	2	5	195	0.670572	0.957308	ENSG00000129219(PLD2),ENSG00000143153(ATP1B1),ENSG00000100906(NFKBIA)	ENSG00000157017(GHRL),ENSG00000129467(ADCY4)	http://www.kegg.jp/kegg-bin/show_pathway?map04024/K05254%09%23FFFFFF,green/K04734%09%23FFFFFF,red/K01115%09%23FFFFFF,red/K08044%09%23FFFFFF,green/K01540%09%23FFFFFF,red/
hsa04610	Complement and coagulation cascades	Organismal Systems	Immune system	0	2	2	79	0.671724	0.957308	-	ENSG00000106804(C5),ENSG00000003436(TFPI)	http://www.kegg.jp/kegg-bin/show_pathway?map04610/K03994%09%23FFFFFF,green/K03909%09%23FFFFFF,green/
hsa04218	Cellular senescence	Cellular Processes	Cell growth and death	3	1	4	158	0.675827	0.957421	ENSG00000146674(IGFBP3),ENSG00000096433(ITPR3),ENSG00000158186(MRAS)	ENSG00000147082(CCNB3)	http://www.kegg.jp/kegg-bin/show_pathway?map04218/K04960%09%23FFFFFF,red/K10138%09%23FFFFFF,red/K21771%09%23FFFFFF,green/K07831%09%23FFFFFF,red/
hsa05169	Epstein-Barr virus infection	Human Diseases	Infectious diseases: Viral	4	1	5	198	0.683559	0.957482	ENSG00000090339(ICAM1),ENSG00000111335(OAS2),ENSG00000100906(NFKBIA),ENSG00000204287(HLA-DRA)	ENSG00000241106(HLA-DOB)	http://www.kegg.jp/kegg-bin/show_pathway?map05169/K04734%09%23FFFFFF,red/K06490%09%23FFFFFF,red/K14216%09%23FFFFFF,red/K06752%09%23FFFFFF,purple/
hsa04114	Oocyte meiosis	Cellular Processes	Cell growth and death	2	1	3	121	0.685405	0.957482	ENSG00000250254(PTTG2),ENSG00000096433(ITPR3)	ENSG00000129467(ADCY4)	http://www.kegg.jp/kegg-bin/show_pathway?map04114/K04960%09%23FFFFFF,red/K06635%09%23FFFFFF,red/K08044%09%23FFFFFF,green/
hsa04216	Ferroptosis	Cellular Processes	Cell growth and death	0	1	1	40	0.691962	0.957482	-	ENSG00000091513(TF)	http://www.kegg.jp/kegg-bin/show_pathway?map04216/K14736%09%23FFFFFF,green/
hsa00380	Tryptophan metabolism	Metabolism	Amino acid metabolism	0	1	1	40	0.691962	0.957482	-	ENSG00000002726(AOC1)	http://www.kegg.jp/kegg-bin/show_pathway?map00380/K11182%09%23FFFFFF,green/
hsa04110	Cell cycle	Cellular Processes	Cell growth and death	2	1	3	124	0.701274	0.964758	ENSG00000250254(PTTG2),ENSG00000175793(SFN)	ENSG00000147082(CCNB3)	http://www.kegg.jp/kegg-bin/show_pathway?map04110/K21771%09%23FFFFFF,green/K06635%09%23FFFFFF,red/K06644%09%23FFFFFF,red/
hsa04380	Osteoclast differentiation	Organismal Systems	Development	1	2	3	125	0.706426	0.966261	ENSG00000100906(NFKBIA)	ENSG00000204577(LILRB3),ENSG00000170909(OSCAR)	http://www.kegg.jp/kegg-bin/show_pathway?map04380/K14377%09%23FFFFFF,green/K04734%09%23FFFFFF,red/K06512%09%23FFFFFF,green/
hsa04962	Vasopressin-regulated water reabsorption	Organismal Systems	Excretory system	1	0	1	44	0.726233	0.980977	ENSG00000165272(AQP3)	-	http://www.kegg.jp/kegg-bin/show_pathway?map04962/K09876%09%23FFFFFF,red/
hsa05322	Systemic lupus erythematosus	Human Diseases	Immune diseases	1	2	3	130	0.731171	0.980977	ENSG00000204287(HLA-DRA)	ENSG00000106804(C5),ENSG00000241106(HLA-DOB)	http://www.kegg.jp/kegg-bin/show_pathway?map05322/K03994%09%23FFFFFF,green/K06752%09%23FFFFFF,purple/
hsa04211	Longevity regulating pathway	Organismal Systems	Aging	0	2	2	89	0.733895	0.980977	-	ENSG00000129467(ADCY4),ENSG00000130766(SESN2)	http://www.kegg.jp/kegg-bin/show_pathway?map04211/K20394%09%23FFFFFF,green/K08044%09%23FFFFFF,green/
hsa04961	Endocrine and other factor-regulated calcium reabsorption	Organismal Systems	Excretory system	1	0	1	45	0.73419	0.980977	ENSG00000143153(ATP1B1)	-	http://www.kegg.jp/kegg-bin/show_pathway?map04961/K01540%09%23FFFFFF,red/
hsa05032	Morphine addiction	Human Diseases	Substance dependence	1	1	2	90	0.739527	0.980977	ENSG00000172380(GNG12)	ENSG00000129467(ADCY4)	http://www.kegg.jp/kegg-bin/show_pathway?map05032/K04347%09%23FFFFFF,red/K08044%09%23FFFFFF,green/
hsa04930	Type II diabetes mellitus	Human Diseases	Endocrine and metabolic diseases	0	1	1	46	0.741915	0.980977	-	ENSG00000181856(SLC2A4)	http://www.kegg.jp/kegg-bin/show_pathway?map04930/K07191%09%23FFFFFF,green/
hsa00280	Valine, leucine and isoleucine degradation	Metabolism	Amino acid metabolism	0	1	1	48	0.756701	0.981555	-	ENSG00000183044(ABAT)	http://www.kegg.jp/kegg-bin/show_pathway?map00280/K13524%09%23FFFFFF,green/
hsa04330	Notch signaling pathway	Environmental Information Processing	Signal transduction	1	0	1	48	0.756701	0.981555	ENSG00000184916(JAG2)	-	http://www.kegg.jp/kegg-bin/show_pathway?map04330/K21635%09%23FFFFFF,red/
hsa04550	Signaling pathways regulating pluripotency of stem cells	Cellular Processes	Cellular community - eukaryotes	1	2	3	137	0.763026	0.981555	ENSG00000066468(FGFR2)	ENSG00000163083(INHBB),ENSG00000115507(OTX1)	http://www.kegg.jp/kegg-bin/show_pathway?map04550/K05093%09%23FFFFFF,red/K09326%09%23FFFFFF,green/K22687%09%23FFFFFF,green/
hsa05030	Cocaine addiction	Human Diseases	Substance dependence	0	1	1	49	0.763774	0.981555	-	ENSG00000132535(DLG4)	http://www.kegg.jp/kegg-bin/show_pathway?map05030/K11828%09%23FFFFFF,green/
hsa05110	Vibrio cholerae infection	Human Diseases	Infectious diseases: Bacterial	1	0	1	50	0.770641	0.981555	ENSG00000104067(TJP1)	-	http://www.kegg.jp/kegg-bin/show_pathway?map05110/K05701%09%23FFFFFF,red/
hsa04914	Progesterone-mediated oocyte maturation	Organismal Systems	Endocrine system	0	2	2	96	0.771222	0.981555	-	ENSG00000147082(CCNB3),ENSG00000129467(ADCY4)	http://www.kegg.jp/kegg-bin/show_pathway?map04914/K21771%09%23FFFFFF,green/K08044%09%23FFFFFF,green/
hsa04066	HIF-1 signaling pathway	Environmental Information Processing	Signal transduction	1	1	2	96	0.771222	0.981555	ENSG00000146648(EGFR)	ENSG00000091513(TF)	http://www.kegg.jp/kegg-bin/show_pathway?map04066/K04361%09%23FFFFFF,red/K14736%09%23FFFFFF,green/
hsa04020	Calcium signaling pathway	Environmental Information Processing	Signal transduction	3	1	4	182	0.777203	0.983906	ENSG00000146648(EGFR),ENSG00000109689(STIM2),ENSG00000096433(ITPR3)	ENSG00000129467(ADCY4)	http://www.kegg.jp/kegg-bin/show_pathway?map04020/K04960%09%23FFFFFF,red/K18196%09%23FFFFFF,red/K04361%09%23FFFFFF,red/K08044%09%23FFFFFF,green/
hsa04261	Adrenergic signaling in cardiomyocytes	Organismal Systems	Circulatory system	2	1	3	142	0.783856	0.984285	ENSG00000143153(ATP1B1),ENSG00000141506(PIK3R5)	ENSG00000129467(ADCY4)	http://www.kegg.jp/kegg-bin/show_pathway?map04261/K21290%09%23FFFFFF,red/K08044%09%23FFFFFF,green/K01540%09%23FFFFFF,red/
hsa04070	Phosphatidylinositol signaling system	Environmental Information Processing	Signal transduction	2	0	2	99	0.785774	0.984285	ENSG00000096433(ITPR3),ENSG00000155252(PI4K2A)	-	http://www.kegg.jp/kegg-bin/show_pathway?map04070/K04960%09%23FFFFFF,red/K13711%09%23FFFFFF,red/
hsa05134	Legionellosis	Human Diseases	Infectious diseases: Bacterial	1	0	1	54	0.796178	0.986928	ENSG00000100906(NFKBIA)	-	http://www.kegg.jp/kegg-bin/show_pathway?map05134/K04734%09%23FFFFFF,red/
hsa03460	Fanconi anemia pathway	Genetic Information Processing	Replication and repair	0	1	1	54	0.796178	0.986928	-	ENSG00000183161(FANCF)	http://www.kegg.jp/kegg-bin/show_pathway?map03460/K10893%09%23FFFFFF,green/
hsa00240	Pyrimidine metabolism	Metabolism	Nucleotide metabolism	1	0	1	57	0.81345	0.997355	ENSG00000147647(DPYS)	-	http://www.kegg.jp/kegg-bin/show_pathway?map00240/K01464%09%23FFFFFF,red/
hsa04931	Insulin resistance	Human Diseases	Endocrine and metabolic diseases	1	1	2	107	0.820668	0.997355	ENSG00000100906(NFKBIA)	ENSG00000181856(SLC2A4)	http://www.kegg.jp/kegg-bin/show_pathway?map04931/K07191%09%23FFFFFF,green/K04734%09%23FFFFFF,red/
hsa00140	Steroid hormone biosynthesis	Metabolism	Lipid metabolism	1	0	1	60	0.829263	0.997355	ENSG00000137869(CYP19A1)	-	http://www.kegg.jp/kegg-bin/show_pathway?map00140/K07434%09%23FFFFFF,red/
hsa00561	Glycerolipid metabolism	Metabolism	Lipid metabolism	1	0	1	61	0.834231	0.997355	ENSG00000067113(PLPP1)	-	http://www.kegg.jp/kegg-bin/show_pathway?map00561/K01080%09%23FFFFFF,red/
hsa04213	Longevity regulating pathway - multiple species	Organismal Systems	Aging	0	1	1	62	0.839054	0.997355	-	ENSG00000129467(ADCY4)	http://www.kegg.jp/kegg-bin/show_pathway?map04213/K08044%09%23FFFFFF,green/
hsa04919	Thyroid hormone signaling pathway	Organismal Systems	Endocrine system	2	0	2	113	0.843407	0.997355	ENSG00000143153(ATP1B1),ENSG00000147100(SLC16A2)	-	http://www.kegg.jp/kegg-bin/show_pathway?map04919/K08231%09%23FFFFFF,red/K01540%09%23FFFFFF,red/
hsa04720	Long-term potentiation	Organismal Systems	Nervous system	1	0	1	66	0.856989	0.997355	ENSG00000096433(ITPR3)	-	http://www.kegg.jp/kegg-bin/show_pathway?map04720/K04960%09%23FFFFFF,red/
hsa05223	Non-small cell lung cancer	Human Diseases	Cancers: Specific types	1	0	1	66	0.856989	0.997355	ENSG00000146648(EGFR)	-	http://www.kegg.jp/kegg-bin/show_pathway?map05223/K04361%09%23FFFFFF,red/
hsa04071	Sphingolipid signaling pathway	Environmental Information Processing	Signal transduction	2	0	2	118	0.860326	0.997355	ENSG00000129219(PLD2),ENSG00000164023(SGMS2)	-	http://www.kegg.jp/kegg-bin/show_pathway?map04071/K01115%09%23FFFFFF,red/K04714%09%23FFFFFF,red/
hsa04621	NOD-like receptor signaling pathway	Organismal Systems	Immune system	3	0	3	167	0.866435	0.997355	ENSG00000111335(OAS2),ENSG00000100906(NFKBIA),ENSG00000096433(ITPR3)	-	http://www.kegg.jp/kegg-bin/show_pathway?map04621/K04960%09%23FFFFFF,red/K04734%09%23FFFFFF,red/K14216%09%23FFFFFF,red/
hsa00010	Glycolysis / Gluconeogenesis	Metabolism	Carbohydrate metabolism	1	0	1	69	0.869119	0.997355	ENSG00000184254(ALDH1A3)	-	http://www.kegg.jp/kegg-bin/show_pathway?map00010/K00129%09%23FFFFFF,red/
hsa04662	B cell receptor signaling pathway	Organismal Systems	Immune system	1	0	1	69	0.869119	0.997355	ENSG00000100906(NFKBIA)	-	http://www.kegg.jp/kegg-bin/show_pathway?map04662/K04734%09%23FFFFFF,red/
hsa04622	RIG-I-like receptor signaling pathway	Organismal Systems	Immune system	1	0	1	70	0.872929	0.997355	ENSG00000100906(NFKBIA)	-	http://www.kegg.jp/kegg-bin/show_pathway?map04622/K04734%09%23FFFFFF,red/
hsa04260	Cardiac muscle contraction	Organismal Systems	Circulatory system	1	0	1	71	0.876629	0.997355	ENSG00000143153(ATP1B1)	-	http://www.kegg.jp/kegg-bin/show_pathway?map04260/K01540%09%23FFFFFF,red/
hsa01524	Platinum drug resistance	Human Diseases	Drug resistance: Antineoplastic	0	1	1	72	0.880222	0.997355	-	ENSG00000213366(GSTM2)	http://www.kegg.jp/kegg-bin/show_pathway?map01524/K00799%09%23FFFFFF,green/
hsa05152	Tuberculosis	Human Diseases	Infectious diseases: Bacterial	2	1	3	175	0.886266	0.997355	ENSG00000196914(ARHGEF12),ENSG00000204287(HLA-DRA)	ENSG00000241106(HLA-DOB)	http://www.kegg.jp/kegg-bin/show_pathway?map05152/K07532%09%23FFFFFF,red/K06752%09%23FFFFFF,purple/
hsa05212	Pancreatic cancer	Human Diseases	Cancers: Specific types	1	0	1	74	0.887097	0.997355	ENSG00000146648(EGFR)	-	http://www.kegg.jp/kegg-bin/show_pathway?map05212/K04361%09%23FFFFFF,red/
hsa05214	Glioma	Human Diseases	Cancers: Specific types	1	0	1	75	0.890386	0.997355	ENSG00000146648(EGFR)	-	http://www.kegg.jp/kegg-bin/show_pathway?map05214/K04361%09%23FFFFFF,red/
hsa05220	Chronic myeloid leukemia	Human Diseases	Cancers: Specific types	1	0	1	75	0.890386	0.997355	ENSG00000100906(NFKBIA)	-	http://www.kegg.jp/kegg-bin/show_pathway?map05220/K04734%09%23FFFFFF,red/
hsa05133	Pertussis	Human Diseases	Infectious diseases: Bacterial	0	1	1	76	0.893579	0.997355	-	ENSG00000106804(C5)	http://www.kegg.jp/kegg-bin/show_pathway?map05133/K03994%09%23FFFFFF,green/
hsa04728	Dopaminergic synapse	Organismal Systems	Nervous system	2	0	2	130	0.894325	0.997355	ENSG00000096433(ITPR3),ENSG00000172380(GNG12)	-	http://www.kegg.jp/kegg-bin/show_pathway?map04728/K04347%09%23FFFFFF,red/K04960%09%23FFFFFF,red/
hsa05162	Measles	Human Diseases	Infectious diseases: Viral	2	0	2	131	0.896781	0.997355	ENSG00000111335(OAS2),ENSG00000100906(NFKBIA)	-	http://www.kegg.jp/kegg-bin/show_pathway?map05162/K04734%09%23FFFFFF,red/K14216%09%23FFFFFF,red/
hsa04120	Ubiquitin mediated proteolysis	Genetic Information Processing	Folding, sorting and degradation	1	1	2	136	0.908284	0.999997	ENSG00000008853(RHOBTB2)	ENSG00000140543(DET1)	http://www.kegg.jp/kegg-bin/show_pathway?map04120/K10571%09%23FFFFFF,green/K07868%09%23FFFFFF,red/
hsa04146	Peroxisome	Cellular Processes	Transport and catabolism	1	0	1	82	0.91088	0.999997	ENSG00000158125(XDH)	-	http://www.kegg.jp/kegg-bin/show_pathway?map04146/K00106%09%23FFFFFF,red/
hsa04310	Wnt signaling pathway	Environmental Information Processing	Signal transduction	2	0	2	148	0.931183	0.999997	ENSG00000107984(DKK1),ENSG00000226979(LTA)	-	http://www.kegg.jp/kegg-bin/show_pathway?map04310/K03068%09%23FFFFFF,red/K02165%09%23FFFFFF,red/
hsa04150	mTOR signaling pathway	Environmental Information Processing	Signal transduction	1	1	2	151	0.936	0.999997	ENSG00000226979(LTA)	ENSG00000130766(SESN2)	http://www.kegg.jp/kegg-bin/show_pathway?map04150/K20394%09%23FFFFFF,green/K03068%09%23FFFFFF,red/
hsa04660	T cell receptor signaling pathway	Organismal Systems	Immune system	1	0	1	100	0.947687	0.999997	ENSG00000100906(NFKBIA)	-	http://www.kegg.jp/kegg-bin/show_pathway?map04660/K04734%09%23FFFFFF,red/
hsa05142	Chagas disease (American trypanosomiasis)	Human Diseases	Infectious diseases: Parasitic	1	0	1	100	0.947687	0.999997	ENSG00000100906(NFKBIA)	-	http://www.kegg.jp/kegg-bin/show_pathway?map05142/K04734%09%23FFFFFF,red/
hsa04922	Glucagon signaling pathway	Organismal Systems	Endocrine system	1	0	1	101	0.949213	0.999997	ENSG00000096433(ITPR3)	-	http://www.kegg.jp/kegg-bin/show_pathway?map04922/K04960%09%23FFFFFF,red/
hsa04916	Melanogenesis	Organismal Systems	Endocrine system	0	1	1	101	0.949213	0.999997	-	ENSG00000129467(ADCY4)	http://www.kegg.jp/kegg-bin/show_pathway?map04916/K08044%09%23FFFFFF,green/
hsa04714	Thermogenesis	Organismal Systems	Environmental adaptation	0	3	3	216	0.952117	0.999997	-	ENSG00000197119(SLC25A29),ENSG00000082014(SMARCD3),ENSG00000129467(ADCY4)	http://www.kegg.jp/kegg-bin/show_pathway?map04714/K11650%09%23FFFFFF,green/K15109%09%23FFFFFF,green/K08044%09%23FFFFFF,green/
hsa04722	Neurotrophin signaling pathway	Organismal Systems	Nervous system	1	0	1	119	0.970211	0.999997	ENSG00000100906(NFKBIA)	-	http://www.kegg.jp/kegg-bin/show_pathway?map04722/K04734%09%23FFFFFF,red/
hsa04142	Lysosome	Cellular Processes	Transport and catabolism	0	1	1	120	0.971082	0.999997	-	ENSG00000141337(ARSG)	http://www.kegg.jp/kegg-bin/show_pathway?map04142/K12381%09%23FFFFFF,green/
hsa04152	AMPK signaling pathway	Environmental Information Processing	Signal transduction	0	1	1	120	0.971082	0.999997	-	ENSG00000181856(SLC2A4)	http://www.kegg.jp/kegg-bin/show_pathway?map04152/K07191%09%23FFFFFF,green/
hsa04650	Natural killer cell mediated cytotoxicity	Organismal Systems	Immune system	1	0	1	125	0.975068	0.999997	ENSG00000090339(ICAM1)	-	http://www.kegg.jp/kegg-bin/show_pathway?map04650/K06490%09%23FFFFFF,red/
hsa04140	Autophagy - animal	Cellular Processes	Transport and catabolism	1	0	1	128	0.977192	0.999997	ENSG00000158186(MRAS)	-	http://www.kegg.jp/kegg-bin/show_pathway?map04140/K07831%09%23FFFFFF,red/
hsa03010	Ribosome	Genetic Information Processing	Translation	1	0	1	133	0.980338	0.999997	ENSG00000129824(RPS4Y1)	-	http://www.kegg.jp/kegg-bin/show_pathway?map03010/K02987%09%23FFFFFF,red/
hsa04910	Insulin signaling pathway	Organismal Systems	Endocrine system	0	1	1	136	0.982014	0.999997	-	ENSG00000181856(SLC2A4)	http://www.kegg.jp/kegg-bin/show_pathway?map04910/K07191%09%23FFFFFF,green/
hsa05161	Hepatitis B	Human Diseases	Infectious diseases: Viral	1	0	1	143	0.985391	0.999997	ENSG00000100906(NFKBIA)	-	http://www.kegg.jp/kegg-bin/show_pathway?map05161/K04734%09%23FFFFFF,red/
hsa05010	Alzheimer's disease	Human Diseases	Neurodegenerative diseases	1	0	1	165	0.992406	0.999997	ENSG00000096433(ITPR3)	-	http://www.kegg.jp/kegg-bin/show_pathway?map05010/K04960%09%23FFFFFF,red/
hsa04141	Protein processing in endoplasmic reticulum	Genetic Information Processing	Folding, sorting and degradation	0	1	1	165	0.992406	0.999997	-	ENSG00000075826(SEC31B)	http://www.kegg.jp/kegg-bin/show_pathway?map04141/K14005%09%23FFFFFF,green/
hsa04080	Neuroactive ligand-receptor interaction	Environmental Information Processing	Signaling molecules and interaction	1	2	3	304	0.993698	0.999997	ENSG00000164251(F2RL1)	ENSG00000182771(GRID1),ENSG00000108556(CHRNE)	http://www.kegg.jp/kegg-bin/show_pathway?map04080/K04817%09%23FFFFFF,green/K05206%09%23FFFFFF,green/K04234%09%23FFFFFF,red/
hsa05034	Alcoholism	Human Diseases	Substance dependence	1	0	1	178	0.994843	0.999997	ENSG00000172380(GNG12)	-	http://www.kegg.jp/kegg-bin/show_pathway?map05034/K04347%09%23FFFFFF,red/
hsa05016	Huntington's disease	Human Diseases	Neurodegenerative diseases	0	1	1	185	0.995814	0.999997	-	ENSG00000132535(DLG4)	http://www.kegg.jp/kegg-bin/show_pathway?map05016/K11828%09%23FFFFFF,green/
hsa05203	Viral carcinogenesis	Human Diseases	Cancers: Overview	1	0	1	200	0.997324	0.999997	ENSG00000100906(NFKBIA)	-	http://www.kegg.jp/kegg-bin/show_pathway?map05203/K04734%09%23FFFFFF,red/
hsa04740	Olfactory transduction	Organismal Systems	Sensory system	0	1	1	425	0.999997	0.999997	-	ENSG00000181963(OR52K2)	http://www.kegg.jp/kegg-bin/show_pathway?map04740/K04257%09%23FFFFFF,green/
