# Supplementary material for: Whole transcriptome analysis reveals differential gene expression associated with Anaplasma phagocytophilum invading HL-60 cells
Source: Parasit Vectors. 2026 May 8;19:290. doi: 10.1186/s13071-026-07381-6 (PMC13366880; doi:10.1186/s13071-026-07381-6)
Supplement: Supplementary file 9 — Supplementary Material 9. Functional enrichment of DE-miRNA targets at 24 hpi [file 13071_2026_7381_MOESM9_ESM.xlsx]

## Sheet: Sheet1
Category	GO.ID	Term	list	Total	Pvalue	FDR	Gene
CC	GO:0044459	plasma membrane part	1800	2781	4.2e-13	8.51802e-09	ENSG00000000003(TSPAN6),ENSG00000000938(FGR),ENSG00000001617(SEMA3F),ENSG00000003402(CFLAR),ENSG00000003989(SLC7A2),ENSG00000004468(CD38),ENSG00000004838(ZMYND10),ENSG00000004846(ABCB5),ENSG00000004939(SLC4A1),ENSG00000004948(CALCR),ENSG00000004975(DVL2),ENSG00000005022(SLC25A5),ENSG00000005471(ABCB4),ENSG00000005844(ITGAL),ENSG00000005961(ITGA2B),ENSG00000006016(CRLF1),ENSG00000006116(CACNG3),EN…
CC	GO:0005887	integral component of plasma membrane	1085	1632	4.5e-12	3.10975e-08	ENSG00000000003(TSPAN6),ENSG00000001617(SEMA3F),ENSG00000003989(SLC7A2),ENSG00000004846(ABCB5),ENSG00000004939(SLC4A1),ENSG00000004948(CALCR),ENSG00000005022(SLC25A5),ENSG00000005471(ABCB4),ENSG00000005844(ITGAL),ENSG00000005961(ITGA2B),ENSG00000006116(CACNG3),ENSG00000007062(PROM1),ENSG00000007312(CD79B),ENSG00000007314(SCN4A),ENSG00000007952(NOX1),ENSG00000008277(ADAM22),ENSG00000008710(PKD1),E…
CC	GO:0031226	intrinsic component of plasma membrane	1134	1711	4.6e-12	3.10975e-08	ENSG00000000003(TSPAN6),ENSG00000001617(SEMA3F),ENSG00000003989(SLC7A2),ENSG00000004846(ABCB5),ENSG00000004939(SLC4A1),ENSG00000004948(CALCR),ENSG00000005022(SLC25A5),ENSG00000005471(ABCB4),ENSG00000005844(ITGAL),ENSG00000005961(ITGA2B),ENSG00000006116(CACNG3),ENSG00000006831(ADIPOR2),ENSG00000007062(PROM1),ENSG00000007312(CD79B),ENSG00000007314(SCN4A),ENSG00000007952(NOX1),ENSG00000008277(ADAM22…
MF	GO:0043167	ion binding	3894	6257	2.6e-11	1.1763e-07	ENSG00000000457(SCYL3),ENSG00000000938(FGR),ENSG00000001084(GCLC),ENSG00000001561(ENPP4),ENSG00000001629(ANKIB1),ENSG00000001631(KRIT1),ENSG00000002330(BAD),ENSG00000002549(LAP3),ENSG00000002726(AOC1),ENSG00000002834(LASP1),ENSG00000002919(SNX11),ENSG00000003137(CYP26B1),ENSG00000003756(RBM5),ENSG00000004059(ARF5),ENSG00000004487(KDM1A),ENSG00000004779(NDUFAB1),ENSG00000004799(PDK4),ENSG000000048…
MF	GO:0000981	RNA polymerase II transcription factor activity, sequence-specific DNA binding	1061	1593	2.9e-11	1.1763e-07	ENSG00000001167(NFYA),ENSG00000004848(ARX),ENSG00000005073(HOXA11),ENSG00000005102(MEOX1),ENSG00000005513(SOX8),ENSG00000005801(ZNF195),ENSG00000005889(ZFX),ENSG00000007545(CRAMP1),ENSG00000007968(E2F2),ENSG00000008083(JARID2),ENSG00000008196(TFAP2B),ENSG00000008197(TFAP2D),ENSG00000009709(PAX7),ENSG00000009950(MLXIPL),ENSG00000010818(HIVEP2),ENSG00000011451(WIZ),ENSG00000012817(KDM5D),ENSG000000…
BP	GO:0048518	positive regulation of biological process	3704	5975	5.3e-11	1.79149e-07	ENSG00000000003(TSPAN6),ENSG00000000938(FGR),ENSG00000001084(GCLC),ENSG00000001167(NFYA),ENSG00000001460(STPG1),ENSG00000001561(ENPP4),ENSG00000001617(SEMA3F),ENSG00000001629(ANKIB1),ENSG00000002330(BAD),ENSG00000002745(WNT16),ENSG00000002746(HECW1),ENSG00000002834(LASP1),ENSG00000003137(CYP26B1),ENSG00000003393(ALS2),ENSG00000003402(CFLAR),ENSG00000003756(RBM5),ENSG00000004139(SARM1),ENSG0000000…
MF	GO:0003700	DNA binding transcription factor activity	1123	1696	6.3e-11	1.82529e-07	ENSG00000001167(NFYA),ENSG00000004848(ARX),ENSG00000005073(HOXA11),ENSG00000005102(MEOX1),ENSG00000005513(SOX8),ENSG00000005801(ZNF195),ENSG00000005889(ZFX),ENSG00000007545(CRAMP1),ENSG00000007968(E2F2),ENSG00000008083(JARID2),ENSG00000008196(TFAP2B),ENSG00000008197(TFAP2D),ENSG00000009709(PAX7),ENSG00000009950(MLXIPL),ENSG00000010244(ZNF207),ENSG00000010818(HIVEP2),ENSG00000011451(WIZ),ENSG00000…
BP	GO:0048522	positive regulation of cellular process	3299	5304	1.7e-10	4.30971e-07	ENSG00000000003(TSPAN6),ENSG00000000938(FGR),ENSG00000001084(GCLC),ENSG00000001167(NFYA),ENSG00000001460(STPG1),ENSG00000001617(SEMA3F),ENSG00000001629(ANKIB1),ENSG00000002330(BAD),ENSG00000002745(WNT16),ENSG00000002834(LASP1),ENSG00000003137(CYP26B1),ENSG00000003393(ALS2),ENSG00000003402(CFLAR),ENSG00000003756(RBM5),ENSG00000004139(SARM1),ENSG00000004468(CD38),ENSG00000004487(KDM1A),ENSG00000004…
BP	GO:0009653	anatomical structure morphogenesis	1690	2635	2.5e-10	5.63361e-07	ENSG00000000938(FGR),ENSG00000001617(SEMA3F),ENSG00000001631(KRIT1),ENSG00000002745(WNT16),ENSG00000002746(HECW1),ENSG00000003137(CYP26B1),ENSG00000003393(ALS2),ENSG00000003402(CFLAR),ENSG00000004139(SARM1),ENSG00000004776(HSPB6),ENSG00000004848(ARX),ENSG00000004961(HCCS),ENSG00000004975(DVL2),ENSG00000005073(HOXA11),ENSG00000005102(MEOX1),ENSG00000005108(THSD7A),ENSG00000005339(CREBBP),ENSG00000…
MF	GO:0140110	transcription regulator activity	1333	2044	4e-10	8.1124e-07	ENSG00000001167(NFYA),ENSG00000004487(KDM1A),ENSG00000004848(ARX),ENSG00000005073(HOXA11),ENSG00000005102(MEOX1),ENSG00000005339(CREBBP),ENSG00000005513(SOX8),ENSG00000005801(ZNF195),ENSG00000005889(ZFX),ENSG00000007545(CRAMP1),ENSG00000007968(E2F2),ENSG00000008083(JARID2),ENSG00000008196(TFAP2B),ENSG00000008197(TFAP2D),ENSG00000008324(SS18L2),ENSG00000008838(MED24),ENSG00000009709(PAX7),ENSG0000…
MF	GO:0046872	metal ion binding	2639	4197	1.6e-09	2.94996e-06	ENSG00000001084(GCLC),ENSG00000001561(ENPP4),ENSG00000001629(ANKIB1),ENSG00000002549(LAP3),ENSG00000002726(AOC1),ENSG00000002834(LASP1),ENSG00000003137(CYP26B1),ENSG00000003756(RBM5),ENSG00000004779(NDUFAB1),ENSG00000004838(ZMYND10),ENSG00000004961(HCCS),ENSG00000005007(UPF1),ENSG00000005156(LIG3),ENSG00000005339(CREBBP),ENSG00000005381(MPO),ENSG00000005801(ZNF195),ENSG00000005844(ITGAL),ENSG0000…
MF	GO:0043169	cation binding	2691	4287	2.5e-09	4.22521e-06	ENSG00000001084(GCLC),ENSG00000001561(ENPP4),ENSG00000001629(ANKIB1),ENSG00000002549(LAP3),ENSG00000002726(AOC1),ENSG00000002834(LASP1),ENSG00000003137(CYP26B1),ENSG00000003756(RBM5),ENSG00000004779(NDUFAB1),ENSG00000004838(ZMYND10),ENSG00000004961(HCCS),ENSG00000005007(UPF1),ENSG00000005156(LIG3),ENSG00000005339(CREBBP),ENSG00000005381(MPO),ENSG00000005801(ZNF195),ENSG00000005844(ITGAL),ENSG0000…
CC	GO:0044424	intracellular part	8628	14460	7e-09	1.01405e-05	ENSG00000000457(SCYL3),ENSG00000000938(FGR),ENSG00000001036(FUCA2),ENSG00000001084(GCLC),ENSG00000001167(NFYA),ENSG00000001460(STPG1),ENSG00000001497(LAS1L),ENSG00000001561(ENPP4),ENSG00000001629(ANKIB1),ENSG00000001631(KRIT1),ENSG00000002330(BAD),ENSG00000002549(LAP3),ENSG00000002587(HS3ST1),ENSG00000002726(AOC1),ENSG00000002745(WNT16),ENSG00000002746(HECW1),ENSG00000002834(LASP1),ENSG0000000291…
CC	GO:0097458	neuron part	1135	1748	7e-09	1.01405e-05	ENSG00000003393(ALS2),ENSG00000004139(SARM1),ENSG00000004948(CALCR),ENSG00000005249(PRKAR2B),ENSG00000005379(TSPOAP1),ENSG00000006116(CACNG3),ENSG00000006128(TAC1),ENSG00000006210(CX3CL1),ENSG00000006740(ARHGAP44),ENSG00000007047(MARK4),ENSG00000007062(PROM1),ENSG00000007168(PAFAH1B1),ENSG00000007314(SCN4A),ENSG00000007516(BAIAP3),ENSG00000008118(CAMK1G),ENSG00000008277(ADAM22),ENSG00000008735(MA…
BP	GO:0006357	regulation of transcription from RNA polymerase II promoter	1693	2661	7.5e-09	1.01405e-05	ENSG00000001167(NFYA),ENSG00000004487(KDM1A),ENSG00000004848(ARX),ENSG00000005073(HOXA11),ENSG00000005102(MEOX1),ENSG00000005339(CREBBP),ENSG00000005513(SOX8),ENSG00000005801(ZNF195),ENSG00000005889(ZFX),ENSG00000006210(CX3CL1),ENSG00000007545(CRAMP1),ENSG00000007968(E2F2),ENSG00000008083(JARID2),ENSG00000008196(TFAP2B),ENSG00000008197(TFAP2D),ENSG00000008324(SS18L2),ENSG00000008710(PKD1),ENSG000…
CC	GO:0097060	synaptic membrane	314	439	8.8e-09	1.11545e-05	ENSG00000006116(CACNG3),ENSG00000008277(ADAM22),ENSG00000011347(SYT7),ENSG00000011677(GABRA3),ENSG00000018236(CNTN1),ENSG00000022355(GABRA1),ENSG00000029534(ANK1),ENSG00000030304(MUSK),ENSG00000040731(CDH10),ENSG00000043591(ADRB1),ENSG00000047579(DTNBP1),ENSG00000047932(GOPC),ENSG00000058668(ATP2B4),ENSG00000061337(LZTS1),ENSG00000064692(SNCAIP),ENSG00000066032(CTNNA2),ENSG00000067715(SYT1),ENSG0…
BP	GO:0023051	regulation of signaling	2294	3658	1e-08	1.12672e-05	ENSG00000000003(TSPAN6),ENSG00000000938(FGR),ENSG00000001084(GCLC),ENSG00000002330(BAD),ENSG00000002745(WNT16),ENSG00000002746(HECW1),ENSG00000002834(LASP1),ENSG00000003137(CYP26B1),ENSG00000003393(ALS2),ENSG00000003402(CFLAR),ENSG00000004139(SARM1),ENSG00000004468(CD38),ENSG00000004487(KDM1A),ENSG00000004948(CALCR),ENSG00000004975(DVL2),ENSG00000005020(SKAP2),ENSG00000005022(SLC25A5),ENSG0000000…
CC	GO:0005622	intracellular	8652	14505	1e-08	1.12672e-05	ENSG00000000457(SCYL3),ENSG00000000938(FGR),ENSG00000001036(FUCA2),ENSG00000001084(GCLC),ENSG00000001167(NFYA),ENSG00000001460(STPG1),ENSG00000001497(LAS1L),ENSG00000001561(ENPP4),ENSG00000001629(ANKIB1),ENSG00000001631(KRIT1),ENSG00000002330(BAD),ENSG00000002549(LAP3),ENSG00000002587(HS3ST1),ENSG00000002726(AOC1),ENSG00000002745(WNT16),ENSG00000002746(HECW1),ENSG00000002834(LASP1),ENSG0000000291…
BP	GO:0035556	intracellular signal transduction	1823	2879	1.3e-08	1.38765e-05	ENSG00000000003(TSPAN6),ENSG00000000938(FGR),ENSG00000001631(KRIT1),ENSG00000002330(BAD),ENSG00000002745(WNT16),ENSG00000003393(ALS2),ENSG00000003402(CFLAR),ENSG00000004487(KDM1A),ENSG00000004948(CALCR),ENSG00000004975(DVL2),ENSG00000005100(DHX33),ENSG00000005249(PRKAR2B),ENSG00000005882(PDK2),ENSG00000005981(ASB4),ENSG00000006016(CRLF1),ENSG00000006210(CX3CL1),ENSG00000006432(MAP3K9),ENSG0000000…
BP	GO:0010646	regulation of cell communication	2264	3612	1.7e-08	1.72388e-05	ENSG00000000003(TSPAN6),ENSG00000000938(FGR),ENSG00000001084(GCLC),ENSG00000002330(BAD),ENSG00000002745(WNT16),ENSG00000002746(HECW1),ENSG00000002834(LASP1),ENSG00000003137(CYP26B1),ENSG00000003393(ALS2),ENSG00000003402(CFLAR),ENSG00000004139(SARM1),ENSG00000004468(CD38),ENSG00000004487(KDM1A),ENSG00000004948(CALCR),ENSG00000004975(DVL2),ENSG00000005020(SKAP2),ENSG00000005022(SLC25A5),ENSG0000000…
BP	GO:0022610	biological adhesion	936	1429	1.9e-08	1.83495e-05	ENSG00000002330(BAD),ENSG00000003137(CYP26B1),ENSG00000005844(ITGAL),ENSG00000005961(ITGA2B),ENSG00000006210(CX3CL1),ENSG00000006327(TNFRSF12A),ENSG00000006453(BAIAP2L1),ENSG00000006607(FARP2),ENSG00000008256(CYTH3),ENSG00000008277(ADAM22),ENSG00000008300(CELSR3),ENSG00000008710(PKD1),ENSG00000009694(TENM1),ENSG00000010278(CD9),ENSG00000010327(STAB1),ENSG00000010610(CD4),ENSG00000011201(ANOS1),EN…
BP	GO:0007399	nervous system development	1509	2365	2.1e-08	1.93591e-05	ENSG00000001617(SEMA3F),ENSG00000002330(BAD),ENSG00000002745(WNT16),ENSG00000002746(HECW1),ENSG00000003393(ALS2),ENSG00000003402(CFLAR),ENSG00000004139(SARM1),ENSG00000004468(CD38),ENSG00000004487(KDM1A),ENSG00000004848(ARX),ENSG00000004975(DVL2),ENSG00000005513(SOX8),ENSG00000006210(CX3CL1),ENSG00000006327(TNFRSF12A),ENSG00000006451(RALA),ENSG00000006459(KDM7A),ENSG00000006607(FARP2),ENSG0000000…
BP	GO:0007155	cell adhesion	931	1422	2.3e-08	2.0281e-05	ENSG00000002330(BAD),ENSG00000003137(CYP26B1),ENSG00000005844(ITGAL),ENSG00000005961(ITGA2B),ENSG00000006210(CX3CL1),ENSG00000006327(TNFRSF12A),ENSG00000006453(BAIAP2L1),ENSG00000006607(FARP2),ENSG00000008256(CYTH3),ENSG00000008277(ADAM22),ENSG00000008300(CELSR3),ENSG00000008710(PKD1),ENSG00000009694(TENM1),ENSG00000010278(CD9),ENSG00000010327(STAB1),ENSG00000010610(CD4),ENSG00000011201(ANOS1),EN…
BP	GO:0050794	regulation of cellular process	6453	10713	4.7e-08	3.9717e-05	ENSG00000000003(TSPAN6),ENSG00000000938(FGR),ENSG00000001084(GCLC),ENSG00000001167(NFYA),ENSG00000001460(STPG1),ENSG00000001617(SEMA3F),ENSG00000001629(ANKIB1),ENSG00000001631(KRIT1),ENSG00000002330(BAD),ENSG00000002745(WNT16),ENSG00000002746(HECW1),ENSG00000002834(LASP1),ENSG00000003137(CYP26B1),ENSG00000003393(ALS2),ENSG00000003402(CFLAR),ENSG00000003756(RBM5),ENSG00000003989(SLC7A2),ENSG000000…
BP	GO:0009889	regulation of biosynthetic process	2718	4380	6.6e-08	5.35418e-05	ENSG00000001084(GCLC),ENSG00000001167(NFYA),ENSG00000003402(CFLAR),ENSG00000004468(CD38),ENSG00000004487(KDM1A),ENSG00000004799(PDK4),ENSG00000004848(ARX),ENSG00000004975(DVL2),ENSG00000005007(UPF1),ENSG00000005073(HOXA11),ENSG00000005100(DHX33),ENSG00000005102(MEOX1),ENSG00000005156(LIG3),ENSG00000005339(CREBBP),ENSG00000005513(SOX8),ENSG00000005801(ZNF195),ENSG00000005882(PDK2),ENSG00000005889(…
BP	GO:0048856	anatomical structure development	3592	5848	7e-08	5.46027e-05	ENSG00000000938(FGR),ENSG00000001617(SEMA3F),ENSG00000001631(KRIT1),ENSG00000002330(BAD),ENSG00000002745(WNT16),ENSG00000002746(HECW1),ENSG00000003137(CYP26B1),ENSG00000003393(ALS2),ENSG00000003402(CFLAR),ENSG00000004139(SARM1),ENSG00000004468(CD38),ENSG00000004487(KDM1A),ENSG00000004776(HSPB6),ENSG00000004809(SLC22A16),ENSG00000004846(ABCB5),ENSG00000004848(ARX),ENSG00000004948(CALCR),ENSG000000…
BP	GO:0032879	regulation of localization	1718	2718	7.6e-08	5.70873e-05	ENSG00000000938(FGR),ENSG00000001617(SEMA3F),ENSG00000001631(KRIT1),ENSG00000002330(BAD),ENSG00000002746(HECW1),ENSG00000004468(CD38),ENSG00000004487(KDM1A),ENSG00000004948(CALCR),ENSG00000005022(SLC25A5),ENSG00000005471(ABCB4),ENSG00000005700(IBTK),ENSG00000005961(ITGA2B),ENSG00000006116(CACNG3),ENSG00000006125(AP2B1),ENSG00000006128(TAC1),ENSG00000006210(CX3CL1),ENSG00000006451(RALA),ENSG000000…
BP	GO:0009893	positive regulation of metabolic process	2203	3523	8.5e-08	6.0843e-05	ENSG00000000938(FGR),ENSG00000001084(GCLC),ENSG00000001167(NFYA),ENSG00000001629(ANKIB1),ENSG00000002330(BAD),ENSG00000002745(WNT16),ENSG00000002746(HECW1),ENSG00000003137(CYP26B1),ENSG00000003393(ALS2),ENSG00000003402(CFLAR),ENSG00000004468(CD38),ENSG00000004487(KDM1A),ENSG00000004848(ARX),ENSG00000004948(CALCR),ENSG00000004975(DVL2),ENSG00000005007(UPF1),ENSG00000005073(HOXA11),ENSG00000005100(…
BP	GO:0080090	regulation of primary metabolic process	3742	6103	8.7e-08	6.0843e-05	ENSG00000000938(FGR),ENSG00000001084(GCLC),ENSG00000001167(NFYA),ENSG00000001629(ANKIB1),ENSG00000002330(BAD),ENSG00000002745(WNT16),ENSG00000002746(HECW1),ENSG00000003393(ALS2),ENSG00000003402(CFLAR),ENSG00000003756(RBM5),ENSG00000004468(CD38),ENSG00000004487(KDM1A),ENSG00000004799(PDK4),ENSG00000004848(ARX),ENSG00000004948(CALCR),ENSG00000004975(DVL2),ENSG00000005007(UPF1),ENSG00000005073(HOXA1…
BP	GO:0065007	biological regulation	7211	12027	1e-07	6.76033e-05	ENSG00000000003(TSPAN6),ENSG00000000938(FGR),ENSG00000001036(FUCA2),ENSG00000001084(GCLC),ENSG00000001167(NFYA),ENSG00000001460(STPG1),ENSG00000001561(ENPP4),ENSG00000001617(SEMA3F),ENSG00000001629(ANKIB1),ENSG00000001631(KRIT1),ENSG00000002330(BAD),ENSG00000002745(WNT16),ENSG00000002746(HECW1),ENSG00000002834(LASP1),ENSG00000003137(CYP26B1),ENSG00000003393(ALS2),ENSG00000003402(CFLAR),ENSG000000…
BP	GO:0007267	cell-cell signaling	1065	1648	1.1e-07	7.19648e-05	ENSG00000002330(BAD),ENSG00000002745(WNT16),ENSG00000002746(HECW1),ENSG00000003393(ALS2),ENSG00000004468(CD38),ENSG00000004975(DVL2),ENSG00000005022(SLC25A5),ENSG00000005249(PRKAR2B),ENSG00000005379(TSPOAP1),ENSG00000006116(CACNG3),ENSG00000006125(AP2B1),ENSG00000006128(TAC1),ENSG00000006210(CX3CL1),ENSG00000007047(MARK4),ENSG00000007168(PAFAH1B1),ENSG00000007171(NOS2),ENSG00000007402(CACNA2D2),E…
BP	GO:0031326	regulation of cellular biosynthetic process	2667	4303	1.7e-07	0.000104478	ENSG00000001084(GCLC),ENSG00000001167(NFYA),ENSG00000003402(CFLAR),ENSG00000004468(CD38),ENSG00000004487(KDM1A),ENSG00000004799(PDK4),ENSG00000004848(ARX),ENSG00000004975(DVL2),ENSG00000005007(UPF1),ENSG00000005073(HOXA11),ENSG00000005100(DHX33),ENSG00000005102(MEOX1),ENSG00000005156(LIG3),ENSG00000005339(CREBBP),ENSG00000005513(SOX8),ENSG00000005801(ZNF195),ENSG00000005882(PDK2),ENSG00000005889(…
CC	GO:0005623	cell	9885	16704	1.7e-07	0.000104478	ENSG00000000003(TSPAN6),ENSG00000000457(SCYL3),ENSG00000000938(FGR),ENSG00000001036(FUCA2),ENSG00000001084(GCLC),ENSG00000001167(NFYA),ENSG00000001460(STPG1),ENSG00000001497(LAS1L),ENSG00000001561(ENPP4),ENSG00000001617(SEMA3F),ENSG00000001629(ANKIB1),ENSG00000001631(KRIT1),ENSG00000002330(BAD),ENSG00000002549(LAP3),ENSG00000002587(HS3ST1),ENSG00000002726(AOC1),ENSG00000002745(WNT16),ENSG00000002…
BP	GO:0031323	regulation of cellular metabolic process	3807	6220	1.8e-07	0.00010737	ENSG00000000938(FGR),ENSG00000001084(GCLC),ENSG00000001167(NFYA),ENSG00000001629(ANKIB1),ENSG00000002330(BAD),ENSG00000002745(WNT16),ENSG00000003393(ALS2),ENSG00000003402(CFLAR),ENSG00000003756(RBM5),ENSG00000004468(CD38),ENSG00000004487(KDM1A),ENSG00000004799(PDK4),ENSG00000004848(ARX),ENSG00000004948(CALCR),ENSG00000004975(DVL2),ENSG00000005007(UPF1),ENSG00000005073(HOXA11),ENSG00000005100(DHX3…
BP	GO:0019222	regulation of metabolic process	4062	6651	1.9e-07	0.000110097	ENSG00000000938(FGR),ENSG00000001084(GCLC),ENSG00000001167(NFYA),ENSG00000001629(ANKIB1),ENSG00000002330(BAD),ENSG00000002745(WNT16),ENSG00000002746(HECW1),ENSG00000003137(CYP26B1),ENSG00000003393(ALS2),ENSG00000003402(CFLAR),ENSG00000003756(RBM5),ENSG00000004468(CD38),ENSG00000004487(KDM1A),ENSG00000004799(PDK4),ENSG00000004848(ARX),ENSG00000004948(CALCR),ENSG00000004975(DVL2),ENSG00000005007(UP…
BP	GO:0050789	regulation of biological process	6838	11390	2e-07	0.000112672	ENSG00000000003(TSPAN6),ENSG00000000938(FGR),ENSG00000001036(FUCA2),ENSG00000001084(GCLC),ENSG00000001167(NFYA),ENSG00000001460(STPG1),ENSG00000001561(ENPP4),ENSG00000001617(SEMA3F),ENSG00000001629(ANKIB1),ENSG00000001631(KRIT1),ENSG00000002330(BAD),ENSG00000002745(WNT16),ENSG00000002746(HECW1),ENSG00000002834(LASP1),ENSG00000003137(CYP26B1),ENSG00000003393(ALS2),ENSG00000003402(CFLAR),ENSG000000…
BP	GO:0010604	positive regulation of macromolecule metabolic process	2051	3279	2.5e-07	0.000137034	ENSG00000001084(GCLC),ENSG00000001167(NFYA),ENSG00000001629(ANKIB1),ENSG00000002330(BAD),ENSG00000002745(WNT16),ENSG00000002746(HECW1),ENSG00000003137(CYP26B1),ENSG00000003393(ALS2),ENSG00000003402(CFLAR),ENSG00000004468(CD38),ENSG00000004487(KDM1A),ENSG00000004848(ARX),ENSG00000004948(CALCR),ENSG00000004975(DVL2),ENSG00000005007(UPF1),ENSG00000005073(HOXA11),ENSG00000005100(DHX33),ENSG0000000510…
CC	GO:0043005	neuron projection	860	1322	3.5e-07	0.000186799	ENSG00000003393(ALS2),ENSG00000004139(SARM1),ENSG00000004948(CALCR),ENSG00000005249(PRKAR2B),ENSG00000005379(TSPOAP1),ENSG00000006116(CACNG3),ENSG00000006128(TAC1),ENSG00000006210(CX3CL1),ENSG00000006740(ARHGAP44),ENSG00000007047(MARK4),ENSG00000007062(PROM1),ENSG00000007168(PAFAH1B1),ENSG00000007314(SCN4A),ENSG00000008118(CAMK1G),ENSG00000008277(ADAM22),ENSG00000009694(TENM1),ENSG00000011132(APB…
BP	GO:0050804	modulation of chemical synaptic transmission	307	438	3.6e-07	0.000187209	ENSG00000004468(CD38),ENSG00000005249(PRKAR2B),ENSG00000006116(CACNG3),ENSG00000006128(TAC1),ENSG00000006210(CX3CL1),ENSG00000007402(CACNA2D2),ENSG00000007516(BAIAP3),ENSG00000008735(MAPK8IP2),ENSG00000010322(NISCH),ENSG00000011347(SYT7),ENSG00000018625(ATP1A2),ENSG00000020129(NCDN),ENSG00000021645(NRXN3),ENSG00000034053(APBA2),ENSG00000034677(RNF19A),ENSG00000036530(CYP46A1),ENSG00000039068(CDH1…
BP	GO:0032502	developmental process	3822	6253	3.9e-07	0.00019774	ENSG00000000938(FGR),ENSG00000001084(GCLC),ENSG00000001617(SEMA3F),ENSG00000001631(KRIT1),ENSG00000002330(BAD),ENSG00000002745(WNT16),ENSG00000002746(HECW1),ENSG00000003137(CYP26B1),ENSG00000003393(ALS2),ENSG00000003402(CFLAR),ENSG00000004139(SARM1),ENSG00000004468(CD38),ENSG00000004487(KDM1A),ENSG00000004776(HSPB6),ENSG00000004809(SLC22A16),ENSG00000004846(ABCB5),ENSG00000004848(ARX),ENSG0000000…
BP	GO:0010647	positive regulation of cell communication	1147	1791	5e-07	0.000247329	ENSG00000000003(TSPAN6),ENSG00000000938(FGR),ENSG00000002330(BAD),ENSG00000002745(WNT16),ENSG00000002834(LASP1),ENSG00000003393(ALS2),ENSG00000003402(CFLAR),ENSG00000004139(SARM1),ENSG00000004468(CD38),ENSG00000004948(CALCR),ENSG00000004975(DVL2),ENSG00000005020(SKAP2),ENSG00000005100(DHX33),ENSG00000005339(CREBBP),ENSG00000006016(CRLF1),ENSG00000006116(CACNG3),ENSG00000006128(TAC1),ENSG000000062…
CC	GO:0098590	plasma membrane region	760	1162	5.3e-07	0.000255927	ENSG00000000938(FGR),ENSG00000004468(CD38),ENSG00000004838(ZMYND10),ENSG00000004939(SLC4A1),ENSG00000005471(ABCB4),ENSG00000006116(CACNG3),ENSG00000007062(PROM1),ENSG00000007952(NOX1),ENSG00000008277(ADAM22),ENSG00000008710(PKD1),ENSG00000010278(CD9),ENSG00000011347(SYT7),ENSG00000011422(PLAUR),ENSG00000011677(GABRA3),ENSG00000013016(EHD3),ENSG00000018236(CNTN1),ENSG00000018625(ATP1A2),ENSG000000…
BP	GO:0006366	transcription from RNA polymerase II promoter	1767	2814	5.7e-07	0.000268841	ENSG00000001167(NFYA),ENSG00000004487(KDM1A),ENSG00000004848(ARX),ENSG00000004975(DVL2),ENSG00000005073(HOXA11),ENSG00000005102(MEOX1),ENSG00000005339(CREBBP),ENSG00000005513(SOX8),ENSG00000005801(ZNF195),ENSG00000005889(ZFX),ENSG00000006210(CX3CL1),ENSG00000007545(CRAMP1),ENSG00000007968(E2F2),ENSG00000008083(JARID2),ENSG00000008196(TFAP2B),ENSG00000008197(TFAP2D),ENSG00000008324(SS18L2),ENSG000…
BP	GO:0048731	system development	2960	4806	6.3e-07	0.000288441	ENSG00000000938(FGR),ENSG00000001617(SEMA3F),ENSG00000001631(KRIT1),ENSG00000002330(BAD),ENSG00000002745(WNT16),ENSG00000002746(HECW1),ENSG00000003137(CYP26B1),ENSG00000003393(ALS2),ENSG00000003402(CFLAR),ENSG00000004139(SARM1),ENSG00000004468(CD38),ENSG00000004487(KDM1A),ENSG00000004776(HSPB6),ENSG00000004846(ABCB5),ENSG00000004848(ARX),ENSG00000004948(CALCR),ENSG00000004961(HCCS),ENSG0000000497…
CC	GO:0030054	cell junction	842	1296	6.4e-07	0.000288441	ENSG00000001631(KRIT1),ENSG00000002549(LAP3),ENSG00000002726(AOC1),ENSG00000002834(LASP1),ENSG00000003989(SLC7A2),ENSG00000004139(SARM1),ENSG00000005471(ABCB4),ENSG00000005961(ITGA2B),ENSG00000006451(RALA),ENSG00000006453(BAIAP2L1),ENSG00000006740(ARHGAP44),ENSG00000006747(SCIN),ENSG00000007952(NOX1),ENSG00000008256(CYTH3),ENSG00000010278(CD9),ENSG00000011028(AC080038.1),ENSG00000011105(TSPAN9),E…
BP	GO:0019219	regulation of nucleobase-containing compound metabolic process	2578	4167	7.2e-07	0.000317442	ENSG00000001084(GCLC),ENSG00000001167(NFYA),ENSG00000003402(CFLAR),ENSG00000003756(RBM5),ENSG00000004468(CD38),ENSG00000004487(KDM1A),ENSG00000004848(ARX),ENSG00000004948(CALCR),ENSG00000004975(DVL2),ENSG00000005007(UPF1),ENSG00000005073(HOXA11),ENSG00000005100(DHX33),ENSG00000005102(MEOX1),ENSG00000005156(LIG3),ENSG00000005339(CREBBP),ENSG00000005513(SOX8),ENSG00000005801(ZNF195),ENSG00000005889…
BP	GO:0023056	positive regulation of signaling	1149	1797	7.7e-07	0.000332263	ENSG00000000003(TSPAN6),ENSG00000000938(FGR),ENSG00000002330(BAD),ENSG00000002745(WNT16),ENSG00000002834(LASP1),ENSG00000003393(ALS2),ENSG00000003402(CFLAR),ENSG00000004139(SARM1),ENSG00000004468(CD38),ENSG00000004948(CALCR),ENSG00000004975(DVL2),ENSG00000005020(SKAP2),ENSG00000005100(DHX33),ENSG00000005339(CREBBP),ENSG00000006016(CRLF1),ENSG00000006116(CACNG3),ENSG00000006128(TAC1),ENSG000000062…
BP	GO:0051173	positive regulation of nitrogen compound metabolic process	1978	3167	8e-07	0.000338017	ENSG00000001084(GCLC),ENSG00000001167(NFYA),ENSG00000001629(ANKIB1),ENSG00000002330(BAD),ENSG00000002745(WNT16),ENSG00000002746(HECW1),ENSG00000003393(ALS2),ENSG00000003402(CFLAR),ENSG00000004468(CD38),ENSG00000004487(KDM1A),ENSG00000004948(CALCR),ENSG00000004975(DVL2),ENSG00000005007(UPF1),ENSG00000005073(HOXA11),ENSG00000005100(DHX33),ENSG00000005102(MEOX1),ENSG00000005249(PRKAR2B),ENSG00000005…
BP	GO:0051171	regulation of nitrogen compound metabolic process	3624	5927	8.8e-07	0.00036423	ENSG00000000938(FGR),ENSG00000001084(GCLC),ENSG00000001167(NFYA),ENSG00000001629(ANKIB1),ENSG00000002330(BAD),ENSG00000002745(WNT16),ENSG00000002746(HECW1),ENSG00000003393(ALS2),ENSG00000003402(CFLAR),ENSG00000003756(RBM5),ENSG00000004468(CD38),ENSG00000004487(KDM1A),ENSG00000004848(ARX),ENSG00000004948(CALCR),ENSG00000004975(DVL2),ENSG00000005007(UPF1),ENSG00000005073(HOXA11),ENSG00000005100(DHX…
BP	GO:0007275	multicellular organism development	3289	5366	1.3e-06	0.000527306	ENSG00000000938(FGR),ENSG00000001617(SEMA3F),ENSG00000001631(KRIT1),ENSG00000002330(BAD),ENSG00000002745(WNT16),ENSG00000002746(HECW1),ENSG00000003137(CYP26B1),ENSG00000003393(ALS2),ENSG00000003402(CFLAR),ENSG00000004139(SARM1),ENSG00000004468(CD38),ENSG00000004487(KDM1A),ENSG00000004776(HSPB6),ENSG00000004809(SLC22A16),ENSG00000004846(ABCB5),ENSG00000004848(ARX),ENSG00000004948(CALCR),ENSG000000…
CC	GO:0044464	cell part	9843	16644	1.5e-06	0.0005965	ENSG00000000003(TSPAN6),ENSG00000000457(SCYL3),ENSG00000000938(FGR),ENSG00000001036(FUCA2),ENSG00000001084(GCLC),ENSG00000001167(NFYA),ENSG00000001460(STPG1),ENSG00000001497(LAS1L),ENSG00000001561(ENPP4),ENSG00000001617(SEMA3F),ENSG00000001629(ANKIB1),ENSG00000001631(KRIT1),ENSG00000002330(BAD),ENSG00000002549(LAP3),ENSG00000002587(HS3ST1),ENSG00000002726(AOC1),ENSG00000002745(WNT16),ENSG00000002…
BP	GO:0065008	regulation of biological quality	2382	3847	1.7e-06	0.000638476	ENSG00000000938(FGR),ENSG00000001084(GCLC),ENSG00000001460(STPG1),ENSG00000001561(ENPP4),ENSG00000001617(SEMA3F),ENSG00000001631(KRIT1),ENSG00000002330(BAD),ENSG00000003137(CYP26B1),ENSG00000003393(ALS2),ENSG00000004468(CD38),ENSG00000004487(KDM1A),ENSG00000004799(PDK4),ENSG00000004846(ABCB5),ENSG00000004939(SLC4A1),ENSG00000004948(CALCR),ENSG00000005007(UPF1),ENSG00000005022(SLC25A5),ENSG0000000…
BP	GO:0010556	regulation of macromolecule biosynthetic process	2551	4130	1.7e-06	0.000638476	ENSG00000001084(GCLC),ENSG00000001167(NFYA),ENSG00000003402(CFLAR),ENSG00000004468(CD38),ENSG00000004487(KDM1A),ENSG00000004848(ARX),ENSG00000004975(DVL2),ENSG00000005007(UPF1),ENSG00000005073(HOXA11),ENSG00000005100(DHX33),ENSG00000005102(MEOX1),ENSG00000005156(LIG3),ENSG00000005339(CREBBP),ENSG00000005513(SOX8),ENSG00000005801(ZNF195),ENSG00000005889(ZFX),ENSG00000006210(CX3CL1),ENSG00000006459…
CC	GO:0071944	cell periphery	3314	5414	1.7e-06	0.000638476	ENSG00000000003(TSPAN6),ENSG00000000938(FGR),ENSG00000001561(ENPP4),ENSG00000001617(SEMA3F),ENSG00000001631(KRIT1),ENSG00000002726(AOC1),ENSG00000002834(LASP1),ENSG00000003402(CFLAR),ENSG00000003989(SLC7A2),ENSG00000004059(ARF5),ENSG00000004468(CD38),ENSG00000004809(SLC22A16),ENSG00000004838(ZMYND10),ENSG00000004846(ABCB5),ENSG00000004939(SLC4A1),ENSG00000004948(CALCR),ENSG00000004975(DVL2),ENSG0…
CC	GO:0044456	synapse part	633	963	1.8e-06	0.000663742	ENSG00000003393(ALS2),ENSG00000005249(PRKAR2B),ENSG00000005379(TSPOAP1),ENSG00000006116(CACNG3),ENSG00000006125(AP2B1),ENSG00000006740(ARHGAP44),ENSG00000007516(BAIAP3),ENSG00000008277(ADAM22),ENSG00000008735(MAPK8IP2),ENSG00000011132(APBA3),ENSG00000011347(SYT7),ENSG00000011677(GABRA3),ENSG00000018236(CNTN1),ENSG00000018625(ATP1A2),ENSG00000021645(NRXN3),ENSG00000022355(GABRA1),ENSG00000029534(A…
BP	GO:0007268	chemical synaptic transmission	472	704	1.9e-06	0.000664378	ENSG00000003393(ALS2),ENSG00000004468(CD38),ENSG00000005249(PRKAR2B),ENSG00000005379(TSPOAP1),ENSG00000006116(CACNG3),ENSG00000006128(TAC1),ENSG00000006210(CX3CL1),ENSG00000007168(PAFAH1B1),ENSG00000007402(CACNA2D2),ENSG00000007516(BAIAP3),ENSG00000008735(MAPK8IP2),ENSG00000010322(NISCH),ENSG00000011132(APBA3),ENSG00000011347(SYT7),ENSG00000011677(GABRA3),ENSG00000018625(ATP1A2),ENSG00000020129(N…
BP	GO:0098916	anterograde trans-synaptic signaling	472	704	1.9e-06	0.000664378	ENSG00000003393(ALS2),ENSG00000004468(CD38),ENSG00000005249(PRKAR2B),ENSG00000005379(TSPOAP1),ENSG00000006116(CACNG3),ENSG00000006128(TAC1),ENSG00000006210(CX3CL1),ENSG00000007168(PAFAH1B1),ENSG00000007402(CACNA2D2),ENSG00000007516(BAIAP3),ENSG00000008735(MAPK8IP2),ENSG00000010322(NISCH),ENSG00000011132(APBA3),ENSG00000011347(SYT7),ENSG00000011677(GABRA3),ENSG00000018625(ATP1A2),ENSG00000020129(N…
BP	GO:0099537	trans-synaptic signaling	477	712	1.9e-06	0.000664378	ENSG00000003393(ALS2),ENSG00000004468(CD38),ENSG00000005249(PRKAR2B),ENSG00000005379(TSPOAP1),ENSG00000006116(CACNG3),ENSG00000006128(TAC1),ENSG00000006210(CX3CL1),ENSG00000007168(PAFAH1B1),ENSG00000007402(CACNA2D2),ENSG00000007516(BAIAP3),ENSG00000008735(MAPK8IP2),ENSG00000010322(NISCH),ENSG00000011132(APBA3),ENSG00000011347(SYT7),ENSG00000011677(GABRA3),ENSG00000018625(ATP1A2),ENSG00000020129(N…
BP	GO:2000112	regulation of cellular macromolecule biosynthetic process	2469	3994	2e-06	0.000687492	ENSG00000001084(GCLC),ENSG00000001167(NFYA),ENSG00000003402(CFLAR),ENSG00000004468(CD38),ENSG00000004487(KDM1A),ENSG00000004848(ARX),ENSG00000004975(DVL2),ENSG00000005007(UPF1),ENSG00000005073(HOXA11),ENSG00000005100(DHX33),ENSG00000005102(MEOX1),ENSG00000005156(LIG3),ENSG00000005339(CREBBP),ENSG00000005513(SOX8),ENSG00000005801(ZNF195),ENSG00000005889(ZFX),ENSG00000006210(CX3CL1),ENSG00000006459…
MF	GO:0001228	transcriptional activator activity, RNA polymerase II transcription regulatory region sequence-specific binding	293	420	2.3e-06	0.000777438	ENSG00000005102(MEOX1),ENSG00000005513(SOX8),ENSG00000007968(E2F2),ENSG00000008196(TFAP2B),ENSG00000025434(NR1H3),ENSG00000028839(TBPL1),ENSG00000052850(ALX4),ENSG00000054598(FOXC1),ENSG00000060566(CREB3L3),ENSG00000064195(DLX3),ENSG00000065029(ZNF76),ENSG00000065970(FOXJ2),ENSG00000065978(YBX1),ENSG00000066336(SPI1),ENSG00000067082(KLF6),ENSG00000068305(MEF2A),ENSG00000068323(TFE3),ENSG000000692…
BP	GO:0099536	synaptic signaling	480	718	2.5e-06	0.000831189	ENSG00000003393(ALS2),ENSG00000004468(CD38),ENSG00000005249(PRKAR2B),ENSG00000005379(TSPOAP1),ENSG00000006116(CACNG3),ENSG00000006128(TAC1),ENSG00000006210(CX3CL1),ENSG00000007168(PAFAH1B1),ENSG00000007402(CACNA2D2),ENSG00000007516(BAIAP3),ENSG00000008735(MAPK8IP2),ENSG00000010322(NISCH),ENSG00000011132(APBA3),ENSG00000011347(SYT7),ENSG00000011677(GABRA3),ENSG00000018625(ATP1A2),ENSG00000020129(N…
BP	GO:0006355	regulation of transcription, DNA-templated	2176	3507	2.6e-06	0.000836994	ENSG00000001084(GCLC),ENSG00000001167(NFYA),ENSG00000003402(CFLAR),ENSG00000004468(CD38),ENSG00000004487(KDM1A),ENSG00000004848(ARX),ENSG00000004975(DVL2),ENSG00000005073(HOXA11),ENSG00000005100(DHX33),ENSG00000005102(MEOX1),ENSG00000005339(CREBBP),ENSG00000005513(SOX8),ENSG00000005801(ZNF195),ENSG00000005889(ZFX),ENSG00000006210(CX3CL1),ENSG00000006459(KDM7A),ENSG00000007545(CRAMP1),ENSG00000007…
CC	GO:0005886	plasma membrane	3237	5289	2.6e-06	0.000836994	ENSG00000000003(TSPAN6),ENSG00000000938(FGR),ENSG00000001561(ENPP4),ENSG00000001617(SEMA3F),ENSG00000001631(KRIT1),ENSG00000002726(AOC1),ENSG00000003402(CFLAR),ENSG00000003989(SLC7A2),ENSG00000004059(ARF5),ENSG00000004468(CD38),ENSG00000004809(SLC22A16),ENSG00000004838(ZMYND10),ENSG00000004846(ABCB5),ENSG00000004939(SLC4A1),ENSG00000004948(CALCR),ENSG00000004975(DVL2),ENSG00000005020(SKAP2),ENSG0…
BP	GO:0022008	neurogenesis	1030	1610	2.7e-06	0.000855605	ENSG00000001617(SEMA3F),ENSG00000002745(WNT16),ENSG00000002746(HECW1),ENSG00000003393(ALS2),ENSG00000003402(CFLAR),ENSG00000004139(SARM1),ENSG00000004468(CD38),ENSG00000004487(KDM1A),ENSG00000004848(ARX),ENSG00000005513(SOX8),ENSG00000006210(CX3CL1),ENSG00000006327(TNFRSF12A),ENSG00000006607(FARP2),ENSG00000006652(IFRD1),ENSG00000006740(ARHGAP44),ENSG00000006837(CDKL3),ENSG00000007062(PROM1),ENSG…
CC	GO:0099240	intrinsic component of synaptic membrane	131	174	2.8e-06	0.000873643	ENSG00000006116(CACNG3),ENSG00000008277(ADAM22),ENSG00000011347(SYT7),ENSG00000011677(GABRA3),ENSG00000018236(CNTN1),ENSG00000022355(GABRA1),ENSG00000040731(CDH10),ENSG00000043591(ADRB1),ENSG00000058668(ATP2B4),ENSG00000075429(CACNG5),ENSG00000075461(CACNG4),ENSG00000076716(GPC4),ENSG00000080815(PSEN1),ENSG00000099957(P2RX6),ENSG00000100678(SLC8A3),ENSG00000101204(CHRNA4),ENSG00000102468(HTR2A),E…
CC	GO:0045202	synapse	779	1202	3e-06	0.000921864	ENSG00000001617(SEMA3F),ENSG00000003393(ALS2),ENSG00000004139(SARM1),ENSG00000005249(PRKAR2B),ENSG00000005379(TSPOAP1),ENSG00000006116(CACNG3),ENSG00000006125(AP2B1),ENSG00000006740(ARHGAP44),ENSG00000007516(BAIAP3),ENSG00000008277(ADAM22),ENSG00000008735(MAPK8IP2),ENSG00000011132(APBA3),ENSG00000011347(SYT7),ENSG00000011677(GABRA3),ENSG00000013275(PSMC4),ENSG00000018236(CNTN1),ENSG00000018625(AT…
BP	GO:0007166	cell surface receptor signaling pathway	1835	2941	3.2e-06	0.000968645	ENSG00000000003(TSPAN6),ENSG00000000938(FGR),ENSG00000001084(GCLC),ENSG00000001617(SEMA3F),ENSG00000002330(BAD),ENSG00000002745(WNT16),ENSG00000002746(HECW1),ENSG00000003402(CFLAR),ENSG00000004468(CD38),ENSG00000004799(PDK4),ENSG00000004948(CALCR),ENSG00000004975(DVL2),ENSG00000005206(SPPL2B),ENSG00000005339(CREBBP),ENSG00000005844(ITGAL),ENSG00000005882(PDK2),ENSG00000005961(ITGA2B),ENSG00000006…
BP	GO:0010628	positive regulation of gene expression	1236	1950	3.4e-06	0.00101405	ENSG00000001167(NFYA),ENSG00000002745(WNT16),ENSG00000003137(CYP26B1),ENSG00000004468(CD38),ENSG00000004487(KDM1A),ENSG00000004848(ARX),ENSG00000004948(CALCR),ENSG00000004975(DVL2),ENSG00000005073(HOXA11),ENSG00000005100(DHX33),ENSG00000005102(MEOX1),ENSG00000005339(CREBBP),ENSG00000005513(SOX8),ENSG00000006210(CX3CL1),ENSG00000006459(KDM7A),ENSG00000007968(E2F2),ENSG00000008196(TFAP2B),ENSG00000…
CC	GO:0045211	postsynaptic membrane	233	330	3.5e-06	0.00102833	ENSG00000006116(CACNG3),ENSG00000008277(ADAM22),ENSG00000011677(GABRA3),ENSG00000018236(CNTN1),ENSG00000022355(GABRA1),ENSG00000029534(ANK1),ENSG00000030304(MUSK),ENSG00000040731(CDH10),ENSG00000043591(ADRB1),ENSG00000047579(DTNBP1),ENSG00000047932(GOPC),ENSG00000061337(LZTS1),ENSG00000066032(CTNNA2),ENSG00000075429(CACNG5),ENSG00000075461(CACNG4),ENSG00000077522(ACTN2),ENSG00000080644(CHRNA3),EN…
BP	GO:1903506	regulation of nucleic acid-templated transcription	2209	3565	3.6e-06	0.00102833	ENSG00000001084(GCLC),ENSG00000001167(NFYA),ENSG00000003402(CFLAR),ENSG00000004468(CD38),ENSG00000004487(KDM1A),ENSG00000004848(ARX),ENSG00000004975(DVL2),ENSG00000005073(HOXA11),ENSG00000005100(DHX33),ENSG00000005102(MEOX1),ENSG00000005339(CREBBP),ENSG00000005513(SOX8),ENSG00000005801(ZNF195),ENSG00000005889(ZFX),ENSG00000006210(CX3CL1),ENSG00000006459(KDM7A),ENSG00000007545(CRAMP1),ENSG00000007…
CC	GO:0030425	dendrite	416	618	3.6e-06	0.00102833	ENSG00000003393(ALS2),ENSG00000004139(SARM1),ENSG00000005249(PRKAR2B),ENSG00000006116(CACNG3),ENSG00000006740(ARHGAP44),ENSG00000007047(MARK4),ENSG00000011132(APBA3),ENSG00000011677(GABRA3),ENSG00000018189(RUFY3),ENSG00000018625(ATP1A2),ENSG00000020129(NCDN),ENSG00000020577(SAMD4A),ENSG00000022355(GABRA1),ENSG00000034053(APBA2),ENSG00000036530(CYP46A1),ENSG00000047579(DTNBP1),ENSG00000047932(GOPC…
BP	GO:0060255	regulation of macromolecule metabolic process	3747	6151	4e-06	0.00112672	ENSG00000000938(FGR),ENSG00000001084(GCLC),ENSG00000001167(NFYA),ENSG00000001629(ANKIB1),ENSG00000002330(BAD),ENSG00000002745(WNT16),ENSG00000002746(HECW1),ENSG00000003137(CYP26B1),ENSG00000003393(ALS2),ENSG00000003402(CFLAR),ENSG00000003756(RBM5),ENSG00000004468(CD38),ENSG00000004487(KDM1A),ENSG00000004848(ARX),ENSG00000004948(CALCR),ENSG00000004975(DVL2),ENSG00000005007(UPF1),ENSG00000005073(HO…
BP	GO:0031325	positive regulation of cellular metabolic process	2042	3289	4.8e-06	0.00133355	ENSG00000000938(FGR),ENSG00000001084(GCLC),ENSG00000001167(NFYA),ENSG00000001629(ANKIB1),ENSG00000002330(BAD),ENSG00000002745(WNT16),ENSG00000003393(ALS2),ENSG00000003402(CFLAR),ENSG00000004468(CD38),ENSG00000004487(KDM1A),ENSG00000004948(CALCR),ENSG00000004975(DVL2),ENSG00000005007(UPF1),ENSG00000005073(HOXA11),ENSG00000005100(DHX33),ENSG00000005102(MEOX1),ENSG00000005249(PRKAR2B),ENSG0000000533…
MF	GO:0001067	regulatory region nucleic acid binding	622	945	5e-06	0.00137034	ENSG00000001167(NFYA),ENSG00000004487(KDM1A),ENSG00000004848(ARX),ENSG00000005102(MEOX1),ENSG00000005339(CREBBP),ENSG00000005513(SOX8),ENSG00000007968(E2F2),ENSG00000008083(JARID2),ENSG00000008196(TFAP2B),ENSG00000008197(TFAP2D),ENSG00000009950(MLXIPL),ENSG00000012822(CALCOCO1),ENSG00000019485(PRDM11),ENSG00000019549(SNAI2),ENSG00000022840(RNF10),ENSG00000025434(NR1H3),ENSG00000028839(TBPL1),ENSG…
BP	GO:0045893	positive regulation of transcription, DNA-templated	970	1516	5.2e-06	0.00140615	ENSG00000001167(NFYA),ENSG00000004468(CD38),ENSG00000004487(KDM1A),ENSG00000004975(DVL2),ENSG00000005073(HOXA11),ENSG00000005100(DHX33),ENSG00000005102(MEOX1),ENSG00000005339(CREBBP),ENSG00000005513(SOX8),ENSG00000006210(CX3CL1),ENSG00000006459(KDM7A),ENSG00000007968(E2F2),ENSG00000008196(TFAP2B),ENSG00000008197(TFAP2D),ENSG00000008324(SS18L2),ENSG00000008710(PKD1),ENSG00000008838(MED24),ENSG0000…
MF	GO:0043565	sequence-specific DNA binding	734	1126	5.4e-06	0.00144102	ENSG00000001167(NFYA),ENSG00000004487(KDM1A),ENSG00000004848(ARX),ENSG00000005007(UPF1),ENSG00000005073(HOXA11),ENSG00000005100(DHX33),ENSG00000005102(MEOX1),ENSG00000005339(CREBBP),ENSG00000005513(SOX8),ENSG00000007968(E2F2),ENSG00000008083(JARID2),ENSG00000008196(TFAP2B),ENSG00000008197(TFAP2D),ENSG00000009709(PAX7),ENSG00000009950(MLXIPL),ENSG00000012822(CALCOCO1),ENSG00000013573(DDX11),ENSG00…
BP	GO:2001141	regulation of RNA biosynthetic process	2212	3574	5.5e-06	0.00144864	ENSG00000001084(GCLC),ENSG00000001167(NFYA),ENSG00000003402(CFLAR),ENSG00000004468(CD38),ENSG00000004487(KDM1A),ENSG00000004848(ARX),ENSG00000004975(DVL2),ENSG00000005073(HOXA11),ENSG00000005100(DHX33),ENSG00000005102(MEOX1),ENSG00000005339(CREBBP),ENSG00000005513(SOX8),ENSG00000005801(ZNF195),ENSG00000005889(ZFX),ENSG00000006210(CX3CL1),ENSG00000006459(KDM7A),ENSG00000007545(CRAMP1),ENSG00000007…
BP	GO:0007264	small GTPase mediated signal transduction	385	570	5.6e-06	0.00145607	ENSG00000001631(KRIT1),ENSG00000003393(ALS2),ENSG00000006451(RALA),ENSG00000006607(FARP2),ENSG00000006740(ARHGAP44),ENSG00000008256(CYTH3),ENSG00000008853(RHOBTB2),ENSG00000010322(NISCH),ENSG00000017427(IGF1),ENSG00000017797(RALBP1),ENSG00000031081(ARHGAP31),ENSG00000034971(MYOC),ENSG00000035499(DEPDC1B),ENSG00000035862(TIMP2),ENSG00000046889(PREX2),ENSG00000047365(ARAP2),ENSG00000048028(USP28),E…
CC	GO:0099572	postsynaptic specialization	250	358	6e-06	0.00154033	ENSG00000003393(ALS2),ENSG00000006116(CACNG3),ENSG00000006740(ARHGAP44),ENSG00000008277(ADAM22),ENSG00000008735(MAPK8IP2),ENSG00000011677(GABRA3),ENSG00000022355(GABRA1),ENSG00000040731(CDH10),ENSG00000043591(ADRB1),ENSG00000047579(DTNBP1),ENSG00000047849(MAP4),ENSG00000047932(GOPC),ENSG00000059915(PSD),ENSG00000061337(LZTS1),ENSG00000066032(CTNNA2),ENSG00000069329(VPS35),ENSG00000069424(KCNAB2),…
MF	GO:0000975	regulatory region DNA binding	620	943	6.3e-06	0.00155817	ENSG00000001167(NFYA),ENSG00000004487(KDM1A),ENSG00000004848(ARX),ENSG00000005102(MEOX1),ENSG00000005339(CREBBP),ENSG00000005513(SOX8),ENSG00000007968(E2F2),ENSG00000008083(JARID2),ENSG00000008196(TFAP2B),ENSG00000008197(TFAP2D),ENSG00000009950(MLXIPL),ENSG00000012822(CALCOCO1),ENSG00000019485(PRDM11),ENSG00000019549(SNAI2),ENSG00000022840(RNF10),ENSG00000025434(NR1H3),ENSG00000028839(TBPL1),ENSG…
MF	GO:0044212	transcription regulatory region DNA binding	620	943	6.3e-06	0.00155817	ENSG00000001167(NFYA),ENSG00000004487(KDM1A),ENSG00000004848(ARX),ENSG00000005102(MEOX1),ENSG00000005339(CREBBP),ENSG00000005513(SOX8),ENSG00000007968(E2F2),ENSG00000008083(JARID2),ENSG00000008196(TFAP2B),ENSG00000008197(TFAP2D),ENSG00000009950(MLXIPL),ENSG00000012822(CALCOCO1),ENSG00000019485(PRDM11),ENSG00000019549(SNAI2),ENSG00000022840(RNF10),ENSG00000025434(NR1H3),ENSG00000028839(TBPL1),ENSG…
BP	GO:0045935	positive regulation of nucleobase-containing compound metabolic process	1217	1923	6.3e-06	0.00155817	ENSG00000001167(NFYA),ENSG00000004468(CD38),ENSG00000004487(KDM1A),ENSG00000004975(DVL2),ENSG00000005007(UPF1),ENSG00000005073(HOXA11),ENSG00000005100(DHX33),ENSG00000005102(MEOX1),ENSG00000005339(CREBBP),ENSG00000005513(SOX8),ENSG00000005889(ZFX),ENSG00000006210(CX3CL1),ENSG00000006459(KDM7A),ENSG00000006634(DBF4),ENSG00000007171(NOS2),ENSG00000007968(E2F2),ENSG00000008196(TFAP2B),ENSG0000000819…
CC	GO:0098984	neuron to neuron synapse	238	340	7.5e-06	0.00183262	ENSG00000003393(ALS2),ENSG00000006116(CACNG3),ENSG00000006740(ARHGAP44),ENSG00000008277(ADAM22),ENSG00000008735(MAPK8IP2),ENSG00000043591(ADRB1),ENSG00000047579(DTNBP1),ENSG00000047849(MAP4),ENSG00000047932(GOPC),ENSG00000059915(PSD),ENSG00000061337(LZTS1),ENSG00000066032(CTNNA2),ENSG00000069329(VPS35),ENSG00000069424(KCNAB2),ENSG00000071051(NCK2),ENSG00000072071(ADGRL1),ENSG00000073969(NSF),ENSG…
BP	GO:0009966	regulation of signal transduction	2021	3259	8.2e-06	0.00195652	ENSG00000000003(TSPAN6),ENSG00000000938(FGR),ENSG00000001084(GCLC),ENSG00000002330(BAD),ENSG00000002745(WNT16),ENSG00000002746(HECW1),ENSG00000002834(LASP1),ENSG00000003137(CYP26B1),ENSG00000003393(ALS2),ENSG00000003402(CFLAR),ENSG00000004139(SARM1),ENSG00000004487(KDM1A),ENSG00000004948(CALCR),ENSG00000004975(DVL2),ENSG00000005020(SKAP2),ENSG00000005022(SLC25A5),ENSG00000005100(DHX33),ENSG000000…
CC	GO:0098936	intrinsic component of postsynaptic membrane	100	130	8.2e-06	0.00195652	ENSG00000006116(CACNG3),ENSG00000008277(ADAM22),ENSG00000011677(GABRA3),ENSG00000018236(CNTN1),ENSG00000022355(GABRA1),ENSG00000040731(CDH10),ENSG00000043591(ADRB1),ENSG00000075429(CACNG5),ENSG00000075461(CACNG4),ENSG00000099957(P2RX6),ENSG00000100678(SLC8A3),ENSG00000102468(HTR2A),ENSG00000105426(PTPRS),ENSG00000105605(CACNG7),ENSG00000105737(GRIK5),ENSG00000107362(ABHD17B),ENSG00000108405(P2RX1…
BP	GO:1902680	positive regulation of RNA biosynthetic process	1020	1601	8.3e-06	0.00195735	ENSG00000001167(NFYA),ENSG00000004468(CD38),ENSG00000004487(KDM1A),ENSG00000004975(DVL2),ENSG00000005073(HOXA11),ENSG00000005100(DHX33),ENSG00000005102(MEOX1),ENSG00000005339(CREBBP),ENSG00000005513(SOX8),ENSG00000005889(ZFX),ENSG00000006210(CX3CL1),ENSG00000006459(KDM7A),ENSG00000007968(E2F2),ENSG00000008196(TFAP2B),ENSG00000008197(TFAP2D),ENSG00000008324(SS18L2),ENSG00000008710(PKD1),ENSG000000…
BP	GO:0009967	positive regulation of signal transduction	1037	1629	8.4e-06	0.00195817	ENSG00000000003(TSPAN6),ENSG00000000938(FGR),ENSG00000002330(BAD),ENSG00000002745(WNT16),ENSG00000002834(LASP1),ENSG00000003393(ALS2),ENSG00000003402(CFLAR),ENSG00000004139(SARM1),ENSG00000004948(CALCR),ENSG00000004975(DVL2),ENSG00000005020(SKAP2),ENSG00000005100(DHX33),ENSG00000005339(CREBBP),ENSG00000006016(CRLF1),ENSG00000006116(CACNG3),ENSG00000006210(CX3CL1),ENSG00000006327(TNFRSF12A),ENSG00…
BP	GO:1903508	positive regulation of nucleic acid-templated transcription	1019	1600	9.1e-06	0.00209724	ENSG00000001167(NFYA),ENSG00000004468(CD38),ENSG00000004487(KDM1A),ENSG00000004975(DVL2),ENSG00000005073(HOXA11),ENSG00000005100(DHX33),ENSG00000005102(MEOX1),ENSG00000005339(CREBBP),ENSG00000005513(SOX8),ENSG00000005889(ZFX),ENSG00000006210(CX3CL1),ENSG00000006459(KDM7A),ENSG00000007968(E2F2),ENSG00000008196(TFAP2B),ENSG00000008197(TFAP2D),ENSG00000008324(SS18L2),ENSG00000008710(PKD1),ENSG000000…
BP	GO:0051179	localization	3954	6511	9.4e-06	0.00211628	ENSG00000000457(SCYL3),ENSG00000000938(FGR),ENSG00000001036(FUCA2),ENSG00000001460(STPG1),ENSG00000001461(NIPAL3),ENSG00000001561(ENPP4),ENSG00000001617(SEMA3F),ENSG00000001631(KRIT1),ENSG00000002330(BAD),ENSG00000002726(AOC1),ENSG00000002746(HECW1),ENSG00000002834(LASP1),ENSG00000002919(SNX11),ENSG00000003393(ALS2),ENSG00000003989(SLC7A2),ENSG00000004059(ARF5),ENSG00000004468(CD38),ENSG000000044…
CC	GO:0032279	asymmetric synapse	235	336	9.5e-06	0.00211628	ENSG00000003393(ALS2),ENSG00000006116(CACNG3),ENSG00000006740(ARHGAP44),ENSG00000008277(ADAM22),ENSG00000008735(MAPK8IP2),ENSG00000043591(ADRB1),ENSG00000047579(DTNBP1),ENSG00000047849(MAP4),ENSG00000047932(GOPC),ENSG00000059915(PSD),ENSG00000061337(LZTS1),ENSG00000066032(CTNNA2),ENSG00000069329(VPS35),ENSG00000069424(KCNAB2),ENSG00000071051(NCK2),ENSG00000072071(ADGRL1),ENSG00000073969(NSF),ENSG…
MF	GO:0016773	phosphotransferase activity, alcohol group as acceptor	479	719	9.6e-06	0.00211628	ENSG00000000457(SCYL3),ENSG00000000938(FGR),ENSG00000004799(PDK4),ENSG00000005882(PDK2),ENSG00000006432(MAP3K9),ENSG00000006530(AGK),ENSG00000006837(CDKL3),ENSG00000007047(MARK4),ENSG00000008118(CAMK1G),ENSG00000008128(CDK11A),ENSG00000009954(BAZ1B),ENSG00000010219(DYRK4),ENSG00000010671(BTK),ENSG00000011405(PIK3C2A),ENSG00000012983(MAP4K5),ENSG00000027075(PRKCH),ENSG00000027644(INSRR),ENSG000000…
CC	GO:0098794	postsynapse	421	630	9.6e-06	0.00211628	ENSG00000003393(ALS2),ENSG00000005249(PRKAR2B),ENSG00000006116(CACNG3),ENSG00000006125(AP2B1),ENSG00000006740(ARHGAP44),ENSG00000008277(ADAM22),ENSG00000008735(MAPK8IP2),ENSG00000011132(APBA3),ENSG00000011677(GABRA3),ENSG00000018236(CNTN1),ENSG00000018625(ATP1A2),ENSG00000022355(GABRA1),ENSG00000029534(ANK1),ENSG00000030304(MUSK),ENSG00000034053(APBA2),ENSG00000034677(RNF19A),ENSG00000036530(CYP4…
BP	GO:0009891	positive regulation of biosynthetic process	1278	2027	9.9e-06	0.00215895	ENSG00000001167(NFYA),ENSG00000004468(CD38),ENSG00000004487(KDM1A),ENSG00000004975(DVL2),ENSG00000005073(HOXA11),ENSG00000005100(DHX33),ENSG00000005102(MEOX1),ENSG00000005339(CREBBP),ENSG00000005513(SOX8),ENSG00000005889(ZFX),ENSG00000006210(CX3CL1),ENSG00000006459(KDM7A),ENSG00000006634(DBF4),ENSG00000007171(NOS2),ENSG00000007952(NOX1),ENSG00000007968(E2F2),ENSG00000008196(TFAP2B),ENSG0000000819…
BP	GO:0051252	regulation of RNA metabolic process	2352	3815	1.1e-05	0.00237331	ENSG00000001084(GCLC),ENSG00000001167(NFYA),ENSG00000003402(CFLAR),ENSG00000003756(RBM5),ENSG00000004468(CD38),ENSG00000004487(KDM1A),ENSG00000004848(ARX),ENSG00000004948(CALCR),ENSG00000004975(DVL2),ENSG00000005007(UPF1),ENSG00000005073(HOXA11),ENSG00000005100(DHX33),ENSG00000005102(MEOX1),ENSG00000005339(CREBBP),ENSG00000005513(SOX8),ENSG00000005801(ZNF195),ENSG00000005889(ZFX),ENSG00000006210(…
BP	GO:0045944	positive regulation of transcription from RNA polymerase II promoter	765	1186	1.2e-05	0.00256181	ENSG00000004487(KDM1A),ENSG00000005102(MEOX1),ENSG00000005339(CREBBP),ENSG00000005513(SOX8),ENSG00000006210(CX3CL1),ENSG00000007968(E2F2),ENSG00000008196(TFAP2B),ENSG00000008197(TFAP2D),ENSG00000008324(SS18L2),ENSG00000008710(PKD1),ENSG00000009709(PAX7),ENSG00000009950(MLXIPL),ENSG00000011243(AKAP8L),ENSG00000011332(DPF1),ENSG00000011465(DCN),ENSG00000012174(MBTPS2),ENSG00000012822(CALCOCO1),ENSG…
MF	GO:0022803	passive transmembrane transporter activity	316	462	1.4e-05	0.00292715	ENSG00000005379(TSPOAP1),ENSG00000006116(CACNG3),ENSG00000007314(SCN4A),ENSG00000007402(CACNA2D2),ENSG00000007952(NOX1),ENSG00000008710(PKD1),ENSG00000011021(CLCN6),ENSG00000011677(GABRA3),ENSG00000022355(GABRA1),ENSG00000026559(KCNG1),ENSG00000039987(BEST2),ENSG00000047617(ANO2),ENSG00000053918(KCNQ1),ENSG00000055118(KCNH2),ENSG00000055732(MCOLN3),ENSG00000058262(SEC61A1),ENSG00000067191(CACNB1)…
BP	GO:0031328	positive regulation of cellular biosynthetic process	1257	1995	1.4e-05	0.00292715	ENSG00000001167(NFYA),ENSG00000004468(CD38),ENSG00000004487(KDM1A),ENSG00000004975(DVL2),ENSG00000005073(HOXA11),ENSG00000005100(DHX33),ENSG00000005102(MEOX1),ENSG00000005339(CREBBP),ENSG00000005513(SOX8),ENSG00000005889(ZFX),ENSG00000006210(CX3CL1),ENSG00000006459(KDM7A),ENSG00000006634(DBF4),ENSG00000007171(NOS2),ENSG00000007968(E2F2),ENSG00000008196(TFAP2B),ENSG00000008197(TFAP2D),ENSG00000008…
BP	GO:0048583	regulation of response to stimulus	2583	4205	1.5e-05	0.00307288	ENSG00000000003(TSPAN6),ENSG00000000938(FGR),ENSG00000001084(GCLC),ENSG00000001561(ENPP4),ENSG00000001617(SEMA3F),ENSG00000002330(BAD),ENSG00000002745(WNT16),ENSG00000002746(HECW1),ENSG00000002834(LASP1),ENSG00000003137(CYP26B1),ENSG00000003393(ALS2),ENSG00000003402(CFLAR),ENSG00000003989(SLC7A2),ENSG00000004139(SARM1),ENSG00000004468(CD38),ENSG00000004487(KDM1A),ENSG00000004948(CALCR),ENSG000000…
BP	GO:0098742	cell-cell adhesion via plasma-membrane adhesion molecules	193	272	1.5e-05	0.00307288	ENSG00000005844(ITGAL),ENSG00000006210(CX3CL1),ENSG00000008300(CELSR3),ENSG00000008710(PKD1),ENSG00000009694(TENM1),ENSG00000013725(CD6),ENSG00000017260(ATP2C1),ENSG00000039068(CDH1),ENSG00000040731(CDH10),ENSG00000046604(DSG2),ENSG00000060237(WNK1),ENSG00000062038(CDH3),ENSG00000066405(CLDN18),ENSG00000069188(SDK2),ENSG00000072071(ADGRL1),ENSG00000073008(PVR),ENSG00000074276(CDHR2),ENSG000000762…
MF	GO:0015267	channel activity	315	461	1.6e-05	0.00321283	ENSG00000005379(TSPOAP1),ENSG00000006116(CACNG3),ENSG00000007314(SCN4A),ENSG00000007402(CACNA2D2),ENSG00000007952(NOX1),ENSG00000008710(PKD1),ENSG00000011021(CLCN6),ENSG00000011677(GABRA3),ENSG00000022355(GABRA1),ENSG00000026559(KCNG1),ENSG00000039987(BEST2),ENSG00000047617(ANO2),ENSG00000053918(KCNQ1),ENSG00000055118(KCNH2),ENSG00000055732(MCOLN3),ENSG00000058262(SEC61A1),ENSG00000067191(CACNB1)…
MF	GO:1904315	transmitter-gated ion channel activity involved in regulation of postsynaptic membrane potential	42	48	1.6e-05	0.00321283	ENSG00000011677(GABRA3),ENSG00000022355(GABRA1),ENSG00000080644(CHRNA3),ENSG00000101204(CHRNA4),ENSG00000101958(GLRA2),ENSG00000102287(GABRE),ENSG00000105737(GRIK5),ENSG00000108556(CHRNE),ENSG00000109158(GABRA4),ENSG00000109738(GLRB),ENSG00000111886(GABRR2),ENSG00000113327(GABRG2),ENSG00000117971(CHRNB4),ENSG00000120903(CHRNA2),ENSG00000125675(GRIA3),ENSG00000129749(CHRNA10),ENSG00000135902(CHRND…
MF	GO:0022838	substrate-specific channel activity	299	436	1.7e-05	0.00334735	ENSG00000005379(TSPOAP1),ENSG00000006116(CACNG3),ENSG00000007314(SCN4A),ENSG00000007402(CACNA2D2),ENSG00000007952(NOX1),ENSG00000008710(PKD1),ENSG00000011021(CLCN6),ENSG00000011677(GABRA3),ENSG00000022355(GABRA1),ENSG00000026559(KCNG1),ENSG00000039987(BEST2),ENSG00000047617(ANO2),ENSG00000053918(KCNQ1),ENSG00000055118(KCNH2),ENSG00000055732(MCOLN3),ENSG00000058262(SEC61A1),ENSG00000067191(CACNB1)…
BP	GO:0030182	neuron differentiation	870	1360	1.7e-05	0.00334735	ENSG00000001617(SEMA3F),ENSG00000002745(WNT16),ENSG00000002746(HECW1),ENSG00000003393(ALS2),ENSG00000003402(CFLAR),ENSG00000004139(SARM1),ENSG00000004468(CD38),ENSG00000004487(KDM1A),ENSG00000004848(ARX),ENSG00000005513(SOX8),ENSG00000006210(CX3CL1),ENSG00000006327(TNFRSF12A),ENSG00000006607(FARP2),ENSG00000006652(IFRD1),ENSG00000006740(ARHGAP44),ENSG00000006837(CDKL3),ENSG00000007062(PROM1),ENSG…
CC	GO:0016020	membrane	5672	9444	1.8e-05	0.00347674	ENSG00000000003(TSPAN6),ENSG00000000938(FGR),ENSG00000001461(NIPAL3),ENSG00000001497(LAS1L),ENSG00000001561(ENPP4),ENSG00000001617(SEMA3F),ENSG00000001631(KRIT1),ENSG00000002330(BAD),ENSG00000002726(AOC1),ENSG00000002919(SNX11),ENSG00000003137(CYP26B1),ENSG00000003393(ALS2),ENSG00000003402(CFLAR),ENSG00000003987(MTMR7),ENSG00000003989(SLC7A2),ENSG00000004059(ARF5),ENSG00000004139(SARM1),ENSG00000…
CC	GO:0099055	integral component of postsynaptic membrane	95	124	1.8e-05	0.00347674	ENSG00000006116(CACNG3),ENSG00000008277(ADAM22),ENSG00000011677(GABRA3),ENSG00000022355(GABRA1),ENSG00000040731(CDH10),ENSG00000043591(ADRB1),ENSG00000075429(CACNG5),ENSG00000075461(CACNG4),ENSG00000099957(P2RX6),ENSG00000100678(SLC8A3),ENSG00000102468(HTR2A),ENSG00000105426(PTPRS),ENSG00000105605(CACNG7),ENSG00000105737(GRIK5),ENSG00000108405(P2RX1),ENSG00000108556(CHRNE),ENSG00000108576(SLC6A4)…
BP	GO:0048699	generation of neurons	963	1513	1.9e-05	0.00363527	ENSG00000001617(SEMA3F),ENSG00000002745(WNT16),ENSG00000002746(HECW1),ENSG00000003393(ALS2),ENSG00000003402(CFLAR),ENSG00000004139(SARM1),ENSG00000004468(CD38),ENSG00000004487(KDM1A),ENSG00000004848(ARX),ENSG00000005513(SOX8),ENSG00000006210(CX3CL1),ENSG00000006327(TNFRSF12A),ENSG00000006607(FARP2),ENSG00000006652(IFRD1),ENSG00000006740(ARHGAP44),ENSG00000006837(CDKL3),ENSG00000007062(PROM1),ENSG…
CC	GO:0014069	postsynaptic density	231	332	2e-05	0.00379084	ENSG00000003393(ALS2),ENSG00000006116(CACNG3),ENSG00000006740(ARHGAP44),ENSG00000008277(ADAM22),ENSG00000008735(MAPK8IP2),ENSG00000043591(ADRB1),ENSG00000047579(DTNBP1),ENSG00000047849(MAP4),ENSG00000047932(GOPC),ENSG00000059915(PSD),ENSG00000061337(LZTS1),ENSG00000066032(CTNNA2),ENSG00000069329(VPS35),ENSG00000069424(KCNAB2),ENSG00000071051(NCK2),ENSG00000072071(ADGRL1),ENSG00000073969(NSF),ENSG…
MF	GO:0005488	binding	9215	15479	2.1e-05	0.00387183	ENSG00000000003(TSPAN6),ENSG00000000457(SCYL3),ENSG00000000938(FGR),ENSG00000001036(FUCA2),ENSG00000001084(GCLC),ENSG00000001167(NFYA),ENSG00000001461(NIPAL3),ENSG00000001497(LAS1L),ENSG00000001561(ENPP4),ENSG00000001617(SEMA3F),ENSG00000001629(ANKIB1),ENSG00000001631(KRIT1),ENSG00000002330(BAD),ENSG00000002549(LAP3),ENSG00000002726(AOC1),ENSG00000002745(WNT16),ENSG00000002746(HECW1),ENSG00000002…
BP	GO:0072358	cardiovascular system development	466	705	2.1e-05	0.00387183	ENSG00000001631(KRIT1),ENSG00000003402(CFLAR),ENSG00000004776(HSPB6),ENSG00000005108(THSD7A),ENSG00000005981(ASB4),ENSG00000006125(AP2B1),ENSG00000006210(CX3CL1),ENSG00000006327(TNFRSF12A),ENSG00000006831(ADIPOR2),ENSG00000007952(NOX1),ENSG00000007968(E2F2),ENSG00000008196(TFAP2B),ENSG00000008710(PKD1),ENSG00000010327(STAB1),ENSG00000011405(PIK3C2A),ENSG00000011465(DCN),ENSG00000019991(HGF),ENSG0…
CC	GO:0098948	intrinsic component of postsynaptic specialization membrane	66	82	2.1e-05	0.00387183	ENSG00000006116(CACNG3),ENSG00000008277(ADAM22),ENSG00000011677(GABRA3),ENSG00000022355(GABRA1),ENSG00000040731(CDH10),ENSG00000043591(ADRB1),ENSG00000075461(CACNG4),ENSG00000099957(P2RX6),ENSG00000105426(PTPRS),ENSG00000105605(CACNG7),ENSG00000105737(GRIK5),ENSG00000107362(ABHD17B),ENSG00000108556(CHRNE),ENSG00000108947(EFNB3),ENSG00000109158(GABRA4),ENSG00000116329(OPRD1),ENSG00000117600(PLPPR4…
BP	GO:0051254	positive regulation of RNA metabolic process	1067	1685	2.2e-05	0.00398377	ENSG00000001167(NFYA),ENSG00000004468(CD38),ENSG00000004487(KDM1A),ENSG00000004975(DVL2),ENSG00000005007(UPF1),ENSG00000005073(HOXA11),ENSG00000005100(DHX33),ENSG00000005102(MEOX1),ENSG00000005339(CREBBP),ENSG00000005513(SOX8),ENSG00000005889(ZFX),ENSG00000006210(CX3CL1),ENSG00000006459(KDM7A),ENSG00000007968(E2F2),ENSG00000008196(TFAP2B),ENSG00000008197(TFAP2D),ENSG00000008324(SS18L2),ENSG000000…
BP	GO:0022603	regulation of anatomical structure morphogenesis	681	1053	2.2e-05	0.00398377	ENSG00000000938(FGR),ENSG00000001617(SEMA3F),ENSG00000001631(KRIT1),ENSG00000002746(HECW1),ENSG00000003402(CFLAR),ENSG00000004139(SARM1),ENSG00000004776(HSPB6),ENSG00000004975(DVL2),ENSG00000005073(HOXA11),ENSG00000005513(SOX8),ENSG00000005981(ASB4),ENSG00000006125(AP2B1),ENSG00000006210(CX3CL1),ENSG00000006327(TNFRSF12A),ENSG00000006652(IFRD1),ENSG00000006740(ARHGAP44),ENSG00000006837(CDKL3),ENS…
MF	GO:0099529	neurotransmitter receptor activity involved in regulation of postsynaptic membrane potential	44	51	2.3e-05	0.00412799	ENSG00000011677(GABRA3),ENSG00000022355(GABRA1),ENSG00000043591(ADRB1),ENSG00000080644(CHRNA3),ENSG00000101204(CHRNA4),ENSG00000101958(GLRA2),ENSG00000102287(GABRE),ENSG00000105737(GRIK5),ENSG00000108556(CHRNE),ENSG00000109158(GABRA4),ENSG00000109738(GLRB),ENSG00000111886(GABRR2),ENSG00000113327(GABRG2),ENSG00000117971(CHRNB4),ENSG00000120903(CHRNA2),ENSG00000125675(GRIA3),ENSG00000129749(CHRNA10…
BP	GO:0010557	positive regulation of macromolecule biosynthetic process	1180	1872	2.4e-05	0.00426968	ENSG00000001167(NFYA),ENSG00000004468(CD38),ENSG00000004487(KDM1A),ENSG00000004975(DVL2),ENSG00000005073(HOXA11),ENSG00000005100(DHX33),ENSG00000005102(MEOX1),ENSG00000005339(CREBBP),ENSG00000005513(SOX8),ENSG00000005889(ZFX),ENSG00000006210(CX3CL1),ENSG00000006459(KDM7A),ENSG00000006634(DBF4),ENSG00000007952(NOX1),ENSG00000007968(E2F2),ENSG00000008196(TFAP2B),ENSG00000008197(TFAP2D),ENSG00000008…
MF	GO:1990837	sequence-specific double-stranded DNA binding	564	860	2.5e-05	0.00440891	ENSG00000001167(NFYA),ENSG00000004848(ARX),ENSG00000005100(DHX33),ENSG00000005102(MEOX1),ENSG00000005339(CREBBP),ENSG00000005513(SOX8),ENSG00000007968(E2F2),ENSG00000008083(JARID2),ENSG00000008196(TFAP2B),ENSG00000008197(TFAP2D),ENSG00000009950(MLXIPL),ENSG00000012822(CALCOCO1),ENSG00000013573(DDX11),ENSG00000019485(PRDM11),ENSG00000019549(SNAI2),ENSG00000025434(NR1H3),ENSG00000028839(TBPL1),ENSG…
BP	GO:0098609	cell-cell adhesion	559	856	2.6e-05	0.00454574	ENSG00000002330(BAD),ENSG00000003137(CYP26B1),ENSG00000005844(ITGAL),ENSG00000005961(ITGA2B),ENSG00000006210(CX3CL1),ENSG00000006453(BAIAP2L1),ENSG00000008300(CELSR3),ENSG00000008710(PKD1),ENSG00000009694(TENM1),ENSG00000010278(CD9),ENSG00000010610(CD4),ENSG00000013725(CD6),ENSG00000017260(ATP2C1),ENSG00000017427(IGF1),ENSG00000019549(SNAI2),ENSG00000019582(CD74),ENSG00000021645(NRXN3),ENSG000000…
CC	GO:0099060	integral component of postsynaptic specialization membrane	63	78	2.7e-05	0.00464057	ENSG00000006116(CACNG3),ENSG00000008277(ADAM22),ENSG00000011677(GABRA3),ENSG00000022355(GABRA1),ENSG00000040731(CDH10),ENSG00000043591(ADRB1),ENSG00000075461(CACNG4),ENSG00000099957(P2RX6),ENSG00000105426(PTPRS),ENSG00000105605(CACNG7),ENSG00000105737(GRIK5),ENSG00000108556(CHRNE),ENSG00000108947(EFNB3),ENSG00000109158(GABRA4),ENSG00000116329(OPRD1),ENSG00000117600(PLPPR4),ENSG00000121871(SLITRK3…
CC	GO:0042734	presynaptic membrane	120	162	2.7e-05	0.00464057	ENSG00000011347(SYT7),ENSG00000018236(CNTN1),ENSG00000040731(CDH10),ENSG00000058668(ATP2B4),ENSG00000064692(SNCAIP),ENSG00000066032(CTNNA2),ENSG00000067715(SYT1),ENSG00000072071(ADGRL1),ENSG00000076716(GPC4),ENSG00000079841(RIMS1),ENSG00000080815(PSEN1),ENSG00000082805(ERC1),ENSG00000087470(DNM1L),ENSG00000099365(STX1B),ENSG00000100151(PICK1),ENSG00000101204(CHRNA4),ENSG00000101298(SNPH),ENSG0000…
CC	GO:0005768	endosome	584	898	3e-05	0.00511286	ENSG00000002919(SNX11),ENSG00000003393(ALS2),ENSG00000004766(VPS50),ENSG00000005206(SPPL2B),ENSG00000005893(LAMP2),ENSG00000006125(AP2B1),ENSG00000006715(VPS41),ENSG00000006740(ARHGAP44),ENSG00000007516(BAIAP3),ENSG00000007952(NOX1),ENSG00000009844(VTA1),ENSG00000010322(NISCH),ENSG00000010610(CD4),ENSG00000011021(CLCN6),ENSG00000012124(CD22),ENSG00000013016(EHD3),ENSG00000018280(SLC11A1),ENSG0000…
MF	GO:0005216	ion channel activity	290	424	3.1e-05	0.00523926	ENSG00000005379(TSPOAP1),ENSG00000006116(CACNG3),ENSG00000007314(SCN4A),ENSG00000007402(CACNA2D2),ENSG00000007952(NOX1),ENSG00000008710(PKD1),ENSG00000011021(CLCN6),ENSG00000011677(GABRA3),ENSG00000022355(GABRA1),ENSG00000026559(KCNG1),ENSG00000039987(BEST2),ENSG00000047617(ANO2),ENSG00000053918(KCNQ1),ENSG00000055118(KCNH2),ENSG00000055732(MCOLN3),ENSG00000058262(SEC61A1),ENSG00000067191(CACNB1)…
MF	GO:0022824	transmitter-gated ion channel activity	51	61	3.2e-05	0.00531961	ENSG00000011677(GABRA3),ENSG00000022355(GABRA1),ENSG00000080644(CHRNA3),ENSG00000101204(CHRNA4),ENSG00000101958(GLRA2),ENSG00000102287(GABRE),ENSG00000105464(GRIN2D),ENSG00000105737(GRIK5),ENSG00000108556(CHRNE),ENSG00000109158(GABRA4),ENSG00000109738(GLRB),ENSG00000111886(GABRR2),ENSG00000113327(GABRG2),ENSG00000117971(CHRNB4),ENSG00000120899(PTK2B),ENSG00000120903(CHRNA2),ENSG00000125675(GRIA3)…
MF	GO:0022835	transmitter-gated channel activity	51	61	3.2e-05	0.00531961	ENSG00000011677(GABRA3),ENSG00000022355(GABRA1),ENSG00000080644(CHRNA3),ENSG00000101204(CHRNA4),ENSG00000101958(GLRA2),ENSG00000102287(GABRE),ENSG00000105464(GRIN2D),ENSG00000105737(GRIK5),ENSG00000108556(CHRNE),ENSG00000109158(GABRA4),ENSG00000109738(GLRB),ENSG00000111886(GABRR2),ENSG00000113327(GABRG2),ENSG00000117971(CHRNB4),ENSG00000120899(PTK2B),ENSG00000120903(CHRNA2),ENSG00000125675(GRIA3)…
BP	GO:0001944	vasculature development	459	696	3.4e-05	0.00556092	ENSG00000001631(KRIT1),ENSG00000003402(CFLAR),ENSG00000004776(HSPB6),ENSG00000005108(THSD7A),ENSG00000005981(ASB4),ENSG00000006125(AP2B1),ENSG00000006210(CX3CL1),ENSG00000006327(TNFRSF12A),ENSG00000006831(ADIPOR2),ENSG00000007952(NOX1),ENSG00000007968(E2F2),ENSG00000008196(TFAP2B),ENSG00000008710(PKD1),ENSG00000010327(STAB1),ENSG00000011405(PIK3C2A),ENSG00000011465(DCN),ENSG00000019991(HGF),ENSG0…
CC	GO:0099699	integral component of synaptic membrane	119	161	3.4e-05	0.00556092	ENSG00000006116(CACNG3),ENSG00000008277(ADAM22),ENSG00000011347(SYT7),ENSG00000011677(GABRA3),ENSG00000022355(GABRA1),ENSG00000040731(CDH10),ENSG00000043591(ADRB1),ENSG00000058668(ATP2B4),ENSG00000075429(CACNG5),ENSG00000075461(CACNG4),ENSG00000080815(PSEN1),ENSG00000099957(P2RX6),ENSG00000100678(SLC8A3),ENSG00000101204(CHRNA4),ENSG00000102468(HTR2A),ENSG00000105143(SLC1A6),ENSG00000105426(PTPRS)…
BP	GO:0097659	nucleic acid-templated transcription	2296	3733	3.5e-05	0.00567868	ENSG00000001084(GCLC),ENSG00000001167(NFYA),ENSG00000003402(CFLAR),ENSG00000004468(CD38),ENSG00000004487(KDM1A),ENSG00000004848(ARX),ENSG00000004975(DVL2),ENSG00000005073(HOXA11),ENSG00000005100(DHX33),ENSG00000005102(MEOX1),ENSG00000005339(CREBBP),ENSG00000005513(SOX8),ENSG00000005801(ZNF195),ENSG00000005889(ZFX),ENSG00000006210(CX3CL1),ENSG00000006459(KDM7A),ENSG00000007545(CRAMP1),ENSG00000007…
BP	GO:0071310	cellular response to organic substance	1649	2653	3.6e-05	0.00579457	ENSG00000001084(GCLC),ENSG00000002330(BAD),ENSG00000002726(AOC1),ENSG00000003137(CYP26B1),ENSG00000003402(CFLAR),ENSG00000004487(KDM1A),ENSG00000004799(PDK4),ENSG00000005007(UPF1),ENSG00000005022(SLC25A5),ENSG00000005206(SPPL2B),ENSG00000005249(PRKAR2B),ENSG00000005339(CREBBP),ENSG00000005471(ABCB4),ENSG00000005882(PDK2),ENSG00000006016(CRLF1),ENSG00000006025(AC003665.1),ENSG00000006128(TAC1),ENS…
CC	GO:0031252	cell leading edge	278	408	3.8e-05	0.00606833	ENSG00000000457(SCYL3),ENSG00000000938(FGR),ENSG00000003393(ALS2),ENSG00000006327(TNFRSF12A),ENSG00000006740(ARHGAP44),ENSG00000007168(PAFAH1B1),ENSG00000008256(CYTH3),ENSG00000011677(GABRA3),ENSG00000018189(RUFY3),ENSG00000022355(GABRA1),ENSG00000023902(PLEKHO1),ENSG00000026025(VIM),ENSG00000026508(CD44),ENSG00000028203(VEZT),ENSG00000029534(ANK1),ENSG00000031081(ARHGAP31),ENSG00000035115(SH3YL1…
MF	GO:0098960	postsynaptic neurotransmitter receptor activity	45	53	4.3e-05	0.00676033	ENSG00000011677(GABRA3),ENSG00000022355(GABRA1),ENSG00000043591(ADRB1),ENSG00000080644(CHRNA3),ENSG00000101204(CHRNA4),ENSG00000101958(GLRA2),ENSG00000102287(GABRE),ENSG00000105737(GRIK5),ENSG00000108556(CHRNE),ENSG00000109158(GABRA4),ENSG00000109738(GLRB),ENSG00000111886(GABRR2),ENSG00000113327(GABRG2),ENSG00000117971(CHRNB4),ENSG00000120903(CHRNA2),ENSG00000125675(GRIA3),ENSG00000129749(CHRNA10…
CC	GO:0098588	bounding membrane of organelle	1299	2075	4.3e-05	0.00676033	ENSG00000001561(ENPP4),ENSG00000002330(BAD),ENSG00000004139(SARM1),ENSG00000004468(CD38),ENSG00000005206(SPPL2B),ENSG00000005844(ITGAL),ENSG00000005893(LAMP2),ENSG00000005961(ITGA2B),ENSG00000006116(CACNG3),ENSG00000006125(AP2B1),ENSG00000006530(AGK),ENSG00000006715(VPS41),ENSG00000007062(PROM1),ENSG00000007516(BAIAP3),ENSG00000007923(DNAJC11),ENSG00000008118(CAMK1G),ENSG00000008256(CYTH3),ENSG00…
BP	GO:0051240	positive regulation of multicellular organismal process	1045	1654	4.4e-05	0.00686434	ENSG00000000003(TSPAN6),ENSG00000000938(FGR),ENSG00000001561(ENPP4),ENSG00000002330(BAD),ENSG00000003137(CYP26B1),ENSG00000003402(CFLAR),ENSG00000004468(CD38),ENSG00000004487(KDM1A),ENSG00000004776(HSPB6),ENSG00000004848(ARX),ENSG00000005073(HOXA11),ENSG00000005100(DHX33),ENSG00000005339(CREBBP),ENSG00000005513(SOX8),ENSG00000005981(ASB4),ENSG00000006128(TAC1),ENSG00000006210(CX3CL1),ENSG00000006…
BP	GO:0006351	transcription, DNA-templated	2268	3689	4.6e-05	0.00712157	ENSG00000001084(GCLC),ENSG00000001167(NFYA),ENSG00000003402(CFLAR),ENSG00000004468(CD38),ENSG00000004487(KDM1A),ENSG00000004848(ARX),ENSG00000004975(DVL2),ENSG00000005073(HOXA11),ENSG00000005100(DHX33),ENSG00000005102(MEOX1),ENSG00000005339(CREBBP),ENSG00000005513(SOX8),ENSG00000005801(ZNF195),ENSG00000005889(ZFX),ENSG00000006210(CX3CL1),ENSG00000006459(KDM7A),ENSG00000007545(CRAMP1),ENSG00000007…
BP	GO:1902531	regulation of intracellular signal transduction	1187	1889	4.8e-05	0.00737491	ENSG00000000003(TSPAN6),ENSG00000000938(FGR),ENSG00000002330(BAD),ENSG00000002745(WNT16),ENSG00000003393(ALS2),ENSG00000003402(CFLAR),ENSG00000004487(KDM1A),ENSG00000004948(CALCR),ENSG00000004975(DVL2),ENSG00000005100(DHX33),ENSG00000005882(PDK2),ENSG00000006016(CRLF1),ENSG00000006210(CX3CL1),ENSG00000006432(MAP3K9),ENSG00000006607(FARP2),ENSG00000006740(ARHGAP44),ENSG00000007168(PAFAH1B1),ENSG00…
BP	GO:0051239	regulation of multicellular organismal process	1874	3031	5e-05	0.00751148	ENSG00000000003(TSPAN6),ENSG00000000938(FGR),ENSG00000001561(ENPP4),ENSG00000001617(SEMA3F),ENSG00000001631(KRIT1),ENSG00000002330(BAD),ENSG00000002746(HECW1),ENSG00000003137(CYP26B1),ENSG00000003402(CFLAR),ENSG00000004139(SARM1),ENSG00000004468(CD38),ENSG00000004487(KDM1A),ENSG00000004776(HSPB6),ENSG00000004799(PDK4),ENSG00000004848(ARX),ENSG00000004948(CALCR),ENSG00000004975(DVL2),ENSG000000050…
BP	GO:0044093	positive regulation of molecular function	1116	1772	5e-05	0.00751148	ENSG00000000938(FGR),ENSG00000001460(STPG1),ENSG00000002330(BAD),ENSG00000003393(ALS2),ENSG00000003402(CFLAR),ENSG00000004487(KDM1A),ENSG00000004975(DVL2),ENSG00000005100(DHX33),ENSG00000005249(PRKAR2B),ENSG00000006116(CACNG3),ENSG00000006210(CX3CL1),ENSG00000006432(MAP3K9),ENSG00000006634(DBF4),ENSG00000006740(ARHGAP44),ENSG00000007171(NOS2),ENSG00000008710(PKD1),ENSG00000009694(TENM1),ENSG00000…
CC	GO:0099634	postsynaptic specialization membrane	83	108	5e-05	0.00751148	ENSG00000006116(CACNG3),ENSG00000008277(ADAM22),ENSG00000011677(GABRA3),ENSG00000022355(GABRA1),ENSG00000040731(CDH10),ENSG00000043591(ADRB1),ENSG00000075429(CACNG5),ENSG00000075461(CACNG4),ENSG00000077522(ACTN2),ENSG00000082458(DLG3),ENSG00000099957(P2RX6),ENSG00000105426(PTPRS),ENSG00000105464(GRIN2D),ENSG00000105605(CACNG7),ENSG00000105737(GRIK5),ENSG00000107362(ABHD17B),ENSG00000108370(RGS9),…
BP	GO:0007204	positive regulation of cytosolic calcium ion concentration	217	313	5.4e-05	0.00805275	ENSG00000004468(CD38),ENSG00000004948(CALCR),ENSG00000005700(IBTK),ENSG00000006128(TAC1),ENSG00000006210(CX3CL1),ENSG00000008710(PKD1),ENSG00000010310(GIPR),ENSG00000010610(CD4),ENSG00000018625(ATP1A2),ENSG00000030110(BAK1),ENSG00000050628(PTGER3),ENSG00000051523(CYBA),ENSG00000055732(MCOLN3),ENSG00000058668(ATP2B4),ENSG00000060558(GNA15),ENSG00000064547(LPAR2),ENSG00000070018(LRP6),ENSG000000723…
BP	GO:0048666	neuron development	712	1109	5.5e-05	0.00814201	ENSG00000001617(SEMA3F),ENSG00000002746(HECW1),ENSG00000003393(ALS2),ENSG00000003402(CFLAR),ENSG00000004139(SARM1),ENSG00000004468(CD38),ENSG00000004487(KDM1A),ENSG00000004848(ARX),ENSG00000006210(CX3CL1),ENSG00000006327(TNFRSF12A),ENSG00000006607(FARP2),ENSG00000006652(IFRD1),ENSG00000006740(ARHGAP44),ENSG00000006837(CDKL3),ENSG00000007168(PAFAH1B1),ENSG00000007944(MYLIP),ENSG00000008300(CELSR3)…
BP	GO:0010468	regulation of gene expression	2748	4497	5.6e-05	0.00822997	ENSG00000001084(GCLC),ENSG00000001167(NFYA),ENSG00000002745(WNT16),ENSG00000003137(CYP26B1),ENSG00000003402(CFLAR),ENSG00000003756(RBM5),ENSG00000004468(CD38),ENSG00000004487(KDM1A),ENSG00000004848(ARX),ENSG00000004948(CALCR),ENSG00000004975(DVL2),ENSG00000005007(UPF1),ENSG00000005073(HOXA11),ENSG00000005100(DHX33),ENSG00000005102(MEOX1),ENSG00000005339(CREBBP),ENSG00000005513(SOX8),ENSG000000058…
BP	GO:0007156	homophilic cell adhesion via plasma membrane adhesion molecules	123	168	5.7e-05	0.00831667	ENSG00000008300(CELSR3),ENSG00000008710(PKD1),ENSG00000039068(CDH1),ENSG00000040731(CDH10),ENSG00000046604(DSG2),ENSG00000062038(CDH3),ENSG00000069188(SDK2),ENSG00000073008(PVR),ENSG00000074276(CDHR2),ENSG00000076201(PTPN23),ENSG00000079112(CDH17),ENSG00000080854(IGSF9B),ENSG00000081138(CDH7),ENSG00000081818(PCDHB4),ENSG00000081842(PCDHA6),ENSG00000081853(PCDHGA2),ENSG00000086570(FAT2),ENSG000000…
BP	GO:0001568	blood vessel development	440	668	5.8e-05	0.00840213	ENSG00000001631(KRIT1),ENSG00000003402(CFLAR),ENSG00000004776(HSPB6),ENSG00000005108(THSD7A),ENSG00000005981(ASB4),ENSG00000006125(AP2B1),ENSG00000006210(CX3CL1),ENSG00000006327(TNFRSF12A),ENSG00000006831(ADIPOR2),ENSG00000007952(NOX1),ENSG00000007968(E2F2),ENSG00000008196(TFAP2B),ENSG00000008710(PKD1),ENSG00000010327(STAB1),ENSG00000011405(PIK3C2A),ENSG00000011465(DCN),ENSG00000019991(HGF),ENSG0…
BP	GO:0032774	RNA biosynthetic process	2303	3751	6.2e-05	0.00885508	ENSG00000001084(GCLC),ENSG00000001167(NFYA),ENSG00000003402(CFLAR),ENSG00000004468(CD38),ENSG00000004487(KDM1A),ENSG00000004848(ARX),ENSG00000004975(DVL2),ENSG00000005073(HOXA11),ENSG00000005100(DHX33),ENSG00000005102(MEOX1),ENSG00000005339(CREBBP),ENSG00000005513(SOX8),ENSG00000005801(ZNF195),ENSG00000005889(ZFX),ENSG00000006210(CX3CL1),ENSG00000006459(KDM7A),ENSG00000007545(CRAMP1),ENSG00000007…
CC	GO:0005737	cytoplasm	6868	11509	6.2e-05	0.00885508	ENSG00000000457(SCYL3),ENSG00000000938(FGR),ENSG00000001036(FUCA2),ENSG00000001084(GCLC),ENSG00000001460(STPG1),ENSG00000001497(LAS1L),ENSG00000001561(ENPP4),ENSG00000001629(ANKIB1),ENSG00000001631(KRIT1),ENSG00000002330(BAD),ENSG00000002549(LAP3),ENSG00000002587(HS3ST1),ENSG00000002726(AOC1),ENSG00000002745(WNT16),ENSG00000002746(HECW1),ENSG00000002834(LASP1),ENSG00000002919(SNX11),ENSG000000031…
BP	GO:0031532	actin cytoskeleton reorganization	76	98	6.3e-05	0.00893499	ENSG00000005108(THSD7A),ENSG00000006451(RALA),ENSG00000006453(BAIAP2L1),ENSG00000006607(FARP2),ENSG00000008853(RHOBTB2),ENSG00000017260(ATP2C1),ENSG00000027644(INSRR),ENSG00000047579(DTNBP1),ENSG00000050820(BCAR1),ENSG00000054148(PHPT1),ENSG00000070193(FGF10),ENSG00000070831(CDC42),ENSG00000072422(RHOBTB1),ENSG00000079337(RAPGEF3),ENSG00000087589(CASS4),ENSG00000092820(EZR),ENSG00000097007(ABL1),…
BP	GO:0010033	response to organic substance	2012	3265	7e-05	0.00979083	ENSG00000001084(GCLC),ENSG00000002330(BAD),ENSG00000002726(AOC1),ENSG00000003137(CYP26B1),ENSG00000003402(CFLAR),ENSG00000004139(SARM1),ENSG00000004468(CD38),ENSG00000004487(KDM1A),ENSG00000004799(PDK4),ENSG00000004948(CALCR),ENSG00000005007(UPF1),ENSG00000005022(SLC25A5),ENSG00000005206(SPPL2B),ENSG00000005249(PRKAR2B),ENSG00000005339(CREBBP),ENSG00000005381(MPO),ENSG00000005471(ABCB4),ENSG00000…
BP	GO:0007265	Ras protein signal transduction	302	448	7e-05	0.00979083	ENSG00000003393(ALS2),ENSG00000006451(RALA),ENSG00000006607(FARP2),ENSG00000006740(ARHGAP44),ENSG00000008256(CYTH3),ENSG00000008853(RHOBTB2),ENSG00000010322(NISCH),ENSG00000017427(IGF1),ENSG00000034971(MYOC),ENSG00000035862(TIMP2),ENSG00000046889(PREX2),ENSG00000048028(USP28),ENSG00000050327(ARHGEF5),ENSG00000053524(MCF2L2),ENSG00000059915(PSD),ENSG00000064300(NGFR),ENSG00000064490(RFXANK),ENSG00…
MF	GO:0001012	RNA polymerase II regulatory region DNA binding	504	769	7.4e-05	0.0102095	ENSG00000001167(NFYA),ENSG00000004848(ARX),ENSG00000005102(MEOX1),ENSG00000005513(SOX8),ENSG00000007968(E2F2),ENSG00000008083(JARID2),ENSG00000008196(TFAP2B),ENSG00000008197(TFAP2D),ENSG00000009950(MLXIPL),ENSG00000012822(CALCOCO1),ENSG00000019485(PRDM11),ENSG00000019549(SNAI2),ENSG00000025434(NR1H3),ENSG00000028839(TBPL1),ENSG00000029153(ARNTL2),ENSG00000050344(NFE2L3),ENSG00000052850(ALX4),ENSG…
BP	GO:0000902	cell morphogenesis	660	1026	7.4e-05	0.0102095	ENSG00000000938(FGR),ENSG00000001617(SEMA3F),ENSG00000002746(HECW1),ENSG00000003393(ALS2),ENSG00000004139(SARM1),ENSG00000004848(ARX),ENSG00000006327(TNFRSF12A),ENSG00000006652(IFRD1),ENSG00000006740(ARHGAP44),ENSG00000006837(CDKL3),ENSG00000007168(PAFAH1B1),ENSG00000008300(CELSR3),ENSG00000008324(SS18L2),ENSG00000008735(MAPK8IP2),ENSG00000008853(RHOBTB2),ENSG00000010319(SEMA3G),ENSG00000011009(L…
MF	GO:0019199	transmembrane receptor protein kinase activity	65	82	7.8e-05	0.0105408	ENSG00000027644(INSRR),ENSG00000030304(MUSK),ENSG00000037280(FLT4),ENSG00000044524(EPHA3),ENSG00000047936(ROS1),ENSG00000062524(LTK),ENSG00000065361(ERBB3),ENSG00000066468(FGFR2),ENSG00000068078(FGFR3),ENSG00000070886(EPHA8),ENSG00000080224(EPHA6),ENSG00000090006(LTBP4),ENSG00000092445(TYRO3),ENSG00000102755(FLT1),ENSG00000104213(PDGFRL),ENSG00000105976(MET),ENSG00000106123(EPHB6),ENSG00000106799…
BP	GO:0016477	cell migration	893	1408	7.9e-05	0.0105408	ENSG00000000457(SCYL3),ENSG00000000938(FGR),ENSG00000001617(SEMA3F),ENSG00000001631(KRIT1),ENSG00000004848(ARX),ENSG00000005513(SOX8),ENSG00000005844(ITGAL),ENSG00000005961(ITGA2B),ENSG00000006128(TAC1),ENSG00000006210(CX3CL1),ENSG00000006327(TNFRSF12A),ENSG00000007168(PAFAH1B1),ENSG00000007952(NOX1),ENSG00000008300(CELSR3),ENSG00000008853(RHOBTB2),ENSG00000010278(CD9),ENSG00000010319(SEMA3G),ENS…
BP	GO:0048869	cellular developmental process	2657	4348	7.9e-05	0.0105408	ENSG00000000938(FGR),ENSG00000001617(SEMA3F),ENSG00000002330(BAD),ENSG00000002745(WNT16),ENSG00000002746(HECW1),ENSG00000003137(CYP26B1),ENSG00000003393(ALS2),ENSG00000003402(CFLAR),ENSG00000004139(SARM1),ENSG00000004468(CD38),ENSG00000004487(KDM1A),ENSG00000004809(SLC22A16),ENSG00000004846(ABCB5),ENSG00000004848(ARX),ENSG00000004866(ST7),ENSG00000004948(CALCR),ENSG00000005073(HOXA11),ENSG0000000…
CC	GO:0043227	membrane-bounded organelle	7390	12410	7.9e-05	0.0105408	ENSG00000000003(TSPAN6),ENSG00000000457(SCYL3),ENSG00000000938(FGR),ENSG00000001036(FUCA2),ENSG00000001167(NFYA),ENSG00000001460(STPG1),ENSG00000001497(LAS1L),ENSG00000001561(ENPP4),ENSG00000002330(BAD),ENSG00000002549(LAP3),ENSG00000002587(HS3ST1),ENSG00000002726(AOC1),ENSG00000002919(SNX11),ENSG00000003137(CYP26B1),ENSG00000003393(ALS2),ENSG00000003509(NDUFAF7),ENSG00000003756(RBM5),ENSG0000000…
CC	GO:0043235	receptor complex	275	406	7.9e-05	0.0105408	ENSG00000005844(ITGAL),ENSG00000005961(ITGA2B),ENSG00000006016(CRLF1),ENSG00000006116(CACNG3),ENSG00000007312(CD79B),ENSG00000010610(CD4),ENSG00000011677(GABRA3),ENSG00000013588(GPRC5A),ENSG00000013725(CD6),ENSG00000019582(CD74),ENSG00000022355(GABRA1),ENSG00000025434(NR1H3),ENSG00000026508(CD44),ENSG00000027644(INSRR),ENSG00000028137(TNFRSF1B),ENSG00000030304(MUSK),ENSG00000037280(FLT4),ENSG0000…
BP	GO:0048519	negative regulation of biological process	3209	5278	8e-05	0.0106044	ENSG00000000003(TSPAN6),ENSG00000001084(GCLC),ENSG00000001617(SEMA3F),ENSG00000001631(KRIT1),ENSG00000002330(BAD),ENSG00000002745(WNT16),ENSG00000002746(HECW1),ENSG00000003137(CYP26B1),ENSG00000003402(CFLAR),ENSG00000003756(RBM5),ENSG00000004139(SARM1),ENSG00000004468(CD38),ENSG00000004487(KDM1A),ENSG00000004776(HSPB6),ENSG00000004799(PDK4),ENSG00000004848(ARX),ENSG00000004948(CALCR),ENSG00000004…
MF	GO:0001227	transcriptional repressor activity, RNA polymerase II transcription regulatory region sequence-specific binding	164	231	8.9e-05	0.0116452	ENSG00000004848(ARX),ENSG00000008083(JARID2),ENSG00000009950(MLXIPL),ENSG00000019549(SNAI2),ENSG00000050344(NFE2L3),ENSG00000057657(PRDM1),ENSG00000059728(MXD1),ENSG00000066336(SPI1),ENSG00000069812(HES2),ENSG00000072736(NFATC3),ENSG00000073861(TBX21),ENSG00000084093(REST),ENSG00000086102(NFX1),ENSG00000087510(TFAP2C),ENSG00000089902(RCOR1),ENSG00000092607(TBX15),ENSG00000095574(IKZF5),ENSG000000…
BP	GO:0030335	positive regulation of cell migration	324	484	8.9e-05	0.0116452	ENSG00000000938(FGR),ENSG00000001617(SEMA3F),ENSG00000005961(ITGA2B),ENSG00000006128(TAC1),ENSG00000010319(SEMA3G),ENSG00000011405(PIK3C2A),ENSG00000012171(SEMA3B),ENSG00000017427(IGF1),ENSG00000018189(RUFY3),ENSG00000019549(SNAI2),ENSG00000019582(CD74),ENSG00000019991(HGF),ENSG00000020181(ADGRA2),ENSG00000034152(MAP2K3),ENSG00000034971(MYOC),ENSG00000037280(FLT4),ENSG00000044574(HSPA5),ENSG00000…
MF	GO:0000977	RNA polymerase II regulatory region sequence-specific DNA binding	499	762	9.1e-05	0.0118306	ENSG00000001167(NFYA),ENSG00000004848(ARX),ENSG00000005102(MEOX1),ENSG00000005513(SOX8),ENSG00000007968(E2F2),ENSG00000008083(JARID2),ENSG00000008196(TFAP2B),ENSG00000008197(TFAP2D),ENSG00000009950(MLXIPL),ENSG00000012822(CALCOCO1),ENSG00000019485(PRDM11),ENSG00000019549(SNAI2),ENSG00000025434(NR1H3),ENSG00000028839(TBPL1),ENSG00000029153(ARNTL2),ENSG00000050344(NFE2L3),ENSG00000052850(ALX4),ENSG…
BP	GO:0050793	regulation of developmental process	1594	2571	0.0001	0.0128361	ENSG00000000938(FGR),ENSG00000001617(SEMA3F),ENSG00000001631(KRIT1),ENSG00000002330(BAD),ENSG00000002746(HECW1),ENSG00000003137(CYP26B1),ENSG00000003402(CFLAR),ENSG00000004139(SARM1),ENSG00000004468(CD38),ENSG00000004487(KDM1A),ENSG00000004776(HSPB6),ENSG00000004848(ARX),ENSG00000004866(ST7),ENSG00000004975(DVL2),ENSG00000005073(HOXA11),ENSG00000005339(CREBBP),ENSG00000005513(SOX8),ENSG0000000596…
BP	GO:0051174	regulation of phosphorus metabolic process	1124	1791	0.0001	0.0128361	ENSG00000000938(FGR),ENSG00000002330(BAD),ENSG00000002745(WNT16),ENSG00000003393(ALS2),ENSG00000003402(CFLAR),ENSG00000004799(PDK4),ENSG00000004948(CALCR),ENSG00000004975(DVL2),ENSG00000005100(DHX33),ENSG00000005249(PRKAR2B),ENSG00000005700(IBTK),ENSG00000005882(PDK2),ENSG00000006016(CRLF1),ENSG00000006210(CX3CL1),ENSG00000006432(MAP3K9),ENSG00000006634(DBF4),ENSG00000007168(PAFAH1B1),ENSG0000000…
BP	GO:0051480	regulation of cytosolic calcium ion concentration	239	350	0.00011	0.013771	ENSG00000004468(CD38),ENSG00000004948(CALCR),ENSG00000005379(TSPOAP1),ENSG00000005700(IBTK),ENSG00000006128(TAC1),ENSG00000006210(CX3CL1),ENSG00000008710(PKD1),ENSG00000010310(GIPR),ENSG00000010610(CD4),ENSG00000018625(ATP1A2),ENSG00000030110(BAK1),ENSG00000050628(PTGER3),ENSG00000051523(CYBA),ENSG00000055732(MCOLN3),ENSG00000058668(ATP2B4),ENSG00000060558(GNA15),ENSG00000064547(LPAR2),ENSG000000…
BP	GO:0031589	cell-substrate adhesion	232	339	0.00011	0.013771	ENSG00000005844(ITGAL),ENSG00000005961(ITGA2B),ENSG00000006210(CX3CL1),ENSG00000006327(TNFRSF12A),ENSG00000008710(PKD1),ENSG00000026508(CD44),ENSG00000034971(MYOC),ENSG00000035403(VCL),ENSG00000044524(EPHA3),ENSG00000049245(VAMP3),ENSG00000050030(NEXMIF),ENSG00000064042(LIMCH1),ENSG00000065613(SLK),ENSG00000066427(ATXN3),ENSG00000070759(TESK2),ENSG00000070831(CDC42),ENSG00000071054(MAP4K4),ENSG00…
CC	GO:0098805	whole membrane	1057	1682	0.00011	0.013771	ENSG00000001561(ENPP4),ENSG00000002330(BAD),ENSG00000003402(CFLAR),ENSG00000004139(SARM1),ENSG00000004468(CD38),ENSG00000005022(SLC25A5),ENSG00000005206(SPPL2B),ENSG00000005249(PRKAR2B),ENSG00000005471(ABCB4),ENSG00000005844(ITGAL),ENSG00000005893(LAMP2),ENSG00000005961(ITGA2B),ENSG00000006116(CACNG3),ENSG00000006125(AP2B1),ENSG00000006530(AGK),ENSG00000006715(VPS41),ENSG00000007516(BAIAP3),ENSG0…
CC	GO:0044444	cytoplasmic part	5760	9620	0.00011	0.013771	ENSG00000000457(SCYL3),ENSG00000000938(FGR),ENSG00000001036(FUCA2),ENSG00000001084(GCLC),ENSG00000001460(STPG1),ENSG00000001561(ENPP4),ENSG00000002330(BAD),ENSG00000002549(LAP3),ENSG00000002587(HS3ST1),ENSG00000002726(AOC1),ENSG00000002746(HECW1),ENSG00000002834(LASP1),ENSG00000002919(SNX11),ENSG00000003137(CYP26B1),ENSG00000003393(ALS2),ENSG00000003402(CFLAR),ENSG00000003509(NDUFAF7),ENSG0000000…
MF	GO:0000976	transcription regulatory region sequence-specific DNA binding	531	815	0.00012	0.0147498	ENSG00000001167(NFYA),ENSG00000004848(ARX),ENSG00000005102(MEOX1),ENSG00000005339(CREBBP),ENSG00000005513(SOX8),ENSG00000007968(E2F2),ENSG00000008083(JARID2),ENSG00000008196(TFAP2B),ENSG00000008197(TFAP2D),ENSG00000009950(MLXIPL),ENSG00000012822(CALCOCO1),ENSG00000019485(PRDM11),ENSG00000019549(SNAI2),ENSG00000025434(NR1H3),ENSG00000028839(TBPL1),ENSG00000029153(ARNTL2),ENSG00000049246(PER3),ENSG…
MF	GO:0004714	transmembrane receptor protein tyrosine kinase activity	52	64	0.00012	0.0147498	ENSG00000027644(INSRR),ENSG00000030304(MUSK),ENSG00000037280(FLT4),ENSG00000044524(EPHA3),ENSG00000047936(ROS1),ENSG00000062524(LTK),ENSG00000065361(ERBB3),ENSG00000066468(FGFR2),ENSG00000068078(FGFR3),ENSG00000070886(EPHA8),ENSG00000080224(EPHA6),ENSG00000092445(TYRO3),ENSG00000102755(FLT1),ENSG00000104213(PDGFRL),ENSG00000105976(MET),ENSG00000106123(EPHB6),ENSG00000108947(EFNB3),ENSG00000113721…
BP	GO:0016311	dephosphorylation	322	482	0.00012	0.0147498	ENSG00000003987(MTMR7),ENSG00000011304(PTBP1),ENSG00000013293(SLC7A14),ENSG00000014257(ACPP),ENSG00000039650(PNKP),ENSG00000040199(PHLPP2),ENSG00000040933(INPP4A),ENSG00000054148(PHPT1),ENSG00000055332(EIF2AK2),ENSG00000060069(CTDP1),ENSG00000060237(WNK1),ENSG00000060656(PTPRU),ENSG00000060709(RIMBP2),ENSG00000063601(MTMR1),ENSG00000066027(PPP2R5A),ENSG00000067113(PLPP1),ENSG00000068971(PPP2R5B),…
MF	GO:0046873	metal ion transmembrane transporter activity	298	442	0.00013	0.0157876	ENSG00000001461(NIPAL3),ENSG00000005379(TSPOAP1),ENSG00000006116(CACNG3),ENSG00000007314(SCN4A),ENSG00000007402(CACNA2D2),ENSG00000008710(PKD1),ENSG00000011083(SLC6A7),ENSG00000017260(ATP2C1),ENSG00000018280(SLC11A1),ENSG00000018625(ATP1A2),ENSG00000026559(KCNG1),ENSG00000029364(SLC39A9),ENSG00000033867(SLC4A7),ENSG00000050438(SLC4A8),ENSG00000053918(KCNQ1),ENSG00000055118(KCNH2),ENSG00000055732(…
CC	GO:0005794	Golgi apparatus	993	1578	0.00013	0.0157876	ENSG00000000457(SCYL3),ENSG00000002549(LAP3),ENSG00000002587(HS3ST1),ENSG00000004059(ARF5),ENSG00000005206(SPPL2B),ENSG00000006715(VPS41),ENSG00000007312(CD79B),ENSG00000007516(BAIAP3),ENSG00000008118(CAMK1G),ENSG00000008256(CYTH3),ENSG00000008513(ST3GAL1),ENSG00000008710(PKD1),ENSG00000009694(TENM1),ENSG00000010318(PHF7),ENSG00000011009(LYPLA2),ENSG00000011405(PIK3C2A),ENSG00000011465(DCN),ENSG0…
MF	GO:0070006	metalloaminopeptidase activity	21	22	0.00014	0.0169008	ENSG00000072657(TRHDE),ENSG00000102996(MMP15),ENSG00000108039(XPNPEP1),ENSG00000111142(METAP2),ENSG00000111144(LTA4H),ENSG00000113441(LNPEP),ENSG00000122121(XPNPEP2),ENSG00000138792(ENPEP),ENSG00000141279(NPEPPS),ENSG00000142327(RNPEPL1),ENSG00000148120(C9orf3),ENSG00000156103(MMP16),ENSG00000157227(MMP14),ENSG00000164024(METAP1),ENSG00000164307(ERAP1),ENSG00000164308(ERAP2),ENSG00000166825(ANPEP…
MF	GO:0032559	adenyl ribonucleotide binding	971	1534	0.00015	0.0175847	ENSG00000000457(SCYL3),ENSG00000000938(FGR),ENSG00000001084(GCLC),ENSG00000004799(PDK4),ENSG00000004846(ABCB5),ENSG00000005007(UPF1),ENSG00000005100(DHX33),ENSG00000005156(LIG3),ENSG00000005249(PRKAR2B),ENSG00000005471(ABCB4),ENSG00000005882(PDK2),ENSG00000006432(MAP3K9),ENSG00000006530(AGK),ENSG00000006837(CDKL3),ENSG00000007047(MARK4),ENSG00000008118(CAMK1G),ENSG00000008128(CDK11A),ENSG00000009…
MF	GO:0022891	substrate-specific transmembrane transporter activity	614	951	0.00015	0.0175847	ENSG00000001461(NIPAL3),ENSG00000002834(LASP1),ENSG00000003989(SLC7A2),ENSG00000004809(SLC22A16),ENSG00000004939(SLC4A1),ENSG00000005022(SLC25A5),ENSG00000005379(TSPOAP1),ENSG00000006116(CACNG3),ENSG00000006695(COX10),ENSG00000007314(SCN4A),ENSG00000007402(CACNA2D2),ENSG00000007952(NOX1),ENSG00000008710(PKD1),ENSG00000010256(UQCRC1),ENSG00000011021(CLCN6),ENSG00000011083(SLC6A7),ENSG00000011677(G…
BP	GO:0048468	cell development	1334	2142	0.00015	0.0175847	ENSG00000001617(SEMA3F),ENSG00000002330(BAD),ENSG00000002746(HECW1),ENSG00000003393(ALS2),ENSG00000003402(CFLAR),ENSG00000004139(SARM1),ENSG00000004468(CD38),ENSG00000004487(KDM1A),ENSG00000004848(ARX),ENSG00000005073(HOXA11),ENSG00000005513(SOX8),ENSG00000006210(CX3CL1),ENSG00000006327(TNFRSF12A),ENSG00000006607(FARP2),ENSG00000006652(IFRD1),ENSG00000006740(ARHGAP44),ENSG00000006837(CDKL3),ENSG0…
BP	GO:0035303	regulation of dephosphorylation	145	204	0.00015	0.0175847	ENSG00000011304(PTBP1),ENSG00000013293(SLC7A14),ENSG00000055332(EIF2AK2),ENSG00000060237(WNK1),ENSG00000060709(RIMBP2),ENSG00000063601(MTMR1),ENSG00000066027(PPP2R5A),ENSG00000068971(PPP2R5B),ENSG00000070366(SMG6),ENSG00000073711(PPP2R3A),ENSG00000074211(PPP2R2C),ENSG00000074590(NUAK1),ENSG00000076826(CAMSAP3),ENSG00000078304(PPP2R5C),ENSG00000082458(DLG3),ENSG00000082701(GSK3B),ENSG00000087053(M…
BP	GO:0019220	regulation of phosphate metabolic process	1116	1781	0.00015	0.0175847	ENSG00000000938(FGR),ENSG00000002330(BAD),ENSG00000002745(WNT16),ENSG00000003393(ALS2),ENSG00000003402(CFLAR),ENSG00000004948(CALCR),ENSG00000004975(DVL2),ENSG00000005100(DHX33),ENSG00000005249(PRKAR2B),ENSG00000005700(IBTK),ENSG00000006016(CRLF1),ENSG00000006210(CX3CL1),ENSG00000006432(MAP3K9),ENSG00000006634(DBF4),ENSG00000007168(PAFAH1B1),ENSG00000007171(NOS2),ENSG00000007952(NOX1),ENSG0000000…
MF	GO:0022836	gated channel activity	236	345	0.00016	0.0185426	ENSG00000005379(TSPOAP1),ENSG00000006116(CACNG3),ENSG00000007314(SCN4A),ENSG00000007402(CACNA2D2),ENSG00000007952(NOX1),ENSG00000011021(CLCN6),ENSG00000011677(GABRA3),ENSG00000022355(GABRA1),ENSG00000026559(KCNG1),ENSG00000047617(ANO2),ENSG00000053918(KCNQ1),ENSG00000055118(KCNH2),ENSG00000055732(MCOLN3),ENSG00000067191(CACNB1),ENSG00000069424(KCNAB2),ENSG00000073464(CLCN4),ENSG00000074855(ANO8),…
BP	GO:0051128	regulation of cellular component organization	1538	2482	0.00016	0.0185426	ENSG00000000938(FGR),ENSG00000001617(SEMA3F),ENSG00000002330(BAD),ENSG00000002746(HECW1),ENSG00000003402(CFLAR),ENSG00000004139(SARM1),ENSG00000004468(CD38),ENSG00000004487(KDM1A),ENSG00000004838(ZMYND10),ENSG00000005007(UPF1),ENSG00000005022(SLC25A5),ENSG00000005100(DHX33),ENSG00000005156(LIG3),ENSG00000005471(ABCB4),ENSG00000006125(AP2B1),ENSG00000006128(TAC1),ENSG00000006210(CX3CL1),ENSG000000…
BP	GO:0048646	anatomical structure formation involved in morphogenesis	696	1090	0.00017	0.0194789	ENSG00000001631(KRIT1),ENSG00000002745(WNT16),ENSG00000003402(CFLAR),ENSG00000004776(HSPB6),ENSG00000004975(DVL2),ENSG00000005073(HOXA11),ENSG00000005102(MEOX1),ENSG00000005108(THSD7A),ENSG00000005513(SOX8),ENSG00000006210(CX3CL1),ENSG00000006327(TNFRSF12A),ENSG00000006451(RALA),ENSG00000006831(ADIPOR2),ENSG00000007062(PROM1),ENSG00000007168(PAFAH1B1),ENSG00000007952(NOX1),ENSG00000007968(E2F2),E…
BP	GO:0001505	regulation of neurotransmitter levels	159	226	0.00017	0.0194789	ENSG00000005379(TSPOAP1),ENSG00000007516(BAIAP3),ENSG00000011347(SYT7),ENSG00000018625(ATP1A2),ENSG00000021645(NRXN3),ENSG00000034053(APBA2),ENSG00000047579(DTNBP1),ENSG00000064692(SNCAIP),ENSG00000067715(SYT1),ENSG00000069535(MAOB),ENSG00000069696(DRD4),ENSG00000077616(NAALAD2),ENSG00000079215(SLC1A3),ENSG00000079841(RIMS1),ENSG00000079931(MOXD1),ENSG00000080644(CHRNA3),ENSG00000080815(PSEN1),EN…
BP	GO:0051094	positive regulation of developmental process	851	1345	0.00018	0.0203943	ENSG00000002330(BAD),ENSG00000003137(CYP26B1),ENSG00000003402(CFLAR),ENSG00000004487(KDM1A),ENSG00000004776(HSPB6),ENSG00000004848(ARX),ENSG00000005073(HOXA11),ENSG00000005513(SOX8),ENSG00000005981(ASB4),ENSG00000006210(CX3CL1),ENSG00000006327(TNFRSF12A),ENSG00000006747(SCIN),ENSG00000006837(CDKL3),ENSG00000007062(PROM1),ENSG00000007168(PAFAH1B1),ENSG00000007402(CACNA2D2),ENSG00000008324(SS18L2),…
BP	GO:1902533	positive regulation of intracellular signal transduction	673	1053	0.00018	0.0203943	ENSG00000000003(TSPAN6),ENSG00000000938(FGR),ENSG00000002330(BAD),ENSG00000002745(WNT16),ENSG00000003393(ALS2),ENSG00000003402(CFLAR),ENSG00000004948(CALCR),ENSG00000004975(DVL2),ENSG00000005100(DHX33),ENSG00000006016(CRLF1),ENSG00000006210(CX3CL1),ENSG00000006432(MAP3K9),ENSG00000007952(NOX1),ENSG00000008735(MAPK8IP2),ENSG00000009694(TENM1),ENSG00000010310(GIPR),ENSG00000010610(CD4),ENSG00000011…
MF	GO:0016740	transferase activity	1471	2361	0.00019	0.0214077	ENSG00000000457(SCYL3),ENSG00000000938(FGR),ENSG00000001629(ANKIB1),ENSG00000002587(HS3ST1),ENSG00000002746(HECW1),ENSG00000003509(NDUFAF7),ENSG00000004468(CD38),ENSG00000004799(PDK4),ENSG00000005249(PRKAR2B),ENSG00000005339(CREBBP),ENSG00000005812(FBXL3),ENSG00000005882(PDK2),ENSG00000005981(ASB4),ENSG00000006432(MAP3K9),ENSG00000006530(AGK),ENSG00000006695(COX10),ENSG00000006837(CDKL3),ENSG0000…
BP	GO:0042592	homeostatic process	1125	1798	0.0002	0.022165	ENSG00000001084(GCLC),ENSG00000001631(KRIT1),ENSG00000002330(BAD),ENSG00000003137(CYP26B1),ENSG00000004468(CD38),ENSG00000004799(PDK4),ENSG00000004939(SLC4A1),ENSG00000004948(CALCR),ENSG00000005007(UPF1),ENSG00000005059(MCUB),ENSG00000005249(PRKAR2B),ENSG00000005339(CREBBP),ENSG00000005379(TSPOAP1),ENSG00000005381(MPO),ENSG00000005471(ABCB4),ENSG00000005700(IBTK),ENSG00000005882(PDK2),ENSG0000000…
BP	GO:0032989	cellular component morphogenesis	719	1129	0.0002	0.022165	ENSG00000000938(FGR),ENSG00000001617(SEMA3F),ENSG00000002746(HECW1),ENSG00000003393(ALS2),ENSG00000003402(CFLAR),ENSG00000004139(SARM1),ENSG00000004848(ARX),ENSG00000006327(TNFRSF12A),ENSG00000006652(IFRD1),ENSG00000006740(ARHGAP44),ENSG00000006837(CDKL3),ENSG00000007168(PAFAH1B1),ENSG00000008300(CELSR3),ENSG00000008324(SS18L2),ENSG00000008735(MAPK8IP2),ENSG00000008853(RHOBTB2),ENSG00000010278(CD…
CC	GO:1990351	transporter complex	240	354	0.0002	0.022165	ENSG00000005059(MCUB),ENSG00000006116(CACNG3),ENSG00000007314(SCN4A),ENSG00000007402(CACNA2D2),ENSG00000008710(PKD1),ENSG00000010256(UQCRC1),ENSG00000011677(GABRA3),ENSG00000018625(ATP1A2),ENSG00000022355(GABRA1),ENSG00000026559(KCNG1),ENSG00000039987(BEST2),ENSG00000047617(ANO2),ENSG00000053918(KCNQ1),ENSG00000055118(KCNH2),ENSG00000067191(CACNB1),ENSG00000069018(TRPC7),ENSG00000069424(KCNAB2),E…
MF	GO:0032555	purine ribonucleotide binding	1185	1889	0.00021	0.0225344	ENSG00000000457(SCYL3),ENSG00000000938(FGR),ENSG00000001084(GCLC),ENSG00000004059(ARF5),ENSG00000004799(PDK4),ENSG00000004846(ABCB5),ENSG00000005007(UPF1),ENSG00000005100(DHX33),ENSG00000005156(LIG3),ENSG00000005249(PRKAR2B),ENSG00000005471(ABCB4),ENSG00000005882(PDK2),ENSG00000006432(MAP3K9),ENSG00000006451(RALA),ENSG00000006530(AGK),ENSG00000006837(CDKL3),ENSG00000007047(MARK4),ENSG00000008118(…
MF	GO:0005261	cation channel activity	222	324	0.00021	0.0225344	ENSG00000005379(TSPOAP1),ENSG00000006116(CACNG3),ENSG00000007314(SCN4A),ENSG00000007402(CACNA2D2),ENSG00000008710(PKD1),ENSG00000026559(KCNG1),ENSG00000053918(KCNQ1),ENSG00000055118(KCNH2),ENSG00000055732(MCOLN3),ENSG00000058262(SEC61A1),ENSG00000067191(CACNB1),ENSG00000069018(TRPC7),ENSG00000069424(KCNAB2),ENSG00000072182(ASIC4),ENSG00000072315(TRPC5),ENSG00000075043(KCNQ2),ENSG00000075429(CACNG…
MF	GO:0030554	adenyl nucleotide binding	976	1545	0.00021	0.0225344	ENSG00000000457(SCYL3),ENSG00000000938(FGR),ENSG00000001084(GCLC),ENSG00000004799(PDK4),ENSG00000004846(ABCB5),ENSG00000005007(UPF1),ENSG00000005100(DHX33),ENSG00000005156(LIG3),ENSG00000005249(PRKAR2B),ENSG00000005471(ABCB4),ENSG00000005882(PDK2),ENSG00000006432(MAP3K9),ENSG00000006530(AGK),ENSG00000006837(CDKL3),ENSG00000007047(MARK4),ENSG00000008118(CAMK1G),ENSG00000008128(CDK11A),ENSG00000009…
BP	GO:0048514	blood vessel morphogenesis	384	584	0.00021	0.0225344	ENSG00000001631(KRIT1),ENSG00000004776(HSPB6),ENSG00000005108(THSD7A),ENSG00000005981(ASB4),ENSG00000006210(CX3CL1),ENSG00000006327(TNFRSF12A),ENSG00000006831(ADIPOR2),ENSG00000007952(NOX1),ENSG00000007968(E2F2),ENSG00000008196(TFAP2B),ENSG00000010327(STAB1),ENSG00000011405(PIK3C2A),ENSG00000011465(DCN),ENSG00000019991(HGF),ENSG00000020181(ADGRA2),ENSG00000021645(NRXN3),ENSG00000023191(RNH1),ENSG…
BP	GO:0048523	negative regulation of cellular process	2900	4769	0.00021	0.0225344	ENSG00000000003(TSPAN6),ENSG00000001084(GCLC),ENSG00000001617(SEMA3F),ENSG00000001631(KRIT1),ENSG00000002330(BAD),ENSG00000002745(WNT16),ENSG00000002746(HECW1),ENSG00000003137(CYP26B1),ENSG00000003402(CFLAR),ENSG00000003756(RBM5),ENSG00000004139(SARM1),ENSG00000004468(CD38),ENSG00000004487(KDM1A),ENSG00000004776(HSPB6),ENSG00000004799(PDK4),ENSG00000004848(ARX),ENSG00000004975(DVL2),ENSG000000050…
BP	GO:0048598	embryonic morphogenesis	387	589	0.00021	0.0225344	ENSG00000002745(WNT16),ENSG00000003137(CYP26B1),ENSG00000004975(DVL2),ENSG00000005073(HOXA11),ENSG00000005339(CREBBP),ENSG00000005513(SOX8),ENSG00000006451(RALA),ENSG00000011143(MKS1),ENSG00000019144(PHLDB1),ENSG00000052850(ALX4),ENSG00000053747(LAMA3),ENSG00000054598(FOXC1),ENSG00000060237(WNK1),ENSG00000064309(CDON),ENSG00000065320(NTN1),ENSG00000066468(FGFR2),ENSG00000070018(LRP6),ENSG00000070…
BP	GO:0030154	cell differentiation	2541	4165	0.00022	0.0232386	ENSG00000000938(FGR),ENSG00000001617(SEMA3F),ENSG00000002330(BAD),ENSG00000002745(WNT16),ENSG00000002746(HECW1),ENSG00000003137(CYP26B1),ENSG00000003393(ALS2),ENSG00000003402(CFLAR),ENSG00000004139(SARM1),ENSG00000004468(CD38),ENSG00000004487(KDM1A),ENSG00000004809(SLC22A16),ENSG00000004846(ABCB5),ENSG00000004848(ARX),ENSG00000004866(ST7),ENSG00000004948(CALCR),ENSG00000005073(HOXA11),ENSG0000000…
BP	GO:0046328	regulation of JNK cascade	132	185	0.00022	0.0232386	ENSG00000002745(WNT16),ENSG00000004975(DVL2),ENSG00000006432(MAP3K9),ENSG00000007168(PAFAH1B1),ENSG00000007952(NOX1),ENSG00000008735(MAPK8IP2),ENSG00000012983(MAP4K5),ENSG00000015171(ZMYND11),ENSG00000037280(FLT4),ENSG00000047579(DTNBP1),ENSG00000050327(ARHGEF5),ENSG00000065559(MAP2K4),ENSG00000070831(CDC42),ENSG00000071054(MAP4K4),ENSG00000072694(FCGR2B),ENSG00000073803(MAP3K13),ENSG00000074696(…
BP	GO:0034654	nucleobase-containing compound biosynthetic process	2530	4147	0.00022	0.0232386	ENSG00000001084(GCLC),ENSG00000001167(NFYA),ENSG00000003402(CFLAR),ENSG00000004468(CD38),ENSG00000004487(KDM1A),ENSG00000004848(ARX),ENSG00000004975(DVL2),ENSG00000005073(HOXA11),ENSG00000005100(DHX33),ENSG00000005102(MEOX1),ENSG00000005156(LIG3),ENSG00000005339(CREBBP),ENSG00000005513(SOX8),ENSG00000005801(ZNF195),ENSG00000005889(ZFX),ENSG00000006210(CX3CL1),ENSG00000006459(KDM7A),ENSG0000000700…
BP	GO:0048584	positive regulation of response to stimulus	1424	2296	0.00023	0.0241691	ENSG00000000003(TSPAN6),ENSG00000000938(FGR),ENSG00000001561(ENPP4),ENSG00000002330(BAD),ENSG00000002745(WNT16),ENSG00000002834(LASP1),ENSG00000003393(ALS2),ENSG00000003402(CFLAR),ENSG00000004139(SARM1),ENSG00000004468(CD38),ENSG00000004948(CALCR),ENSG00000004975(DVL2),ENSG00000005020(SKAP2),ENSG00000005100(DHX33),ENSG00000005339(CREBBP),ENSG00000006016(CRLF1),ENSG00000006116(CACNG3),ENSG00000006…
BP	GO:0031098	stress-activated protein kinase signaling cascade	210	307	0.00024	0.0249612	ENSG00000002745(WNT16),ENSG00000004975(DVL2),ENSG00000006432(MAP3K9),ENSG00000007168(PAFAH1B1),ENSG00000007952(NOX1),ENSG00000008735(MAPK8IP2),ENSG00000012983(MAP4K5),ENSG00000015133(CCDC88C),ENSG00000015171(ZMYND11),ENSG00000019991(HGF),ENSG00000026103(FAS),ENSG00000034152(MAP2K3),ENSG00000036828(CASR),ENSG00000037280(FLT4),ENSG00000047579(DTNBP1),ENSG00000050327(ARHGEF5),ENSG00000050748(MAPK9),…
BP	GO:2000147	positive regulation of cell motility	335	506	0.00024	0.0249612	ENSG00000000938(FGR),ENSG00000001617(SEMA3F),ENSG00000005961(ITGA2B),ENSG00000006128(TAC1),ENSG00000010319(SEMA3G),ENSG00000011405(PIK3C2A),ENSG00000012171(SEMA3B),ENSG00000017427(IGF1),ENSG00000018189(RUFY3),ENSG00000019549(SNAI2),ENSG00000019582(CD74),ENSG00000019991(HGF),ENSG00000020181(ADGRA2),ENSG00000034152(MAP2K3),ENSG00000034971(MYOC),ENSG00000037280(FLT4),ENSG00000044574(HSPA5),ENSG00000…
CC	GO:0034702	ion channel complex	211	309	0.00025	0.0258686	ENSG00000005059(MCUB),ENSG00000006116(CACNG3),ENSG00000007314(SCN4A),ENSG00000007402(CACNA2D2),ENSG00000008710(PKD1),ENSG00000011677(GABRA3),ENSG00000022355(GABRA1),ENSG00000026559(KCNG1),ENSG00000039987(BEST2),ENSG00000047617(ANO2),ENSG00000053918(KCNQ1),ENSG00000055118(KCNH2),ENSG00000067191(CACNB1),ENSG00000069018(TRPC7),ENSG00000069424(KCNAB2),ENSG00000072315(TRPC5),ENSG00000075043(KCNQ2),ENS…
MF	GO:0032553	ribonucleotide binding	1193	1904	0.00026	0.0266316	ENSG00000000457(SCYL3),ENSG00000000938(FGR),ENSG00000001084(GCLC),ENSG00000004059(ARF5),ENSG00000004799(PDK4),ENSG00000004846(ABCB5),ENSG00000005007(UPF1),ENSG00000005100(DHX33),ENSG00000005156(LIG3),ENSG00000005249(PRKAR2B),ENSG00000005471(ABCB4),ENSG00000005882(PDK2),ENSG00000006432(MAP3K9),ENSG00000006451(RALA),ENSG00000006530(AGK),ENSG00000006837(CDKL3),ENSG00000007047(MARK4),ENSG00000007171(…
MF	GO:0005524	ATP binding	947	1499	0.00026	0.0266316	ENSG00000000457(SCYL3),ENSG00000000938(FGR),ENSG00000001084(GCLC),ENSG00000004799(PDK4),ENSG00000004846(ABCB5),ENSG00000005007(UPF1),ENSG00000005100(DHX33),ENSG00000005156(LIG3),ENSG00000005471(ABCB4),ENSG00000005882(PDK2),ENSG00000006432(MAP3K9),ENSG00000006530(AGK),ENSG00000006837(CDKL3),ENSG00000007047(MARK4),ENSG00000008118(CAMK1G),ENSG00000008128(CDK11A),ENSG00000009954(BAZ1B),ENSG0000001021…
MF	GO:0022857	transmembrane transporter activity	677	1057	0.00027	0.0275169	ENSG00000001461(NIPAL3),ENSG00000002834(LASP1),ENSG00000003989(SLC7A2),ENSG00000004809(SLC22A16),ENSG00000004846(ABCB5),ENSG00000004939(SLC4A1),ENSG00000005022(SLC25A5),ENSG00000005379(TSPOAP1),ENSG00000005471(ABCB4),ENSG00000006116(CACNG3),ENSG00000006695(COX10),ENSG00000007314(SCN4A),ENSG00000007402(CACNA2D2),ENSG00000007952(NOX1),ENSG00000008710(PKD1),ENSG00000010256(UQCRC1),ENSG00000011021(CL…
MF	GO:0005089	Rho guanyl-nucleotide exchange factor activity	63	81	0.00028	0.0278367	ENSG00000003393(ALS2),ENSG00000006607(FARP2),ENSG00000046889(PREX2),ENSG00000050327(ARHGEF5),ENSG00000053524(MCF2L2),ENSG00000074964(ARHGEF10L),ENSG00000076928(ARHGEF1),ENSG00000088538(DOCK3),ENSG00000100485(SOS2),ENSG00000101977(MCF2),ENSG00000102302(FGD1),ENSG00000102606(ARHGEF7),ENSG00000104880(ARHGEF18),ENSG00000107554(DNMBP),ENSG00000110237(ARHGEF17),ENSG00000113319(RASGRF2),ENSG00000114346(…
MF	GO:0004672	protein kinase activity	404	615	0.00028	0.0278367	ENSG00000000457(SCYL3),ENSG00000000938(FGR),ENSG00000004799(PDK4),ENSG00000005882(PDK2),ENSG00000006432(MAP3K9),ENSG00000006837(CDKL3),ENSG00000007047(MARK4),ENSG00000008118(CAMK1G),ENSG00000008128(CDK11A),ENSG00000009954(BAZ1B),ENSG00000010219(DYRK4),ENSG00000010671(BTK),ENSG00000012983(MAP4K5),ENSG00000027075(PRKCH),ENSG00000027644(INSRR),ENSG00000030304(MUSK),ENSG00000034152(MAP2K3),ENSG000000…
BP	GO:0019438	aromatic compound biosynthetic process	2573	4222	0.00028	0.0278367	ENSG00000001084(GCLC),ENSG00000001167(NFYA),ENSG00000003402(CFLAR),ENSG00000004468(CD38),ENSG00000004487(KDM1A),ENSG00000004848(ARX),ENSG00000004975(DVL2),ENSG00000005073(HOXA11),ENSG00000005100(DHX33),ENSG00000005102(MEOX1),ENSG00000005156(LIG3),ENSG00000005339(CREBBP),ENSG00000005513(SOX8),ENSG00000005801(ZNF195),ENSG00000005889(ZFX),ENSG00000006210(CX3CL1),ENSG00000006459(KDM7A),ENSG0000000669…
CC	GO:0036477	somatodendritic compartment	543	844	0.00028	0.0278367	ENSG00000003393(ALS2),ENSG00000004139(SARM1),ENSG00000005249(PRKAR2B),ENSG00000006116(CACNG3),ENSG00000006128(TAC1),ENSG00000006210(CX3CL1),ENSG00000006740(ARHGAP44),ENSG00000007047(MARK4),ENSG00000007168(PAFAH1B1),ENSG00000008735(MAPK8IP2),ENSG00000011132(APBA3),ENSG00000011677(GABRA3),ENSG00000012124(CD22),ENSG00000018189(RUFY3),ENSG00000018625(ATP1A2),ENSG00000020129(NCDN),ENSG00000020577(SAMD…
CC	GO:0098791	Golgi subcompartment	549	854	0.00028	0.0278367	ENSG00000002549(LAP3),ENSG00000005206(SPPL2B),ENSG00000007516(BAIAP3),ENSG00000008118(CAMK1G),ENSG00000008256(CYTH3),ENSG00000008513(ST3GAL1),ENSG00000008710(PKD1),ENSG00000011009(LYPLA2),ENSG00000011478(QPCTL),ENSG00000012174(MBTPS2),ENSG00000017260(ATP2C1),ENSG00000019582(CD74),ENSG00000033170(FUT8),ENSG00000036054(TBC1D23),ENSG00000038210(PI4K2B),ENSG00000039068(CDH1),ENSG00000047932(GOPC),ENS…
CC	GO:0044425	membrane part	4220	7011	0.00029	0.0285509	ENSG00000000003(TSPAN6),ENSG00000000938(FGR),ENSG00000001461(NIPAL3),ENSG00000001561(ENPP4),ENSG00000001617(SEMA3F),ENSG00000003137(CYP26B1),ENSG00000003402(CFLAR),ENSG00000003989(SLC7A2),ENSG00000004139(SARM1),ENSG00000004468(CD38),ENSG00000004779(NDUFAB1),ENSG00000004809(SLC22A16),ENSG00000004838(ZMYND10),ENSG00000004846(ABCB5),ENSG00000004866(ST7),ENSG00000004939(SLC4A1),ENSG00000004948(CALCR)…
CC	GO:0120025	plasma membrane bounded cell projection	1314	2117	0.00029	0.0285509	ENSG00000000457(SCYL3),ENSG00000000938(FGR),ENSG00000003393(ALS2),ENSG00000004139(SARM1),ENSG00000004948(CALCR),ENSG00000005249(PRKAR2B),ENSG00000005379(TSPOAP1),ENSG00000006116(CACNG3),ENSG00000006128(TAC1),ENSG00000006210(CX3CL1),ENSG00000006327(TNFRSF12A),ENSG00000006740(ARHGAP44),ENSG00000007047(MARK4),ENSG00000007062(PROM1),ENSG00000007168(PAFAH1B1),ENSG00000007314(SCN4A),ENSG00000007952(NOX…
MF	GO:0017076	purine nucleotide binding	1191	1902	0.0003	0.0292514	ENSG00000000457(SCYL3),ENSG00000000938(FGR),ENSG00000001084(GCLC),ENSG00000004059(ARF5),ENSG00000004799(PDK4),ENSG00000004846(ABCB5),ENSG00000005007(UPF1),ENSG00000005100(DHX33),ENSG00000005156(LIG3),ENSG00000005249(PRKAR2B),ENSG00000005471(ABCB4),ENSG00000005882(PDK2),ENSG00000006432(MAP3K9),ENSG00000006451(RALA),ENSG00000006530(AGK),ENSG00000006837(CDKL3),ENSG00000007047(MARK4),ENSG00000008118(…
CC	GO:1902495	transmembrane transporter complex	234	346	0.0003	0.0292514	ENSG00000005059(MCUB),ENSG00000006116(CACNG3),ENSG00000007314(SCN4A),ENSG00000007402(CACNA2D2),ENSG00000008710(PKD1),ENSG00000010256(UQCRC1),ENSG00000011677(GABRA3),ENSG00000018625(ATP1A2),ENSG00000022355(GABRA1),ENSG00000026559(KCNG1),ENSG00000039987(BEST2),ENSG00000047617(ANO2),ENSG00000053918(KCNQ1),ENSG00000055118(KCNH2),ENSG00000067191(CACNB1),ENSG00000069018(TRPC7),ENSG00000069424(KCNAB2),E…
BP	GO:0033002	muscle cell proliferation	134	189	0.00031	0.0297967	ENSG00000003402(CFLAR),ENSG00000006210(CX3CL1),ENSG00000007952(NOX1),ENSG00000008083(JARID2),ENSG00000017427(IGF1),ENSG00000051523(CYBA),ENSG00000054598(FOXC1),ENSG00000065135(GNAI3),ENSG00000065970(FOXJ2),ENSG00000066468(FGFR2),ENSG00000073756(PTGS2),ENSG00000078401(EDN1),ENSG00000078900(TP73),ENSG00000079246(XRCC5),ENSG00000085662(AKR1B1),ENSG00000087245(MMP2),ENSG00000089225(TBX5),ENSG00000092…
BP	GO:0061061	muscle structure development	410	628	0.00031	0.0297967	ENSG00000003137(CYP26B1),ENSG00000003402(CFLAR),ENSG00000004487(KDM1A),ENSG00000005513(SOX8),ENSG00000006652(IFRD1),ENSG00000007402(CACNA2D2),ENSG00000008083(JARID2),ENSG00000009709(PAX7),ENSG00000010278(CD9),ENSG00000011304(PTBP1),ENSG00000011465(DCN),ENSG00000017427(IGF1),ENSG00000022267(FHL1),ENSG00000023902(PLEKHO1),ENSG00000024422(EHD2),ENSG00000033800(PIAS1),ENSG00000036672(USP2),ENSG000000…
BP	GO:0051272	positive regulation of cellular component movement	343	520	0.00031	0.0297967	ENSG00000000938(FGR),ENSG00000001617(SEMA3F),ENSG00000005961(ITGA2B),ENSG00000006128(TAC1),ENSG00000010319(SEMA3G),ENSG00000011405(PIK3C2A),ENSG00000012171(SEMA3B),ENSG00000017427(IGF1),ENSG00000018189(RUFY3),ENSG00000019549(SNAI2),ENSG00000019582(CD74),ENSG00000019991(HGF),ENSG00000020181(ADGRA2),ENSG00000034152(MAP2K3),ENSG00000034971(MYOC),ENSG00000037280(FLT4),ENSG00000044574(HSPA5),ENSG00000…
BP	GO:0046330	positive regulation of JNK cascade	102	140	0.00032	0.0306128	ENSG00000002745(WNT16),ENSG00000004975(DVL2),ENSG00000006432(MAP3K9),ENSG00000007952(NOX1),ENSG00000012983(MAP4K5),ENSG00000037280(FLT4),ENSG00000050327(ARHGEF5),ENSG00000065559(MAP2K4),ENSG00000070831(CDC42),ENSG00000072694(FCGR2B),ENSG00000073803(MAP3K13),ENSG00000074696(HACD3),ENSG00000076984(MAP2K7),ENSG00000078401(EDN1),ENSG00000085511(MAP3K4),ENSG00000090432(MUL1),ENSG00000091436(MAP3K20),E…
MF	GO:0015276	ligand-gated ion channel activity	101	138	0.00033	0.0309849	ENSG00000011677(GABRA3),ENSG00000022355(GABRA1),ENSG00000055118(KCNH2),ENSG00000055732(MCOLN3),ENSG00000080644(CHRNA3),ENSG00000089041(P2RX7),ENSG00000094755(GABRP),ENSG00000096433(ITPR3),ENSG00000099337(KCNK6),ENSG00000099822(HCN2),ENSG00000099957(P2RX6),ENSG00000101204(CHRNA4),ENSG00000101958(GLRA2),ENSG00000102287(GABRE),ENSG00000104321(TRPA1),ENSG00000104369(JPH1),ENSG00000105464(GRIN2D),ENSG…
MF	GO:0022834	ligand-gated channel activity	101	138	0.00033	0.0309849	ENSG00000011677(GABRA3),ENSG00000022355(GABRA1),ENSG00000055118(KCNH2),ENSG00000055732(MCOLN3),ENSG00000080644(CHRNA3),ENSG00000089041(P2RX7),ENSG00000094755(GABRP),ENSG00000096433(ITPR3),ENSG00000099337(KCNK6),ENSG00000099822(HCN2),ENSG00000099957(P2RX6),ENSG00000101204(CHRNA4),ENSG00000101958(GLRA2),ENSG00000102287(GABRE),ENSG00000104321(TRPA1),ENSG00000104369(JPH1),ENSG00000105464(GRIN2D),ENSG…
BP	GO:0030334	regulation of cell migration	533	828	0.00033	0.0309849	ENSG00000000938(FGR),ENSG00000001617(SEMA3F),ENSG00000001631(KRIT1),ENSG00000005961(ITGA2B),ENSG00000006128(TAC1),ENSG00000006210(CX3CL1),ENSG00000010278(CD9),ENSG00000010319(SEMA3G),ENSG00000010322(NISCH),ENSG00000011405(PIK3C2A),ENSG00000011465(DCN),ENSG00000012171(SEMA3B),ENSG00000017427(IGF1),ENSG00000018189(RUFY3),ENSG00000019549(SNAI2),ENSG00000019582(CD74),ENSG00000019991(HGF),ENSG00000020…
CC	GO:0098793	presynapse	332	503	0.00033	0.0309849	ENSG00000005379(TSPOAP1),ENSG00000006740(ARHGAP44),ENSG00000007516(BAIAP3),ENSG00000011347(SYT7),ENSG00000018236(CNTN1),ENSG00000021645(NRXN3),ENSG00000034053(APBA2),ENSG00000036530(CYP46A1),ENSG00000036828(CASR),ENSG00000040731(CDH10),ENSG00000047579(DTNBP1),ENSG00000049245(VAMP3),ENSG00000058668(ATP2B4),ENSG00000064692(SNCAIP),ENSG00000066032(CTNNA2),ENSG00000067715(SYT1),ENSG00000067842(ATP2B3…
MF	GO:0035639	purine ribonucleoside triphosphate binding	1157	1847	0.00034	0.0313434	ENSG00000000457(SCYL3),ENSG00000000938(FGR),ENSG00000001084(GCLC),ENSG00000004059(ARF5),ENSG00000004799(PDK4),ENSG00000004846(ABCB5),ENSG00000005007(UPF1),ENSG00000005100(DHX33),ENSG00000005156(LIG3),ENSG00000005471(ABCB4),ENSG00000005882(PDK2),ENSG00000006432(MAP3K9),ENSG00000006451(RALA),ENSG00000006530(AGK),ENSG00000006837(CDKL3),ENSG00000007047(MARK4),ENSG00000008118(CAMK1G),ENSG00000008128(C…
BP	GO:1901698	response to nitrogen compound	715	1126	0.00034	0.0313434	ENSG00000001084(GCLC),ENSG00000002330(BAD),ENSG00000002726(AOC1),ENSG00000003402(CFLAR),ENSG00000004487(KDM1A),ENSG00000004799(PDK4),ENSG00000004948(CALCR),ENSG00000005249(PRKAR2B),ENSG00000005882(PDK2),ENSG00000006128(TAC1),ENSG00000006453(BAIAP2L1),ENSG00000010256(UQCRC1),ENSG00000010278(CD9),ENSG00000011405(PIK3C2A),ENSG00000013573(DDX11),ENSG00000014123(UFL1),ENSG00000017427(IGF1),ENSG0000002…
BP	GO:0023052	signaling	3891	6451	0.00034	0.0313434	ENSG00000000003(TSPAN6),ENSG00000000938(FGR),ENSG00000001084(GCLC),ENSG00000001617(SEMA3F),ENSG00000001631(KRIT1),ENSG00000002330(BAD),ENSG00000002745(WNT16),ENSG00000002746(HECW1),ENSG00000002834(LASP1),ENSG00000003137(CYP26B1),ENSG00000003393(ALS2),ENSG00000003402(CFLAR),ENSG00000004139(SARM1),ENSG00000004468(CD38),ENSG00000004487(KDM1A),ENSG00000004799(PDK4),ENSG00000004948(CALCR),ENSG00000004…
CC	GO:0098978	glutamatergic synapse	245	364	0.00034	0.0313434	ENSG00000001617(SEMA3F),ENSG00000005249(PRKAR2B),ENSG00000005379(TSPOAP1),ENSG00000006116(CACNG3),ENSG00000006125(AP2B1),ENSG00000006740(ARHGAP44),ENSG00000008277(ADAM22),ENSG00000034677(RNF19A),ENSG00000039068(CDH1),ENSG00000040731(CDH10),ENSG00000047579(DTNBP1),ENSG00000058668(ATP2B4),ENSG00000067715(SYT1),ENSG00000067842(ATP2B3),ENSG00000069329(VPS35),ENSG00000069696(DRD4),ENSG00000075429(CACN…
BP	GO:0017156	calcium ion regulated exocytosis	113	157	0.00035	0.0321192	ENSG00000006747(SCIN),ENSG00000007516(BAIAP3),ENSG00000011347(SYT7),ENSG00000019505(SYT13),ENSG00000021645(NRXN3),ENSG00000034053(APBA2),ENSG00000047579(DTNBP1),ENSG00000049245(VAMP3),ENSG00000067715(SYT1),ENSG00000079841(RIMS1),ENSG00000080815(PSEN1),ENSG00000082701(GSK3B),ENSG00000084093(REST),ENSG00000087470(DNM1L),ENSG00000089041(P2RX7),ENSG00000091428(RAPGEF4),ENSG00000099365(STX1B),ENSG0000…
BP	GO:2000026	regulation of multicellular organismal development	1264	2034	0.00036	0.0327406	ENSG00000001617(SEMA3F),ENSG00000001631(KRIT1),ENSG00000002330(BAD),ENSG00000002746(HECW1),ENSG00000003137(CYP26B1),ENSG00000003402(CFLAR),ENSG00000004139(SARM1),ENSG00000004468(CD38),ENSG00000004487(KDM1A),ENSG00000004776(HSPB6),ENSG00000004975(DVL2),ENSG00000005073(HOXA11),ENSG00000005339(CREBBP),ENSG00000005513(SOX8),ENSG00000005961(ITGA2B),ENSG00000005981(ASB4),ENSG00000006125(AP2B1),ENSG0000…
BP	GO:0034220	ion transmembrane transport	708	1115	0.00036	0.0327406	ENSG00000001461(NIPAL3),ENSG00000002746(HECW1),ENSG00000002834(LASP1),ENSG00000003989(SLC7A2),ENSG00000004809(SLC22A16),ENSG00000004939(SLC4A1),ENSG00000004948(CALCR),ENSG00000005059(MCUB),ENSG00000005700(IBTK),ENSG00000006116(CACNG3),ENSG00000006210(CX3CL1),ENSG00000006695(COX10),ENSG00000007314(SCN4A),ENSG00000007402(CACNA2D2),ENSG00000007952(NOX1),ENSG00000008710(PKD1),ENSG00000008735(MAPK8IP2…
CC	GO:0043231	intracellular membrane-bounded organelle	6530	10955	0.00037	0.0334999	ENSG00000000457(SCYL3),ENSG00000000938(FGR),ENSG00000001036(FUCA2),ENSG00000001167(NFYA),ENSG00000001460(STPG1),ENSG00000001497(LAS1L),ENSG00000002330(BAD),ENSG00000002549(LAP3),ENSG00000002587(HS3ST1),ENSG00000002726(AOC1),ENSG00000003137(CYP26B1),ENSG00000003393(ALS2),ENSG00000003509(NDUFAF7),ENSG00000003756(RBM5),ENSG00000004059(ARF5),ENSG00000004139(SARM1),ENSG00000004468(CD38),ENSG0000000448…
BP	GO:0055085	transmembrane transport	956	1524	0.00038	0.0342524	ENSG00000001461(NIPAL3),ENSG00000002746(HECW1),ENSG00000002834(LASP1),ENSG00000003989(SLC7A2),ENSG00000004809(SLC22A16),ENSG00000004846(ABCB5),ENSG00000004939(SLC4A1),ENSG00000004948(CALCR),ENSG00000005022(SLC25A5),ENSG00000005059(MCUB),ENSG00000005471(ABCB4),ENSG00000005700(IBTK),ENSG00000006116(CACNG3),ENSG00000006210(CX3CL1),ENSG00000006530(AGK),ENSG00000006695(COX10),ENSG00000007314(SCN4A),EN…
BP	GO:0030155	regulation of cell adhesion	450	694	0.00039	0.0345397	ENSG00000002330(BAD),ENSG00000003137(CYP26B1),ENSG00000006210(CX3CL1),ENSG00000008256(CYTH3),ENSG00000008277(ADAM22),ENSG00000008710(PKD1),ENSG00000010278(CD9),ENSG00000010610(CD4),ENSG00000013725(CD6),ENSG00000017427(IGF1),ENSG00000019549(SNAI2),ENSG00000019582(CD74),ENSG00000026508(CD44),ENSG00000028137(TNFRSF1B),ENSG00000029559(IBSP),ENSG00000034971(MYOC),ENSG00000039068(CDH1),ENSG00000044524(…
BP	GO:0046847	filopodium assembly	48	60	0.00039	0.0345397	ENSG00000006451(RALA),ENSG00000009694(TENM1),ENSG00000070831(CDC42),ENSG00000075618(FSCN1),ENSG00000077549(CAPZB),ENSG00000091409(ITGA6),ENSG00000092820(EZR),ENSG00000099864(PALM),ENSG00000100092(SH3BP1),ENSG00000101445(PPP1R16B),ENSG00000102081(FMR1),ENSG00000102302(FGD1),ENSG00000106299(WASL),ENSG00000106799(TGFBR1),ENSG00000107954(NEURL1),ENSG00000111913(RIPOR2),ENSG00000112658(SRF),ENSG000001…
BP	GO:0051147	regulation of muscle cell differentiation	131	185	0.00039	0.0345397	ENSG00000003137(CYP26B1),ENSG00000003402(CFLAR),ENSG00000005513(SOX8),ENSG00000011304(PTBP1),ENSG00000017427(IGF1),ENSG00000024422(EHD2),ENSG00000033800(PIAS1),ENSG00000044115(CTNNA1),ENSG00000048052(HDAC9),ENSG00000060069(CTDP1),ENSG00000061455(PRDM6),ENSG00000064309(CDON),ENSG00000065978(YBX1),ENSG00000066032(CTNNA2),ENSG00000066468(FGFR2),ENSG00000068305(MEF2A),ENSG00000070831(CDC42),ENSG00000…
CC	GO:0098839	postsynaptic density membrane	61	79	0.00039	0.0345397	ENSG00000006116(CACNG3),ENSG00000008277(ADAM22),ENSG00000043591(ADRB1),ENSG00000075429(CACNG5),ENSG00000075461(CACNG4),ENSG00000077522(ACTN2),ENSG00000082458(DLG3),ENSG00000105426(PTPRS),ENSG00000105464(GRIN2D),ENSG00000105605(CACNG7),ENSG00000105737(GRIK5),ENSG00000107362(ABHD17B),ENSG00000108370(RGS9),ENSG00000108947(EFNB3),ENSG00000116329(OPRD1),ENSG00000117600(PLPPR4),ENSG00000121871(SLITRK3)…
MF	GO:0004713	protein tyrosine kinase activity	100	137	0.00042	0.0370349	ENSG00000000938(FGR),ENSG00000006432(MAP3K9),ENSG00000009954(BAZ1B),ENSG00000010219(DYRK4),ENSG00000010671(BTK),ENSG00000027644(INSRR),ENSG00000030304(MUSK),ENSG00000034152(MAP2K3),ENSG00000037280(FLT4),ENSG00000044524(EPHA3),ENSG00000047936(ROS1),ENSG00000055332(EIF2AK2),ENSG00000061938(TNK2),ENSG00000062524(LTK),ENSG00000065361(ERBB3),ENSG00000065559(MAP2K4),ENSG00000066468(FGFR2),ENSG000000680…
MF	GO:0008324	cation transmembrane transporter activity	433	664	0.00044	0.038464	ENSG00000001461(NIPAL3),ENSG00000003989(SLC7A2),ENSG00000004809(SLC22A16),ENSG00000005379(TSPOAP1),ENSG00000006116(CACNG3),ENSG00000006695(COX10),ENSG00000007314(SCN4A),ENSG00000007402(CACNA2D2),ENSG00000008710(PKD1),ENSG00000010256(UQCRC1),ENSG00000011083(SLC6A7),ENSG00000014824(SLC30A9),ENSG00000014919(COX15),ENSG00000017260(ATP2C1),ENSG00000017483(SLC38A5),ENSG00000018280(SLC11A1),ENSG00000018…
BP	GO:0051049	regulation of transport	1155	1855	0.00044	0.038464	ENSG00000000938(FGR),ENSG00000002330(BAD),ENSG00000002746(HECW1),ENSG00000004468(CD38),ENSG00000004948(CALCR),ENSG00000005022(SLC25A5),ENSG00000005471(ABCB4),ENSG00000006116(CACNG3),ENSG00000006125(AP2B1),ENSG00000006128(TAC1),ENSG00000006210(CX3CL1),ENSG00000006451(RALA),ENSG00000006715(VPS41),ENSG00000006740(ARHGAP44),ENSG00000006747(SCIN),ENSG00000006831(ADIPOR2),ENSG00000007171(NOS2),ENSG0000…
BP	GO:0055074	calcium ion homeostasis	307	464	0.00046	0.0400397	ENSG00000004468(CD38),ENSG00000004948(CALCR),ENSG00000005059(MCUB),ENSG00000005379(TSPOAP1),ENSG00000005700(IBTK),ENSG00000006128(TAC1),ENSG00000006210(CX3CL1),ENSG00000008196(TFAP2B),ENSG00000008710(PKD1),ENSG00000010310(GIPR),ENSG00000010610(CD4),ENSG00000017260(ATP2C1),ENSG00000018625(ATP1A2),ENSG00000030110(BAK1),ENSG00000036828(CASR),ENSG00000047597(XK),ENSG00000050393(MCUR1),ENSG00000050628…
BP	GO:0001525	angiogenesis	325	493	0.00047	0.040562	ENSG00000001631(KRIT1),ENSG00000004776(HSPB6),ENSG00000005108(THSD7A),ENSG00000006210(CX3CL1),ENSG00000006327(TNFRSF12A),ENSG00000006831(ADIPOR2),ENSG00000007952(NOX1),ENSG00000007968(E2F2),ENSG00000010327(STAB1),ENSG00000011405(PIK3C2A),ENSG00000011465(DCN),ENSG00000019991(HGF),ENSG00000020181(ADGRA2),ENSG00000021645(NRXN3),ENSG00000023191(RNH1),ENSG00000025708(TYMP),ENSG00000027869(SH2D2A),ENSG…
BP	GO:0001501	skeletal system development	343	522	0.00047	0.040562	ENSG00000000938(FGR),ENSG00000003137(CYP26B1),ENSG00000005073(HOXA11),ENSG00000006747(SCIN),ENSG00000007168(PAFAH1B1),ENSG00000008710(PKD1),ENSG00000009709(PAX7),ENSG00000011143(MKS1),ENSG00000012174(MBTPS2),ENSG00000017427(IGF1),ENSG00000019549(SNAI2),ENSG00000026508(CD44),ENSG00000034971(MYOC),ENSG00000037965(HOXC8),ENSG00000038295(TLL1),ENSG00000038427(VCAN),ENSG00000049089(COL9A2),ENSG0000005…
BP	GO:0006836	neurotransmitter transport	157	226	0.00048	0.0410754	ENSG00000005379(TSPOAP1),ENSG00000007516(BAIAP3),ENSG00000011083(SLC6A7),ENSG00000011347(SYT7),ENSG00000018625(ATP1A2),ENSG00000021645(NRXN3),ENSG00000034053(APBA2),ENSG00000047579(DTNBP1),ENSG00000063127(SLC6A16),ENSG00000064692(SNCAIP),ENSG00000067715(SYT1),ENSG00000069696(DRD4),ENSG00000072041(SLC6A15),ENSG00000079215(SLC1A3),ENSG00000079841(RIMS1),ENSG00000080644(CHRNA3),ENSG00000080815(PSEN1…
BP	GO:0051932	synaptic transmission, GABAergic	38	46	0.00048	0.0410754	ENSG00000006128(TAC1),ENSG00000007516(BAIAP3),ENSG00000010322(NISCH),ENSG00000011677(GABRA3),ENSG00000022355(GABRA1),ENSG00000102287(GABRE),ENSG00000104267(CA2),ENSG00000109158(GABRA4),ENSG00000113327(GABRG2),ENSG00000115896(PLCL1),ENSG00000118432(CNR1),ENSG00000122733(PHF24),ENSG00000128271(ADORA2A),ENSG00000133703(KRAS),ENSG00000136854(STXBP1),ENSG00000139182(CLSTN3),ENSG00000145863(GABRA6),ENS…
BP	GO:0007160	cell-matrix adhesion	155	223	0.0005	0.0424289	ENSG00000005844(ITGAL),ENSG00000005961(ITGA2B),ENSG00000006210(CX3CL1),ENSG00000008710(PKD1),ENSG00000026508(CD44),ENSG00000034971(MYOC),ENSG00000035403(VCL),ENSG00000044524(EPHA3),ENSG00000050030(NEXMIF),ENSG00000064042(LIMCH1),ENSG00000065613(SLK),ENSG00000070759(TESK2),ENSG00000071054(MAP4K4),ENSG00000076826(CAMSAP3),ENSG00000077522(ACTN2),ENSG00000077943(ITGA8),ENSG00000080573(COL5A3),ENSG000…
BP	GO:0030029	actin filament-based process	478	741	0.0005	0.0424289	ENSG00000003402(CFLAR),ENSG00000005108(THSD7A),ENSG00000006128(TAC1),ENSG00000006210(CX3CL1),ENSG00000006451(RALA),ENSG00000006453(BAIAP2L1),ENSG00000006607(FARP2),ENSG00000006740(ARHGAP44),ENSG00000006747(SCIN),ENSG00000007168(PAFAH1B1),ENSG00000008853(RHOBTB2),ENSG00000009694(TENM1),ENSG00000010322(NISCH),ENSG00000017260(ATP2C1),ENSG00000018189(RUFY3),ENSG00000018625(ATP1A2),ENSG00000024422(EHD…
BP	GO:0023061	signal release	308	466	0.00051	0.0429183	ENSG00000002330(BAD),ENSG00000004468(CD38),ENSG00000005022(SLC25A5),ENSG00000005379(TSPOAP1),ENSG00000006128(TAC1),ENSG00000007171(NOS2),ENSG00000007402(CACNA2D2),ENSG00000007516(BAIAP3),ENSG00000008196(TFAP2B),ENSG00000010310(GIPR),ENSG00000010671(BTK),ENSG00000011347(SYT7),ENSG00000021645(NRXN3),ENSG00000034053(APBA2),ENSG00000036828(CASR),ENSG00000047579(DTNBP1),ENSG00000054148(PHPT1),ENSG0000…
BP	GO:0018130	heterocycle biosynthetic process	2563	4213	0.00051	0.0429183	ENSG00000001084(GCLC),ENSG00000001167(NFYA),ENSG00000003402(CFLAR),ENSG00000004468(CD38),ENSG00000004487(KDM1A),ENSG00000004848(ARX),ENSG00000004975(DVL2),ENSG00000005073(HOXA11),ENSG00000005100(DHX33),ENSG00000005102(MEOX1),ENSG00000005156(LIG3),ENSG00000005339(CREBBP),ENSG00000005513(SOX8),ENSG00000005801(ZNF195),ENSG00000005889(ZFX),ENSG00000006210(CX3CL1),ENSG00000006459(KDM7A),ENSG0000000669…
MF	GO:0060589	nucleoside-triphosphatase regulator activity	230	340	0.00053	0.0442343	ENSG00000001631(KRIT1),ENSG00000006740(ARHGAP44),ENSG00000011454(RABGAP1),ENSG00000015568(RGPD5),ENSG00000017797(RALBP1),ENSG00000024526(DEPDC1),ENSG00000029725(RABEP1),ENSG00000031081(ARHGAP31),ENSG00000031823(RANBP3),ENSG00000035499(DEPDC1B),ENSG00000046889(PREX2),ENSG00000047365(ARAP2),ENSG00000052795(FNIP2),ENSG00000054611(TBC1D22A),ENSG00000061938(TNK2),ENSG00000065150(IPO5),ENSG00000065491(…
BP	GO:0070302	regulation of stress-activated protein kinase signaling cascade	160	231	0.00053	0.0442343	ENSG00000002745(WNT16),ENSG00000004975(DVL2),ENSG00000006432(MAP3K9),ENSG00000007168(PAFAH1B1),ENSG00000007952(NOX1),ENSG00000008735(MAPK8IP2),ENSG00000012983(MAP4K5),ENSG00000015171(ZMYND11),ENSG00000019991(HGF),ENSG00000026103(FAS),ENSG00000037280(FLT4),ENSG00000047579(DTNBP1),ENSG00000050327(ARHGEF5),ENSG00000055332(EIF2AK2),ENSG00000065559(MAP2K4),ENSG00000070831(CDC42),ENSG00000071054(MAP4K4…
BP	GO:0065009	regulation of molecular function	1962	3204	0.00054	0.044701	ENSG00000000938(FGR),ENSG00000001460(STPG1),ENSG00000001631(KRIT1),ENSG00000002330(BAD),ENSG00000002746(HECW1),ENSG00000003393(ALS2),ENSG00000003402(CFLAR),ENSG00000004487(KDM1A),ENSG00000004948(CALCR),ENSG00000004975(DVL2),ENSG00000005100(DHX33),ENSG00000005249(PRKAR2B),ENSG00000005700(IBTK),ENSG00000006016(CRLF1),ENSG00000006116(CACNG3),ENSG00000006210(CX3CL1),ENSG00000006432(MAP3K9),ENSG000000…
CC	GO:0005802	trans-Golgi network	163	236	0.00054	0.044701	ENSG00000002549(LAP3),ENSG00000007516(BAIAP3),ENSG00000017260(ATP2C1),ENSG00000019582(CD74),ENSG00000036054(TBC1D23),ENSG00000038210(PI4K2B),ENSG00000039068(CDH1),ENSG00000049245(VAMP3),ENSG00000054793(ATP9A),ENSG00000058063(ATP11B),ENSG00000058799(YIPF1),ENSG00000065923(SLC9A7),ENSG00000068650(ATP11A),ENSG00000070371(CLTCL1),ENSG00000070540(WIPI1),ENSG00000076321(KLHL20),ENSG00000078328(RBFOX1),…
CC	GO:0098889	intrinsic component of presynaptic membrane	64	84	0.00055	0.0453437	ENSG00000011347(SYT7),ENSG00000018236(CNTN1),ENSG00000040731(CDH10),ENSG00000058668(ATP2B4),ENSG00000076716(GPC4),ENSG00000080815(PSEN1),ENSG00000101204(CHRNA4),ENSG00000102468(HTR2A),ENSG00000105143(SLC1A6),ENSG00000105426(PTPRS),ENSG00000105737(GRIK5),ENSG00000108405(P2RX1),ENSG00000108576(SLC6A4),ENSG00000108947(EFNB3),ENSG00000109991(P2RX3),ENSG00000110400(NECTIN1),ENSG00000110436(SLC1A2),ENS…
BP	GO:1901699	cellular response to nitrogen compound	445	688	0.00056	0.0459812	ENSG00000001084(GCLC),ENSG00000002726(AOC1),ENSG00000003402(CFLAR),ENSG00000004487(KDM1A),ENSG00000004799(PDK4),ENSG00000005249(PRKAR2B),ENSG00000005882(PDK2),ENSG00000006453(BAIAP2L1),ENSG00000011405(PIK3C2A),ENSG00000013573(DDX11),ENSG00000017427(IGF1),ENSG00000022355(GABRA1),ENSG00000023909(GCLM),ENSG00000024048(UBR2),ENSG00000025039(RRAGD),ENSG00000026025(VIM),ENSG00000027644(INSRR),ENSG00000…
BP	GO:0044249	cellular biosynthetic process	3687	6113	0.00057	0.0466136	ENSG00000001084(GCLC),ENSG00000001167(NFYA),ENSG00000002587(HS3ST1),ENSG00000003402(CFLAR),ENSG00000003987(MTMR7),ENSG00000003989(SLC7A2),ENSG00000004468(CD38),ENSG00000004487(KDM1A),ENSG00000004779(NDUFAB1),ENSG00000004799(PDK4),ENSG00000004848(ARX),ENSG00000004975(DVL2),ENSG00000005007(UPF1),ENSG00000005073(HOXA11),ENSG00000005100(DHX33),ENSG00000005102(MEOX1),ENSG00000005156(LIG3),ENSG00000005…
BP	GO:0017158	regulation of calcium ion-dependent exocytosis	84	114	0.00058	0.0470519	ENSG00000007516(BAIAP3),ENSG00000011347(SYT7),ENSG00000019505(SYT13),ENSG00000021645(NRXN3),ENSG00000034053(APBA2),ENSG00000047579(DTNBP1),ENSG00000067715(SYT1),ENSG00000079841(RIMS1),ENSG00000082701(GSK3B),ENSG00000084093(REST),ENSG00000087470(DNM1L),ENSG00000099365(STX1B),ENSG00000100346(CACNA1I),ENSG00000100505(TRIM9),ENSG00000101204(CHRNA4),ENSG00000102081(FMR1),ENSG00000102468(HTR2A),ENSG000…
BP	GO:1903725	regulation of phospholipid metabolic process	66	87	0.00058	0.0470519	ENSG00000000938(FGR),ENSG00000063601(MTMR1),ENSG00000068078(FGFR3),ENSG00000069122(ADGRF5),ENSG00000070831(CDC42),ENSG00000070886(EPHA8),ENSG00000073060(SCARB1),ENSG00000087053(MTMR2),ENSG00000097033(SH3GLB1),ENSG00000100100(PIK3IP1),ENSG00000100311(PDGFB),ENSG00000100330(MTMR3),ENSG00000101082(SLA2),ENSG00000102125(TAZ),ENSG00000102468(HTR2A),ENSG00000102755(FLT1),ENSG00000104643(MTMR9),ENSG0000…
BP	GO:0043550	regulation of lipid kinase activity	51	65	0.00061	0.0492885	ENSG00000000938(FGR),ENSG00000066027(PPP2R5A),ENSG00000068078(FGFR3),ENSG00000070831(CDC42),ENSG00000070886(EPHA8),ENSG00000080839(RBL1),ENSG00000097033(SH3GLB1),ENSG00000100100(PIK3IP1),ENSG00000100311(PDGFB),ENSG00000101082(SLA2),ENSG00000102755(FLT1),ENSG00000103479(RBL2),ENSG00000105329(AC011462.1),ENSG00000105647(PIK3R2),ENSG00000105875(WDR91),ENSG00000110148(CCKBR),ENSG00000110651(CD81),ENS…
MF	GO:0005230	extracellular ligand-gated ion channel activity	58	75	0.00062	0.0498977	ENSG00000011677(GABRA3),ENSG00000022355(GABRA1),ENSG00000080644(CHRNA3),ENSG00000089041(P2RX7),ENSG00000094755(GABRP),ENSG00000099957(P2RX6),ENSG00000101204(CHRNA4),ENSG00000101958(GLRA2),ENSG00000102287(GABRE),ENSG00000105464(GRIN2D),ENSG00000105737(GRIK5),ENSG00000108405(P2RX1),ENSG00000108556(CHRNE),ENSG00000109158(GABRA4),ENSG00000109738(GLRB),ENSG00000109991(P2RX3),ENSG00000111886(GABRR2),EN…
BP	GO:0051482	positive regulation of cytosolic calcium ion concentration involved in phospholipase C-activating G-protein coupled signaling pathway	27	31	0.00063	0.0505021	ENSG00000060558(GNA15),ENSG00000078401(EDN1),ENSG00000078589(P2RY10),ENSG00000125245(GPR18),ENSG00000125510(OPRL1),ENSG00000127533(F2RL3),ENSG00000140030(GPR65),ENSG00000144230(GPR17),ENSG00000144891(AGTR1),ENSG00000147138(GPR174),ENSG00000147145(LPAR4),ENSG00000147246(HTR2C),ENSG00000152822(GRM1),ENSG00000164220(F2RL2),ENSG00000164251(F2RL1),ENSG00000170498(KISS1),ENSG00000170989(S1PR1),ENSG0000…
BP	GO:0006874	cellular calcium ion homeostasis	298	451	0.00064	0.0511017	ENSG00000004468(CD38),ENSG00000004948(CALCR),ENSG00000005059(MCUB),ENSG00000005379(TSPOAP1),ENSG00000005700(IBTK),ENSG00000006128(TAC1),ENSG00000006210(CX3CL1),ENSG00000008710(PKD1),ENSG00000010310(GIPR),ENSG00000010610(CD4),ENSG00000017260(ATP2C1),ENSG00000018625(ATP1A2),ENSG00000030110(BAK1),ENSG00000036828(CASR),ENSG00000047597(XK),ENSG00000050393(MCUR1),ENSG00000050628(PTGER3),ENSG00000051523…
BP	GO:0007423	sensory organ development	360	551	0.00065	0.0516967	ENSG00000002745(WNT16),ENSG00000003137(CYP26B1),ENSG00000004846(ABCB5),ENSG00000004975(DVL2),ENSG00000005513(SOX8),ENSG00000007062(PROM1),ENSG00000007168(PAFAH1B1),ENSG00000008196(TFAP2B),ENSG00000011143(MKS1),ENSG00000026025(VIM),ENSG00000030110(BAK1),ENSG00000032742(IFT88),ENSG00000033867(SLC4A7),ENSG00000040531(CTNS),ENSG00000050555(LAMC3),ENSG00000053918(KCNQ1),ENSG00000054598(FOXC1),ENSG0000…
MF	GO:0017048	Rho GTPase binding	126	178	0.00067	0.0524644	ENSG00000003393(ALS2),ENSG00000004975(DVL2),ENSG00000006607(FARP2),ENSG00000006740(ARHGAP44),ENSG00000007952(NOX1),ENSG00000017797(RALBP1),ENSG00000046889(PREX2),ENSG00000050327(ARHGEF5),ENSG00000052723(SIKE1),ENSG00000053524(MCF2L2),ENSG00000065243(PKN2),ENSG00000074964(ARHGEF10L),ENSG00000076928(ARHGEF1),ENSG00000077264(PAK3),ENSG00000088538(DOCK3),ENSG00000089820(ARHGAP4),ENSG00000100092(SH3BP…
BP	GO:0072359	circulatory system development	667	1052	0.00067	0.0524644	ENSG00000001631(KRIT1),ENSG00000002745(WNT16),ENSG00000003402(CFLAR),ENSG00000004776(HSPB6),ENSG00000004975(DVL2),ENSG00000005108(THSD7A),ENSG00000005981(ASB4),ENSG00000006125(AP2B1),ENSG00000006210(CX3CL1),ENSG00000006327(TNFRSF12A),ENSG00000006831(ADIPOR2),ENSG00000007952(NOX1),ENSG00000007968(E2F2),ENSG00000008083(JARID2),ENSG00000008196(TFAP2B),ENSG00000008710(PKD1),ENSG00000010327(STAB1),ENS…
BP	GO:0051403	stress-activated MAPK cascade	190	279	0.00067	0.0524644	ENSG00000002745(WNT16),ENSG00000004975(DVL2),ENSG00000006432(MAP3K9),ENSG00000007168(PAFAH1B1),ENSG00000007952(NOX1),ENSG00000008735(MAPK8IP2),ENSG00000012983(MAP4K5),ENSG00000015171(ZMYND11),ENSG00000019991(HGF),ENSG00000026103(FAS),ENSG00000034152(MAP2K3),ENSG00000036828(CASR),ENSG00000037280(FLT4),ENSG00000047579(DTNBP1),ENSG00000050327(ARHGEF5),ENSG00000050748(MAPK9),ENSG00000055208(TAB2),ENS…
BP	GO:0045595	regulation of cell differentiation	1131	1819	0.00067	0.0524644	ENSG00000001617(SEMA3F),ENSG00000002330(BAD),ENSG00000002746(HECW1),ENSG00000003137(CYP26B1),ENSG00000003402(CFLAR),ENSG00000004139(SARM1),ENSG00000004468(CD38),ENSG00000004487(KDM1A),ENSG00000004866(ST7),ENSG00000005073(HOXA11),ENSG00000005339(CREBBP),ENSG00000005513(SOX8),ENSG00000005961(ITGA2B),ENSG00000005981(ASB4),ENSG00000006210(CX3CL1),ENSG00000006327(TNFRSF12A),ENSG00000006652(IFRD1),ENSG…
CC	GO:0012505	endomembrane system	2706	4461	0.00068	0.0528394	ENSG00000000457(SCYL3),ENSG00000000938(FGR),ENSG00000001036(FUCA2),ENSG00000001561(ENPP4),ENSG00000002549(LAP3),ENSG00000002587(HS3ST1),ENSG00000002726(AOC1),ENSG00000002919(SNX11),ENSG00000003137(CYP26B1),ENSG00000003393(ALS2),ENSG00000003987(MTMR7),ENSG00000004059(ARF5),ENSG00000004468(CD38),ENSG00000004766(VPS50),ENSG00000004948(CALCR),ENSG00000005206(SPPL2B),ENSG00000005381(MPO),ENSG000000058…
CC	GO:0042995	cell projection	1351	2187	0.00068	0.0528394	ENSG00000000457(SCYL3),ENSG00000000938(FGR),ENSG00000003393(ALS2),ENSG00000004139(SARM1),ENSG00000004948(CALCR),ENSG00000005108(THSD7A),ENSG00000005249(PRKAR2B),ENSG00000005379(TSPOAP1),ENSG00000006116(CACNG3),ENSG00000006128(TAC1),ENSG00000006210(CX3CL1),ENSG00000006327(TNFRSF12A),ENSG00000006740(ARHGAP44),ENSG00000006747(SCIN),ENSG00000007047(MARK4),ENSG00000007062(PROM1),ENSG00000007168(PAFAH1…
BP	GO:0070304	positive regulation of stress-activated protein kinase signaling cascade	119	168	0.00069	0.0532087	ENSG00000002745(WNT16),ENSG00000004975(DVL2),ENSG00000006432(MAP3K9),ENSG00000007952(NOX1),ENSG00000008735(MAPK8IP2),ENSG00000012983(MAP4K5),ENSG00000037280(FLT4),ENSG00000050327(ARHGEF5),ENSG00000055332(EIF2AK2),ENSG00000065559(MAP2K4),ENSG00000070831(CDC42),ENSG00000072694(FCGR2B),ENSG00000073803(MAP3K13),ENSG00000074696(HACD3),ENSG00000076984(MAP2K7),ENSG00000078401(EDN1),ENSG00000085511(MAP3K…
CC	GO:0098802	plasma membrane receptor complex	135	193	0.00069	0.0532087	ENSG00000005844(ITGAL),ENSG00000005961(ITGA2B),ENSG00000006116(CACNG3),ENSG00000007312(CD79B),ENSG00000010610(CD4),ENSG00000013725(CD6),ENSG00000027644(INSRR),ENSG00000055118(KCNH2),ENSG00000064201(TSPAN32),ENSG00000075429(CACNG5),ENSG00000075461(CACNG4),ENSG00000077943(ITGA8),ENSG00000078902(TOLLIP),ENSG00000080644(CHRNA3),ENSG00000082458(DLG3),ENSG00000082512(TRAF5),ENSG00000082781(ITGB5),ENSG0…
BP	GO:0001953	negative regulation of cell-matrix adhesion	32	38	0.0007	0.0533711	ENSG00000034971(MYOC),ENSG00000050030(NEXMIF),ENSG00000071054(MAP4K4),ENSG00000106366(SERPINE1),ENSG00000110880(CORO1C),ENSG00000112679(DUSP22),ENSG00000119185(ITGB1BP1),ENSG00000122592(HOXA7),ENSG00000123384(LRP1),ENSG00000133110(POSTN),ENSG00000137801(THBS1),ENSG00000139567(ACVRL1),ENSG00000141376(BCAS3),ENSG00000143537(ADAM15),ENSG00000144824(PHLDB2),ENSG00000145675(PIK3R1),ENSG00000145715(RAS…
BP	GO:0010243	response to organonitrogen compound	626	985	0.0007	0.0533711	ENSG00000001084(GCLC),ENSG00000002330(BAD),ENSG00000002726(AOC1),ENSG00000003402(CFLAR),ENSG00000004487(KDM1A),ENSG00000004799(PDK4),ENSG00000004948(CALCR),ENSG00000005249(PRKAR2B),ENSG00000005882(PDK2),ENSG00000006128(TAC1),ENSG00000006453(BAIAP2L1),ENSG00000010256(UQCRC1),ENSG00000010278(CD9),ENSG00000011405(PIK3C2A),ENSG00000013573(DDX11),ENSG00000014123(UFL1),ENSG00000017427(IGF1),ENSG0000002…
BP	GO:0048878	chemical homeostasis	730	1156	0.0007	0.0533711	ENSG00000001084(GCLC),ENSG00000002330(BAD),ENSG00000003137(CYP26B1),ENSG00000004468(CD38),ENSG00000004799(PDK4),ENSG00000004939(SLC4A1),ENSG00000004948(CALCR),ENSG00000005059(MCUB),ENSG00000005249(PRKAR2B),ENSG00000005379(TSPOAP1),ENSG00000005471(ABCB4),ENSG00000005700(IBTK),ENSG00000005882(PDK2),ENSG00000006128(TAC1),ENSG00000006210(CX3CL1),ENSG00000006831(ADIPOR2),ENSG00000007516(BAIAP3),ENSG00…
MF	GO:0140096	catalytic activity, acting on a protein	1392	2243	0.00071	0.0535298	ENSG00000000457(SCYL3),ENSG00000000938(FGR),ENSG00000001629(ANKIB1),ENSG00000002549(LAP3),ENSG00000002746(HECW1),ENSG00000003402(CFLAR),ENSG00000003509(NDUFAF7),ENSG00000003987(MTMR7),ENSG00000004487(KDM1A),ENSG00000004799(PDK4),ENSG00000005206(SPPL2B),ENSG00000005812(FBXL3),ENSG00000005882(PDK2),ENSG00000005981(ASB4),ENSG00000006432(MAP3K9),ENSG00000006459(KDM7A),ENSG00000006837(CDKL3),ENSG00000…
BP	GO:0043085	positive regulation of catalytic activity	893	1425	0.00071	0.0535298	ENSG00000000938(FGR),ENSG00000002330(BAD),ENSG00000003393(ALS2),ENSG00000003402(CFLAR),ENSG00000004975(DVL2),ENSG00000005249(PRKAR2B),ENSG00000006210(CX3CL1),ENSG00000006432(MAP3K9),ENSG00000006634(DBF4),ENSG00000006740(ARHGAP44),ENSG00000007171(NOS2),ENSG00000008710(PKD1),ENSG00000009694(TENM1),ENSG00000010310(GIPR),ENSG00000010610(CD4),ENSG00000011454(RABGAP1),ENSG00000012983(MAP4K5),ENSG000000…
BP	GO:0070887	cellular response to chemical stimulus	1975	3229	0.00071	0.0535298	ENSG00000001084(GCLC),ENSG00000002330(BAD),ENSG00000002726(AOC1),ENSG00000002745(WNT16),ENSG00000003137(CYP26B1),ENSG00000003402(CFLAR),ENSG00000004487(KDM1A),ENSG00000004799(PDK4),ENSG00000005007(UPF1),ENSG00000005022(SLC25A5),ENSG00000005206(SPPL2B),ENSG00000005249(PRKAR2B),ENSG00000005339(CREBBP),ENSG00000005381(MPO),ENSG00000005471(ABCB4),ENSG00000005882(PDK2),ENSG00000006016(CRLF1),ENSG00000…
MF	GO:0022892	substrate-specific transporter activity	732	1154	0.00072	0.0540827	ENSG00000001461(NIPAL3),ENSG00000002834(LASP1),ENSG00000003989(SLC7A2),ENSG00000004809(SLC22A16),ENSG00000004939(SLC4A1),ENSG00000005022(SLC25A5),ENSG00000005379(TSPOAP1),ENSG00000005471(ABCB4),ENSG00000006025(AC003665.1),ENSG00000006116(CACNG3),ENSG00000006695(COX10),ENSG00000007314(SCN4A),ENSG00000007402(CACNA2D2),ENSG00000007952(NOX1),ENSG00000008710(PKD1),ENSG00000008952(SEC62),ENSG0000001025…
MF	GO:0015075	ion transmembrane transporter activity	566	883	0.00075	0.0559219	ENSG00000001461(NIPAL3),ENSG00000002834(LASP1),ENSG00000003989(SLC7A2),ENSG00000004809(SLC22A16),ENSG00000004939(SLC4A1),ENSG00000005022(SLC25A5),ENSG00000005379(TSPOAP1),ENSG00000006116(CACNG3),ENSG00000006695(COX10),ENSG00000007314(SCN4A),ENSG00000007402(CACNA2D2),ENSG00000007952(NOX1),ENSG00000008710(PKD1),ENSG00000010256(UQCRC1),ENSG00000011021(CLCN6),ENSG00000011083(SLC6A7),ENSG00000011677(G…
BP	GO:0032872	regulation of stress-activated MAPK cascade	158	229	0.00075	0.0559219	ENSG00000002745(WNT16),ENSG00000004975(DVL2),ENSG00000006432(MAP3K9),ENSG00000007168(PAFAH1B1),ENSG00000007952(NOX1),ENSG00000008735(MAPK8IP2),ENSG00000012983(MAP4K5),ENSG00000015171(ZMYND11),ENSG00000019991(HGF),ENSG00000026103(FAS),ENSG00000037280(FLT4),ENSG00000047579(DTNBP1),ENSG00000050327(ARHGEF5),ENSG00000055332(EIF2AK2),ENSG00000065559(MAP2K4),ENSG00000070831(CDC42),ENSG00000071054(MAP4K4…
BP	GO:0051899	membrane depolarization	65	86	0.00076	0.0562539	ENSG00000001084(GCLC),ENSG00000007314(SCN4A),ENSG00000011465(DCN),ENSG00000018625(ATP1A2),ENSG00000022267(FHL1),ENSG00000023909(GCLM),ENSG00000034971(MYOC),ENSG00000039987(BEST2),ENSG00000049759(NEDD4L),ENSG00000055118(KCNH2),ENSG00000070159(PTPN3),ENSG00000075461(CACNG4),ENSG00000078401(EDN1),ENSG00000089041(P2RX7),ENSG00000092020(PPP2R3C),ENSG00000097007(ABL1),ENSG00000099822(HCN2),ENSG00000100…
BP	GO:0072507	divalent inorganic cation homeostasis	331	505	0.00076	0.0562539	ENSG00000004468(CD38),ENSG00000004948(CALCR),ENSG00000005059(MCUB),ENSG00000005379(TSPOAP1),ENSG00000005700(IBTK),ENSG00000006128(TAC1),ENSG00000006210(CX3CL1),ENSG00000008196(TFAP2B),ENSG00000008710(PKD1),ENSG00000010310(GIPR),ENSG00000010610(CD4),ENSG00000014824(SLC30A9),ENSG00000017260(ATP2C1),ENSG00000018280(SLC11A1),ENSG00000018625(ATP1A2),ENSG00000030110(BAK1),ENSG00000036828(CASR),ENSG0000…
BP	GO:0007254	JNK cascade	149	215	0.00077	0.0567868	ENSG00000002745(WNT16),ENSG00000004975(DVL2),ENSG00000006432(MAP3K9),ENSG00000007168(PAFAH1B1),ENSG00000007952(NOX1),ENSG00000008735(MAPK8IP2),ENSG00000012983(MAP4K5),ENSG00000015171(ZMYND11),ENSG00000036828(CASR),ENSG00000037280(FLT4),ENSG00000047579(DTNBP1),ENSG00000050327(ARHGEF5),ENSG00000050748(MAPK9),ENSG00000055208(TAB2),ENSG00000065559(MAP2K4),ENSG00000070831(CDC42),ENSG00000071054(MAP4K4…
BP	GO:0040017	positive regulation of locomotion	350	536	0.00081	0.0595203	ENSG00000000938(FGR),ENSG00000001617(SEMA3F),ENSG00000005961(ITGA2B),ENSG00000006128(TAC1),ENSG00000010319(SEMA3G),ENSG00000011405(PIK3C2A),ENSG00000012171(SEMA3B),ENSG00000017427(IGF1),ENSG00000018189(RUFY3),ENSG00000019549(SNAI2),ENSG00000019582(CD74),ENSG00000019991(HGF),ENSG00000020181(ADGRA2),ENSG00000034152(MAP2K3),ENSG00000034971(MYOC),ENSG00000036828(CASR),ENSG00000037280(FLT4),ENSG000000…
BP	GO:0032874	positive regulation of stress-activated MAPK cascade	118	167	0.00085	0.0620103	ENSG00000002745(WNT16),ENSG00000004975(DVL2),ENSG00000006432(MAP3K9),ENSG00000007952(NOX1),ENSG00000008735(MAPK8IP2),ENSG00000012983(MAP4K5),ENSG00000037280(FLT4),ENSG00000050327(ARHGEF5),ENSG00000055332(EIF2AK2),ENSG00000065559(MAP2K4),ENSG00000070831(CDC42),ENSG00000072694(FCGR2B),ENSG00000073803(MAP3K13),ENSG00000074696(HACD3),ENSG00000076984(MAP2K7),ENSG00000078401(EDN1),ENSG00000085511(MAP3K…
CC	GO:0043229	intracellular organelle	7545	12711	0.00085	0.0620103	ENSG00000000457(SCYL3),ENSG00000000938(FGR),ENSG00000001036(FUCA2),ENSG00000001167(NFYA),ENSG00000001460(STPG1),ENSG00000001497(LAS1L),ENSG00000001561(ENPP4),ENSG00000001631(KRIT1),ENSG00000002330(BAD),ENSG00000002549(LAP3),ENSG00000002587(HS3ST1),ENSG00000002726(AOC1),ENSG00000002834(LASP1),ENSG00000002919(SNX11),ENSG00000003137(CYP26B1),ENSG00000003393(ALS2),ENSG00000003509(NDUFAF7),ENSG0000000…
BP	GO:0034330	cell junction organization	195	288	0.0009	0.0654226	ENSG00000010278(CD9),ENSG00000019549(SNAI2),ENSG00000027075(PRKCH),ENSG00000034971(MYOC),ENSG00000035403(VCL),ENSG00000039068(CDH1),ENSG00000040731(CDH10),ENSG00000044115(CTNNA1),ENSG00000044524(EPHA3),ENSG00000046604(DSG2),ENSG00000053747(LAMA3),ENSG00000057294(PKP2),ENSG00000058085(LAMC2),ENSG00000062038(CDH3),ENSG00000062716(VMP1),ENSG00000064042(LIMCH1),ENSG00000065243(PKN2),ENSG00000065613(S…
BP	GO:0007154	cell communication	3894	6471	0.00092	0.0666376	ENSG00000000003(TSPAN6),ENSG00000000938(FGR),ENSG00000001084(GCLC),ENSG00000001617(SEMA3F),ENSG00000001631(KRIT1),ENSG00000002330(BAD),ENSG00000002726(AOC1),ENSG00000002745(WNT16),ENSG00000002746(HECW1),ENSG00000002834(LASP1),ENSG00000003137(CYP26B1),ENSG00000003393(ALS2),ENSG00000003402(CFLAR),ENSG00000004139(SARM1),ENSG00000004468(CD38),ENSG00000004487(KDM1A),ENSG00000004799(PDK4),ENSG000000049…
CC	GO:0044297	cell body	372	573	0.00095	0.0685657	ENSG00000003393(ALS2),ENSG00000005249(PRKAR2B),ENSG00000006128(TAC1),ENSG00000006210(CX3CL1),ENSG00000007168(PAFAH1B1),ENSG00000008735(MAPK8IP2),ENSG00000012124(CD22),ENSG00000018189(RUFY3),ENSG00000020129(NCDN),ENSG00000028137(TNFRSF1B),ENSG00000035862(TIMP2),ENSG00000036828(CASR),ENSG00000050438(SLC4A8),ENSG00000051523(CYBA),ENSG00000061337(LZTS1),ENSG00000063015(SEZ6),ENSG00000063046(EIF4B),EN…
BP	GO:0010921	regulation of phosphatase activity	121	172	0.00096	0.0690417	ENSG00000013293(SLC7A14),ENSG00000055332(EIF2AK2),ENSG00000060237(WNK1),ENSG00000060709(RIMBP2),ENSG00000066027(PPP2R5A),ENSG00000068971(PPP2R5B),ENSG00000073711(PPP2R3A),ENSG00000074211(PPP2R2C),ENSG00000074590(NUAK1),ENSG00000076826(CAMSAP3),ENSG00000078304(PPP2R5C),ENSG00000082458(DLG3),ENSG00000082701(GSK3B),ENSG00000089289(IGBP1),ENSG00000092969(TGFB2),ENSG00000092978(GPATCH2),ENSG0000009696…
BP	GO:0001655	urogenital system development	225	336	0.00097	0.0692696	ENSG00000003137(CYP26B1),ENSG00000003402(CFLAR),ENSG00000005073(HOXA11),ENSG00000005513(SOX8),ENSG00000006016(CRLF1),ENSG00000007062(PROM1),ENSG00000008196(TFAP2B),ENSG00000008710(PKD1),ENSG00000011465(DCN),ENSG00000018408(WWTR1),ENSG00000030066(NUP160),ENSG00000032742(IFT88),ENSG00000048392(RRM2B),ENSG00000049883(PTCD2),ENSG00000054598(FOXC1),ENSG00000058262(SEC61A1),ENSG00000066468(FGFR2),ENSG0…
BP	GO:0045446	endothelial cell differentiation	76	103	0.00097	0.0692696	ENSG00000050767(COL23A1),ENSG00000065970(FOXJ2),ENSG00000079337(RAPGEF3),ENSG00000081052(COL4A4),ENSG00000087274(ADD1),ENSG00000090339(ICAM1),ENSG00000092820(EZR),ENSG00000101445(PPP1R16B),ENSG00000104067(TJP1),ENSG00000104365(IKBKB),ENSG00000105426(PTPRS),ENSG00000105894(PTN),ENSG00000105976(MET),ENSG00000106397(PLOD3),ENSG00000106991(ENG),ENSG00000107223(EDF1),ENSG00000107263(RAPGEF1),ENSG00000…
BP	GO:0009887	animal organ morphogenesis	664	1050	0.00099	0.0704498	ENSG00000000938(FGR),ENSG00000002745(WNT16),ENSG00000003137(CYP26B1),ENSG00000003402(CFLAR),ENSG00000004961(HCCS),ENSG00000004975(DVL2),ENSG00000005073(HOXA11),ENSG00000005513(SOX8),ENSG00000006125(AP2B1),ENSG00000007062(PROM1),ENSG00000007168(PAFAH1B1),ENSG00000008196(TFAP2B),ENSG00000008300(CELSR3),ENSG00000008710(PKD1),ENSG00000009709(PAX7),ENSG00000011114(BTBD7),ENSG00000011143(MKS1),ENSG0000…
MF	GO:0016301	kinase activity	531	828	0.00101	0.0716217	ENSG00000000457(SCYL3),ENSG00000000938(FGR),ENSG00000004799(PDK4),ENSG00000005249(PRKAR2B),ENSG00000005882(PDK2),ENSG00000006432(MAP3K9),ENSG00000006530(AGK),ENSG00000006837(CDKL3),ENSG00000007047(MARK4),ENSG00000008118(CAMK1G),ENSG00000008128(CDK11A),ENSG00000009954(BAZ1B),ENSG00000010219(DYRK4),ENSG00000010671(BTK),ENSG00000011243(AKAP8L),ENSG00000011405(PIK3C2A),ENSG00000012983(MAP4K5),ENSG000…
MF	GO:0004842	ubiquitin-protein transferase activity	261	392	0.00102	0.0720788	ENSG00000001629(ANKIB1),ENSG00000002746(HECW1),ENSG00000005812(FBXL3),ENSG00000005981(ASB4),ENSG00000007944(MYLIP),ENSG00000008838(MED24),ENSG00000009335(UBE3C),ENSG00000012963(UBR7),ENSG00000013561(RNF14),ENSG00000022840(RNF10),ENSG00000023445(BIRC3),ENSG00000024048(UBR2),ENSG00000034677(RNF19A),ENSG00000043143(JADE2),ENSG00000048140(TSPAN17),ENSG00000049759(NEDD4L),ENSG00000059145(UNKL),ENSG000…
CC	GO:0005881	cytoplasmic microtubule	47	60	0.00103	0.0725327	ENSG00000007168(PAFAH1B1),ENSG00000037042(TUBG2),ENSG00000075218(GTSE1),ENSG00000080293(SCTR),ENSG00000084764(MAPRE3),ENSG00000094631(HDAC6),ENSG00000101298(SNPH),ENSG00000101367(MAPRE1),ENSG00000101871(MID1),ENSG00000106665(CLIP2),ENSG00000111199(TRPV4),ENSG00000115266(APC2),ENSG00000119777(TMEM214),ENSG00000121621(KIF18A),ENSG00000123416(TUBA1B),ENSG00000124074(ENKD1),ENSG00000130640(TUBGCP2),E…
MF	GO:0008266	poly(U) RNA binding	26	30	0.00104	0.0729835	ENSG00000070756(PABPC1),ENSG00000071626(DAZAP1),ENSG00000076067(RBMS2),ENSG00000090621(PABPC4),ENSG00000099622(CIRBP),ENSG00000101104(PABPC1L),ENSG00000102081(FMR1),ENSG00000102317(RBM3),ENSG00000112232(KHDRBS2),ENSG00000121774(KHDRBS1),ENSG00000124788(ATXN1),ENSG00000135097(MSI1),ENSG00000138385(SSB),ENSG00000144535(DIS3L2),ENSG00000144642(RBMS3),ENSG00000151846(PABPC3),ENSG00000152778(IFIT5),EN…
BP	GO:0010562	positive regulation of phosphorus metabolic process	716	1136	0.00105	0.0731789	ENSG00000000938(FGR),ENSG00000002330(BAD),ENSG00000002745(WNT16),ENSG00000003393(ALS2),ENSG00000003402(CFLAR),ENSG00000004948(CALCR),ENSG00000004975(DVL2),ENSG00000005100(DHX33),ENSG00000005249(PRKAR2B),ENSG00000006016(CRLF1),ENSG00000006210(CX3CL1),ENSG00000006432(MAP3K9),ENSG00000006634(DBF4),ENSG00000007171(NOS2),ENSG00000007952(NOX1),ENSG00000008710(PKD1),ENSG00000008735(MAPK8IP2),ENSG0000000…
BP	GO:0045937	positive regulation of phosphate metabolic process	716	1136	0.00105	0.0731789	ENSG00000000938(FGR),ENSG00000002330(BAD),ENSG00000002745(WNT16),ENSG00000003393(ALS2),ENSG00000003402(CFLAR),ENSG00000004948(CALCR),ENSG00000004975(DVL2),ENSG00000005100(DHX33),ENSG00000005249(PRKAR2B),ENSG00000006016(CRLF1),ENSG00000006210(CX3CL1),ENSG00000006432(MAP3K9),ENSG00000006634(DBF4),ENSG00000007171(NOS2),ENSG00000007952(NOX1),ENSG00000008710(PKD1),ENSG00000008735(MAPK8IP2),ENSG0000000…
BP	GO:0032880	regulation of protein localization	643	1016	0.00107	0.0743174	ENSG00000000938(FGR),ENSG00000002330(BAD),ENSG00000004468(CD38),ENSG00000004487(KDM1A),ENSG00000005022(SLC25A5),ENSG00000006125(AP2B1),ENSG00000006210(CX3CL1),ENSG00000006740(ARHGAP44),ENSG00000007047(MARK4),ENSG00000007171(NOS2),ENSG00000007402(CACNA2D2),ENSG00000007516(BAIAP3),ENSG00000008196(TFAP2B),ENSG00000008300(CELSR3),ENSG00000008710(PKD1),ENSG00000009694(TENM1),ENSG00000010310(GIPR),ENSG…
BP	GO:0009059	macromolecule biosynthetic process	3101	5131	0.00108	0.0745016	ENSG00000001084(GCLC),ENSG00000001167(NFYA),ENSG00000002587(HS3ST1),ENSG00000003402(CFLAR),ENSG00000004468(CD38),ENSG00000004487(KDM1A),ENSG00000004848(ARX),ENSG00000004975(DVL2),ENSG00000005007(UPF1),ENSG00000005073(HOXA11),ENSG00000005100(DHX33),ENSG00000005102(MEOX1),ENSG00000005156(LIG3),ENSG00000005339(CREBBP),ENSG00000005513(SOX8),ENSG00000005801(ZNF195),ENSG00000005889(ZFX),ENSG00000006210…
CC	GO:0031090	organelle membrane	1816	2970	0.00108	0.0745016	ENSG00000000938(FGR),ENSG00000001561(ENPP4),ENSG00000002330(BAD),ENSG00000003137(CYP26B1),ENSG00000004139(SARM1),ENSG00000004468(CD38),ENSG00000004779(NDUFAB1),ENSG00000004961(HCCS),ENSG00000005022(SLC25A5),ENSG00000005059(MCUB),ENSG00000005206(SPPL2B),ENSG00000005844(ITGAL),ENSG00000005893(LAMP2),ENSG00000005961(ITGA2B),ENSG00000006007(GDE1),ENSG00000006116(CACNG3),ENSG00000006125(AP2B1),ENSG000…
MF	GO:0032451	demethylase activity	31	37	0.00113	0.0774241	ENSG00000004487(KDM1A),ENSG00000006459(KDM7A),ENSG00000008083(JARID2),ENSG00000012817(KDM5D),ENSG00000066135(KDM4A),ENSG00000073614(KDM5A),ENSG00000089094(KDM2B),ENSG00000091542(ALKBH5),ENSG00000100601(ALKBH1),ENSG00000115548(KDM3A),ENSG00000117139(KDM5B),ENSG00000120733(KDM3B),ENSG00000127663(KDM4B),ENSG00000132510(KDM6B),ENSG00000132763(MMACHC),ENSG00000140465(CYP1A1),ENSG00000140505(CYP1A2),EN…
BP	GO:0000122	negative regulation of transcription from RNA polymerase II promoter	530	831	0.00113	0.0774241	ENSG00000004487(KDM1A),ENSG00000004848(ARX),ENSG00000005339(CREBBP),ENSG00000007968(E2F2),ENSG00000008083(JARID2),ENSG00000008196(TFAP2B),ENSG00000009950(MLXIPL),ENSG00000018408(WWTR1),ENSG00000019549(SNAI2),ENSG00000023734(STRAP),ENSG00000025434(NR1H3),ENSG00000033800(PIAS1),ENSG00000035928(RFC1),ENSG00000036672(USP2),ENSG00000037965(HOXC8),ENSG00000047410(TPR),ENSG00000047644(WWC3),ENSG00000048…
BP	GO:0048167	regulation of synaptic plasticity	129	185	0.00116	0.079212	ENSG00000004468(CD38),ENSG00000006210(CX3CL1),ENSG00000011347(SYT7),ENSG00000020129(NCDN),ENSG00000036530(CYP46A1),ENSG00000061337(LZTS1),ENSG00000073756(PTGS2),ENSG00000079841(RIMS1),ENSG00000080815(PSEN1),ENSG00000082701(GSK3B),ENSG00000096433(ITPR3),ENSG00000097007(ABL1),ENSG00000100151(PICK1),ENSG00000100321(SYNGR1),ENSG00000100678(SLC8A3),ENSG00000100968(NFATC4),ENSG00000102081(FMR1),ENSG000…
BP	GO:0006875	cellular metal ion homeostasis	371	572	0.00117	0.0796267	ENSG00000004468(CD38),ENSG00000004948(CALCR),ENSG00000005059(MCUB),ENSG00000005379(TSPOAP1),ENSG00000005700(IBTK),ENSG00000006128(TAC1),ENSG00000006210(CX3CL1),ENSG00000008710(PKD1),ENSG00000010310(GIPR),ENSG00000010610(CD4),ENSG00000014824(SLC30A9),ENSG00000017260(ATP2C1),ENSG00000018280(SLC11A1),ENSG00000018625(ATP1A2),ENSG00000030110(BAK1),ENSG00000036828(CASR),ENSG00000047597(XK),ENSG00000049…
BP	GO:0010810	regulation of cell-substrate adhesion	143	207	0.0012	0.0808545	ENSG00000006210(CX3CL1),ENSG00000034971(MYOC),ENSG00000044524(EPHA3),ENSG00000050030(NEXMIF),ENSG00000064042(LIMCH1),ENSG00000065613(SLK),ENSG00000066427(ATXN3),ENSG00000070831(CDC42),ENSG00000071054(MAP4K4),ENSG00000076826(CAMSAP3),ENSG00000077942(FBLN1),ENSG00000079691(CARMIL1),ENSG00000082701(GSK3B),ENSG00000087589(CASS4),ENSG00000091409(ITGA6),ENSG00000091879(ANGPT2),ENSG00000096968(JAK2),ENS…
BP	GO:1904707	positive regulation of vascular smooth muscle cell proliferation	28	33	0.0012	0.0808545	ENSG00000017427(IGF1),ENSG00000065135(GNAI3),ENSG00000065970(FOXJ2),ENSG00000078401(EDN1),ENSG00000087245(MMP2),ENSG00000096968(JAK2),ENSG00000100311(PDGFB),ENSG00000100985(MMP9),ENSG00000102678(FGF9),ENSG00000107779(BMPR1A),ENSG00000114353(GNAI2),ENSG00000115461(IGFBP5),ENSG00000116604(MEF2D),ENSG00000116688(MFN2),ENSG00000119508(NR4A3),ENSG00000124588(NQO2),ENSG00000135679(MDM2),ENSG00000135744…
BP	GO:1901362	organic cyclic compound biosynthetic process	2651	4373	0.0012	0.0808545	ENSG00000001084(GCLC),ENSG00000001167(NFYA),ENSG00000003402(CFLAR),ENSG00000004468(CD38),ENSG00000004487(KDM1A),ENSG00000004848(ARX),ENSG00000004975(DVL2),ENSG00000005073(HOXA11),ENSG00000005100(DHX33),ENSG00000005102(MEOX1),ENSG00000005156(LIG3),ENSG00000005339(CREBBP),ENSG00000005379(TSPOAP1),ENSG00000005513(SOX8),ENSG00000005801(ZNF195),ENSG00000005889(ZFX),ENSG00000006025(AC003665.1),ENSG0000…
MF	GO:0004177	aminopeptidase activity	38	47	0.00123	0.0826014	ENSG00000002549(LAP3),ENSG00000072657(TRHDE),ENSG00000074603(DPP8),ENSG00000077616(NAALAD2),ENSG00000102996(MMP15),ENSG00000103811(CTSH),ENSG00000108039(XPNPEP1),ENSG00000108578(BLMH),ENSG00000111142(METAP2),ENSG00000111144(LTA4H),ENSG00000112812(PRSS16),ENSG00000113441(LNPEP),ENSG00000122121(XPNPEP2),ENSG00000124299(PEPD),ENSG00000134900(TPP2),ENSG00000137509(PRCP),ENSG00000138792(ENPEP),ENSG000…
BP	GO:0009058	biosynthetic process	3788	6296	0.00124	0.0829982	ENSG00000001084(GCLC),ENSG00000001167(NFYA),ENSG00000002587(HS3ST1),ENSG00000003402(CFLAR),ENSG00000003987(MTMR7),ENSG00000003989(SLC7A2),ENSG00000004468(CD38),ENSG00000004487(KDM1A),ENSG00000004779(NDUFAB1),ENSG00000004799(PDK4),ENSG00000004848(ARX),ENSG00000004975(DVL2),ENSG00000005007(UPF1),ENSG00000005073(HOXA11),ENSG00000005100(DHX33),ENSG00000005102(MEOX1),ENSG00000005156(LIG3),ENSG00000005…
BP	GO:0006928	movement of cell or subcellular component	1251	2025	0.00127	0.0847265	ENSG00000000457(SCYL3),ENSG00000000938(FGR),ENSG00000001617(SEMA3F),ENSG00000001631(KRIT1),ENSG00000004809(SLC22A16),ENSG00000004848(ARX),ENSG00000005513(SOX8),ENSG00000005844(ITGAL),ENSG00000005961(ITGA2B),ENSG00000006128(TAC1),ENSG00000006210(CX3CL1),ENSG00000006327(TNFRSF12A),ENSG00000007168(PAFAH1B1),ENSG00000007952(NOX1),ENSG00000008300(CELSR3),ENSG00000008853(RHOBTB2),ENSG00000010278(CD9),E…
BP	GO:0019725	cellular homeostasis	613	968	0.00128	0.0851137	ENSG00000001084(GCLC),ENSG00000001631(KRIT1),ENSG00000002330(BAD),ENSG00000004468(CD38),ENSG00000004939(SLC4A1),ENSG00000004948(CALCR),ENSG00000005007(UPF1),ENSG00000005059(MCUB),ENSG00000005379(TSPOAP1),ENSG00000005381(MPO),ENSG00000005700(IBTK),ENSG00000005893(LAMP2),ENSG00000006128(TAC1),ENSG00000006210(CX3CL1),ENSG00000007171(NOS2),ENSG00000007516(BAIAP3),ENSG00000007952(NOX1),ENSG00000008196…
BP	GO:0098727	maintenance of cell number	114	162	0.0013	0.0861611	ENSG00000008838(MED24),ENSG00000017427(IGF1),ENSG00000066336(SPI1),ENSG00000070193(FGF10),ENSG00000072501(SMC1A),ENSG00000075388(FGF4),ENSG00000075891(PAX2),ENSG00000078674(PCM1),ENSG00000080345(RIF1),ENSG00000087087(SRRT),ENSG00000089094(KDM2B),ENSG00000099917(MED15),ENSG00000102978(POLR2C),ENSG00000103037(SETD6),ENSG00000104332(SFRP1),ENSG00000105894(PTN),ENSG00000106462(EZH2),ENSG00000107779(B…
BP	GO:0071229	cellular response to acid chemical	146	212	0.00131	0.0865411	ENSG00000001084(GCLC),ENSG00000003137(CYP26B1),ENSG00000004799(PDK4),ENSG00000005471(ABCB4),ENSG00000023909(GCLM),ENSG00000024048(UBR2),ENSG00000025039(RRAGD),ENSG00000044524(EPHA3),ENSG00000051523(CYBA),ENSG00000062282(DGAT2),ENSG00000062524(LTK),ENSG00000065150(IPO5),ENSG00000066117(SMARCD1),ENSG00000066468(FGFR2),ENSG00000067992(PDK3),ENSG00000074219(TEAD2),ENSG00000075891(PAX2),ENSG0000007709…
BP	GO:0007167	enzyme linked receptor protein signaling pathway	642	1016	0.00133	0.087577	ENSG00000000938(FGR),ENSG00000004799(PDK4),ENSG00000005339(CREBBP),ENSG00000005882(PDK2),ENSG00000006125(AP2B1),ENSG00000006453(BAIAP2L1),ENSG00000008196(TFAP2B),ENSG00000010610(CD4),ENSG00000011201(ANOS1),ENSG00000011304(PTBP1),ENSG00000011405(PIK3C2A),ENSG00000011422(PLAUR),ENSG00000011465(DCN),ENSG00000013588(GPRC5A),ENSG00000014164(ZC3H3),ENSG00000017427(IGF1),ENSG00000018408(WWTR1),ENSG00000…
BP	GO:0060284	regulation of cell development	589	929	0.00135	0.0884872	ENSG00000001617(SEMA3F),ENSG00000002330(BAD),ENSG00000002746(HECW1),ENSG00000003402(CFLAR),ENSG00000004139(SARM1),ENSG00000004468(CD38),ENSG00000004487(KDM1A),ENSG00000005073(HOXA11),ENSG00000005513(SOX8),ENSG00000006210(CX3CL1),ENSG00000006327(TNFRSF12A),ENSG00000006652(IFRD1),ENSG00000006740(ARHGAP44),ENSG00000006837(CDKL3),ENSG00000007168(PAFAH1B1),ENSG00000007944(MYLIP),ENSG00000008324(SS18L2…
BP	GO:0006464	cellular protein modification process	2504	4127	0.00136	0.0884872	ENSG00000000457(SCYL3),ENSG00000000938(FGR),ENSG00000001036(FUCA2),ENSG00000001084(GCLC),ENSG00000001629(ANKIB1),ENSG00000002745(WNT16),ENSG00000002746(HECW1),ENSG00000003393(ALS2),ENSG00000003402(CFLAR),ENSG00000003509(NDUFAF7),ENSG00000003987(MTMR7),ENSG00000004487(KDM1A),ENSG00000004779(NDUFAB1),ENSG00000004799(PDK4),ENSG00000004948(CALCR),ENSG00000004961(HCCS),ENSG00000004975(DVL2),ENSG000000…
BP	GO:0036211	protein modification process	2504	4127	0.00136	0.0884872	ENSG00000000457(SCYL3),ENSG00000000938(FGR),ENSG00000001036(FUCA2),ENSG00000001084(GCLC),ENSG00000001629(ANKIB1),ENSG00000002745(WNT16),ENSG00000002746(HECW1),ENSG00000003393(ALS2),ENSG00000003402(CFLAR),ENSG00000003509(NDUFAF7),ENSG00000003987(MTMR7),ENSG00000004487(KDM1A),ENSG00000004779(NDUFAB1),ENSG00000004799(PDK4),ENSG00000004948(CALCR),ENSG00000004961(HCCS),ENSG00000004975(DVL2),ENSG000000…
BP	GO:0060341	regulation of cellular localization	592	934	0.00137	0.0884872	ENSG00000000938(FGR),ENSG00000002330(BAD),ENSG00000004487(KDM1A),ENSG00000004948(CALCR),ENSG00000005022(SLC25A5),ENSG00000006125(AP2B1),ENSG00000006210(CX3CL1),ENSG00000006740(ARHGAP44),ENSG00000007047(MARK4),ENSG00000007516(BAIAP3),ENSG00000008710(PKD1),ENSG00000009694(TENM1),ENSG00000010610(CD4),ENSG00000011243(AKAP8L),ENSG00000014164(ZC3H3),ENSG00000018189(RUFY3),ENSG00000018408(WWTR1),ENSG000…
BP	GO:0043551	regulation of phosphatidylinositol 3-kinase activity	44	56	0.00137	0.0884872	ENSG00000000938(FGR),ENSG00000068078(FGFR3),ENSG00000070831(CDC42),ENSG00000070886(EPHA8),ENSG00000097033(SH3GLB1),ENSG00000100100(PIK3IP1),ENSG00000100311(PDGFB),ENSG00000101082(SLA2),ENSG00000102755(FLT1),ENSG00000105329(AC011462.1),ENSG00000105647(PIK3R2),ENSG00000105875(WDR91),ENSG00000110148(CCKBR),ENSG00000113721(PDGFRB),ENSG00000114737(CISH),ENSG00000120156(TEK),ENSG00000120899(PTK2B),ENSG…
BP	GO:0009790	embryo development	637	1008	0.00137	0.0884872	ENSG00000001617(SEMA3F),ENSG00000002745(WNT16),ENSG00000003137(CYP26B1),ENSG00000003393(ALS2),ENSG00000004975(DVL2),ENSG00000005073(HOXA11),ENSG00000005102(MEOX1),ENSG00000005339(CREBBP),ENSG00000005513(SOX8),ENSG00000006451(RALA),ENSG00000007168(PAFAH1B1),ENSG00000008710(PKD1),ENSG00000009709(PAX7),ENSG00000011132(APBA3),ENSG00000011143(MKS1),ENSG00000013275(PSMC4),ENSG00000017427(IGF1),ENSG0000…
MF	GO:0043168	anion binding	1726	2806	0.00138	0.0885689	ENSG00000000457(SCYL3),ENSG00000000938(FGR),ENSG00000001084(GCLC),ENSG00000001631(KRIT1),ENSG00000002330(BAD),ENSG00000002726(AOC1),ENSG00000002919(SNX11),ENSG00000003137(CYP26B1),ENSG00000004059(ARF5),ENSG00000004487(KDM1A),ENSG00000004779(NDUFAB1),ENSG00000004799(PDK4),ENSG00000004846(ABCB5),ENSG00000005007(UPF1),ENSG00000005100(DHX33),ENSG00000005156(LIG3),ENSG00000005249(PRKAR2B),ENSG00000005…
BP	GO:1901576	organic substance biosynthetic process	3738	6213	0.00138	0.0885689	ENSG00000001084(GCLC),ENSG00000001167(NFYA),ENSG00000002587(HS3ST1),ENSG00000003402(CFLAR),ENSG00000003987(MTMR7),ENSG00000004468(CD38),ENSG00000004487(KDM1A),ENSG00000004779(NDUFAB1),ENSG00000004799(PDK4),ENSG00000004848(ARX),ENSG00000004975(DVL2),ENSG00000005007(UPF1),ENSG00000005073(HOXA11),ENSG00000005100(DHX33),ENSG00000005102(MEOX1),ENSG00000005156(LIG3),ENSG00000005339(CREBBP),ENSG00000005…
MF	GO:0003677	DNA binding	1559	2528	0.0014	0.0895691	ENSG00000001167(NFYA),ENSG00000003756(RBM5),ENSG00000004487(KDM1A),ENSG00000004848(ARX),ENSG00000005007(UPF1),ENSG00000005073(HOXA11),ENSG00000005100(DHX33),ENSG00000005102(MEOX1),ENSG00000005156(LIG3),ENSG00000005339(CREBBP),ENSG00000005513(SOX8),ENSG00000005801(ZNF195),ENSG00000005889(ZFX),ENSG00000006576(PHTF2),ENSG00000007545(CRAMP1),ENSG00000007968(E2F2),ENSG00000008083(JARID2),ENSG000000081…
BP	GO:0040011	locomotion	1111	1793	0.00142	0.090563	ENSG00000000457(SCYL3),ENSG00000000938(FGR),ENSG00000001617(SEMA3F),ENSG00000001631(KRIT1),ENSG00000004809(SLC22A16),ENSG00000004848(ARX),ENSG00000005513(SOX8),ENSG00000005844(ITGAL),ENSG00000005961(ITGA2B),ENSG00000006128(TAC1),ENSG00000006210(CX3CL1),ENSG00000006327(TNFRSF12A),ENSG00000006451(RALA),ENSG00000007168(PAFAH1B1),ENSG00000007952(NOX1),ENSG00000008300(CELSR3),ENSG00000008853(RHOBTB2),…
BP	GO:0071695	anatomical structure maturation	117	167	0.00147	0.0934579	ENSG00000004487(KDM1A),ENSG00000006210(CX3CL1),ENSG00000006607(FARP2),ENSG00000012174(MBTPS2),ENSG00000017427(IGF1),ENSG00000034971(MYOC),ENSG00000037474(NSUN2),ENSG00000062038(CDH3),ENSG00000064999(ANKS1A),ENSG00000068078(FGFR3),ENSG00000070886(EPHA8),ENSG00000071539(TRIP13),ENSG00000073803(MAP3K13),ENSG00000074660(SCARF1),ENSG00000075891(PAX2),ENSG00000080298(RFX3),ENSG00000083223(TUT7),ENSG000…
BP	GO:0003198	epithelial to mesenchymal transition involved in endocardial cushion formation	16	17	0.00149	0.0941392	ENSG00000019549(SNAI2),ENSG00000092969(TGFB2),ENSG00000106799(TGFBR1),ENSG00000106991(ENG),ENSG00000115170(ACVR1),ENSG00000120149(MSX2),ENSG00000124216(SNAI1),ENSG00000135547(HEY2),ENSG00000141646(SMAD4),ENSG00000148400(NOTCH1),ENSG00000163132(MSX1),ENSG00000163513(TGFBR2),ENSG00000163909(HEYL),ENSG00000166292(TMEM100),ENSG00000168214(RBPJ),ENSG00000183691(NOG)
BP	GO:0060080	inhibitory postsynaptic potential	16	17	0.00149	0.0941392	ENSG00000069696(DRD4),ENSG00000079841(RIMS1),ENSG00000080854(IGSF9B),ENSG00000101188(NTSR1),ENSG00000101204(CHRNA4),ENSG00000128271(ADORA2A),ENSG00000145888(GLRA1),ENSG00000164418(GRIK2),ENSG00000166206(GABRB3),ENSG00000169992(NLGN2),ENSG00000174576(NPAS4),ENSG00000176406(RIMS2),ENSG00000183044(ABAT),ENSG00000188916(INSYN2),ENSG00000196338(NLGN3),ENSG00000198722(UNC13B)
BP	GO:0010812	negative regulation of cell-substrate adhesion	48	62	0.0015	0.0944767	ENSG00000006210(CX3CL1),ENSG00000034971(MYOC),ENSG00000050030(NEXMIF),ENSG00000071054(MAP4K4),ENSG00000077942(FBLN1),ENSG00000091879(ANGPT2),ENSG00000103647(CORO2B),ENSG00000106366(SERPINE1),ENSG00000107104(KANK1),ENSG00000108821(COL1A1),ENSG00000110880(CORO1C),ENSG00000111846(GCNT2),ENSG00000112679(DUSP22),ENSG00000119185(ITGB1BP1),ENSG00000122592(HOXA7),ENSG00000123384(LRP1),ENSG00000133110(POS…
BP	GO:0006644	phospholipid metabolic process	283	431	0.00151	0.0948121	ENSG00000000938(FGR),ENSG00000003987(MTMR7),ENSG00000006007(GDE1),ENSG00000006530(AGK),ENSG00000007168(PAFAH1B1),ENSG00000007541(PIGQ),ENSG00000011405(PIK3C2A),ENSG00000021762(OSBPL5),ENSG00000026652(AGPAT4),ENSG00000032444(PNPLA6),ENSG00000035115(SH3YL1),ENSG00000038210(PI4K2B),ENSG00000040933(INPP4A),ENSG00000060642(PIGV),ENSG00000063601(MTMR1),ENSG00000065357(DGKA),ENSG00000067064(IDI1),ENSG00…
MF	GO:0099094	ligand-gated cation channel activity	63	84	0.00153	0.0957714	ENSG00000055118(KCNH2),ENSG00000055732(MCOLN3),ENSG00000080644(CHRNA3),ENSG00000096433(ITPR3),ENSG00000099337(KCNK6),ENSG00000101204(CHRNA4),ENSG00000104321(TRPA1),ENSG00000104369(JPH1),ENSG00000105464(GRIN2D),ENSG00000105737(GRIK5),ENSG00000108556(CHRNE),ENSG00000110881(ASIC1),ENSG00000117971(CHRNB4),ENSG00000119782(FKBP1B),ENSG00000120457(KCNJ5),ENSG00000120899(PTK2B),ENSG00000120903(CHRNA2),EN…
BP	GO:1901700	response to oxygen-containing compound	1013	1631	0.00155	0.0964281	ENSG00000001084(GCLC),ENSG00000002330(BAD),ENSG00000002726(AOC1),ENSG00000003137(CYP26B1),ENSG00000003402(CFLAR),ENSG00000004139(SARM1),ENSG00000004468(CD38),ENSG00000004487(KDM1A),ENSG00000004799(PDK4),ENSG00000004948(CALCR),ENSG00000005007(UPF1),ENSG00000005249(PRKAR2B),ENSG00000005381(MPO),ENSG00000005471(ABCB4),ENSG00000005882(PDK2),ENSG00000006025(AC003665.1),ENSG00000006128(TAC1),ENSG000000…
CC	GO:0043226	organelle	8003	13509	0.00155	0.0964281	ENSG00000000003(TSPAN6),ENSG00000000457(SCYL3),ENSG00000000938(FGR),ENSG00000001036(FUCA2),ENSG00000001167(NFYA),ENSG00000001460(STPG1),ENSG00000001497(LAS1L),ENSG00000001561(ENPP4),ENSG00000001631(KRIT1),ENSG00000002330(BAD),ENSG00000002549(LAP3),ENSG00000002587(HS3ST1),ENSG00000002726(AOC1),ENSG00000002834(LASP1),ENSG00000002919(SNX11),ENSG00000003137(CYP26B1),ENSG00000003393(ALS2),ENSG00000003…
BP	GO:0051960	regulation of nervous system development	581	917	0.00159	0.0983134	ENSG00000001617(SEMA3F),ENSG00000002746(HECW1),ENSG00000003402(CFLAR),ENSG00000004139(SARM1),ENSG00000004468(CD38),ENSG00000004487(KDM1A),ENSG00000004975(DVL2),ENSG00000005513(SOX8),ENSG00000006210(CX3CL1),ENSG00000006327(TNFRSF12A),ENSG00000006652(IFRD1),ENSG00000006740(ARHGAP44),ENSG00000006837(CDKL3),ENSG00000007168(PAFAH1B1),ENSG00000007944(MYLIP),ENSG00000008324(SS18L2),ENSG00000010319(SEMA3…
BP	GO:0019216	regulation of lipid metabolic process	258	391	0.00159	0.0983134	ENSG00000000938(FGR),ENSG00000001167(NFYA),ENSG00000004799(PDK4),ENSG00000005339(CREBBP),ENSG00000005471(ABCB4),ENSG00000005882(PDK2),ENSG00000006831(ADIPOR2),ENSG00000009950(MLXIPL),ENSG00000012174(MBTPS2),ENSG00000019549(SNAI2),ENSG00000025434(NR1H3),ENSG00000035681(NSMAF),ENSG00000062282(DGAT2),ENSG00000063601(MTMR1),ENSG00000065833(ME1),ENSG00000066027(PPP2R5A),ENSG00000067064(IDI1),ENSG00000…
BP	GO:0043412	macromolecule modification	2626	4335	0.00161	0.0989467	ENSG00000000457(SCYL3),ENSG00000000938(FGR),ENSG00000001036(FUCA2),ENSG00000001084(GCLC),ENSG00000001629(ANKIB1),ENSG00000002745(WNT16),ENSG00000002746(HECW1),ENSG00000003393(ALS2),ENSG00000003402(CFLAR),ENSG00000003509(NDUFAF7),ENSG00000003987(MTMR7),ENSG00000004487(KDM1A),ENSG00000004779(NDUFAB1),ENSG00000004799(PDK4),ENSG00000004948(CALCR),ENSG00000004961(HCCS),ENSG00000004975(DVL2),ENSG000000…
BP	GO:0030036	actin cytoskeleton organization	416	647	0.00161	0.0989467	ENSG00000003402(CFLAR),ENSG00000005108(THSD7A),ENSG00000006128(TAC1),ENSG00000006210(CX3CL1),ENSG00000006451(RALA),ENSG00000006453(BAIAP2L1),ENSG00000006607(FARP2),ENSG00000006740(ARHGAP44),ENSG00000006747(SCIN),ENSG00000007168(PAFAH1B1),ENSG00000008853(RHOBTB2),ENSG00000009694(TENM1),ENSG00000010322(NISCH),ENSG00000017260(ATP2C1),ENSG00000018189(RUFY3),ENSG00000024422(EHD2),ENSG00000027644(INSRR…
CC	GO:0044309	neuron spine	118	169	0.00162	0.0992605	ENSG00000003393(ALS2),ENSG00000005249(PRKAR2B),ENSG00000006740(ARHGAP44),ENSG00000011132(APBA3),ENSG00000018625(ATP1A2),ENSG00000034053(APBA2),ENSG00000047579(DTNBP1),ENSG00000059915(PSD),ENSG00000061337(LZTS1),ENSG00000063015(SEZ6),ENSG00000070831(CDC42),ENSG00000072694(FCGR2B),ENSG00000075142(SRI),ENSG00000077522(ACTN2),ENSG00000077943(ITGA8),ENSG00000079482(OPHN1),ENSG00000080709(KCNN2),ENSG00…
BP	GO:0045597	positive regulation of cell differentiation	604	955	0.00163	0.0995724	ENSG00000002330(BAD),ENSG00000003137(CYP26B1),ENSG00000003402(CFLAR),ENSG00000004487(KDM1A),ENSG00000005073(HOXA11),ENSG00000005513(SOX8),ENSG00000005981(ASB4),ENSG00000006210(CX3CL1),ENSG00000006327(TNFRSF12A),ENSG00000006747(SCIN),ENSG00000006837(CDKL3),ENSG00000007062(PROM1),ENSG00000007168(PAFAH1B1),ENSG00000008324(SS18L2),ENSG00000010610(CD4),ENSG00000010671(BTK),ENSG00000014123(UFL1),ENSG00…
BP	GO:0071359	cellular response to dsRNA	56	74	0.00164	0.0998824	ENSG00000055917(PUM2),ENSG00000083223(TUT7),ENSG00000084073(ZMPSTE24),ENSG00000087087(SRRT),ENSG00000088888(MAVS),ENSG00000089041(P2RX7),ENSG00000090432(MUL1),ENSG00000091831(ESR1),ENSG00000092847(AGO1),ENSG00000100403(ZC3H7B),ENSG00000101782(RIOK3),ENSG00000105329(AC011462.1),ENSG00000105974(CAV1),ENSG00000107201(DDX58),ENSG00000108654(DDX5),ENSG00000115267(IFIH1),ENSG00000116918(TSNAX),ENSG0000…
BP	GO:0010454	negative regulation of cell fate commitment	12	12	0.00166	0.100198	ENSG00000073861(TBX21),ENSG00000107984(DKK1),ENSG00000115318(LOXL3),ENSG00000124664(SPDEF),ENSG00000145423(SFRP2),ENSG00000148826(NKX6-2),ENSG00000154342(WNT3A),ENSG00000155760(FZD7),ENSG00000164736(SOX17),ENSG00000166823(MESP1),ENSG00000171243(SOSTDC1),ENSG00000174332(GLIS1)
BP	GO:0035330	regulation of hippo signaling	12	12	0.00166	0.100198	ENSG00000047644(WWC3),ENSG00000075413(MARK3),ENSG00000113645(WWC1),ENSG00000120162(MOB3B),ENSG00000129474(AJUBA),ENSG00000142279(WTIP),ENSG00000144791(LIMD1),ENSG00000151208(DLG5),ENSG00000151718(WWC2),ENSG00000160602(AC010761.1),ENSG00000176887(SOX11),ENSG00000186575(NF2)
BP	GO:0042415	norepinephrine metabolic process	12	12	0.00166	0.100198	ENSG00000079931(MOXD1),ENSG00000085662(AKR1B1),ENSG00000107485(GATA3),ENSG00000116016(EPAS1),ENSG00000123454(DBH),ENSG00000164107(HAND2),ENSG00000164197(RNF180),ENSG00000165240(ATP7A),ENSG00000173404(INSM1),ENSG00000180176(TH),ENSG00000185345(PRKN),ENSG00000187823(RTL4)
BP	GO:0051270	regulation of cellular component movement	613	970	0.00167	0.100502	ENSG00000000938(FGR),ENSG00000001617(SEMA3F),ENSG00000001631(KRIT1),ENSG00000005961(ITGA2B),ENSG00000006128(TAC1),ENSG00000006210(CX3CL1),ENSG00000010278(CD9),ENSG00000010319(SEMA3G),ENSG00000010322(NISCH),ENSG00000011405(PIK3C2A),ENSG00000011465(DCN),ENSG00000012171(SEMA3B),ENSG00000017427(IGF1),ENSG00000018189(RUFY3),ENSG00000018625(ATP1A2),ENSG00000019549(SNAI2),ENSG00000019582(CD74),ENSG00000…
CC	GO:0043197	dendritic spine	116	166	0.00169	0.101405	ENSG00000003393(ALS2),ENSG00000005249(PRKAR2B),ENSG00000006740(ARHGAP44),ENSG00000011132(APBA3),ENSG00000018625(ATP1A2),ENSG00000034053(APBA2),ENSG00000047579(DTNBP1),ENSG00000059915(PSD),ENSG00000061337(LZTS1),ENSG00000063015(SEZ6),ENSG00000070831(CDC42),ENSG00000072694(FCGR2B),ENSG00000075142(SRI),ENSG00000077522(ACTN2),ENSG00000077943(ITGA8),ENSG00000079482(OPHN1),ENSG00000080709(KCNN2),ENSG00…
BP	GO:0072503	cellular divalent inorganic cation homeostasis	316	485	0.00174	0.104097	ENSG00000004468(CD38),ENSG00000004948(CALCR),ENSG00000005059(MCUB),ENSG00000005379(TSPOAP1),ENSG00000005700(IBTK),ENSG00000006128(TAC1),ENSG00000006210(CX3CL1),ENSG00000008710(PKD1),ENSG00000010310(GIPR),ENSG00000010610(CD4),ENSG00000014824(SLC30A9),ENSG00000017260(ATP2C1),ENSG00000018280(SLC11A1),ENSG00000018625(ATP1A2),ENSG00000030110(BAK1),ENSG00000036828(CASR),ENSG00000047597(XK),ENSG00000050…
BP	GO:0000904	cell morphogenesis involved in differentiation	472	739	0.00175	0.104387	ENSG00000001617(SEMA3F),ENSG00000002746(HECW1),ENSG00000003393(ALS2),ENSG00000004139(SARM1),ENSG00000004848(ARX),ENSG00000006327(TNFRSF12A),ENSG00000006652(IFRD1),ENSG00000006740(ARHGAP44),ENSG00000006837(CDKL3),ENSG00000007168(PAFAH1B1),ENSG00000008300(CELSR3),ENSG00000008324(SS18L2),ENSG00000008735(MAPK8IP2),ENSG00000010319(SEMA3G),ENSG00000011009(LYPLA2),ENSG00000011201(ANOS1),ENSG00000012171(…
MF	GO:0070530	K63-linked polyubiquitin modification-dependent protein binding	19	21	0.00177	0.104942	ENSG00000010072(SPRTN),ENSG00000019995(ZRANB1),ENSG00000055208(TAB2),ENSG00000087206(UIMC1),ENSG00000118503(TNFAIP3),ENSG00000121988(ZRANB3),ENSG00000126804(ZBTB1),ENSG00000128923(MINDY2),ENSG00000161011(SQSTM1),ENSG00000162585(FAAP20),ENSG00000163961(RNF168),ENSG00000164053(ATRIP),ENSG00000166439(RNF169),ENSG00000167716(WDR81),ENSG00000168884(TNIP2),ENSG00000169918(OTUD7A),ENSG00000178685(PARP10…
BP	GO:0072001	renal system development	199	297	0.00177	0.104942	ENSG00000003137(CYP26B1),ENSG00000003402(CFLAR),ENSG00000005073(HOXA11),ENSG00000005513(SOX8),ENSG00000006016(CRLF1),ENSG00000007062(PROM1),ENSG00000008196(TFAP2B),ENSG00000008710(PKD1),ENSG00000011465(DCN),ENSG00000018408(WWTR1),ENSG00000030066(NUP160),ENSG00000032742(IFT88),ENSG00000048392(RRM2B),ENSG00000049883(PTCD2),ENSG00000054598(FOXC1),ENSG00000058262(SEC61A1),ENSG00000066468(FGFR2),ENSG0…
MF	GO:0019787	ubiquitin-like protein transferase activity	275	417	0.00178	0.104942	ENSG00000001629(ANKIB1),ENSG00000002746(HECW1),ENSG00000005812(FBXL3),ENSG00000005981(ASB4),ENSG00000007944(MYLIP),ENSG00000008838(MED24),ENSG00000009335(UBE3C),ENSG00000012963(UBR7),ENSG00000013561(RNF14),ENSG00000014123(UFL1),ENSG00000022840(RNF10),ENSG00000023445(BIRC3),ENSG00000024048(UBR2),ENSG00000033800(PIAS1),ENSG00000034677(RNF19A),ENSG00000043143(JADE2),ENSG00000048140(TSPAN17),ENSG0000…
BP	GO:0001952	regulation of cell-matrix adhesion	83	115	0.00178	0.104942	ENSG00000006210(CX3CL1),ENSG00000034971(MYOC),ENSG00000044524(EPHA3),ENSG00000050030(NEXMIF),ENSG00000064042(LIMCH1),ENSG00000065613(SLK),ENSG00000071054(MAP4K4),ENSG00000076826(CAMSAP3),ENSG00000082701(GSK3B),ENSG00000097007(ABL1),ENSG00000101311(FERMT1),ENSG00000104332(SFRP1),ENSG00000105810(CDK6),ENSG00000106366(SERPINE1),ENSG00000108861(DUSP3),ENSG00000109743(BST1),ENSG00000110880(CORO1C),ENS…
CC	GO:0000139	Golgi membrane	477	748	0.00179	0.105226	ENSG00000005206(SPPL2B),ENSG00000007516(BAIAP3),ENSG00000008118(CAMK1G),ENSG00000008256(CYTH3),ENSG00000008513(ST3GAL1),ENSG00000008710(PKD1),ENSG00000011478(QPCTL),ENSG00000012174(MBTPS2),ENSG00000017260(ATP2C1),ENSG00000019582(CD74),ENSG00000033170(FUT8),ENSG00000047932(GOPC),ENSG00000049245(VAMP3),ENSG00000060566(CREB3L3),ENSG00000064225(ST3GAL6),ENSG00000065135(GNAI3),ENSG00000065923(SLC9A7),…
BP	GO:0048870	cell motility	973	1566	0.00181	0.105485	ENSG00000000457(SCYL3),ENSG00000000938(FGR),ENSG00000001617(SEMA3F),ENSG00000001631(KRIT1),ENSG00000004809(SLC22A16),ENSG00000004848(ARX),ENSG00000005513(SOX8),ENSG00000005844(ITGAL),ENSG00000005961(ITGA2B),ENSG00000006128(TAC1),ENSG00000006210(CX3CL1),ENSG00000006327(TNFRSF12A),ENSG00000007168(PAFAH1B1),ENSG00000007952(NOX1),ENSG00000008300(CELSR3),ENSG00000008853(RHOBTB2),ENSG00000010278(CD9),E…
BP	GO:0051674	localization of cell	973	1566	0.00181	0.105485	ENSG00000000457(SCYL3),ENSG00000000938(FGR),ENSG00000001617(SEMA3F),ENSG00000001631(KRIT1),ENSG00000004809(SLC22A16),ENSG00000004848(ARX),ENSG00000005513(SOX8),ENSG00000005844(ITGAL),ENSG00000005961(ITGA2B),ENSG00000006128(TAC1),ENSG00000006210(CX3CL1),ENSG00000006327(TNFRSF12A),ENSG00000007168(PAFAH1B1),ENSG00000007952(NOX1),ENSG00000008300(CELSR3),ENSG00000008853(RHOBTB2),ENSG00000010278(CD9),E…
BP	GO:0050767	regulation of neurogenesis	514	808	0.00181	0.105485	ENSG00000001617(SEMA3F),ENSG00000002746(HECW1),ENSG00000003402(CFLAR),ENSG00000004139(SARM1),ENSG00000004468(CD38),ENSG00000004487(KDM1A),ENSG00000005513(SOX8),ENSG00000006210(CX3CL1),ENSG00000006327(TNFRSF12A),ENSG00000006652(IFRD1),ENSG00000006740(ARHGAP44),ENSG00000006837(CDKL3),ENSG00000007168(PAFAH1B1),ENSG00000007944(MYLIP),ENSG00000008324(SS18L2),ENSG00000010319(SEMA3G),ENSG00000012171(SEM…
BP	GO:0034645	cellular macromolecule biosynthetic process	3004	4975	0.00182	0.105763	ENSG00000001084(GCLC),ENSG00000001167(NFYA),ENSG00000002587(HS3ST1),ENSG00000003402(CFLAR),ENSG00000004468(CD38),ENSG00000004487(KDM1A),ENSG00000004848(ARX),ENSG00000004975(DVL2),ENSG00000005007(UPF1),ENSG00000005073(HOXA11),ENSG00000005100(DHX33),ENSG00000005102(MEOX1),ENSG00000005156(LIG3),ENSG00000005339(CREBBP),ENSG00000005513(SOX8),ENSG00000005801(ZNF195),ENSG00000005889(ZFX),ENSG00000006210…
MF	GO:0016772	transferase activity, transferring phosphorus-containing groups	625	986	0.00189	0.109517	ENSG00000000457(SCYL3),ENSG00000000938(FGR),ENSG00000004799(PDK4),ENSG00000005249(PRKAR2B),ENSG00000005882(PDK2),ENSG00000006432(MAP3K9),ENSG00000006530(AGK),ENSG00000006837(CDKL3),ENSG00000007047(MARK4),ENSG00000008118(CAMK1G),ENSG00000008128(CDK11A),ENSG00000009954(BAZ1B),ENSG00000010219(DYRK4),ENSG00000010671(BTK),ENSG00000011243(AKAP8L),ENSG00000011405(PIK3C2A),ENSG00000012983(MAP4K5),ENSG000…
BP	GO:0019827	stem cell population maintenance	112	160	0.00192	0.110624	ENSG00000008838(MED24),ENSG00000066336(SPI1),ENSG00000070193(FGF10),ENSG00000072501(SMC1A),ENSG00000075388(FGF4),ENSG00000075891(PAX2),ENSG00000078674(PCM1),ENSG00000080345(RIF1),ENSG00000087087(SRRT),ENSG00000089094(KDM2B),ENSG00000099917(MED15),ENSG00000102978(POLR2C),ENSG00000103037(SETD6),ENSG00000104332(SFRP1),ENSG00000105894(PTN),ENSG00000107779(BMPR1A),ENSG00000108055(SMC3),ENSG00000111704…
BP	GO:0042063	gliogenesis	190	283	0.00192	0.110624	ENSG00000005513(SOX8),ENSG00000006210(CX3CL1),ENSG00000007168(PAFAH1B1),ENSG00000008277(ADAM22),ENSG00000010278(CD9),ENSG00000014123(UFL1),ENSG00000022840(RNF10),ENSG00000026025(VIM),ENSG00000027075(PRKCH),ENSG00000028137(TNFRSF1B),ENSG00000034971(MYOC),ENSG00000050555(LAMC3),ENSG00000063660(GPC1),ENSG00000065361(ERBB3),ENSG00000070193(FGF10),ENSG00000070785(EIF2B3),ENSG00000072415(MPP5),ENSG0000…
BP	GO:1901342	regulation of vasculature development	210	315	0.00196	0.112608	ENSG00000001631(KRIT1),ENSG00000003402(CFLAR),ENSG00000004776(HSPB6),ENSG00000005981(ASB4),ENSG00000006210(CX3CL1),ENSG00000006327(TNFRSF12A),ENSG00000007968(E2F2),ENSG00000010327(STAB1),ENSG00000011405(PIK3C2A),ENSG00000011465(DCN),ENSG00000019991(HGF),ENSG00000020181(ADGRA2),ENSG00000023191(RNH1),ENSG00000048052(HDAC9),ENSG00000054598(FOXC1),ENSG00000064300(NGFR),ENSG00000065970(FOXJ2),ENSG0000…
BP	GO:1904018	positive regulation of vasculature development	126	182	0.00201	0.115155	ENSG00000003402(CFLAR),ENSG00000004776(HSPB6),ENSG00000005981(ASB4),ENSG00000006210(CX3CL1),ENSG00000011405(PIK3C2A),ENSG00000019991(HGF),ENSG00000048052(HDAC9),ENSG00000067225(PKM),ENSG00000073756(PTGS2),ENSG00000079337(RAPGEF3),ENSG00000091879(ANGPT2),ENSG00000096717(SIRT1),ENSG00000097007(ABL1),ENSG00000100219(XBP1),ENSG00000100292(HMOX1),ENSG00000100311(PDGFB),ENSG00000100644(HIF1A),ENSG00000…
MF	GO:0030695	GTPase regulator activity	202	301	0.00202	0.115402	ENSG00000001631(KRIT1),ENSG00000006740(ARHGAP44),ENSG00000011454(RABGAP1),ENSG00000015568(RGPD5),ENSG00000017797(RALBP1),ENSG00000024526(DEPDC1),ENSG00000029725(RABEP1),ENSG00000031081(ARHGAP31),ENSG00000031823(RANBP3),ENSG00000035499(DEPDC1B),ENSG00000046889(PREX2),ENSG00000047365(ARAP2),ENSG00000054611(TBC1D22A),ENSG00000061938(TNK2),ENSG00000065150(IPO5),ENSG00000065491(TBC1D22B),ENSG000000658…
BP	GO:0010634	positive regulation of epithelial cell migration	99	140	0.00205	0.116787	ENSG00000006128(TAC1),ENSG00000011405(PIK3C2A),ENSG00000020181(ADGRA2),ENSG00000034152(MAP2K3),ENSG00000037280(FLT4),ENSG00000048052(HDAC9),ENSG00000050820(BCAR1),ENSG00000070193(FGF10),ENSG00000071054(MAP4K4),ENSG00000073060(SCARB1),ENSG00000073756(PTGS2),ENSG00000078401(EDN1),ENSG00000092969(TGFB2),ENSG00000094631(HDAC6),ENSG00000095203(EPB41L4B),ENSG00000096717(SIRT1),ENSG00000097007(ABL1),ENS…
BP	GO:0042391	regulation of membrane potential	282	431	0.00209	0.11807	ENSG00000001084(GCLC),ENSG00000002330(BAD),ENSG00000004846(ABCB5),ENSG00000006128(TAC1),ENSG00000007314(SCN4A),ENSG00000008735(MAPK8IP2),ENSG00000011465(DCN),ENSG00000011677(GABRA3),ENSG00000013016(EHD3),ENSG00000018625(ATP1A2),ENSG00000022267(FHL1),ENSG00000022355(GABRA1),ENSG00000023909(GCLM),ENSG00000030110(BAK1),ENSG00000034971(MYOC),ENSG00000039987(BEST2),ENSG00000040531(CTNS),ENSG0000004359…
BP	GO:0003158	endothelium development	86	120	0.00209	0.11807	ENSG00000050767(COL23A1),ENSG00000065970(FOXJ2),ENSG00000079337(RAPGEF3),ENSG00000081052(COL4A4),ENSG00000087274(ADD1),ENSG00000090339(ICAM1),ENSG00000092820(EZR),ENSG00000101445(PPP1R16B),ENSG00000104067(TJP1),ENSG00000104365(IKBKB),ENSG00000105426(PTPRS),ENSG00000105894(PTN),ENSG00000105976(MET),ENSG00000106397(PLOD3),ENSG00000106991(ENG),ENSG00000107223(EDF1),ENSG00000107263(RAPGEF1),ENSG00000…
BP	GO:0099531	presynaptic process involved in chemical synaptic transmission	124	179	0.00209	0.11807	ENSG00000005379(TSPOAP1),ENSG00000007516(BAIAP3),ENSG00000011347(SYT7),ENSG00000021645(NRXN3),ENSG00000034053(APBA2),ENSG00000047579(DTNBP1),ENSG00000064692(SNCAIP),ENSG00000067715(SYT1),ENSG00000069696(DRD4),ENSG00000079841(RIMS1),ENSG00000080644(CHRNA3),ENSG00000080815(PSEN1),ENSG00000082701(GSK3B),ENSG00000087470(DNM1L),ENSG00000089041(P2RX7),ENSG00000089169(RPH3A),ENSG00000099365(STX1B),ENSG0…
BP	GO:0050790	regulation of catalytic activity	1398	2276	0.00213	0.119333	ENSG00000000938(FGR),ENSG00000001631(KRIT1),ENSG00000002330(BAD),ENSG00000003393(ALS2),ENSG00000003402(CFLAR),ENSG00000004975(DVL2),ENSG00000005249(PRKAR2B),ENSG00000005700(IBTK),ENSG00000006210(CX3CL1),ENSG00000006432(MAP3K9),ENSG00000006634(DBF4),ENSG00000006740(ARHGAP44),ENSG00000007168(PAFAH1B1),ENSG00000007171(NOS2),ENSG00000008196(TFAP2B),ENSG00000008710(PKD1),ENSG00000009694(TENM1),ENSG000…
BP	GO:0045844	positive regulation of striated muscle tissue development	53	70	0.00213	0.119333	ENSG00000003137(CYP26B1),ENSG00000017427(IGF1),ENSG00000063660(GPC1),ENSG00000064309(CDON),ENSG00000065361(ERBB3),ENSG00000066468(FGFR2),ENSG00000078401(EDN1),ENSG00000089225(TBX5),ENSG00000102678(FGF9),ENSG00000105329(AC011462.1),ENSG00000105989(WNT2),ENSG00000107779(BMPR1A),ENSG00000108773(KAT2A),ENSG00000111046(MYF6),ENSG00000111049(MYF5),ENSG00000111087(GLI1),ENSG00000112062(MAPK14),ENSG00000…
BP	GO:0048636	positive regulation of muscle organ development	53	70	0.00213	0.119333	ENSG00000003137(CYP26B1),ENSG00000017427(IGF1),ENSG00000063660(GPC1),ENSG00000064309(CDON),ENSG00000065361(ERBB3),ENSG00000066468(FGFR2),ENSG00000078401(EDN1),ENSG00000089225(TBX5),ENSG00000102678(FGF9),ENSG00000105329(AC011462.1),ENSG00000105989(WNT2),ENSG00000107779(BMPR1A),ENSG00000108773(KAT2A),ENSG00000111046(MYF6),ENSG00000111049(MYF5),ENSG00000111087(GLI1),ENSG00000112062(MAPK14),ENSG00000…
CC	GO:0043296	apical junction complex	104	148	0.00214	0.119563	ENSG00000002726(AOC1),ENSG00000008256(CYTH3),ENSG00000035403(VCL),ENSG00000039068(CDH1),ENSG00000044115(CTNNA1),ENSG00000065243(PKN2),ENSG00000066405(CLDN18),ENSG00000072415(MPP5),ENSG00000076826(CAMSAP3),ENSG00000078549(ADCYAP1R1),ENSG00000081026(MAGI3),ENSG00000082458(DLG3),ENSG00000095203(EPB41L4B),ENSG00000100092(SH3BP1),ENSG00000101558(VAPA),ENSG00000103494(RPGRIP1L),ENSG00000104067(TJP1),EN…
BP	GO:1901701	cellular response to oxygen-containing compound	699	1114	0.00222	0.123692	ENSG00000001084(GCLC),ENSG00000002330(BAD),ENSG00000002726(AOC1),ENSG00000003137(CYP26B1),ENSG00000003402(CFLAR),ENSG00000004487(KDM1A),ENSG00000004799(PDK4),ENSG00000005007(UPF1),ENSG00000005249(PRKAR2B),ENSG00000005381(MPO),ENSG00000005471(ABCB4),ENSG00000005882(PDK2),ENSG00000006025(AC003665.1),ENSG00000006210(CX3CL1),ENSG00000006453(BAIAP2L1),ENSG00000007171(NOS2),ENSG00000007516(BAIAP3),ENSG…
MF	GO:0042054	histone methyltransferase activity	45	58	0.00223	0.123909	ENSG00000061455(PRDM6),ENSG00000074266(EED),ENSG00000099381(SETD1A),ENSG00000100462(PRMT5),ENSG00000101945(SUV39H1),ENSG00000104885(DOT1L),ENSG00000106462(EZH2),ENSG00000108799(EZH1),ENSG00000109685(NSD2),ENSG00000111218(PRMT8),ENSG00000112238(PRDM13),ENSG00000116539(ASH1L),ENSG00000116731(PRDM2),ENSG00000117222(RBBP5),ENSG00000118058(KMT2A),ENSG00000126856(PRDM7),ENSG00000129691(ASH2L),ENSG00000…
MF	GO:0072509	divalent inorganic cation transmembrane transporter activity	125	180	0.00224	0.124124	ENSG00000001461(NIPAL3),ENSG00000005379(TSPOAP1),ENSG00000006116(CACNG3),ENSG00000007402(CACNA2D2),ENSG00000008710(PKD1),ENSG00000017260(ATP2C1),ENSG00000018280(SLC11A1),ENSG00000055732(MCOLN3),ENSG00000058262(SEC61A1),ENSG00000058668(ATP2B4),ENSG00000067191(CACNB1),ENSG00000067842(ATP2B3),ENSG00000069018(TRPC7),ENSG00000072315(TRPC5),ENSG00000075429(CACNG5),ENSG00000075461(CACNG4),ENSG0000008081…
BP	GO:0055082	cellular chemical homeostasis	510	803	0.00227	0.125444	ENSG00000001084(GCLC),ENSG00000002330(BAD),ENSG00000004468(CD38),ENSG00000004939(SLC4A1),ENSG00000004948(CALCR),ENSG00000005059(MCUB),ENSG00000005379(TSPOAP1),ENSG00000005700(IBTK),ENSG00000006128(TAC1),ENSG00000006210(CX3CL1),ENSG00000007516(BAIAP3),ENSG00000007952(NOX1),ENSG00000008196(TFAP2B),ENSG00000008710(PKD1),ENSG00000009950(MLXIPL),ENSG00000010310(GIPR),ENSG00000010610(CD4),ENSG000000148…
BP	GO:0061448	connective tissue development	182	271	0.00231	0.127307	ENSG00000003402(CFLAR),ENSG00000005073(HOXA11),ENSG00000005513(SOX8),ENSG00000006747(SCIN),ENSG00000008710(PKD1),ENSG00000009709(PAX7),ENSG00000019549(SNAI2),ENSG00000026508(CD44),ENSG00000036828(CASR),ENSG00000054938(CHRDL2),ENSG00000062282(DGAT2),ENSG00000068078(FGFR3),ENSG00000068885(IFT80),ENSG00000070018(LRP6),ENSG00000072840(EVC),ENSG00000074047(GLI2),ENSG00000075239(ACAT1),ENSG00000075388(…
MF	GO:0018024	histone-lysine N-methyltransferase activity	36	45	0.00236	0.129558	ENSG00000061455(PRDM6),ENSG00000074266(EED),ENSG00000099381(SETD1A),ENSG00000101945(SUV39H1),ENSG00000104885(DOT1L),ENSG00000106462(EZH2),ENSG00000108799(EZH1),ENSG00000109685(NSD2),ENSG00000116539(ASH1L),ENSG00000116731(PRDM2),ENSG00000117222(RBBP5),ENSG00000118058(KMT2A),ENSG00000126856(PRDM7),ENSG00000129691(ASH2L),ENSG00000133247(KMT5C),ENSG00000133895(MEN1),ENSG00000136169(SETDB2),ENSG000001…
BP	GO:0045724	positive regulation of cilium assembly	21	24	0.00237	0.129558	ENSG00000004838(ZMYND10),ENSG00000007047(MARK4),ENSG00000058453(CROCC),ENSG00000100379(KCTD17),ENSG00000103540(CCP110),ENSG00000104237(RP1),ENSG00000115355(CCDC88A),ENSG00000122545(SEPT7),ENSG00000134874(DZIP1),ENSG00000138587(MNS1),ENSG00000140463(BBS4),ENSG00000155875(SAXO1),ENSG00000160007(ARHGAP35),ENSG00000165689(ENTR1),ENSG00000166454(ATMIN),ENSG00000168944(CEP120),ENSG00000169762(TAPT1),EN…
BP	GO:0016197	endosomal transport	207	311	0.00237	0.129558	ENSG00000003393(ALS2),ENSG00000004766(VPS50),ENSG00000006116(CACNG3),ENSG00000006715(VPS41),ENSG00000006740(ARHGAP44),ENSG00000007516(BAIAP3),ENSG00000009844(VTA1),ENSG00000013016(EHD3),ENSG00000024422(EHD2),ENSG00000036054(TBC1D23),ENSG00000038532(CLEC16A),ENSG00000039319(ZFYVE16),ENSG00000049245(VAMP3),ENSG00000051009(FAM160A2),ENSG00000053770(AP5M1),ENSG00000061987(MON2),ENSG00000067208(EVI5),…
BP	GO:0031175	neuron projection development	615	976	0.00238	0.129755	ENSG00000001617(SEMA3F),ENSG00000002746(HECW1),ENSG00000003393(ALS2),ENSG00000003402(CFLAR),ENSG00000004139(SARM1),ENSG00000004468(CD38),ENSG00000004487(KDM1A),ENSG00000004848(ARX),ENSG00000006210(CX3CL1),ENSG00000006327(TNFRSF12A),ENSG00000006652(IFRD1),ENSG00000006740(ARHGAP44),ENSG00000006837(CDKL3),ENSG00000007168(PAFAH1B1),ENSG00000007944(MYLIP),ENSG00000008300(CELSR3),ENSG00000008324(SS18L2…
BP	GO:0120036	plasma membrane bounded cell projection organization	925	1489	0.0024	0.129798	ENSG00000001617(SEMA3F),ENSG00000002746(HECW1),ENSG00000003393(ALS2),ENSG00000003402(CFLAR),ENSG00000004139(SARM1),ENSG00000004468(CD38),ENSG00000004487(KDM1A),ENSG00000004838(ZMYND10),ENSG00000004848(ARX),ENSG00000005249(PRKAR2B),ENSG00000006210(CX3CL1),ENSG00000006327(TNFRSF12A),ENSG00000006451(RALA),ENSG00000006652(IFRD1),ENSG00000006740(ARHGAP44),ENSG00000006837(CDKL3),ENSG00000007047(MARK4),…
BP	GO:0006004	fucose metabolic process	15	16	0.0024	0.129798	ENSG00000001036(FUCA2),ENSG00000033170(FUT8),ENSG00000101346(POFUT1),ENSG00000130383(FUT5),ENSG00000148803(FUOM),ENSG00000156413(FUT6),ENSG00000172461(FUT9),ENSG00000172728(FUT10),ENSG00000174951(FUT1),ENSG00000176920(FUT2),ENSG00000180549(FUT7),ENSG00000186866(POFUT2),ENSG00000187676(B3GLCT),ENSG00000196371(FUT4),ENSG00000254685(FPGT)
BP	GO:0045603	positive regulation of endothelial cell differentiation	15	16	0.0024	0.129798	ENSG00000087274(ADD1),ENSG00000115718(PROC),ENSG00000125378(BMP4),ENSG00000133639(BTG1),ENSG00000136451(VEZF1),ENSG00000139567(ACVRL1),ENSG00000148400(NOTCH1),ENSG00000153162(BMP6),ENSG00000166292(TMEM100),ENSG00000168036(CTNNB1),ENSG00000168874(ATOH8),ENSG00000179776(CDH5),ENSG00000184113(CLDN5),ENSG00000263761(GDF2),ENSG00000267534(S1PR2)
BP	GO:0060485	mesenchyme development	180	268	0.00242	0.130532	ENSG00000001617(SEMA3F),ENSG00000002745(WNT16),ENSG00000005102(MEOX1),ENSG00000005513(SOX8),ENSG00000010319(SEMA3G),ENSG00000012171(SEMA3B),ENSG00000018408(WWTR1),ENSG00000019144(PHLDB1),ENSG00000019549(SNAI2),ENSG00000019991(HGF),ENSG00000023734(STRAP),ENSG00000044524(EPHA3),ENSG00000054598(FOXC1),ENSG00000065361(ERBB3),ENSG00000066468(FGFR2),ENSG00000070018(LRP6),ENSG00000070193(FGF10),ENSG0000…
BP	GO:0030030	cell projection organization	946	1524	0.00243	0.130724	ENSG00000001617(SEMA3F),ENSG00000002746(HECW1),ENSG00000003393(ALS2),ENSG00000003402(CFLAR),ENSG00000004139(SARM1),ENSG00000004468(CD38),ENSG00000004487(KDM1A),ENSG00000004838(ZMYND10),ENSG00000004848(ARX),ENSG00000005249(PRKAR2B),ENSG00000006210(CX3CL1),ENSG00000006327(TNFRSF12A),ENSG00000006451(RALA),ENSG00000006652(IFRD1),ENSG00000006740(ARHGAP44),ENSG00000006837(CDKL3),ENSG00000007047(MARK4),…
BP	GO:0051716	cellular response to stimulus	4438	7411	0.00244	0.130914	ENSG00000000003(TSPAN6),ENSG00000000938(FGR),ENSG00000001084(GCLC),ENSG00000001617(SEMA3F),ENSG00000001631(KRIT1),ENSG00000002330(BAD),ENSG00000002726(AOC1),ENSG00000002745(WNT16),ENSG00000002746(HECW1),ENSG00000002834(LASP1),ENSG00000003137(CYP26B1),ENSG00000003393(ALS2),ENSG00000003402(CFLAR),ENSG00000004139(SARM1),ENSG00000004468(CD38),ENSG00000004487(KDM1A),ENSG00000004799(PDK4),ENSG000000049…
MF	GO:0030165	PDZ domain binding	65	88	0.00251	0.133961	ENSG00000006116(CACNG3),ENSG00000015133(CCDC88C),ENSG00000043591(ADRB1),ENSG00000058668(ATP2B4),ENSG00000067842(ATP2B3),ENSG00000070190(DAPP1),ENSG00000072201(LNX1),ENSG00000073350(LLGL2),ENSG00000073969(NSF),ENSG00000080815(PSEN1),ENSG00000082458(DLG3),ENSG00000082805(ERC1),ENSG00000099992(TBC1D10A),ENSG00000101400(SNTA1),ENSG00000104290(FZD3),ENSG00000105737(GRIK5),ENSG00000107679(PLEKHA1),ENSG…
BP	GO:0016079	synaptic vesicle exocytosis	87	122	0.00251	0.133961	ENSG00000011347(SYT7),ENSG00000021645(NRXN3),ENSG00000034053(APBA2),ENSG00000047579(DTNBP1),ENSG00000067715(SYT1),ENSG00000079841(RIMS1),ENSG00000080815(PSEN1),ENSG00000082701(GSK3B),ENSG00000087470(DNM1L),ENSG00000089041(P2RX7),ENSG00000099365(STX1B),ENSG00000099940(SNAP29),ENSG00000100505(TRIM9),ENSG00000101152(DNAJC5),ENSG00000101204(CHRNA4),ENSG00000101298(SNPH),ENSG00000102081(FMR1),ENSG0000…
CC	GO:0099146	intrinsic component of postsynaptic density membrane	44	57	0.00253	0.134674	ENSG00000006116(CACNG3),ENSG00000008277(ADAM22),ENSG00000043591(ADRB1),ENSG00000075461(CACNG4),ENSG00000105426(PTPRS),ENSG00000105605(CACNG7),ENSG00000105737(GRIK5),ENSG00000107362(ABHD17B),ENSG00000108947(EFNB3),ENSG00000116329(OPRD1),ENSG00000117600(PLPPR4),ENSG00000121871(SLITRK3),ENSG00000125266(EFNB2),ENSG00000126243(LRFN3),ENSG00000128011(LRFN1),ENSG00000128594(LRRC4),ENSG00000129968(ABHD17…
MF	GO:0005237	inhibitory extracellular ligand-gated ion channel activity	15	16	0.00257	0.136089	ENSG00000011677(GABRA3),ENSG00000022355(GABRA1),ENSG00000101958(GLRA2),ENSG00000102287(GABRE),ENSG00000109158(GABRA4),ENSG00000109738(GLRB),ENSG00000113327(GABRG2),ENSG00000145451(GLRA3),ENSG00000145863(GABRA6),ENSG00000145888(GLRA1),ENSG00000151834(GABRA2),ENSG00000163285(GABRG1),ENSG00000182256(GABRG3),ENSG00000186297(GABRA5),ENSG00000188828(GLRA4)
BP	GO:0120039	plasma membrane bounded cell projection morphogenesis	424	663	0.00257	0.136089	ENSG00000001617(SEMA3F),ENSG00000002746(HECW1),ENSG00000003393(ALS2),ENSG00000004139(SARM1),ENSG00000004848(ARX),ENSG00000006327(TNFRSF12A),ENSG00000006652(IFRD1),ENSG00000006740(ARHGAP44),ENSG00000006837(CDKL3),ENSG00000007168(PAFAH1B1),ENSG00000008300(CELSR3),ENSG00000008324(SS18L2),ENSG00000008735(MAPK8IP2),ENSG00000010319(SEMA3G),ENSG00000011009(LYPLA2),ENSG00000011201(ANOS1),ENSG00000012171(…
BP	GO:0001101	response to acid chemical	231	350	0.00265	0.13996	ENSG00000001084(GCLC),ENSG00000002330(BAD),ENSG00000003137(CYP26B1),ENSG00000004468(CD38),ENSG00000004799(PDK4),ENSG00000005471(ABCB4),ENSG00000010278(CD9),ENSG00000010310(GIPR),ENSG00000014123(UFL1),ENSG00000023909(GCLM),ENSG00000024048(UBR2),ENSG00000025039(RRAGD),ENSG00000036473(OTC),ENSG00000044524(EPHA3),ENSG00000051523(CYBA),ENSG00000057593(F7),ENSG00000058668(ATP2B4),ENSG00000062282(DGAT2)…
CC	GO:0045121	membrane raft	209	315	0.00266	0.140123	ENSG00000003402(CFLAR),ENSG00000005022(SLC25A5),ENSG00000005249(PRKAR2B),ENSG00000005471(ABCB4),ENSG00000005893(LAMP2),ENSG00000010610(CD4),ENSG00000010671(BTK),ENSG00000018236(CNTN1),ENSG00000018625(ATP1A2),ENSG00000023445(BIRC3),ENSG00000024422(EHD2),ENSG00000026103(FAS),ENSG00000028137(TNFRSF1B),ENSG00000039068(CDH1),ENSG00000043462(LCP2),ENSG00000044115(CTNNA1),ENSG00000053918(KCNQ1),ENSG0000…
BP	GO:0007389	pattern specification process	288	442	0.00269	0.141337	ENSG00000001617(SEMA3F),ENSG00000003137(CYP26B1),ENSG00000004975(DVL2),ENSG00000005073(HOXA11),ENSG00000005102(MEOX1),ENSG00000009709(PAX7),ENSG00000011143(MKS1),ENSG00000037965(HOXC8),ENSG00000039139(DNAH5),ENSG00000052850(ALX4),ENSG00000054598(FOXC1),ENSG00000064218(DMRT3),ENSG00000064309(CDON),ENSG00000066468(FGFR2),ENSG00000069812(HES2),ENSG00000070018(LRP6),ENSG00000070193(FGF10),ENSG0000007…
MF	GO:0000166	nucleotide binding	1323	2143	0.00271	0.141967	ENSG00000000457(SCYL3),ENSG00000000938(FGR),ENSG00000001084(GCLC),ENSG00000004059(ARF5),ENSG00000004487(KDM1A),ENSG00000004799(PDK4),ENSG00000004846(ABCB5),ENSG00000005007(UPF1),ENSG00000005100(DHX33),ENSG00000005156(LIG3),ENSG00000005249(PRKAR2B),ENSG00000005471(ABCB4),ENSG00000005882(PDK2),ENSG00000006432(MAP3K9),ENSG00000006451(RALA),ENSG00000006530(AGK),ENSG00000006837(CDKL3),ENSG00000007047(…
BP	GO:0048858	cell projection morphogenesis	425	665	0.00272	0.141967	ENSG00000001617(SEMA3F),ENSG00000002746(HECW1),ENSG00000003393(ALS2),ENSG00000004139(SARM1),ENSG00000004848(ARX),ENSG00000006327(TNFRSF12A),ENSG00000006652(IFRD1),ENSG00000006740(ARHGAP44),ENSG00000006837(CDKL3),ENSG00000007168(PAFAH1B1),ENSG00000008300(CELSR3),ENSG00000008324(SS18L2),ENSG00000008735(MAPK8IP2),ENSG00000010319(SEMA3G),ENSG00000011009(LYPLA2),ENSG00000011201(ANOS1),ENSG00000012171(…
BP	GO:0097306	cellular response to alcohol	48	63	0.00273	0.141967	ENSG00000006025(AC003665.1),ENSG00000023171(GRAMD1B),ENSG00000039068(CDH1),ENSG00000044115(CTNNA1),ENSG00000066336(SPI1),ENSG00000070018(LRP6),ENSG00000078369(GNB1),ENSG00000081760(AACS),ENSG00000087460(GNAS),ENSG00000100427(MLC1),ENSG00000101958(GLRA2),ENSG00000104332(SFRP1),ENSG00000105127(AKAP8),ENSG00000108688(CCL7),ENSG00000112293(GPLD1),ENSG00000112972(HMGCS1),ENSG00000114127(XRN1),ENSG0000…
BP	GO:0007517	muscle organ development	257	392	0.00273	0.141967	ENSG00000003137(CYP26B1),ENSG00000003402(CFLAR),ENSG00000005513(SOX8),ENSG00000008083(JARID2),ENSG00000009709(PAX7),ENSG00000011465(DCN),ENSG00000017427(IGF1),ENSG00000022267(FHL1),ENSG00000036672(USP2),ENSG00000047597(XK),ENSG00000048052(HDAC9),ENSG00000049540(ELN),ENSG00000049883(PTCD2),ENSG00000052850(ALX4),ENSG00000054598(FOXC1),ENSG00000057294(PKP2),ENSG00000060069(CTDP1),ENSG00000063660(GPC…
MF	GO:0005242	inward rectifier potassium channel activity	18	20	0.00274	0.142123	ENSG00000055118(KCNH2),ENSG00000099337(KCNK6),ENSG00000120457(KCNJ5),ENSG00000121361(KCNJ8),ENSG00000123700(KCNJ2),ENSG00000135750(KCNK1),ENSG00000151704(KCNJ1),ENSG00000153822(KCNJ16),ENSG00000157542(KCNJ6),ENSG00000157551(KCNJ15),ENSG00000162728(KCNJ9),ENSG00000162989(KCNJ3),ENSG00000168135(KCNJ4),ENSG00000177807(KCNJ10),ENSG00000182324(KCNJ14),ENSG00000184185(KCNJ12),ENSG00000187486(KCNJ11),EN…
BP	GO:0046058	cAMP metabolic process	60	81	0.00276	0.142795	ENSG00000010310(GIPR),ENSG00000035862(TIMP2),ENSG00000043591(ADRB1),ENSG00000056291(NPFFR2),ENSG00000065135(GNAI3),ENSG00000065989(AC011529.1),ENSG00000073417(PDE8A),ENSG00000078295(ADCY2),ENSG00000087460(GNAS),ENSG00000087494(PTHLH),ENSG00000099864(PALM),ENSG00000105650(PDE4C),ENSG00000106018(VIPR2),ENSG00000106128(GHRHR),ENSG00000112164(GLP1R),ENSG00000112186(CAP2),ENSG00000112541(PDE10A),ENSG0…
BP	GO:0051148	negative regulation of muscle cell differentiation	56	75	0.0028	0.1437	ENSG00000003402(CFLAR),ENSG00000005513(SOX8),ENSG00000011304(PTBP1),ENSG00000060069(CTDP1),ENSG00000061455(PRDM6),ENSG00000065978(YBX1),ENSG00000072736(NFATC3),ENSG00000077009(NMRK2),ENSG00000100219(XBP1),ENSG00000100311(PDGFB),ENSG00000100811(YY1),ENSG00000101096(NFATC2),ENSG00000102678(FGF9),ENSG00000102970(CCL17),ENSG00000105329(AC011462.1),ENSG00000106462(EZH2),ENSG00000107984(DKK1),ENSG00000…
BP	GO:0043507	positive regulation of JUN kinase activity	54	72	0.0028	0.1437	ENSG00000004975(DVL2),ENSG00000006432(MAP3K9),ENSG00000012983(MAP4K5),ENSG00000050327(ARHGEF5),ENSG00000065559(MAP2K4),ENSG00000073803(MAP3K13),ENSG00000074696(HACD3),ENSG00000076984(MAP2K7),ENSG00000078401(EDN1),ENSG00000085511(MAP3K4),ENSG00000090432(MUL1),ENSG00000091436(MAP3K20),ENSG00000101197(BIRC7),ENSG00000102245(CD40LG),ENSG00000104312(RIPK2),ENSG00000104814(MAP4K1),ENSG00000107984(DKK1)…
CC	GO:0044431	Golgi apparatus part	627	998	0.0028	0.1437	ENSG00000002549(LAP3),ENSG00000002587(HS3ST1),ENSG00000005206(SPPL2B),ENSG00000006715(VPS41),ENSG00000007516(BAIAP3),ENSG00000008118(CAMK1G),ENSG00000008256(CYTH3),ENSG00000008513(ST3GAL1),ENSG00000008710(PKD1),ENSG00000011009(LYPLA2),ENSG00000011465(DCN),ENSG00000011478(QPCTL),ENSG00000012174(MBTPS2),ENSG00000017260(ATP2C1),ENSG00000019582(CD74),ENSG00000033170(FUT8),ENSG00000036054(TBC1D23),ENS…
BP	GO:0061042	vascular wound healing	11	11	0.00282	0.1437	ENSG00000006831(ADIPOR2),ENSG00000076706(AP002956.1),ENSG00000100219(XBP1),ENSG00000106366(SERPINE1),ENSG00000112562(SMOC2),ENSG00000118503(TNFAIP3),ENSG00000121966(CXCR4),ENSG00000173083(HPSE),ENSG00000173376(NDNF),ENSG00000174059(CD34),ENSG00000176692(FOXC2)
BP	GO:0090193	positive regulation of glomerulus development	11	11	0.00282	0.1437	ENSG00000003402(CFLAR),ENSG00000075891(PAX2),ENSG00000100311(PDGFB),ENSG00000120738(EGR1),ENSG00000160712(IL6R),ENSG00000165731(RET),ENSG00000166396(SERPINB7),ENSG00000170962(PDGFD),ENSG00000180772(AGTR2),ENSG00000181092(ADIPOQ),ENSG00000183691(NOG)
BP	GO:1902237	positive regulation of endoplasmic reticulum stress-induced intrinsic apoptotic signaling pathway	11	11	0.00282	0.1437	ENSG00000071051(NCK2),ENSG00000096717(SIRT1),ENSG00000105327(BBC3),ENSG00000132824(SERINC3),ENSG00000141682(PMAIP1),ENSG00000153094(BCL2L11),ENSG00000158092(NCK1),ENSG00000165188(RNF183),ENSG00000175197(DDIT3),ENSG00000175354(PTPN2),ENSG00000176720(BOK)
BP	GO:0048017	inositol lipid-mediated signaling	124	180	0.00287	0.145516	ENSG00000000938(FGR),ENSG00000002745(WNT16),ENSG00000011405(PIK3C2A),ENSG00000011465(DCN),ENSG00000017427(IGF1),ENSG00000019991(HGF),ENSG00000033327(GAB2),ENSG00000034971(MYOC),ENSG00000037280(FLT4),ENSG00000041515(MYO16),ENSG00000046889(PREX2),ENSG00000062524(LTK),ENSG00000065361(ERBB3),ENSG00000068971(PPP2R5B),ENSG00000078142(PIK3C3),ENSG00000078304(PPP2R5C),ENSG00000078401(EDN1),ENSG0000009244…
BP	GO:0022604	regulation of cell morphogenesis	310	478	0.00287	0.145516	ENSG00000000938(FGR),ENSG00000001617(SEMA3F),ENSG00000002746(HECW1),ENSG00000004139(SARM1),ENSG00000006327(TNFRSF12A),ENSG00000006652(IFRD1),ENSG00000006740(ARHGAP44),ENSG00000006837(CDKL3),ENSG00000007168(PAFAH1B1),ENSG00000008324(SS18L2),ENSG00000010319(SEMA3G),ENSG00000012171(SEMA3B),ENSG00000018189(RUFY3),ENSG00000019995(ZRANB1),ENSG00000023902(PLEKHO1),ENSG00000026508(CD44),ENSG00000034971(M…
MF	GO:0019955	cytokine binding	91	128	0.00288	0.145659	ENSG00000006016(CRLF1),ENSG00000010610(CD4),ENSG00000016402(IL20RA),ENSG00000019582(CD74),ENSG00000027697(IFNGR1),ENSG00000028137(TNFRSF1B),ENSG00000076321(KLHL20),ENSG00000090006(LTBP4),ENSG00000090539(CHRD),ENSG00000091181(IL5RA),ENSG00000100385(IL2RB),ENSG00000102007(PLP2),ENSG00000105246(EBI3),ENSG00000106799(TGFBR1),ENSG00000106991(ENG),ENSG00000110324(IL10RA),ENSG00000112116(IL17F),ENSG0000…
BP	GO:0010001	glial cell differentiation	143	210	0.00292	0.147315	ENSG00000005513(SOX8),ENSG00000008277(ADAM22),ENSG00000010278(CD9),ENSG00000026025(VIM),ENSG00000028137(TNFRSF1B),ENSG00000034971(MYOC),ENSG00000050555(LAMC3),ENSG00000063660(GPC1),ENSG00000065361(ERBB3),ENSG00000070193(FGF10),ENSG00000070785(EIF2B3),ENSG00000072415(MPP5),ENSG00000075891(PAX2),ENSG00000078900(TP73),ENSG00000080815(PSEN1),ENSG00000095970(TREM2),ENSG00000097007(ABL1),ENSG0000010014…
MF	GO:1901265	nucleoside phosphate binding	1323	2144	0.00296	0.148265	ENSG00000000457(SCYL3),ENSG00000000938(FGR),ENSG00000001084(GCLC),ENSG00000004059(ARF5),ENSG00000004487(KDM1A),ENSG00000004799(PDK4),ENSG00000004846(ABCB5),ENSG00000005007(UPF1),ENSG00000005100(DHX33),ENSG00000005156(LIG3),ENSG00000005249(PRKAR2B),ENSG00000005471(ABCB4),ENSG00000005882(PDK2),ENSG00000006432(MAP3K9),ENSG00000006451(RALA),ENSG00000006530(AGK),ENSG00000006837(CDKL3),ENSG00000007047(…
BP	GO:0051247	positive regulation of protein metabolic process	1038	1679	0.00296	0.148265	ENSG00000001084(GCLC),ENSG00000001629(ANKIB1),ENSG00000002330(BAD),ENSG00000002745(WNT16),ENSG00000002746(HECW1),ENSG00000003393(ALS2),ENSG00000003402(CFLAR),ENSG00000004487(KDM1A),ENSG00000004948(CALCR),ENSG00000004975(DVL2),ENSG00000005100(DHX33),ENSG00000005249(PRKAR2B),ENSG00000006016(CRLF1),ENSG00000006025(AC003665.1),ENSG00000006210(CX3CL1),ENSG00000006432(MAP3K9),ENSG00000006634(DBF4),ENSG…
MF	GO:0008503	benzodiazepine receptor activity	11	11	0.00298	0.148265	ENSG00000011677(GABRA3),ENSG00000022355(GABRA1),ENSG00000100300(TSPO),ENSG00000102287(GABRE),ENSG00000109158(GABRA4),ENSG00000113327(GABRG2),ENSG00000145863(GABRA6),ENSG00000151834(GABRA2),ENSG00000163285(GABRG1),ENSG00000182256(GABRG3),ENSG00000186297(GABRA5)
BP	GO:0055065	metal ion homeostasis	413	646	0.00299	0.148265	ENSG00000004468(CD38),ENSG00000004948(CALCR),ENSG00000005059(MCUB),ENSG00000005379(TSPOAP1),ENSG00000005700(IBTK),ENSG00000006128(TAC1),ENSG00000006210(CX3CL1),ENSG00000008196(TFAP2B),ENSG00000008710(PKD1),ENSG00000010310(GIPR),ENSG00000010610(CD4),ENSG00000014824(SLC30A9),ENSG00000017260(ATP2C1),ENSG00000018280(SLC11A1),ENSG00000018625(ATP1A2),ENSG00000030110(BAK1),ENSG00000036828(CASR),ENSG0000…
BP	GO:0048015	phosphatidylinositol-mediated signaling	122	177	0.00299	0.148265	ENSG00000000938(FGR),ENSG00000002745(WNT16),ENSG00000011405(PIK3C2A),ENSG00000011465(DCN),ENSG00000017427(IGF1),ENSG00000019991(HGF),ENSG00000033327(GAB2),ENSG00000034971(MYOC),ENSG00000037280(FLT4),ENSG00000041515(MYO16),ENSG00000046889(PREX2),ENSG00000062524(LTK),ENSG00000065361(ERBB3),ENSG00000068971(PPP2R5B),ENSG00000078142(PIK3C3),ENSG00000078304(PPP2R5C),ENSG00000078401(EDN1),ENSG0000009244…
BP	GO:0019932	second-messenger-mediated signaling	279	428	0.00299	0.148265	ENSG00000004948(CALCR),ENSG00000005249(PRKAR2B),ENSG00000005882(PDK2),ENSG00000007171(NOS2),ENSG00000010310(GIPR),ENSG00000010610(CD4),ENSG00000010671(BTK),ENSG00000011304(PTBP1),ENSG00000012124(CD22),ENSG00000017427(IGF1),ENSG00000018625(ATP1A2),ENSG00000043591(ADRB1),ENSG00000044012(GUCA2B),ENSG00000050628(PTGER3),ENSG00000058668(ATP2B4),ENSG00000065361(ERBB3),ENSG00000065989(AC011529.1),ENSG00…
BP	GO:0043552	positive regulation of phosphatidylinositol 3-kinase activity	28	34	0.00299	0.148265	ENSG00000000938(FGR),ENSG00000068078(FGFR3),ENSG00000070831(CDC42),ENSG00000070886(EPHA8),ENSG00000097033(SH3GLB1),ENSG00000100311(PDGFB),ENSG00000102755(FLT1),ENSG00000105329(AC011462.1),ENSG00000113721(PDGFRB),ENSG00000120156(TEK),ENSG00000120899(PTK2B),ENSG00000122025(FLT3),ENSG00000126353(CCR7),ENSG00000126775(ATG14),ENSG00000134215(VAV3),ENSG00000134853(PDGFRA),ENSG00000135439(AGAP2),ENSG000…
BP	GO:0000187	activation of MAPK activity	106	152	0.00304	0.15001	ENSG00000006432(MAP3K9),ENSG00000012983(MAP4K5),ENSG00000017427(IGF1),ENSG00000019582(CD74),ENSG00000019991(HGF),ENSG00000034152(MAP2K3),ENSG00000055208(TAB2),ENSG00000065559(MAP2K4),ENSG00000069696(DRD4),ENSG00000070193(FGF10),ENSG00000073803(MAP3K13),ENSG00000074696(HACD3),ENSG00000076984(MAP2K7),ENSG00000077264(PAK3),ENSG00000078900(TP73),ENSG00000089022(MAPKAPK5),ENSG00000089041(P2RX7),ENSG00…
BP	GO:0042327	positive regulation of phosphorylation	652	1039	0.00304	0.15001	ENSG00000000938(FGR),ENSG00000002330(BAD),ENSG00000002745(WNT16),ENSG00000003393(ALS2),ENSG00000003402(CFLAR),ENSG00000004948(CALCR),ENSG00000004975(DVL2),ENSG00000005100(DHX33),ENSG00000005249(PRKAR2B),ENSG00000006016(CRLF1),ENSG00000006210(CX3CL1),ENSG00000006432(MAP3K9),ENSG00000006634(DBF4),ENSG00000007952(NOX1),ENSG00000008710(PKD1),ENSG00000008735(MAPK8IP2),ENSG00000009694(TENM1),ENSG000000…
BP	GO:2000145	regulation of cell motility	561	889	0.00306	0.150631	ENSG00000000938(FGR),ENSG00000001617(SEMA3F),ENSG00000001631(KRIT1),ENSG00000005961(ITGA2B),ENSG00000006128(TAC1),ENSG00000006210(CX3CL1),ENSG00000010278(CD9),ENSG00000010319(SEMA3G),ENSG00000010322(NISCH),ENSG00000011405(PIK3C2A),ENSG00000011465(DCN),ENSG00000012171(SEMA3B),ENSG00000017427(IGF1),ENSG00000018189(RUFY3),ENSG00000019549(SNAI2),ENSG00000019582(CD74),ENSG00000019991(HGF),ENSG00000020…
BP	GO:1903792	negative regulation of anion transport	23	27	0.00307	0.150757	ENSG00000047932(GOPC),ENSG00000101180(HRH3),ENSG00000102287(GABRE),ENSG00000105221(AKT2),ENSG00000106483(SFRP4),ENSG00000116741(RGS2),ENSG00000137801(THBS1),ENSG00000138669(PRKG2),ENSG00000143867(OSR1),ENSG00000144746(ARL6IP5),ENSG00000153246(PLA2R1),ENSG00000163485(ADORA1),ENSG00000164129(NPY5R),ENSG00000170379(TCAF2),ENSG00000170893(TRH),ENSG00000174697(LEP),ENSG00000180772(AGTR2),ENSG000001830…
BP	GO:0050801	ion homeostasis	508	802	0.00312	0.152595	ENSG00000001084(GCLC),ENSG00000004468(CD38),ENSG00000004799(PDK4),ENSG00000004939(SLC4A1),ENSG00000004948(CALCR),ENSG00000005059(MCUB),ENSG00000005379(TSPOAP1),ENSG00000005700(IBTK),ENSG00000005882(PDK2),ENSG00000006128(TAC1),ENSG00000006210(CX3CL1),ENSG00000007952(NOX1),ENSG00000008196(TFAP2B),ENSG00000008710(PKD1),ENSG00000009950(MLXIPL),ENSG00000010310(GIPR),ENSG00000010610(CD4),ENSG0000001146…
MF	GO:0000987	core promoter proximal region sequence-specific DNA binding	329	507	0.00313	0.152595	ENSG00000001167(NFYA),ENSG00000005102(MEOX1),ENSG00000005339(CREBBP),ENSG00000007968(E2F2),ENSG00000008196(TFAP2B),ENSG00000009950(MLXIPL),ENSG00000025434(NR1H3),ENSG00000028839(TBPL1),ENSG00000029153(ARNTL2),ENSG00000050344(NFE2L3),ENSG00000057657(PRDM1),ENSG00000059728(MXD1),ENSG00000064195(DLX3),ENSG00000065970(FOXJ2),ENSG00000065978(YBX1),ENSG00000066336(SPI1),ENSG00000067082(KLF6),ENSG000000…
MF	GO:0001159	core promoter proximal region DNA binding	329	507	0.00313	0.152595	ENSG00000001167(NFYA),ENSG00000005102(MEOX1),ENSG00000005339(CREBBP),ENSG00000007968(E2F2),ENSG00000008196(TFAP2B),ENSG00000009950(MLXIPL),ENSG00000025434(NR1H3),ENSG00000028839(TBPL1),ENSG00000029153(ARNTL2),ENSG00000050344(NFE2L3),ENSG00000057657(PRDM1),ENSG00000059728(MXD1),ENSG00000064195(DLX3),ENSG00000065970(FOXJ2),ENSG00000065978(YBX1),ENSG00000066336(SPI1),ENSG00000067082(KLF6),ENSG000000…
BP	GO:0051241	negative regulation of multicellular organismal process	719	1150	0.00314	0.152715	ENSG00000001617(SEMA3F),ENSG00000001631(KRIT1),ENSG00000004468(CD38),ENSG00000004948(CALCR),ENSG00000005513(SOX8),ENSG00000006128(TAC1),ENSG00000006210(CX3CL1),ENSG00000006652(IFRD1),ENSG00000006837(CDKL3),ENSG00000007168(PAFAH1B1),ENSG00000007944(MYLIP),ENSG00000007968(E2F2),ENSG00000008083(JARID2),ENSG00000010278(CD9),ENSG00000010319(SEMA3G),ENSG00000010327(STAB1),ENSG00000010671(BTK),ENSG00000…
BP	GO:0007200	phospholipase C-activating G-protein coupled receptor signaling pathway	71	98	0.00316	0.15332	ENSG00000036828(CASR),ENSG00000050628(PTGER3),ENSG00000060558(GNA15),ENSG00000077522(ACTN2),ENSG00000078369(GNB1),ENSG00000078401(EDN1),ENSG00000078589(P2RY10),ENSG00000091831(ESR1),ENSG00000100604(CHGA),ENSG00000102468(HTR2A),ENSG00000109062(SLC9A3R1),ENSG00000110148(CCKBR),ENSG00000113389(NPR3),ENSG00000116329(OPRD1),ENSG00000125245(GPR18),ENSG00000125510(OPRL1),ENSG00000126010(GRPR),ENSG000001…
CC	GO:0008076	voltage-gated potassium channel complex	67	92	0.00319	0.154407	ENSG00000026559(KCNG1),ENSG00000053918(KCNQ1),ENSG00000055118(KCNH2),ENSG00000069424(KCNAB2),ENSG00000075043(KCNQ2),ENSG00000089558(KCNH4),ENSG00000099337(KCNK6),ENSG00000099822(HCN2),ENSG00000102057(KCND1),ENSG00000104848(KCNA7),ENSG00000105642(KCNN1),ENSG00000108797(CNTNAP1),ENSG00000111262(KCNA1),ENSG00000115041(KCNIP3),ENSG00000116030(SUMO1),ENSG00000116396(KCNC4),ENSG00000117013(KCNQ4),ENSG0…
BP	GO:1904705	regulation of vascular smooth muscle cell proliferation	39	50	0.00325	0.156564	ENSG00000017427(IGF1),ENSG00000065135(GNAI3),ENSG00000065970(FOXJ2),ENSG00000078401(EDN1),ENSG00000087245(MMP2),ENSG00000096968(JAK2),ENSG00000100292(HMOX1),ENSG00000100311(PDGFB),ENSG00000100985(MMP9),ENSG00000102678(FGF9),ENSG00000107779(BMPR1A),ENSG00000111276(CDKN1B),ENSG00000112096(SOD2),ENSG00000114353(GNAI2),ENSG00000115461(IGFBP5),ENSG00000116604(MEF2D),ENSG00000116688(MFN2),ENSG000001195…
BP	GO:1990874	vascular smooth muscle cell proliferation	39	50	0.00325	0.156564	ENSG00000017427(IGF1),ENSG00000065135(GNAI3),ENSG00000065970(FOXJ2),ENSG00000078401(EDN1),ENSG00000087245(MMP2),ENSG00000096968(JAK2),ENSG00000100292(HMOX1),ENSG00000100311(PDGFB),ENSG00000100985(MMP9),ENSG00000102678(FGF9),ENSG00000107779(BMPR1A),ENSG00000111276(CDKN1B),ENSG00000112096(SOD2),ENSG00000114353(GNAI2),ENSG00000115461(IGFBP5),ENSG00000116604(MEF2D),ENSG00000116688(MFN2),ENSG000001195…
BP	GO:0040012	regulation of locomotion	605	962	0.00326	0.156673	ENSG00000000938(FGR),ENSG00000001617(SEMA3F),ENSG00000001631(KRIT1),ENSG00000005961(ITGA2B),ENSG00000006128(TAC1),ENSG00000006210(CX3CL1),ENSG00000010278(CD9),ENSG00000010319(SEMA3G),ENSG00000010322(NISCH),ENSG00000011405(PIK3C2A),ENSG00000011465(DCN),ENSG00000012171(SEMA3B),ENSG00000017427(IGF1),ENSG00000018189(RUFY3),ENSG00000019549(SNAI2),ENSG00000019582(CD74),ENSG00000019991(HGF),ENSG00000020…
CC	GO:0099061	integral component of postsynaptic density membrane	41	53	0.00328	0.157262	ENSG00000006116(CACNG3),ENSG00000008277(ADAM22),ENSG00000043591(ADRB1),ENSG00000075461(CACNG4),ENSG00000105426(PTPRS),ENSG00000105605(CACNG7),ENSG00000105737(GRIK5),ENSG00000108947(EFNB3),ENSG00000116329(OPRD1),ENSG00000117600(PLPPR4),ENSG00000121871(SLITRK3),ENSG00000125266(EFNB2),ENSG00000126243(LRFN3),ENSG00000128011(LRFN1),ENSG00000128594(LRRC4),ENSG00000131409(LRRC4B),ENSG00000133019(CHRM3),…
BP	GO:0034329	cell junction assembly	161	239	0.00331	0.158326	ENSG00000010278(CD9),ENSG00000019549(SNAI2),ENSG00000027075(PRKCH),ENSG00000034971(MYOC),ENSG00000035403(VCL),ENSG00000039068(CDH1),ENSG00000040731(CDH10),ENSG00000044115(CTNNA1),ENSG00000044524(EPHA3),ENSG00000053747(LAMA3),ENSG00000057294(PKP2),ENSG00000058085(LAMC2),ENSG00000062038(CDH3),ENSG00000062716(VMP1),ENSG00000064042(LIMCH1),ENSG00000065243(PKN2),ENSG00000065613(SLK),ENSG00000067955(CB…
CC	GO:0098857	membrane microdomain	209	316	0.00333	0.158908	ENSG00000003402(CFLAR),ENSG00000005022(SLC25A5),ENSG00000005249(PRKAR2B),ENSG00000005471(ABCB4),ENSG00000005893(LAMP2),ENSG00000010610(CD4),ENSG00000010671(BTK),ENSG00000018236(CNTN1),ENSG00000018625(ATP1A2),ENSG00000023445(BIRC3),ENSG00000024422(EHD2),ENSG00000026103(FAS),ENSG00000028137(TNFRSF1B),ENSG00000039068(CDH1),ENSG00000043462(LCP2),ENSG00000044115(CTNNA1),ENSG00000053918(KCNQ1),ENSG0000…
BP	GO:0002064	epithelial cell development	142	209	0.00343	0.163295	ENSG00000002330(BAD),ENSG00000005513(SOX8),ENSG00000007168(PAFAH1B1),ENSG00000026025(VIM),ENSG00000032219(ARID4A),ENSG00000033867(SLC4A7),ENSG00000047936(ROS1),ENSG00000050767(COL23A1),ENSG00000054267(ARID4B),ENSG00000057657(PRDM1),ENSG00000075426(FOSL2),ENSG00000077092(RARB),ENSG00000078237(TIGAR),ENSG00000079337(RAPGEF3),ENSG00000080298(RFX3),ENSG00000081052(COL4A4),ENSG00000082701(GSK3B),ENSG0…
BP	GO:0048661	positive regulation of smooth muscle cell proliferation	63	86	0.00344	0.163388	ENSG00000006210(CX3CL1),ENSG00000007952(NOX1),ENSG00000017427(IGF1),ENSG00000051523(CYBA),ENSG00000065135(GNAI3),ENSG00000065970(FOXJ2),ENSG00000066468(FGFR2),ENSG00000073756(PTGS2),ENSG00000078401(EDN1),ENSG00000085662(AKR1B1),ENSG00000087245(MMP2),ENSG00000096968(JAK2),ENSG00000100292(HMOX1),ENSG00000100311(PDGFB),ENSG00000100985(MMP9),ENSG00000102678(FGF9),ENSG00000107779(BMPR1A),ENSG000001088…
MF	GO:0003690	double-stranded DNA binding	602	953	0.00346	0.163954	ENSG00000001167(NFYA),ENSG00000004848(ARX),ENSG00000005100(DHX33),ENSG00000005102(MEOX1),ENSG00000005339(CREBBP),ENSG00000005513(SOX8),ENSG00000007968(E2F2),ENSG00000008083(JARID2),ENSG00000008196(TFAP2B),ENSG00000008197(TFAP2D),ENSG00000009950(MLXIPL),ENSG00000012822(CALCOCO1),ENSG00000013573(DDX11),ENSG00000015171(ZMYND11),ENSG00000019485(PRDM11),ENSG00000019549(SNAI2),ENSG00000025434(NR1H3),EN…
MF	GO:0140030	modification-dependent protein binding	101	144	0.0035	0.165078	ENSG00000006459(KDM7A),ENSG00000010072(SPRTN),ENSG00000015171(ZMYND11),ENSG00000019995(ZRANB1),ENSG00000050730(TNIP3),ENSG00000055208(TAB2),ENSG00000066135(KDM4A),ENSG00000068878(PSME4),ENSG00000070010(UFD1),ENSG00000071243(ING3),ENSG00000073614(KDM5A),ENSG00000076513(ANKRD13A),ENSG00000087206(UIMC1),ENSG00000094631(HDAC6),ENSG00000094916(CBX5),ENSG00000100395(L3MBTL2),ENSG00000102081(FMR1),ENSG0…
BP	GO:0048839	inner ear development	135	198	0.0035	0.165078	ENSG00000004975(DVL2),ENSG00000007168(PAFAH1B1),ENSG00000011143(MKS1),ENSG00000032742(IFT88),ENSG00000033867(SLC4A7),ENSG00000053918(KCNQ1),ENSG00000055732(MCOLN3),ENSG00000065320(NTN1),ENSG00000066468(FGFR2),ENSG00000070193(FGF10),ENSG00000071909(MYO3B),ENSG00000073111(MCM2),ENSG00000074047(GLI2),ENSG00000075891(PAX2),ENSG00000077943(ITGA8),ENSG00000091010(POU4F3),ENSG00000091536(MYO15A),ENSG000…
BP	GO:0009952	anterior/posterior pattern specification	147	217	0.00351	0.165165	ENSG00000005073(HOXA11),ENSG00000005102(MEOX1),ENSG00000037965(HOXC8),ENSG00000052850(ALX4),ENSG00000054598(FOXC1),ENSG00000064309(CDON),ENSG00000069812(HES2),ENSG00000070018(LRP6),ENSG00000073536(NLE1),ENSG00000074047(GLI2),ENSG00000076356(PLXNA2),ENSG00000078246(TULP3),ENSG00000078399(HOXA9),ENSG00000080815(PSEN1),ENSG00000086598(TMED2),ENSG00000087586(AURKA),ENSG00000089094(KDM2B),ENSG00000090…
BP	GO:0007032	endosome organization	59	80	0.00354	0.166192	ENSG00000003393(ALS2),ENSG00000009844(VTA1),ENSG00000038210(PI4K2B),ENSG00000051009(FAM160A2),ENSG00000075785(RAB7A),ENSG00000078142(PIK3C3),ENSG00000083937(CHMP2B),ENSG00000086065(CHMP5),ENSG00000086300(SNX10),ENSG00000095066(HOOK2),ENSG00000101421(CHMP4B),ENSG00000103769(RAB11A),ENSG00000104341(LAPTM4B),ENSG00000104886(PLEKHJ1),ENSG00000110880(CORO1C),ENSG00000111540(RAB5B),ENSG00000115145(STAM…
BP	GO:0008654	phospholipid biosynthetic process	174	260	0.00357	0.166828	ENSG00000003987(MTMR7),ENSG00000006530(AGK),ENSG00000007541(PIGQ),ENSG00000011405(PIK3C2A),ENSG00000026652(AGPAT4),ENSG00000035115(SH3YL1),ENSG00000038210(PI4K2B),ENSG00000040933(INPP4A),ENSG00000060642(PIGV),ENSG00000063601(MTMR1),ENSG00000065357(DGKA),ENSG00000067064(IDI1),ENSG00000069122(ADGRF5),ENSG00000069764(PLA2G10),ENSG00000069943(PIGB),ENSG00000070214(SLC44A1),ENSG00000070770(CSNK2A2),EN…
BP	GO:0090596	sensory organ morphogenesis	174	260	0.00357	0.166828	ENSG00000002745(WNT16),ENSG00000003137(CYP26B1),ENSG00000004975(DVL2),ENSG00000005513(SOX8),ENSG00000007062(PROM1),ENSG00000008196(TFAP2B),ENSG00000030110(BAK1),ENSG00000057657(PRDM1),ENSG00000064309(CDON),ENSG00000065320(NTN1),ENSG00000066468(FGFR2),ENSG00000069188(SDK2),ENSG00000070018(LRP6),ENSG00000070193(FGF10),ENSG00000071909(MYO3B),ENSG00000074047(GLI2),ENSG00000075891(PAX2),ENSG0000007709…
BP	GO:0032410	negative regulation of transporter activity	57	77	0.00358	0.16691	ENSG00000002746(HECW1),ENSG00000018625(ATP1A2),ENSG00000047932(GOPC),ENSG00000049759(NEDD4L),ENSG00000069696(DRD4),ENSG00000069966(GNB5),ENSG00000075142(SRI),ENSG00000077522(ACTN2),ENSG00000088320(REM1),ENSG00000100985(MMP9),ENSG00000102081(FMR1),ENSG00000102471(NDFIP2),ENSG00000105974(CAV1),ENSG00000108179(PPIF),ENSG00000109062(SLC9A3R1),ENSG00000115970(THADA),ENSG00000116030(SUMO1),ENSG00000118…
BP	GO:0007169	transmembrane receptor protein tyrosine kinase signaling pathway	444	698	0.0036	0.167458	ENSG00000000938(FGR),ENSG00000004799(PDK4),ENSG00000005882(PDK2),ENSG00000006125(AP2B1),ENSG00000006453(BAIAP2L1),ENSG00000010610(CD4),ENSG00000011201(ANOS1),ENSG00000011304(PTBP1),ENSG00000011405(PIK3C2A),ENSG00000011422(PLAUR),ENSG00000011465(DCN),ENSG00000013588(GPRC5A),ENSG00000017427(IGF1),ENSG00000019991(HGF),ENSG00000020181(ADGRA2),ENSG00000027644(INSRR),ENSG00000027869(SH2D2A),ENSG0000003…
BP	GO:0051130	positive regulation of cellular component organization	775	1244	0.00361	0.167539	ENSG00000002330(BAD),ENSG00000003402(CFLAR),ENSG00000004487(KDM1A),ENSG00000004838(ZMYND10),ENSG00000005100(DHX33),ENSG00000005471(ABCB4),ENSG00000006125(AP2B1),ENSG00000006128(TAC1),ENSG00000006210(CX3CL1),ENSG00000006327(TNFRSF12A),ENSG00000006451(RALA),ENSG00000006453(BAIAP2L1),ENSG00000006747(SCIN),ENSG00000006837(CDKL3),ENSG00000007047(MARK4),ENSG00000007168(PAFAH1B1),ENSG00000007952(NOX1),E…
BP	GO:1901863	positive regulation of muscle tissue development	53	71	0.00363	0.168082	ENSG00000003137(CYP26B1),ENSG00000017427(IGF1),ENSG00000063660(GPC1),ENSG00000064309(CDON),ENSG00000065361(ERBB3),ENSG00000066468(FGFR2),ENSG00000078401(EDN1),ENSG00000089225(TBX5),ENSG00000102678(FGF9),ENSG00000105329(AC011462.1),ENSG00000105989(WNT2),ENSG00000107779(BMPR1A),ENSG00000108773(KAT2A),ENSG00000111046(MYF6),ENSG00000111049(MYF5),ENSG00000111087(GLI1),ENSG00000112062(MAPK14),ENSG00000…
BP	GO:0010648	negative regulation of cell communication	825	1327	0.00364	0.168161	ENSG00000000003(TSPAN6),ENSG00000001084(GCLC),ENSG00000002746(HECW1),ENSG00000003137(CYP26B1),ENSG00000003402(CFLAR),ENSG00000004139(SARM1),ENSG00000004468(CD38),ENSG00000004487(KDM1A),ENSG00000004975(DVL2),ENSG00000005022(SLC25A5),ENSG00000006210(CX3CL1),ENSG00000006740(ARHGAP44),ENSG00000007168(PAFAH1B1),ENSG00000008735(MAPK8IP2),ENSG00000010310(GIPR),ENSG00000011422(PLAUR),ENSG00000011465(DCN)…
BP	GO:0048284	organelle fusion	87	123	0.00367	0.169162	ENSG00000006715(VPS41),ENSG00000011347(SYT7),ENSG00000030110(BAK1),ENSG00000049245(VAMP3),ENSG00000065135(GNAI3),ENSG00000067715(SYT1),ENSG00000075785(RAB7A),ENSG00000083937(CHMP2B),ENSG00000087470(DNM1L),ENSG00000090432(MUL1),ENSG00000099365(STX1B),ENSG00000099940(SNAP29),ENSG00000100505(TRIM9),ENSG00000102879(CORO1A),ENSG00000103496(STX4),ENSG00000104381(GDAP1),ENSG00000104915(STX10),ENSG000001…
BP	GO:0048812	neuron projection morphogenesis	414	649	0.00368	0.169238	ENSG00000001617(SEMA3F),ENSG00000002746(HECW1),ENSG00000003393(ALS2),ENSG00000004139(SARM1),ENSG00000004848(ARX),ENSG00000006327(TNFRSF12A),ENSG00000006652(IFRD1),ENSG00000006740(ARHGAP44),ENSG00000006837(CDKL3),ENSG00000007168(PAFAH1B1),ENSG00000008300(CELSR3),ENSG00000008324(SS18L2),ENSG00000008735(MAPK8IP2),ENSG00000010319(SEMA3G),ENSG00000011009(LYPLA2),ENSG00000011201(ANOS1),ENSG00000012171(…
BP	GO:0099643	signal release from synapse	119	173	0.00372	0.170691	ENSG00000005379(TSPOAP1),ENSG00000007516(BAIAP3),ENSG00000011347(SYT7),ENSG00000021645(NRXN3),ENSG00000034053(APBA2),ENSG00000047579(DTNBP1),ENSG00000064692(SNCAIP),ENSG00000067715(SYT1),ENSG00000079841(RIMS1),ENSG00000080644(CHRNA3),ENSG00000080815(PSEN1),ENSG00000082701(GSK3B),ENSG00000087470(DNM1L),ENSG00000089041(P2RX7),ENSG00000089169(RPH3A),ENSG00000099365(STX1B),ENSG00000099940(SNAP29),ENS…
MF	GO:0097367	carbohydrate derivative binding	1367	2220	0.00374	0.171221	ENSG00000000457(SCYL3),ENSG00000000938(FGR),ENSG00000001084(GCLC),ENSG00000002726(AOC1),ENSG00000004059(ARF5),ENSG00000004799(PDK4),ENSG00000004846(ABCB5),ENSG00000005007(UPF1),ENSG00000005100(DHX33),ENSG00000005156(LIG3),ENSG00000005249(PRKAR2B),ENSG00000005381(MPO),ENSG00000005471(ABCB4),ENSG00000005882(PDK2),ENSG00000006432(MAP3K9),ENSG00000006451(RALA),ENSG00000006530(AGK),ENSG00000006837(CDK…
MF	GO:0044390	ubiquitin-like protein conjugating enzyme binding	30	37	0.00375	0.171292	ENSG00000001629(ANKIB1),ENSG00000013561(RNF14),ENSG00000034677(RNF19A),ENSG00000043093(DCUN1D1),ENSG00000078902(TOLLIP),ENSG00000100302(RASD2),ENSG00000101695(RNF125),ENSG00000103549(RNF40),ENSG00000109184(DCUN1D4),ENSG00000116288(PARK7),ENSG00000118420(UBE3D),ENSG00000121741(ZMYM2),ENSG00000126261(UBA2),ENSG00000136536(MARCH7),ENSG00000137393(RNF144B),ENSG00000138942(RNF185),ENSG00000145495(MARC…
BP	GO:0001822	kidney development	187	281	0.00377	0.171819	ENSG00000003137(CYP26B1),ENSG00000003402(CFLAR),ENSG00000005073(HOXA11),ENSG00000005513(SOX8),ENSG00000006016(CRLF1),ENSG00000007062(PROM1),ENSG00000008196(TFAP2B),ENSG00000008710(PKD1),ENSG00000011465(DCN),ENSG00000018408(WWTR1),ENSG00000030066(NUP160),ENSG00000032742(IFT88),ENSG00000048392(RRM2B),ENSG00000049883(PTCD2),ENSG00000054598(FOXC1),ENSG00000058262(SEC61A1),ENSG00000066468(FGFR2),ENSG0…
BP	GO:0015936	coenzyme A metabolic process	14	15	0.00386	0.175133	ENSG00000068120(COASY),ENSG00000075239(ACAT1),ENSG00000097021(ACOT7),ENSG00000113161(HMGCR),ENSG00000120137(PANK3),ENSG00000125779(PANK2),ENSG00000127125(PPCS),ENSG00000131473(ACLY),ENSG00000131844(MCCC2),ENSG00000138621(PPCDC),ENSG00000140876(NUDT7),ENSG00000152782(PANK1),ENSG00000157881(PANK4),ENSG00000172992(DCAKD)
BP	GO:0090141	positive regulation of mitochondrial fission	14	15	0.00386	0.175133	ENSG00000011465(DCN),ENSG00000069329(VPS35),ENSG00000085788(DDHD2),ENSG00000087470(DNM1L),ENSG00000090432(MUL1),ENSG00000100523(DDHD1),ENSG00000128052(KDR),ENSG00000158828(PINK1),ENSG00000168958(MFF),ENSG00000176171(BNIP3),ENSG00000177427(MIEF2),ENSG00000185345(PRKN),ENSG00000198060(MARCH5),ENSG00000214253(FIS1)
CC	GO:0098797	plasma membrane protein complex	178	267	0.00389	0.176101	ENSG00000003402(CFLAR),ENSG00000005844(ITGAL),ENSG00000005961(ITGA2B),ENSG00000006125(AP2B1),ENSG00000007312(CD79B),ENSG00000017427(IGF1),ENSG00000019582(CD74),ENSG00000021852(C8B),ENSG00000026103(FAS),ENSG00000039068(CDH1),ENSG00000040731(CDH10),ENSG00000042753(AP2S1),ENSG00000044115(CTNNA1),ENSG00000060558(GNA15),ENSG00000061938(TNK2),ENSG00000062038(CDH3),ENSG00000064012(CASP8),ENSG00000064201…
BP	GO:0023057	negative regulation of signaling	827	1331	0.00391	0.176278	ENSG00000000003(TSPAN6),ENSG00000001084(GCLC),ENSG00000002746(HECW1),ENSG00000003137(CYP26B1),ENSG00000003402(CFLAR),ENSG00000004139(SARM1),ENSG00000004468(CD38),ENSG00000004487(KDM1A),ENSG00000004975(DVL2),ENSG00000005022(SLC25A5),ENSG00000006210(CX3CL1),ENSG00000006740(ARHGAP44),ENSG00000007168(PAFAH1B1),ENSG00000008735(MAPK8IP2),ENSG00000010310(GIPR),ENSG00000011422(PLAUR),ENSG00000011465(DCN)…
BP	GO:0034765	regulation of ion transmembrane transport	296	457	0.00392	0.176278	ENSG00000002746(HECW1),ENSG00000004948(CALCR),ENSG00000006116(CACNG3),ENSG00000006210(CX3CL1),ENSG00000007314(SCN4A),ENSG00000007402(CACNA2D2),ENSG00000007952(NOX1),ENSG00000008735(MAPK8IP2),ENSG00000013016(EHD3),ENSG00000014216(CAPN1),ENSG00000018625(ATP1A2),ENSG00000022267(FHL1),ENSG00000026559(KCNG1),ENSG00000047932(GOPC),ENSG00000049759(NEDD4L),ENSG00000051523(CYBA),ENSG00000053918(KCNQ1),ENS…
BP	GO:0071636	positive regulation of transforming growth factor beta production	17	19	0.00392	0.176278	ENSG00000006210(CX3CL1),ENSG00000073756(PTGS2),ENSG00000085741(WNT11),ENSG00000091972(CD200),ENSG00000115966(ATF2),ENSG00000117335(CD46),ENSG00000118260(CREB1),ENSG00000118513(MYB),ENSG00000137801(THBS1),ENSG00000140564(FURIN),ENSG00000143184(XCL1),ENSG00000166396(SERPINB7),ENSG00000166949(SMAD3),ENSG00000167711(SERPINF2),ENSG00000168961(LGALS9),ENSG00000174059(CD34),ENSG00000182220(ATP6AP2)
CC	GO:0043025	neuronal cell body	324	503	0.00393	0.176337	ENSG00000003393(ALS2),ENSG00000005249(PRKAR2B),ENSG00000006128(TAC1),ENSG00000006210(CX3CL1),ENSG00000007168(PAFAH1B1),ENSG00000008735(MAPK8IP2),ENSG00000012124(CD22),ENSG00000018189(RUFY3),ENSG00000020129(NCDN),ENSG00000028137(TNFRSF1B),ENSG00000035862(TIMP2),ENSG00000036828(CASR),ENSG00000050438(SLC4A8),ENSG00000051523(CYBA),ENSG00000063015(SEZ6),ENSG00000063046(EIF4B),ENSG00000064692(SNCAIP),E…
BP	GO:0043200	response to amino acid	83	117	0.00394	0.176395	ENSG00000001084(GCLC),ENSG00000002330(BAD),ENSG00000014123(UFL1),ENSG00000023909(GCLM),ENSG00000024048(UBR2),ENSG00000025039(RRAGD),ENSG00000051523(CYBA),ENSG00000057593(F7),ENSG00000065150(IPO5),ENSG00000078142(PIK3C3),ENSG00000078401(EDN1),ENSG00000080546(SESN1),ENSG00000087245(MMP2),ENSG00000088766(CRLS1),ENSG00000090339(ICAM1),ENSG00000099910(KLHL22),ENSG00000100219(XBP1),ENSG00000100983(GSS)…
BP	GO:0007165	signal transduction	3593	5985	0.00398	0.177794	ENSG00000000003(TSPAN6),ENSG00000000938(FGR),ENSG00000001084(GCLC),ENSG00000001617(SEMA3F),ENSG00000001631(KRIT1),ENSG00000002330(BAD),ENSG00000002745(WNT16),ENSG00000002746(HECW1),ENSG00000002834(LASP1),ENSG00000003137(CYP26B1),ENSG00000003393(ALS2),ENSG00000003402(CFLAR),ENSG00000004139(SARM1),ENSG00000004468(CD38),ENSG00000004487(KDM1A),ENSG00000004799(PDK4),ENSG00000004948(CALCR),ENSG00000004…
BP	GO:0006470	protein dephosphorylation	213	323	0.00402	0.179186	ENSG00000003987(MTMR7),ENSG00000011304(PTBP1),ENSG00000040199(PHLPP2),ENSG00000054148(PHPT1),ENSG00000055332(EIF2AK2),ENSG00000060069(CTDP1),ENSG00000060656(PTPRU),ENSG00000063601(MTMR1),ENSG00000066027(PPP2R5A),ENSG00000067113(PLPP1),ENSG00000068971(PPP2R5B),ENSG00000070159(PTPN3),ENSG00000070190(DAPP1),ENSG00000070778(AL162171.1),ENSG00000072803(FBXW11),ENSG00000073711(PPP2R3A),ENSG00000074211(…
MF	GO:0097472	cyclin-dependent protein kinase activity	25	30	0.00406	0.180572	ENSG00000006837(CDKL3),ENSG00000008128(CDK11A),ENSG00000058091(CDK14),ENSG00000059758(CDK17),ENSG00000065883(CDK13),ENSG00000100490(CDKL1),ENSG00000102225(CDK16),ENSG00000105810(CDK6),ENSG00000112576(CCND3),ENSG00000117266(CDK18),ENSG00000123374(CDK2),ENSG00000134058(CDK7),ENSG00000135446(CDK4),ENSG00000136807(CDK9),ENSG00000138395(CDK15),ENSG00000145386(CCNA2),ENSG00000155111(CDK19),ENSG00000156…
BP	GO:1903827	regulation of cellular protein localization	353	550	0.00408	0.181065	ENSG00000002330(BAD),ENSG00000004487(KDM1A),ENSG00000006125(AP2B1),ENSG00000006740(ARHGAP44),ENSG00000007047(MARK4),ENSG00000008710(PKD1),ENSG00000009694(TENM1),ENSG00000011243(AKAP8L),ENSG00000014164(ZC3H3),ENSG00000018189(RUFY3),ENSG00000018408(WWTR1),ENSG00000027075(PRKCH),ENSG00000031691(CENPQ),ENSG00000039068(CDH1),ENSG00000044524(EPHA3),ENSG00000047410(TPR),ENSG00000047932(GOPC),ENSG0000004…
BP	GO:0006810	transport	3066	5093	0.00411	0.181998	ENSG00000000938(FGR),ENSG00000001036(FUCA2),ENSG00000001460(STPG1),ENSG00000001461(NIPAL3),ENSG00000001561(ENPP4),ENSG00000002330(BAD),ENSG00000002726(AOC1),ENSG00000002746(HECW1),ENSG00000002834(LASP1),ENSG00000002919(SNX11),ENSG00000003393(ALS2),ENSG00000003989(SLC7A2),ENSG00000004059(ARF5),ENSG00000004468(CD38),ENSG00000004766(VPS50),ENSG00000004809(SLC22A16),ENSG00000004846(ABCB5),ENSG0000000…
CC	GO:0005769	early endosome	227	346	0.00414	0.182927	ENSG00000003393(ALS2),ENSG00000006715(VPS41),ENSG00000007952(NOX1),ENSG00000010322(NISCH),ENSG00000010610(CD4),ENSG00000012124(CD22),ENSG00000029725(RABEP1),ENSG00000039319(ZFYVE16),ENSG00000043591(ADRB1),ENSG00000044524(EPHA3),ENSG00000053918(KCNQ1),ENSG00000054793(ATP9A),ENSG00000055732(MCOLN3),ENSG00000058063(ATP11B),ENSG00000068650(ATP11A),ENSG00000069329(VPS35),ENSG00000070018(LRP6),ENSG0000…
MF	GO:0001540	amyloid-beta binding	57	77	0.00417	0.183852	ENSG00000004948(CALCR),ENSG00000008735(MAPK8IP2),ENSG00000011132(APBA3),ENSG00000019582(CD74),ENSG00000034053(APBA2),ENSG00000038945(MSR1),ENSG00000064300(NGFR),ENSG00000072694(FCGR2B),ENSG00000073060(SCARB1),ENSG00000078596(ITM2A),ENSG00000087085(ACHE),ENSG00000092969(TGFB2),ENSG00000095970(TREM2),ENSG00000101856(PGRMC1),ENSG00000107282(APBA1),ENSG00000109846(CRYAB),ENSG00000113108(APBB3),ENSG00…
BP	GO:0034762	regulation of transmembrane transport	305	472	0.00419	0.184333	ENSG00000002746(HECW1),ENSG00000004948(CALCR),ENSG00000006116(CACNG3),ENSG00000006210(CX3CL1),ENSG00000007314(SCN4A),ENSG00000007402(CACNA2D2),ENSG00000007952(NOX1),ENSG00000008735(MAPK8IP2),ENSG00000013016(EHD3),ENSG00000014216(CAPN1),ENSG00000018625(ATP1A2),ENSG00000022267(FHL1),ENSG00000026559(KCNG1),ENSG00000047932(GOPC),ENSG00000049759(NEDD4L),ENSG00000051523(CYBA),ENSG00000053918(KCNQ1),ENS…
BP	GO:0051046	regulation of secretion	503	796	0.00422	0.185251	ENSG00000000938(FGR),ENSG00000002330(BAD),ENSG00000004468(CD38),ENSG00000005022(SLC25A5),ENSG00000006128(TAC1),ENSG00000006210(CX3CL1),ENSG00000006451(RALA),ENSG00000006747(SCIN),ENSG00000007171(NOS2),ENSG00000007402(CACNA2D2),ENSG00000007516(BAIAP3),ENSG00000008196(TFAP2B),ENSG00000010310(GIPR),ENSG00000011347(SYT7),ENSG00000012124(CD22),ENSG00000017427(IGF1),ENSG00000019505(SYT13),ENSG000000195…
BP	GO:0031344	regulation of cell projection organization	425	668	0.00425	0.1858	ENSG00000001617(SEMA3F),ENSG00000002746(HECW1),ENSG00000003402(CFLAR),ENSG00000004139(SARM1),ENSG00000004468(CD38),ENSG00000004487(KDM1A),ENSG00000004838(ZMYND10),ENSG00000006210(CX3CL1),ENSG00000006327(TNFRSF12A),ENSG00000006451(RALA),ENSG00000006652(IFRD1),ENSG00000006740(ARHGAP44),ENSG00000006837(CDKL3),ENSG00000007047(MARK4),ENSG00000007168(PAFAH1B1),ENSG00000007944(MYLIP),ENSG00000008324(SS1…
BP	GO:1902235	regulation of endoplasmic reticulum stress-induced intrinsic apoptotic signaling pathway	27	33	0.00426	0.1858	ENSG00000071051(NCK2),ENSG00000089248(ERP29),ENSG00000096717(SIRT1),ENSG00000100219(XBP1),ENSG00000105327(BBC3),ENSG00000109501(WFS1),ENSG00000116288(PARK7),ENSG00000117862(TXNDC12),ENSG00000131871(SELENOS),ENSG00000132824(SERINC3),ENSG00000139515(PDX1),ENSG00000139644(TMBIM6),ENSG00000141682(PMAIP1),ENSG00000153094(BCL2L11),ENSG00000157613(CREB3L1),ENSG00000158092(NCK1),ENSG00000162298(SYVN1),EN…
BP	GO:0034766	negative regulation of ion transmembrane transport	64	88	0.00426	0.1858	ENSG00000002746(HECW1),ENSG00000018625(ATP1A2),ENSG00000047932(GOPC),ENSG00000049759(NEDD4L),ENSG00000055118(KCNH2),ENSG00000069696(DRD4),ENSG00000069966(GNB5),ENSG00000075142(SRI),ENSG00000077522(ACTN2),ENSG00000088320(REM1),ENSG00000100985(MMP9),ENSG00000101188(NTSR1),ENSG00000102081(FMR1),ENSG00000105221(AKT2),ENSG00000105329(AC011462.1),ENSG00000105974(CAV1),ENSG00000109062(SLC9A3R1),ENSG0000…
CC	GO:0031224	intrinsic component of membrane	3498	5830	0.00436	0.189754	ENSG00000000003(TSPAN6),ENSG00000001461(NIPAL3),ENSG00000001561(ENPP4),ENSG00000001617(SEMA3F),ENSG00000003989(SLC7A2),ENSG00000004468(CD38),ENSG00000004809(SLC22A16),ENSG00000004846(ABCB5),ENSG00000004866(ST7),ENSG00000004939(SLC4A1),ENSG00000004948(CALCR),ENSG00000005022(SLC25A5),ENSG00000005059(MCUB),ENSG00000005108(THSD7A),ENSG00000005206(SPPL2B),ENSG00000005471(ABCB4),ENSG00000005844(ITGAL),…
BP	GO:0016339	calcium-dependent cell-cell adhesion via plasma membrane cell adhesion molecules	38	49	0.00438	0.190216	ENSG00000017260(ATP2C1),ENSG00000039068(CDH1),ENSG00000040731(CDH10),ENSG00000062038(CDH3),ENSG00000079112(CDH17),ENSG00000081138(CDH7),ENSG00000081818(PCDHB4),ENSG00000089327(FXYD5),ENSG00000099889(ARVCF),ENSG00000101542(CDH20),ENSG00000112852(PCDHB2),ENSG00000113205(PCDHB3),ENSG00000113209(PCDHB5),ENSG00000113211(PCDHB6),ENSG00000113361(CDH6),ENSG00000113555(PCDH12),ENSG00000120327(PCDHB14),ENS…
BP	GO:0007269	neurotransmitter secretion	118	172	0.00443	0.191976	ENSG00000005379(TSPOAP1),ENSG00000007516(BAIAP3),ENSG00000011347(SYT7),ENSG00000021645(NRXN3),ENSG00000034053(APBA2),ENSG00000047579(DTNBP1),ENSG00000064692(SNCAIP),ENSG00000067715(SYT1),ENSG00000079841(RIMS1),ENSG00000080644(CHRNA3),ENSG00000080815(PSEN1),ENSG00000082701(GSK3B),ENSG00000087470(DNM1L),ENSG00000089041(P2RX7),ENSG00000089169(RPH3A),ENSG00000099365(STX1B),ENSG00000099940(SNAP29),ENS…
MF	GO:0001221	transcription cofactor binding	34	43	0.00444	0.191999	ENSG00000049246(PER3),ENSG00000054598(FOXC1),ENSG00000074219(TEAD2),ENSG00000082258(CCNT2),ENSG00000091831(ESR1),ENSG00000096401(CDC5L),ENSG00000108064(TFAM),ENSG00000109118(PHF12),ENSG00000116030(SUMO1),ENSG00000118260(CREB1),ENSG00000118689(FOXO3),ENSG00000119408(NEK6),ENSG00000119508(NR4A3),ENSG00000124177(CHD6),ENSG00000126368(NR1D1),ENSG00000126778(SIX1),ENSG00000131196(NFATC1),ENSG000001323…
CC	GO:0030175	filopodium	73	102	0.00449	0.193377	ENSG00000014257(ACPP),ENSG00000018189(RUFY3),ENSG00000020181(ADGRA2),ENSG00000070831(CDC42),ENSG00000075618(FSCN1),ENSG00000077522(ACTN2),ENSG00000078018(MAP2),ENSG00000078140(UBE2K),ENSG00000079337(RAPGEF3),ENSG00000086062(B4GALT1),ENSG00000091409(ITGA6),ENSG00000092820(EZR),ENSG00000095777(MYO3A),ENSG00000099864(PALM),ENSG00000102081(FMR1),ENSG00000104290(FZD3),ENSG00000106236(NPTX2),ENSG000001…
BP	GO:0045992	negative regulation of embryonic development	22	26	0.00451	0.193377	ENSG00000072133(RPS6KA6),ENSG00000078246(TULP3),ENSG00000104290(FZD3),ENSG00000106003(LFNG),ENSG00000107485(GATA3),ENSG00000107882(SUFU),ENSG00000107984(DKK1),ENSG00000121068(TBX2),ENSG00000124216(SNAI1),ENSG00000125378(BMP4),ENSG00000130635(COL5A1),ENSG00000137573(SULF1),ENSG00000142875(PRKACB),ENSG00000143147(GPR161),ENSG00000145423(SFRP2),ENSG00000155760(FZD7),ENSG00000164736(SOX17),ENSG000001…
BP	GO:0060706	cell differentiation involved in embryonic placenta development	22	26	0.00451	0.193377	ENSG00000057657(PRDM1),ENSG00000064012(CASP8),ENSG00000083307(GRHL2),ENSG00000101109(STK4),ENSG00000104375(STK3),ENSG00000105993(DNAJB6),ENSG00000112559(MDFI),ENSG00000113196(HAND1),ENSG00000124216(SNAI1),ENSG00000128342(LIF),ENSG00000129173(E2F8),ENSG00000137270(GCM1),ENSG00000142731(PLK4),ENSG00000149418(ST14),ENSG00000163251(FZD5),ENSG00000163904(SENP2),ENSG00000167642(SPINT2),ENSG00000170421(…
BP	GO:0061037	negative regulation of cartilage development	22	26	0.00451	0.193377	ENSG00000019549(SNAI2),ENSG00000074047(GLI2),ENSG00000077092(RARB),ENSG00000085741(WNT11),ENSG00000087494(PTHLH),ENSG00000100399(CHADL),ENSG00000106799(TGFBR1),ENSG00000109705(NKX3-2),ENSG00000125378(BMP4),ENSG00000125398(SOX9),ENSG00000125965(GDF5),ENSG00000131759(RARA),ENSG00000143387(CTSK),ENSG00000143816(WNT9A),ENSG00000152266(PTH),ENSG00000162998(FRZB),ENSG00000166923(GREM1),ENSG00000168036(…
BP	GO:0050808	synapse organization	230	351	0.00458	0.195964	ENSG00000003393(ALS2),ENSG00000006210(CX3CL1),ENSG00000006740(ARHGAP44),ENSG00000007402(CACNA2D2),ENSG00000021645(NRXN3),ENSG00000022355(GABRA1),ENSG00000030304(MUSK),ENSG00000039068(CDH1),ENSG00000063015(SEZ6),ENSG00000065320(NTN1),ENSG00000066032(CTNNA2),ENSG00000067191(CACNB1),ENSG00000069188(SDK2),ENSG00000069329(VPS35),ENSG00000070831(CDC42),ENSG00000072071(ADGRL1),ENSG00000075340(ADD2),ENSG…
CC	GO:0031410	cytoplasmic vesicle	1408	2304	0.00459	0.195979	ENSG00000000938(FGR),ENSG00000001036(FUCA2),ENSG00000001561(ENPP4),ENSG00000002726(AOC1),ENSG00000002919(SNX11),ENSG00000003393(ALS2),ENSG00000004468(CD38),ENSG00000004766(VPS50),ENSG00000004948(CALCR),ENSG00000004975(DVL2),ENSG00000005206(SPPL2B),ENSG00000005381(MPO),ENSG00000005471(ABCB4),ENSG00000005844(ITGAL),ENSG00000005893(LAMP2),ENSG00000005961(ITGA2B),ENSG00000006007(GDE1),ENSG00000006116…
BP	GO:0090066	regulation of anatomical structure size	328	510	0.00462	0.196432	ENSG00000001084(GCLC),ENSG00000001617(SEMA3F),ENSG00000003393(ALS2),ENSG00000004468(CD38),ENSG00000004487(KDM1A),ENSG00000006327(TNFRSF12A),ENSG00000006453(BAIAP2L1),ENSG00000006652(IFRD1),ENSG00000006747(SCIN),ENSG00000006837(CDKL3),ENSG00000007168(PAFAH1B1),ENSG00000008853(RHOBTB2),ENSG00000009694(TENM1),ENSG00000010319(SEMA3G),ENSG00000011021(CLCN6),ENSG00000011405(PIK3C2A),ENSG00000012171(SEM…
BP	GO:0070588	calcium ion transmembrane transport	207	314	0.00462	0.196432	ENSG00000004948(CALCR),ENSG00000005059(MCUB),ENSG00000005700(IBTK),ENSG00000006116(CACNG3),ENSG00000006210(CX3CL1),ENSG00000007402(CACNA2D2),ENSG00000008710(PKD1),ENSG00000013016(EHD3),ENSG00000017260(ATP2C1),ENSG00000018625(ATP1A2),ENSG00000050393(MCUR1),ENSG00000051523(CYBA),ENSG00000055732(MCOLN3),ENSG00000058262(SEC61A1),ENSG00000058668(ATP2B4),ENSG00000067191(CACNB1),ENSG00000067842(ATP2B3),…
MF	GO:0008187	poly-pyrimidine tract binding	27	33	0.00468	0.198153	ENSG00000011304(PTBP1),ENSG00000070756(PABPC1),ENSG00000071626(DAZAP1),ENSG00000076067(RBMS2),ENSG00000090621(PABPC4),ENSG00000099622(CIRBP),ENSG00000101104(PABPC1L),ENSG00000102081(FMR1),ENSG00000102317(RBM3),ENSG00000112232(KHDRBS2),ENSG00000121774(KHDRBS1),ENSG00000124788(ATXN1),ENSG00000135097(MSI1),ENSG00000138385(SSB),ENSG00000144535(DIS3L2),ENSG00000144642(RBMS3),ENSG00000151846(PABPC3),EN…
BP	GO:0048660	regulation of smooth muscle cell proliferation	93	133	0.00468	0.198153	ENSG00000006210(CX3CL1),ENSG00000007952(NOX1),ENSG00000017427(IGF1),ENSG00000051523(CYBA),ENSG00000065135(GNAI3),ENSG00000065970(FOXJ2),ENSG00000066468(FGFR2),ENSG00000073756(PTGS2),ENSG00000078401(EDN1),ENSG00000079246(XRCC5),ENSG00000085662(AKR1B1),ENSG00000087245(MMP2),ENSG00000093010(COMT),ENSG00000096968(JAK2),ENSG00000100292(HMOX1),ENSG00000100311(PDGFB),ENSG00000100985(MMP9),ENSG0000010267…
BP	GO:0048705	skeletal system morphogenesis	162	242	0.00472	0.198611	ENSG00000000938(FGR),ENSG00000003137(CYP26B1),ENSG00000005073(HOXA11),ENSG00000008710(PKD1),ENSG00000037965(HOXC8),ENSG00000052850(ALX4),ENSG00000054598(FOXC1),ENSG00000066468(FGFR2),ENSG00000068078(FGFR3),ENSG00000068885(IFT80),ENSG00000070018(LRP6),ENSG00000073536(NLE1),ENSG00000075388(FGF4),ENSG00000077092(RARB),ENSG00000078246(TULP3),ENSG00000080815(PSEN1),ENSG00000083307(GRHL2),ENSG000000840…
BP	GO:0031401	positive regulation of protein modification process	753	1210	0.00472	0.198611	ENSG00000002745(WNT16),ENSG00000003393(ALS2),ENSG00000003402(CFLAR),ENSG00000004487(KDM1A),ENSG00000004948(CALCR),ENSG00000004975(DVL2),ENSG00000005100(DHX33),ENSG00000005249(PRKAR2B),ENSG00000006016(CRLF1),ENSG00000006210(CX3CL1),ENSG00000006432(MAP3K9),ENSG00000006634(DBF4),ENSG00000007952(NOX1),ENSG00000008083(JARID2),ENSG00000008710(PKD1),ENSG00000008735(MAPK8IP2),ENSG00000009694(TENM1),ENSG0…
BP	GO:1904377	positive regulation of protein localization to cell periphery	48	64	0.00473	0.198611	ENSG00000027075(PRKCH),ENSG00000044524(EPHA3),ENSG00000079819(EPB41L2),ENSG00000092820(EZR),ENSG00000095970(TREM2),ENSG00000103496(STX4),ENSG00000103769(RAB11A),ENSG00000104537(ANXA13),ENSG00000105270(CLIP3),ENSG00000107560(RAB11FIP2),ENSG00000108819(PPP1R9B),ENSG00000111537(IFNG),ENSG00000115306(SPTBN1),ENSG00000120756(PLS1),ENSG00000121957(GPSM2),ENSG00000122679(RAMP3),ENSG00000123384(LRP1),ENS…
BP	GO:1901385	regulation of voltage-gated calcium channel activity	29	36	0.00473	0.198611	ENSG00000013016(EHD3),ENSG00000067191(CACNB1),ENSG00000069696(DRD4),ENSG00000069966(GNB5),ENSG00000075142(SRI),ENSG00000088320(REM1),ENSG00000102081(FMR1),ENSG00000102466(FGF14),ENSG00000120088(CRHR1),ENSG00000121905(HPCA),ENSG00000124942(AHNAK),ENSG00000125510(OPRL1),ENSG00000139890(REM2),ENSG00000141750(STAC2),ENSG00000144681(STAC),ENSG00000146729(NIPSNAP2),ENSG00000149295(DRD2),ENSG00000153956…
CC	GO:0099568	cytoplasmic region	255	392	0.00479	0.199492	ENSG00000002834(LASP1),ENSG00000004939(SLC4A1),ENSG00000006747(SCIN),ENSG00000007168(PAFAH1B1),ENSG00000007171(NOS2),ENSG00000019144(PHLDB1),ENSG00000035403(VCL),ENSG00000039068(CDH1),ENSG00000039560(RAI14),ENSG00000047579(DTNBP1),ENSG00000054523(KIF1B),ENSG00000058085(LAMC2),ENSG00000065559(MAP2K4),ENSG00000066032(CTNNA2),ENSG00000066468(FGFR2),ENSG00000070367(EXOC5),ENSG00000070601(FRMPD1),ENSG…
BP	GO:0045981	positive regulation of nucleotide metabolic process	71	99	0.0048	0.199492	ENSG00000007171(NOS2),ENSG00000009950(MLXIPL),ENSG00000010310(GIPR),ENSG00000017427(IGF1),ENSG00000035862(TIMP2),ENSG00000043591(ADRB1),ENSG00000044012(GUCA2B),ENSG00000078295(ADCY2),ENSG00000087460(GNAS),ENSG00000089041(P2RX7),ENSG00000095970(TREM2),ENSG00000100644(HIF1A),ENSG00000102125(TAZ),ENSG00000102144(PGK1),ENSG00000102468(HTR2A),ENSG00000106018(VIPR2),ENSG00000106128(GHRHR),ENSG000001090…
BP	GO:1900544	positive regulation of purine nucleotide metabolic process	71	99	0.0048	0.199492	ENSG00000007171(NOS2),ENSG00000009950(MLXIPL),ENSG00000010310(GIPR),ENSG00000017427(IGF1),ENSG00000035862(TIMP2),ENSG00000043591(ADRB1),ENSG00000044012(GUCA2B),ENSG00000078295(ADCY2),ENSG00000087460(GNAS),ENSG00000089041(P2RX7),ENSG00000095970(TREM2),ENSG00000100644(HIF1A),ENSG00000102125(TAZ),ENSG00000102144(PGK1),ENSG00000102468(HTR2A),ENSG00000106018(VIPR2),ENSG00000106128(GHRHR),ENSG000001090…
BP	GO:0003149	membranous septum morphogenesis	10	10	0.00481	0.199492	ENSG00000066468(FGFR2),ENSG00000092969(TGFB2),ENSG00000109685(NSD2),ENSG00000115738(ID2),ENSG00000125378(BMP4),ENSG00000157240(FZD1),ENSG00000162738(VANGL2),ENSG00000163513(TGFBR2),ENSG00000180340(FZD2),ENSG00000183691(NOG)
BP	GO:0015937	coenzyme A biosynthetic process	10	10	0.00481	0.199492	ENSG00000068120(COASY),ENSG00000075239(ACAT1),ENSG00000097021(ACOT7),ENSG00000120137(PANK3),ENSG00000125779(PANK2),ENSG00000127125(PPCS),ENSG00000138621(PPCDC),ENSG00000152782(PANK1),ENSG00000157881(PANK4),ENSG00000172992(DCAKD)
BP	GO:0060502	epithelial cell proliferation involved in lung morphogenesis	10	10	0.00481	0.199492	ENSG00000066468(FGFR2),ENSG00000070831(CDC42),ENSG00000105989(WNT2),ENSG00000124193(SRSF6),ENSG00000125378(BMP4),ENSG00000125398(SOX9),ENSG00000128573(FOXP2),ENSG00000140285(FGF7),ENSG00000147862(NFIB),ENSG00000169032(MAP2K1)
BP	GO:0070848	response to growth factor	447	705	0.00485	0.200741	ENSG00000001084(GCLC),ENSG00000003402(CFLAR),ENSG00000005339(CREBBP),ENSG00000006128(TAC1),ENSG00000008196(TFAP2B),ENSG00000011201(ANOS1),ENSG00000011304(PTBP1),ENSG00000011465(DCN),ENSG00000019549(SNAI2),ENSG00000019991(HGF),ENSG00000020181(ADGRA2),ENSG00000023734(STRAP),ENSG00000023909(GCLM),ENSG00000026508(CD44),ENSG00000028137(TNFRSF1B),ENSG00000029559(IBSP),ENSG00000033170(FUT8),ENSG00000034…
CC	GO:0045335	phagocytic vesicle	89	127	0.00487	0.201158	ENSG00000005381(MPO),ENSG00000005893(LAMP2),ENSG00000011347(SYT7),ENSG00000018280(SLC11A1),ENSG00000026025(VIM),ENSG00000033627(ATP6V0A1),ENSG00000049245(VAMP3),ENSG00000051523(CYBA),ENSG00000070831(CDC42),ENSG00000075785(RAB7A),ENSG00000078142(PIK3C3),ENSG00000082781(ITGB5),ENSG00000084733(RAB10),ENSG00000089177(KIF16B),ENSG00000102879(CORO1A),ENSG00000103496(STX4),ENSG00000103769(RAB11A),ENSG00…
BP	GO:0045664	regulation of neuron differentiation	411	646	0.00488	0.201161	ENSG00000001617(SEMA3F),ENSG00000002746(HECW1),ENSG00000003402(CFLAR),ENSG00000004139(SARM1),ENSG00000004468(CD38),ENSG00000004487(KDM1A),ENSG00000005513(SOX8),ENSG00000006210(CX3CL1),ENSG00000006327(TNFRSF12A),ENSG00000006652(IFRD1),ENSG00000006740(ARHGAP44),ENSG00000006837(CDKL3),ENSG00000007168(PAFAH1B1),ENSG00000007944(MYLIP),ENSG00000008324(SS18L2),ENSG00000010319(SEMA3G),ENSG00000012171(SEM…
MF	GO:0004435	phosphatidylinositol phospholipase C activity	22	26	0.0049	0.201168	ENSG00000036828(CASR),ENSG00000101333(PLCB4),ENSG00000114805(PLCH1),ENSG00000115556(PLCD4),ENSG00000115896(PLCL1),ENSG00000124181(PLCG1),ENSG00000133019(CHRM3),ENSG00000137841(PLCB2),ENSG00000138193(PLCE1),ENSG00000149782(PLCB3),ENSG00000151617(EDNRA),ENSG00000158555(GDPD5),ENSG00000160791(CCR5),ENSG00000161714(PLCD3),ENSG00000163823(CCR1),ENSG00000164220(F2RL2),ENSG00000168398(BDKRB2),ENSG000001…
MF	GO:0015464	acetylcholine receptor activity	22	26	0.0049	0.201168	ENSG00000080644(CHRNA3),ENSG00000101180(HRH3),ENSG00000101204(CHRNA4),ENSG00000108556(CHRNE),ENSG00000117971(CHRNB4),ENSG00000120903(CHRNA2),ENSG00000129749(CHRNA10),ENSG00000133019(CHRM3),ENSG00000134489(HRH4),ENSG00000135902(CHRND),ENSG00000138435(CHRNA1),ENSG00000143412(ANXA9),ENSG00000147434(CHRNA6),ENSG00000160716(CHRNB2),ENSG00000168539(CHRM1),ENSG00000169684(CHRNA5),ENSG00000170175(CHRNB1)…
BP	GO:0048562	embryonic organ morphogenesis	195	295	0.00492	0.201581	ENSG00000002745(WNT16),ENSG00000004975(DVL2),ENSG00000005073(HOXA11),ENSG00000052850(ALX4),ENSG00000065320(NTN1),ENSG00000066468(FGFR2),ENSG00000070018(LRP6),ENSG00000070193(FGF10),ENSG00000071909(MYO3B),ENSG00000074047(GLI2),ENSG00000074219(TEAD2),ENSG00000075891(PAX2),ENSG00000077092(RARB),ENSG00000077943(ITGA8),ENSG00000078246(TULP3),ENSG00000078401(EDN1),ENSG00000080815(PSEN1),ENSG00000083307…
BP	GO:1905114	cell surface receptor signaling pathway involved in cell-cell signaling	392	615	0.00497	0.20281	ENSG00000002745(WNT16),ENSG00000002746(HECW1),ENSG00000004975(DVL2),ENSG00000006125(AP2B1),ENSG00000007047(MARK4),ENSG00000008300(CELSR3),ENSG00000008710(PKD1),ENSG00000008735(MAPK8IP2),ENSG00000011143(MKS1),ENSG00000012822(CALCOCO1),ENSG00000013275(PSMC4),ENSG00000015133(CCDC88C),ENSG00000018408(WWTR1),ENSG00000019549(SNAI2),ENSG00000019995(ZRANB1),ENSG00000020181(ADGRA2),ENSG00000034971(MYOC),E…
BP	GO:0032412	regulation of ion transmembrane transporter activity	165	247	0.00497	0.20281	ENSG00000002746(HECW1),ENSG00000006116(CACNG3),ENSG00000008735(MAPK8IP2),ENSG00000013016(EHD3),ENSG00000014216(CAPN1),ENSG00000018625(ATP1A2),ENSG00000022267(FHL1),ENSG00000026559(KCNG1),ENSG00000047932(GOPC),ENSG00000049759(NEDD4L),ENSG00000060237(WNK1),ENSG00000067191(CACNB1),ENSG00000069696(DRD4),ENSG00000069849(ATP1B3),ENSG00000069966(GNB5),ENSG00000070159(PTPN3),ENSG00000075142(SRI),ENSG0000…
BP	GO:0022898	regulation of transmembrane transporter activity	170	255	0.00498	0.20281	ENSG00000002746(HECW1),ENSG00000006116(CACNG3),ENSG00000008735(MAPK8IP2),ENSG00000013016(EHD3),ENSG00000014216(CAPN1),ENSG00000018625(ATP1A2),ENSG00000022267(FHL1),ENSG00000026559(KCNG1),ENSG00000047932(GOPC),ENSG00000049759(NEDD4L),ENSG00000060237(WNK1),ENSG00000067191(CACNB1),ENSG00000069696(DRD4),ENSG00000069849(ATP1B3),ENSG00000069966(GNB5),ENSG00000070159(PTPN3),ENSG00000075142(SRI),ENSG0000…
MF	GO:0008276	protein methyltransferase activity	64	88	0.005	0.203216	ENSG00000003509(NDUFAF7),ENSG00000061455(PRDM6),ENSG00000067365(METTL22),ENSG00000074266(EED),ENSG00000099381(SETD1A),ENSG00000100462(PRMT5),ENSG00000100483(VCPKMT),ENSG00000101945(SUV39H1),ENSG00000103037(SETD6),ENSG00000104885(DOT1L),ENSG00000106462(EZH2),ENSG00000108799(EZH1),ENSG00000109685(NSD2),ENSG00000111218(PRMT8),ENSG00000112238(PRDM13),ENSG00000114735(HEMK1),ENSG00000116237(ICMT),ENSG0…
BP	GO:0006796	phosphate-containing compound metabolic process	1982	3267	0.00506	0.205229	ENSG00000000457(SCYL3),ENSG00000000938(FGR),ENSG00000002330(BAD),ENSG00000002745(WNT16),ENSG00000003393(ALS2),ENSG00000003402(CFLAR),ENSG00000003987(MTMR7),ENSG00000004468(CD38),ENSG00000004779(NDUFAB1),ENSG00000004799(PDK4),ENSG00000004948(CALCR),ENSG00000004975(DVL2),ENSG00000005100(DHX33),ENSG00000005249(PRKAR2B),ENSG00000005700(IBTK),ENSG00000005882(PDK2),ENSG00000006007(GDE1),ENSG00000006016…
BP	GO:0045995	regulation of embryonic development	89	127	0.00507	0.205229	ENSG00000004975(DVL2),ENSG00000007168(PAFAH1B1),ENSG00000011143(MKS1),ENSG00000017427(IGF1),ENSG00000019144(PHLDB1),ENSG00000053747(LAMA3),ENSG00000060237(WNK1),ENSG00000072133(RPS6KA6),ENSG00000078246(TULP3),ENSG00000100625(SIX4),ENSG00000101076(HNF4A),ENSG00000101109(STK4),ENSG00000104290(FZD3),ENSG00000104332(SFRP1),ENSG00000104375(STK3),ENSG00000105989(WNT2),ENSG00000106003(LFNG),ENSG00000107…
BP	GO:0032990	cell part morphogenesis	434	684	0.00508	0.205229	ENSG00000001617(SEMA3F),ENSG00000002746(HECW1),ENSG00000003393(ALS2),ENSG00000004139(SARM1),ENSG00000004848(ARX),ENSG00000006327(TNFRSF12A),ENSG00000006652(IFRD1),ENSG00000006740(ARHGAP44),ENSG00000006837(CDKL3),ENSG00000007168(PAFAH1B1),ENSG00000008300(CELSR3),ENSG00000008324(SS18L2),ENSG00000008735(MAPK8IP2),ENSG00000010319(SEMA3G),ENSG00000011009(LYPLA2),ENSG00000011201(ANOS1),ENSG00000012171(…
CC	GO:0097708	intracellular vesicle	1409	2307	0.00509	0.205229	ENSG00000000938(FGR),ENSG00000001036(FUCA2),ENSG00000001561(ENPP4),ENSG00000002726(AOC1),ENSG00000002919(SNX11),ENSG00000003393(ALS2),ENSG00000004468(CD38),ENSG00000004766(VPS50),ENSG00000004948(CALCR),ENSG00000004975(DVL2),ENSG00000005206(SPPL2B),ENSG00000005381(MPO),ENSG00000005471(ABCB4),ENSG00000005844(ITGAL),ENSG00000005893(LAMP2),ENSG00000005961(ITGA2B),ENSG00000006007(GDE1),ENSG00000006116…
BP	GO:0031399	regulation of protein modification process	1116	1815	0.00512	0.206029	ENSG00000000938(FGR),ENSG00000001084(GCLC),ENSG00000002745(WNT16),ENSG00000003393(ALS2),ENSG00000003402(CFLAR),ENSG00000004487(KDM1A),ENSG00000004948(CALCR),ENSG00000004975(DVL2),ENSG00000005100(DHX33),ENSG00000005249(PRKAR2B),ENSG00000005700(IBTK),ENSG00000006016(CRLF1),ENSG00000006210(CX3CL1),ENSG00000006432(MAP3K9),ENSG00000006634(DBF4),ENSG00000007168(PAFAH1B1),ENSG00000007952(NOX1),ENSG00000…
BP	GO:0032409	regulation of transporter activity	178	268	0.00522	0.20921	ENSG00000002746(HECW1),ENSG00000006116(CACNG3),ENSG00000008735(MAPK8IP2),ENSG00000013016(EHD3),ENSG00000014216(CAPN1),ENSG00000018625(ATP1A2),ENSG00000022267(FHL1),ENSG00000026559(KCNG1),ENSG00000047932(GOPC),ENSG00000049759(NEDD4L),ENSG00000060237(WNK1),ENSG00000067191(CACNB1),ENSG00000069696(DRD4),ENSG00000069849(ATP1B3),ENSG00000069966(GNB5),ENSG00000070159(PTPN3),ENSG00000075142(SRI),ENSG0000…
BP	GO:0071363	cellular response to growth factor stimulus	429	676	0.00523	0.20921	ENSG00000001084(GCLC),ENSG00000003402(CFLAR),ENSG00000005339(CREBBP),ENSG00000006128(TAC1),ENSG00000008196(TFAP2B),ENSG00000011201(ANOS1),ENSG00000011304(PTBP1),ENSG00000011465(DCN),ENSG00000019549(SNAI2),ENSG00000019991(HGF),ENSG00000020181(ADGRA2),ENSG00000023734(STRAP),ENSG00000023909(GCLM),ENSG00000026508(CD44),ENSG00000028137(TNFRSF1B),ENSG00000029559(IBSP),ENSG00000033170(FUT8),ENSG00000034…
CC	GO:0016342	catenin complex	24	29	0.00523	0.20921	ENSG00000039068(CDH1),ENSG00000040731(CDH10),ENSG00000044115(CTNNA1),ENSG00000062038(CDH3),ENSG00000079112(CDH17),ENSG00000081138(CDH7),ENSG00000101542(CDH20),ENSG00000101665(SMAD7),ENSG00000113361(CDH6),ENSG00000115266(APC2),ENSG00000124215(CDH26),ENSG00000128536(CDHR3),ENSG00000134982(APC),ENSG00000139880(CDH24),ENSG00000140937(CDH11),ENSG00000140945(CDH13),ENSG00000149654(CDH22),ENSG0000015039…
CC	GO:0031082	BLOC complex	19	22	0.00526	0.209996	ENSG00000047579(DTNBP1),ENSG00000100099(HPS4),ENSG00000104164(BLOC1S6),ENSG00000105700(KXD1),ENSG00000107521(HPS1),ENSG00000110756(HPS5),ENSG00000117758(STX12),ENSG00000124243(BCAS4),ENSG00000132639(SNAP25),ENSG00000135441(BLOC1S1),ENSG00000136051(WASHC4),ENSG00000143740(SNAP47),ENSG00000155252(PI4K2A),ENSG00000163755(HPS3),ENSG00000166189(HPS6),ENSG00000186222(BLOC1S4),ENSG00000189114(BLOC1S3),E…
BP	GO:1903829	positive regulation of cellular protein localization	219	334	0.00532	0.211956	ENSG00000002330(BAD),ENSG00000006125(AP2B1),ENSG00000007047(MARK4),ENSG00000009694(TENM1),ENSG00000018189(RUFY3),ENSG00000027075(PRKCH),ENSG00000031691(CENPQ),ENSG00000039068(CDH1),ENSG00000044524(EPHA3),ENSG00000047410(TPR),ENSG00000055483(USP36),ENSG00000058453(CROCC),ENSG00000064012(CASP8),ENSG00000064300(NGFR),ENSG00000065150(IPO5),ENSG00000070770(CSNK2A2),ENSG00000070831(CDC42),ENSG000000737…
BP	GO:0061311	cell surface receptor signaling pathway involved in heart development	24	29	0.00533	0.211956	ENSG00000011143(MKS1),ENSG00000019549(SNAI2),ENSG00000105329(AC011462.1),ENSG00000107779(BMPR1A),ENSG00000107984(DKK1),ENSG00000115170(ACVR1),ENSG00000120149(MSX2),ENSG00000124216(SNAI1),ENSG00000125378(BMP4),ENSG00000125845(BMP2),ENSG00000128917(DLL4),ENSG00000134250(NOTCH2),ENSG00000135547(HEY2),ENSG00000148400(NOTCH1),ENSG00000154342(WNT3A),ENSG00000162738(VANGL2),ENSG00000163132(MSX1),ENSG000…
BP	GO:0043583	ear development	151	225	0.00539	0.213923	ENSG00000004975(DVL2),ENSG00000007168(PAFAH1B1),ENSG00000011143(MKS1),ENSG00000032742(IFT88),ENSG00000033867(SLC4A7),ENSG00000053918(KCNQ1),ENSG00000055732(MCOLN3),ENSG00000065320(NTN1),ENSG00000066468(FGFR2),ENSG00000070193(FGF10),ENSG00000071909(MYO3B),ENSG00000073111(MCM2),ENSG00000074047(GLI2),ENSG00000075891(PAX2),ENSG00000077943(ITGA8),ENSG00000078401(EDN1),ENSG00000091010(POU4F3),ENSG00000…
MF	GO:0000978	RNA polymerase II core promoter proximal region sequence-specific DNA binding	319	494	0.00541	0.214297	ENSG00000001167(NFYA),ENSG00000005102(MEOX1),ENSG00000008196(TFAP2B),ENSG00000009950(MLXIPL),ENSG00000025434(NR1H3),ENSG00000028839(TBPL1),ENSG00000029153(ARNTL2),ENSG00000050344(NFE2L3),ENSG00000057657(PRDM1),ENSG00000059728(MXD1),ENSG00000064195(DLX3),ENSG00000065970(FOXJ2),ENSG00000065978(YBX1),ENSG00000066336(SPI1),ENSG00000067082(KLF6),ENSG00000068305(MEF2A),ENSG00000068323(TFE3),ENSG0000006…
BP	GO:0048659	smooth muscle cell proliferation	94	135	0.00543	0.21467	ENSG00000006210(CX3CL1),ENSG00000007952(NOX1),ENSG00000017427(IGF1),ENSG00000051523(CYBA),ENSG00000065135(GNAI3),ENSG00000065970(FOXJ2),ENSG00000066468(FGFR2),ENSG00000073756(PTGS2),ENSG00000078401(EDN1),ENSG00000079246(XRCC5),ENSG00000085662(AKR1B1),ENSG00000087245(MMP2),ENSG00000093010(COMT),ENSG00000096968(JAK2),ENSG00000100292(HMOX1),ENSG00000100311(PDGFB),ENSG00000100985(MMP9),ENSG0000010267…
BP	GO:0001654	eye development	235	360	0.0055	0.21696	ENSG00000002745(WNT16),ENSG00000004846(ABCB5),ENSG00000005513(SOX8),ENSG00000007062(PROM1),ENSG00000008196(TFAP2B),ENSG00000026025(VIM),ENSG00000030110(BAK1),ENSG00000040531(CTNS),ENSG00000050555(LAMC3),ENSG00000054598(FOXC1),ENSG00000057657(PRDM1),ENSG00000058668(ATP2B4),ENSG00000064309(CDON),ENSG00000069188(SDK2),ENSG00000070018(LRP6),ENSG00000070193(FGF10),ENSG00000075891(PAX2),ENSG00000077092…
BP	GO:0014065	phosphatidylinositol 3-kinase signaling	101	146	0.00551	0.21696	ENSG00000000938(FGR),ENSG00000002745(WNT16),ENSG00000011405(PIK3C2A),ENSG00000011465(DCN),ENSG00000017427(IGF1),ENSG00000019991(HGF),ENSG00000034971(MYOC),ENSG00000037280(FLT4),ENSG00000041515(MYO16),ENSG00000046889(PREX2),ENSG00000062524(LTK),ENSG00000065361(ERBB3),ENSG00000068971(PPP2R5B),ENSG00000078304(PPP2R5C),ENSG00000078401(EDN1),ENSG00000092445(TYRO3),ENSG00000092969(TGFB2),ENSG0000009671…
MF	GO:0005515	protein binding	7468	12539	0.00552	0.21696	ENSG00000000003(TSPAN6),ENSG00000000457(SCYL3),ENSG00000000938(FGR),ENSG00000001036(FUCA2),ENSG00000001084(GCLC),ENSG00000001167(NFYA),ENSG00000001461(NIPAL3),ENSG00000001617(SEMA3F),ENSG00000001629(ANKIB1),ENSG00000001631(KRIT1),ENSG00000002330(BAD),ENSG00000002726(AOC1),ENSG00000002745(WNT16),ENSG00000002746(HECW1),ENSG00000002834(LASP1),ENSG00000002919(SNX11),ENSG00000003393(ALS2),ENSG00000003…
CC	GO:0034705	potassium channel complex	72	101	0.00556	0.218109	ENSG00000026559(KCNG1),ENSG00000053918(KCNQ1),ENSG00000055118(KCNH2),ENSG00000069424(KCNAB2),ENSG00000075043(KCNQ2),ENSG00000089558(KCNH4),ENSG00000099337(KCNK6),ENSG00000099822(HCN2),ENSG00000102057(KCND1),ENSG00000104848(KCNA7),ENSG00000105642(KCNN1),ENSG00000105737(GRIK5),ENSG00000108797(CNTNAP1),ENSG00000111262(KCNA1),ENSG00000115041(KCNIP3),ENSG00000116030(SUMO1),ENSG00000116396(KCNC4),ENSG0…
BP	GO:0044087	regulation of cellular component biogenesis	589	940	0.00558	0.218471	ENSG00000004838(ZMYND10),ENSG00000005100(DHX33),ENSG00000006128(TAC1),ENSG00000006210(CX3CL1),ENSG00000006451(RALA),ENSG00000006453(BAIAP2L1),ENSG00000006607(FARP2),ENSG00000006715(VPS41),ENSG00000006747(SCIN),ENSG00000007047(MARK4),ENSG00000008853(RHOBTB2),ENSG00000009694(TENM1),ENSG00000013275(PSMC4),ENSG00000019144(PHLDB1),ENSG00000019549(SNAI2),ENSG00000027075(PRKCH),ENSG00000029363(BCLAF1),E…
BP	GO:0042692	muscle cell differentiation	259	399	0.00566	0.221176	ENSG00000003137(CYP26B1),ENSG00000003402(CFLAR),ENSG00000004487(KDM1A),ENSG00000005513(SOX8),ENSG00000006652(IFRD1),ENSG00000007402(CACNA2D2),ENSG00000010278(CD9),ENSG00000011304(PTBP1),ENSG00000017427(IGF1),ENSG00000023902(PLEKHO1),ENSG00000024422(EHD2),ENSG00000033800(PIAS1),ENSG00000044115(CTNNA1),ENSG00000047597(XK),ENSG00000048052(HDAC9),ENSG00000049883(PTCD2),ENSG00000060069(CTDP1),ENSG0000…
CC	GO:0099056	integral component of presynaptic membrane	55	75	0.00568	0.221459	ENSG00000011347(SYT7),ENSG00000040731(CDH10),ENSG00000058668(ATP2B4),ENSG00000080815(PSEN1),ENSG00000101204(CHRNA4),ENSG00000102468(HTR2A),ENSG00000105143(SLC1A6),ENSG00000105426(PTPRS),ENSG00000105737(GRIK5),ENSG00000108405(P2RX1),ENSG00000108576(SLC6A4),ENSG00000108947(EFNB3),ENSG00000109991(P2RX3),ENSG00000110400(NECTIN1),ENSG00000110436(SLC1A2),ENSG00000111262(KCNA1),ENSG00000116106(EPHA4),EN…
BP	GO:0048585	negative regulation of response to stimulus	972	1576	0.00569	0.221459	ENSG00000000003(TSPAN6),ENSG00000001084(GCLC),ENSG00000001617(SEMA3F),ENSG00000002746(HECW1),ENSG00000003137(CYP26B1),ENSG00000003402(CFLAR),ENSG00000004139(SARM1),ENSG00000004487(KDM1A),ENSG00000004975(DVL2),ENSG00000005022(SLC25A5),ENSG00000006210(CX3CL1),ENSG00000006740(ARHGAP44),ENSG00000007168(PAFAH1B1),ENSG00000008735(MAPK8IP2),ENSG00000010278(CD9),ENSG00000010310(GIPR),ENSG00000010319(SEMA…
BP	GO:0051588	regulation of neurotransmitter transport	83	118	0.0057	0.221459	ENSG00000007516(BAIAP3),ENSG00000018625(ATP1A2),ENSG00000021645(NRXN3),ENSG00000034053(APBA2),ENSG00000047579(DTNBP1),ENSG00000064692(SNCAIP),ENSG00000067715(SYT1),ENSG00000069696(DRD4),ENSG00000079841(RIMS1),ENSG00000080644(CHRNA3),ENSG00000082701(GSK3B),ENSG00000087470(DNM1L),ENSG00000099365(STX1B),ENSG00000101204(CHRNA4),ENSG00000102081(FMR1),ENSG00000102468(HTR2A),ENSG00000105649(RAB3A),ENSG0…
BP	GO:0051050	positive regulation of transport	610	975	0.00578	0.224138	ENSG00000000938(FGR),ENSG00000002330(BAD),ENSG00000004468(CD38),ENSG00000004948(CALCR),ENSG00000005471(ABCB4),ENSG00000006116(CACNG3),ENSG00000006125(AP2B1),ENSG00000006128(TAC1),ENSG00000006210(CX3CL1),ENSG00000006747(SCIN),ENSG00000006831(ADIPOR2),ENSG00000007516(BAIAP3),ENSG00000009694(TENM1),ENSG00000010310(GIPR),ENSG00000010610(CD4),ENSG00000011347(SYT7),ENSG00000013016(EHD3),ENSG00000017427…
MF	GO:0004693	cyclin-dependent protein serine/threonine kinase activity	24	29	0.00581	0.224829	ENSG00000006837(CDKL3),ENSG00000008128(CDK11A),ENSG00000058091(CDK14),ENSG00000059758(CDK17),ENSG00000065883(CDK13),ENSG00000100490(CDKL1),ENSG00000102225(CDK16),ENSG00000105810(CDK6),ENSG00000112576(CCND3),ENSG00000117266(CDK18),ENSG00000123374(CDK2),ENSG00000134058(CDK7),ENSG00000135446(CDK4),ENSG00000136807(CDK9),ENSG00000138395(CDK15),ENSG00000155111(CDK19),ENSG00000156345(CDK20),ENSG00000164…
MF	GO:0008081	phosphoric diester hydrolase activity	69	96	0.00582	0.224829	ENSG00000005249(PRKAR2B),ENSG00000006007(GDE1),ENSG00000036828(CASR),ENSG00000065989(AC011529.1),ENSG00000073417(PDE8A),ENSG00000078369(GNB1),ENSG00000095464(PDE6C),ENSG00000100292(HMOX1),ENSG00000100823(APEX1),ENSG00000101333(PLCB4),ENSG00000102886(GDPD3),ENSG00000105223(PLD3),ENSG00000105650(PDE4C),ENSG00000111802(TDP2),ENSG00000112293(GPLD1),ENSG00000112541(PDE10A),ENSG00000113231(PDE8B),ENSG0…
BP	GO:0042325	regulation of phosphorylation	958	1553	0.00587	0.22633	ENSG00000000938(FGR),ENSG00000002330(BAD),ENSG00000002745(WNT16),ENSG00000003393(ALS2),ENSG00000003402(CFLAR),ENSG00000004948(CALCR),ENSG00000004975(DVL2),ENSG00000005100(DHX33),ENSG00000005249(PRKAR2B),ENSG00000005700(IBTK),ENSG00000006016(CRLF1),ENSG00000006210(CX3CL1),ENSG00000006432(MAP3K9),ENSG00000006634(DBF4),ENSG00000007168(PAFAH1B1),ENSG00000007952(NOX1),ENSG00000008300(CELSR3),ENSG00000…
BP	GO:0046879	hormone secretion	205	312	0.00598	0.228967	ENSG00000002330(BAD),ENSG00000004468(CD38),ENSG00000005022(SLC25A5),ENSG00000006128(TAC1),ENSG00000007171(NOS2),ENSG00000007402(CACNA2D2),ENSG00000007516(BAIAP3),ENSG00000008196(TFAP2B),ENSG00000010310(GIPR),ENSG00000010671(BTK),ENSG00000011347(SYT7),ENSG00000036828(CASR),ENSG00000054148(PHPT1),ENSG00000065615(CYB5R4),ENSG00000071054(MAP4K4),ENSG00000075142(SRI),ENSG00000078401(EDN1),ENSG00000079…
BP	GO:0046777	protein autophosphorylation	157	235	0.006	0.228967	ENSG00000000938(FGR),ENSG00000006432(MAP3K9),ENSG00000010671(BTK),ENSG00000027644(INSRR),ENSG00000030304(MUSK),ENSG00000037280(FLT4),ENSG00000047936(ROS1),ENSG00000055332(EIF2AK2),ENSG00000060237(WNK1),ENSG00000061938(TNK2),ENSG00000065613(SLK),ENSG00000066027(PPP2R5A),ENSG00000066468(FGFR2),ENSG00000068078(FGFR3),ENSG00000068971(PPP2R5B),ENSG00000070886(EPHA8),ENSG00000072518(MARK2),ENSG00000073…
BP	GO:0031050	dsRNA fragmentation	39	51	0.00601	0.228967	ENSG00000055917(PUM2),ENSG00000083223(TUT7),ENSG00000084073(ZMPSTE24),ENSG00000087087(SRRT),ENSG00000091831(ESR1),ENSG00000092847(AGO1),ENSG00000100403(ZC3H7B),ENSG00000105329(AC011462.1),ENSG00000108654(DDX5),ENSG00000116918(TSNAX),ENSG00000117751(PPP1R8),ENSG00000123908(AGO2),ENSG00000125378(BMP4),ENSG00000126070(AGO3),ENSG00000128191(DGCR8),ENSG00000131914(LIN28A),ENSG00000134323(MYCN),ENSG000…
BP	GO:0070918	production of small RNA involved in gene silencing by RNA	39	51	0.00601	0.228967	ENSG00000055917(PUM2),ENSG00000083223(TUT7),ENSG00000084073(ZMPSTE24),ENSG00000087087(SRRT),ENSG00000091831(ESR1),ENSG00000092847(AGO1),ENSG00000100403(ZC3H7B),ENSG00000105329(AC011462.1),ENSG00000108654(DDX5),ENSG00000116918(TSNAX),ENSG00000117751(PPP1R8),ENSG00000123908(AGO2),ENSG00000125378(BMP4),ENSG00000126070(AGO3),ENSG00000128191(DGCR8),ENSG00000131914(LIN28A),ENSG00000134323(MYCN),ENSG000…
BP	GO:0090102	cochlea development	39	51	0.00601	0.228967	ENSG00000004975(DVL2),ENSG00000007168(PAFAH1B1),ENSG00000071909(MYO3B),ENSG00000073111(MCM2),ENSG00000074047(GLI2),ENSG00000075891(PAX2),ENSG00000095777(MYO3A),ENSG00000099954(CECR2),ENSG00000100360(IFT27),ENSG00000100362(PVALB),ENSG00000103494(RPGRIP1L),ENSG00000104327(CALB1),ENSG00000105707(HPN),ENSG00000105991(HOXA1),ENSG00000107485(GATA3),ENSG00000112320(SOBP),ENSG00000112655(PTK7),ENSG000001…
BP	GO:0090075	relaxation of muscle	26	32	0.00602	0.228967	ENSG00000018625(ATP1A2),ENSG00000075142(SRI),ENSG00000100604(CHGA),ENSG00000116741(RGS2),ENSG00000123700(KCNJ2),ENSG00000135124(P2RX4),ENSG00000142168(SOD1),ENSG00000143153(ATP1B1),ENSG00000148660(CAMK2G),ENSG00000156113(KCNMA1),ENSG00000163399(ATP1A1),ENSG00000163485(ADORA1),ENSG00000164116(GUCY1A1),ENSG00000169860(P2RY1),ENSG00000170290(SLN),ENSG00000170425(ADORA2B),ENSG00000174437(ATP2A2),ENSG…
BP	GO:0032413	negative regulation of ion transmembrane transporter activity	51	69	0.00604	0.228967	ENSG00000002746(HECW1),ENSG00000018625(ATP1A2),ENSG00000047932(GOPC),ENSG00000049759(NEDD4L),ENSG00000069696(DRD4),ENSG00000069966(GNB5),ENSG00000075142(SRI),ENSG00000077522(ACTN2),ENSG00000088320(REM1),ENSG00000100985(MMP9),ENSG00000102081(FMR1),ENSG00000105974(CAV1),ENSG00000109062(SLC9A3R1),ENSG00000115970(THADA),ENSG00000116030(SUMO1),ENSG00000118729(CASQ2),ENSG00000119782(FKBP1B),ENSG0000012…
BP	GO:0035107	appendage morphogenesis	104	151	0.00604	0.228967	ENSG00000003137(CYP26B1),ENSG00000005073(HOXA11),ENSG00000005339(CREBBP),ENSG00000008196(TFAP2B),ENSG00000011143(MKS1),ENSG00000030110(BAK1),ENSG00000052850(ALX4),ENSG00000066468(FGFR2),ENSG00000070018(LRP6),ENSG00000070193(FGF10),ENSG00000074047(GLI2),ENSG00000075388(FGF4),ENSG00000076356(PLXNA2),ENSG00000077092(RARB),ENSG00000078246(TULP3),ENSG00000078399(HOXA9),ENSG00000080815(PSEN1),ENSG00000…
BP	GO:0035108	limb morphogenesis	104	151	0.00604	0.228967	ENSG00000003137(CYP26B1),ENSG00000005073(HOXA11),ENSG00000005339(CREBBP),ENSG00000008196(TFAP2B),ENSG00000011143(MKS1),ENSG00000030110(BAK1),ENSG00000052850(ALX4),ENSG00000066468(FGFR2),ENSG00000070018(LRP6),ENSG00000070193(FGF10),ENSG00000074047(GLI2),ENSG00000075388(FGF4),ENSG00000076356(PLXNA2),ENSG00000077092(RARB),ENSG00000078246(TULP3),ENSG00000078399(HOXA9),ENSG00000080815(PSEN1),ENSG00000…
BP	GO:0120035	regulation of plasma membrane bounded cell projection organization	418	659	0.00607	0.229525	ENSG00000001617(SEMA3F),ENSG00000002746(HECW1),ENSG00000003402(CFLAR),ENSG00000004139(SARM1),ENSG00000004468(CD38),ENSG00000004487(KDM1A),ENSG00000004838(ZMYND10),ENSG00000006210(CX3CL1),ENSG00000006327(TNFRSF12A),ENSG00000006451(RALA),ENSG00000006652(IFRD1),ENSG00000006740(ARHGAP44),ENSG00000006837(CDKL3),ENSG00000007047(MARK4),ENSG00000007168(PAFAH1B1),ENSG00000007944(MYLIP),ENSG00000008324(SS1…
BP	GO:0048736	appendage development	123	181	0.0061	0.229525	ENSG00000003137(CYP26B1),ENSG00000005073(HOXA11),ENSG00000005339(CREBBP),ENSG00000008196(TFAP2B),ENSG00000011143(MKS1),ENSG00000030110(BAK1),ENSG00000052850(ALX4),ENSG00000066468(FGFR2),ENSG00000070018(LRP6),ENSG00000070193(FGF10),ENSG00000074047(GLI2),ENSG00000075388(FGF4),ENSG00000076356(PLXNA2),ENSG00000077092(RARB),ENSG00000078246(TULP3),ENSG00000078399(HOXA9),ENSG00000080815(PSEN1),ENSG00000…
BP	GO:0050796	regulation of insulin secretion	123	181	0.0061	0.229525	ENSG00000002330(BAD),ENSG00000004468(CD38),ENSG00000005022(SLC25A5),ENSG00000007171(NOS2),ENSG00000007402(CACNA2D2),ENSG00000007516(BAIAP3),ENSG00000008196(TFAP2B),ENSG00000010310(GIPR),ENSG00000011347(SYT7),ENSG00000036828(CASR),ENSG00000054148(PHPT1),ENSG00000071054(MAP4K4),ENSG00000075142(SRI),ENSG00000079337(RAPGEF3),ENSG00000080298(RFX3),ENSG00000081760(AACS),ENSG00000084093(REST),ENSG000000…
BP	GO:0060173	limb development	123	181	0.0061	0.229525	ENSG00000003137(CYP26B1),ENSG00000005073(HOXA11),ENSG00000005339(CREBBP),ENSG00000008196(TFAP2B),ENSG00000011143(MKS1),ENSG00000030110(BAK1),ENSG00000052850(ALX4),ENSG00000066468(FGFR2),ENSG00000070018(LRP6),ENSG00000070193(FGF10),ENSG00000074047(GLI2),ENSG00000075388(FGF4),ENSG00000076356(PLXNA2),ENSG00000077092(RARB),ENSG00000078246(TULP3),ENSG00000078399(HOXA9),ENSG00000080815(PSEN1),ENSG00000…
BP	GO:0014855	striated muscle cell proliferation	47	63	0.00614	0.230126	ENSG00000003402(CFLAR),ENSG00000008083(JARID2),ENSG00000054598(FOXC1),ENSG00000066468(FGFR2),ENSG00000078900(TP73),ENSG00000089225(TBX5),ENSG00000092969(TGFB2),ENSG00000102678(FGF9),ENSG00000105989(WNT2),ENSG00000106799(TGFBR1),ENSG00000107779(BMPR1A),ENSG00000111087(GLI1),ENSG00000112033(PPARD),ENSG00000112062(MAPK14),ENSG00000121068(TBX2),ENSG00000122180(MYOG),ENSG00000126778(SIX1),ENSG00000134…
BP	GO:1903078	positive regulation of protein localization to plasma membrane	43	57	0.00615	0.230126	ENSG00000027075(PRKCH),ENSG00000044524(EPHA3),ENSG00000092820(EZR),ENSG00000095970(TREM2),ENSG00000103496(STX4),ENSG00000103769(RAB11A),ENSG00000104537(ANXA13),ENSG00000105270(CLIP3),ENSG00000107560(RAB11FIP2),ENSG00000108819(PPP1R9B),ENSG00000111537(IFNG),ENSG00000115306(SPTBN1),ENSG00000120756(PLS1),ENSG00000122679(RAMP3),ENSG00000123384(LRP1),ENSG00000123983(ACSL3),ENSG00000127831(VIL1),ENSG00…
BP	GO:0051149	positive regulation of muscle cell differentiation	68	95	0.00615	0.230126	ENSG00000003137(CYP26B1),ENSG00000017427(IGF1),ENSG00000024422(EHD2),ENSG00000033800(PIAS1),ENSG00000044115(CTNNA1),ENSG00000064309(CDON),ENSG00000066032(CTNNA2),ENSG00000068305(MEF2A),ENSG00000070831(CDC42),ENSG00000078401(EDN1),ENSG00000096717(SIRT1),ENSG00000097007(ABL1),ENSG00000101096(NFATC2),ENSG00000105329(AC011462.1),ENSG00000106991(ENG),ENSG00000108773(KAT2A),ENSG00000110047(EHD1),ENSG00…
BP	GO:0051347	positive regulation of transferase activity	410	646	0.00618	0.230348	ENSG00000000938(FGR),ENSG00000002330(BAD),ENSG00000003393(ALS2),ENSG00000004975(DVL2),ENSG00000005249(PRKAR2B),ENSG00000006432(MAP3K9),ENSG00000006634(DBF4),ENSG00000008710(PKD1),ENSG00000009694(TENM1),ENSG00000010610(CD4),ENSG00000012983(MAP4K5),ENSG00000013588(GPRC5A),ENSG00000017427(IGF1),ENSG00000018280(SLC11A1),ENSG00000019582(CD74),ENSG00000019991(HGF),ENSG00000026508(CD44),ENSG00000034152(…
BP	GO:0021794	thalamus development	13	14	0.00619	0.230348	ENSG00000070018(LRP6),ENSG00000105894(PTN),ENSG00000105953(OGDH),ENSG00000128602(SMO),ENSG00000145545(SRD5A1),ENSG00000160716(CHRNB2),ENSG00000164405(UQCRQ),ENSG00000165186(PTCHD1),ENSG00000168505(GBX2),ENSG00000171956(FOXB1),ENSG00000174469(CNTNAP2),ENSG00000186051(TAL2),ENSG00000205927(OLIG2)
BP	GO:0044130	negative regulation of growth of symbiont in host	13	14	0.00619	0.230348	ENSG00000005381(MPO),ENSG00000113302(IL12B),ENSG00000129988(LBP),ENSG00000135218(CD36),ENSG00000136634(IL10),ENSG00000140968(IRF8),ENSG00000150455(TIRAP),ENSG00000161011(SQSTM1),ENSG00000165471(MBL2),ENSG00000172936(MYD88),ENSG00000197561(ELANE),ENSG00000226979(LTA),ENSG00000232810(TNF)
BP	GO:0045216	cell-cell junction organization	170	256	0.0063	0.234012	ENSG00000010278(CD9),ENSG00000019549(SNAI2),ENSG00000027075(PRKCH),ENSG00000034971(MYOC),ENSG00000035403(VCL),ENSG00000039068(CDH1),ENSG00000040731(CDH10),ENSG00000044115(CTNNA1),ENSG00000044524(EPHA3),ENSG00000046604(DSG2),ENSG00000057294(PKP2),ENSG00000062038(CDH3),ENSG00000064042(LIMCH1),ENSG00000065243(PKN2),ENSG00000065613(SLK),ENSG00000067955(CBFB),ENSG00000069188(SDK2),ENSG00000070759(TESK…
MF	GO:0022843	voltage-gated cation channel activity	96	138	0.00633	0.234696	ENSG00000005379(TSPOAP1),ENSG00000006116(CACNG3),ENSG00000007402(CACNA2D2),ENSG00000026559(KCNG1),ENSG00000053918(KCNQ1),ENSG00000055118(KCNH2),ENSG00000067191(CACNB1),ENSG00000069424(KCNAB2),ENSG00000075043(KCNQ2),ENSG00000075429(CACNG5),ENSG00000075461(CACNG4),ENSG00000089558(KCNH4),ENSG00000099337(KCNK6),ENSG00000099822(HCN2),ENSG00000100346(CACNA1I),ENSG00000102057(KCND1),ENSG00000104848(KCNA…
BP	GO:0045956	positive regulation of calcium ion-dependent exocytosis	21	25	0.00658	0.243003	ENSG00000011347(SYT7),ENSG00000067715(SYT1),ENSG00000087470(DNM1L),ENSG00000100346(CACNA1I),ENSG00000110975(SYT10),ENSG00000118432(CNR1),ENSG00000136854(STXBP1),ENSG00000143761(ARF1),ENSG00000147003(CLTRN),ENSG00000157388(CACNA1D),ENSG00000158445(KCNB1),ENSG00000164885(CDK5),ENSG00000165995(CACNB2),ENSG00000169760(NLGN1),ENSG00000170743(SYT9),ENSG00000171450(CDK5R2),ENSG00000186792(HYAL3),ENSG000…
MF	GO:0005231	excitatory extracellular ligand-gated ion channel activity	26	32	0.00659	0.243003	ENSG00000080644(CHRNA3),ENSG00000089041(P2RX7),ENSG00000099957(P2RX6),ENSG00000101204(CHRNA4),ENSG00000101958(GLRA2),ENSG00000108405(P2RX1),ENSG00000108556(CHRNE),ENSG00000109738(GLRB),ENSG00000109991(P2RX3),ENSG00000117971(CHRNB4),ENSG00000120903(CHRNA2),ENSG00000129749(CHRNA10),ENSG00000135124(P2RX4),ENSG00000135902(CHRND),ENSG00000138435(CHRNA1),ENSG00000145451(GLRA3),ENSG00000145888(GLRA1),EN…
BP	GO:1902475	L-alpha-amino acid transmembrane transport	28	35	0.00659	0.243003	ENSG00000003989(SLC7A2),ENSG00000018625(ATP1A2),ENSG00000021488(SLC7A9),ENSG00000040487(PQLC2),ENSG00000079215(SLC1A3),ENSG00000092068(SLC7A8),ENSG00000101188(NTSR1),ENSG00000102743(SLC25A15),ENSG00000103064(SLC7A6),ENSG00000103257(SLC7A5),ENSG00000105143(SLC1A6),ENSG00000105281(SLC1A5),ENSG00000106688(SLC1A1),ENSG00000110436(SLC1A2),ENSG00000111371(SLC38A1),ENSG00000120329(SLC25A2),ENSG000001308…
BP	GO:0006821	chloride transport	75	106	0.00662	0.243225	ENSG00000004939(SLC4A1),ENSG00000011021(CLCN6),ENSG00000011677(GABRA3),ENSG00000022355(GABRA1),ENSG00000036828(CASR),ENSG00000039987(BEST2),ENSG00000047617(ANO2),ENSG00000064651(SLC12A2),ENSG00000070915(SLC12A3),ENSG00000073464(CLCN4),ENSG00000074855(ANO8),ENSG00000079215(SLC1A3),ENSG00000085563(ABCB1),ENSG00000089356(FXYD3),ENSG00000091137(SLC26A4),ENSG00000091138(SLC26A3),ENSG00000094755(GABRP)…
BP	GO:0046928	regulation of neurotransmitter secretion	75	106	0.00662	0.243225	ENSG00000007516(BAIAP3),ENSG00000021645(NRXN3),ENSG00000034053(APBA2),ENSG00000047579(DTNBP1),ENSG00000064692(SNCAIP),ENSG00000067715(SYT1),ENSG00000079841(RIMS1),ENSG00000080644(CHRNA3),ENSG00000082701(GSK3B),ENSG00000087470(DNM1L),ENSG00000099365(STX1B),ENSG00000101204(CHRNA4),ENSG00000102081(FMR1),ENSG00000102468(HTR2A),ENSG00000105649(RAB3A),ENSG00000105737(GRIK5),ENSG00000107130(NCS1),ENSG00…
BP	GO:0051056	regulation of small GTPase mediated signal transduction	222	340	0.00671	0.246086	ENSG00000003393(ALS2),ENSG00000006607(FARP2),ENSG00000006740(ARHGAP44),ENSG00000008256(CYTH3),ENSG00000008853(RHOBTB2),ENSG00000017427(IGF1),ENSG00000017797(RALBP1),ENSG00000031081(ARHGAP31),ENSG00000034971(MYOC),ENSG00000035499(DEPDC1B),ENSG00000035862(TIMP2),ENSG00000046889(PREX2),ENSG00000047365(ARAP2),ENSG00000050327(ARHGEF5),ENSG00000053524(MCF2L2),ENSG00000059915(PSD),ENSG00000064309(CDON),…
BP	GO:0043506	regulation of JUN kinase activity	62	86	0.00673	0.246374	ENSG00000004975(DVL2),ENSG00000006432(MAP3K9),ENSG00000012983(MAP4K5),ENSG00000047579(DTNBP1),ENSG00000050327(ARHGEF5),ENSG00000065559(MAP2K4),ENSG00000073803(MAP3K13),ENSG00000074696(HACD3),ENSG00000076984(MAP2K7),ENSG00000078401(EDN1),ENSG00000085511(MAP3K4),ENSG00000086061(DNAJA1),ENSG00000090432(MUL1),ENSG00000091436(MAP3K20),ENSG00000101197(BIRC7),ENSG00000102245(CD40LG),ENSG00000104312(RIPK…
MF	GO:0008047	enzyme activator activity	331	515	0.00692	0.251426	ENSG00000002330(BAD),ENSG00000003393(ALS2),ENSG00000003402(CFLAR),ENSG00000006634(DBF4),ENSG00000006740(ARHGAP44),ENSG00000011454(RABGAP1),ENSG00000013588(GPRC5A),ENSG00000015568(RGPD5),ENSG00000017797(RALBP1),ENSG00000024526(DEPDC1),ENSG00000029725(RABEP1),ENSG00000031081(ARHGAP31),ENSG00000031823(RANBP3),ENSG00000035499(DEPDC1B),ENSG00000035681(NSMAF),ENSG00000035928(RFC1),ENSG00000044012(GUCA2…
BP	GO:0008344	adult locomotory behavior	60	83	0.00692	0.251426	ENSG00000007168(PAFAH1B1),ENSG00000008277(ADAM22),ENSG00000018625(ATP1A2),ENSG00000040531(CTNS),ENSG00000046889(PREX2),ENSG00000063015(SEZ6),ENSG00000064218(DMRT3),ENSG00000069696(DRD4),ENSG00000084073(ZMPSTE24),ENSG00000095139(ARCN1),ENSG00000100095(SEZ6L),ENSG00000100997(ABHD12),ENSG00000101188(NTSR1),ENSG00000105464(GRIN2D),ENSG00000107611(CUBN),ENSG00000108947(EFNB3),ENSG00000109738(GLRB),ENS…
BP	GO:0060070	canonical Wnt signaling pathway	212	324	0.00692	0.251426	ENSG00000002746(HECW1),ENSG00000004975(DVL2),ENSG00000011143(MKS1),ENSG00000013275(PSMC4),ENSG00000018408(WWTR1),ENSG00000019549(SNAI2),ENSG00000020181(ADGRA2),ENSG00000041357(PSMA4),ENSG00000058091(CDK14),ENSG00000060237(WNK1),ENSG00000060656(PTPRU),ENSG00000062038(CDH3),ENSG00000066468(FGFR2),ENSG00000068878(PSME4),ENSG00000069329(VPS35),ENSG00000070018(LRP6),ENSG00000070193(FGF10),ENSG00000073…
BP	GO:0016358	dendrite development	156	234	0.00693	0.251426	ENSG00000002746(HECW1),ENSG00000004139(SARM1),ENSG00000006740(ARHGAP44),ENSG00000006837(CDKL3),ENSG00000007168(PAFAH1B1),ENSG00000008324(SS18L2),ENSG00000008735(MAPK8IP2),ENSG00000033178(UBA6),ENSG00000046889(PREX2),ENSG00000047579(DTNBP1),ENSG00000049618(ARID1B),ENSG00000049759(NEDD4L),ENSG00000053108(FSTL4),ENSG00000061337(LZTS1),ENSG00000063015(SEZ6),ENSG00000066032(CTNNA2),ENSG00000068305(MEF…
BP	GO:0071495	cellular response to endogenous stimulus	823	1330	0.00693	0.251426	ENSG00000001084(GCLC),ENSG00000002726(AOC1),ENSG00000003402(CFLAR),ENSG00000004487(KDM1A),ENSG00000004799(PDK4),ENSG00000005249(PRKAR2B),ENSG00000005339(CREBBP),ENSG00000005882(PDK2),ENSG00000006128(TAC1),ENSG00000006453(BAIAP2L1),ENSG00000006831(ADIPOR2),ENSG00000008196(TFAP2B),ENSG00000011201(ANOS1),ENSG00000011304(PTBP1),ENSG00000011405(PIK3C2A),ENSG00000012817(KDM5D),ENSG00000012822(CALCOCO1)…
CC	GO:0016021	integral component of membrane	3402	5676	0.00704	0.254415	ENSG00000000003(TSPAN6),ENSG00000001461(NIPAL3),ENSG00000001561(ENPP4),ENSG00000001617(SEMA3F),ENSG00000003989(SLC7A2),ENSG00000004468(CD38),ENSG00000004809(SLC22A16),ENSG00000004846(ABCB5),ENSG00000004866(ST7),ENSG00000004939(SLC4A1),ENSG00000004948(CALCR),ENSG00000005022(SLC25A5),ENSG00000005059(MCUB),ENSG00000005108(THSD7A),ENSG00000005206(SPPL2B),ENSG00000005471(ABCB4),ENSG00000005844(ITGAL),…
BP	GO:0035329	hippo signaling	30	38	0.00705	0.254415	ENSG00000004975(DVL2),ENSG00000018408(WWTR1),ENSG00000047644(WWC3),ENSG00000074219(TEAD2),ENSG00000075413(MARK3),ENSG00000101109(STK4),ENSG00000104067(TJP1),ENSG00000104375(STK3),ENSG00000113645(WWC1),ENSG00000114019(AMOTL2),ENSG00000114978(MOB1A),ENSG00000120162(MOB3B),ENSG00000126016(AMOT),ENSG00000129474(AJUBA),ENSG00000131697(NPHP4),ENSG00000137693(YAP1),ENSG00000142279(WTIP),ENSG00000144791(…
BP	GO:0090218	positive regulation of lipid kinase activity	30	38	0.00705	0.254415	ENSG00000000938(FGR),ENSG00000068078(FGFR3),ENSG00000070831(CDC42),ENSG00000070886(EPHA8),ENSG00000097033(SH3GLB1),ENSG00000100311(PDGFB),ENSG00000102755(FLT1),ENSG00000105329(AC011462.1),ENSG00000110651(CD81),ENSG00000113721(PDGFRB),ENSG00000120156(TEK),ENSG00000120899(PTK2B),ENSG00000122025(FLT3),ENSG00000126353(CCR7),ENSG00000126775(ATG14),ENSG00000134215(VAV3),ENSG00000134853(PDGFRA),ENSG0000…
BP	GO:0010638	positive regulation of organelle organization	396	624	0.0071	0.25531	ENSG00000002330(BAD),ENSG00000004487(KDM1A),ENSG00000004838(ZMYND10),ENSG00000006128(TAC1),ENSG00000006210(CX3CL1),ENSG00000006453(BAIAP2L1),ENSG00000006747(SCIN),ENSG00000007047(MARK4),ENSG00000008083(JARID2),ENSG00000008853(RHOBTB2),ENSG00000009694(TENM1),ENSG00000009709(PAX7),ENSG00000011243(AKAP8L),ENSG00000011422(PLAUR),ENSG00000011465(DCN),ENSG00000013573(DDX11),ENSG00000017427(IGF1),ENSG00…
BP	GO:0055024	regulation of cardiac muscle tissue development	58	80	0.0071	0.25531	ENSG00000008083(JARID2),ENSG00000017427(IGF1),ENSG00000060069(CTDP1),ENSG00000065361(ERBB3),ENSG00000066468(FGFR2),ENSG00000078401(EDN1),ENSG00000078900(TP73),ENSG00000089225(TBX5),ENSG00000100811(YY1),ENSG00000102678(FGF9),ENSG00000105329(AC011462.1),ENSG00000105989(WNT2),ENSG00000106799(TGFBR1),ENSG00000107779(BMPR1A),ENSG00000107984(DKK1),ENSG00000108773(KAT2A),ENSG00000110693(SOX6),ENSG000001…
BP	GO:0030003	cellular cation homeostasis	410	647	0.00712	0.255576	ENSG00000004468(CD38),ENSG00000004939(SLC4A1),ENSG00000004948(CALCR),ENSG00000005059(MCUB),ENSG00000005379(TSPOAP1),ENSG00000005700(IBTK),ENSG00000006128(TAC1),ENSG00000006210(CX3CL1),ENSG00000007952(NOX1),ENSG00000008710(PKD1),ENSG00000010310(GIPR),ENSG00000010610(CD4),ENSG00000014824(SLC30A9),ENSG00000017260(ATP2C1),ENSG00000018280(SLC11A1),ENSG00000018625(ATP1A2),ENSG00000030110(BAK1),ENSG0000…
BP	GO:0006811	ion transport	1025	1667	0.0072	0.257992	ENSG00000001461(NIPAL3),ENSG00000002746(HECW1),ENSG00000002834(LASP1),ENSG00000003989(SLC7A2),ENSG00000004809(SLC22A16),ENSG00000004939(SLC4A1),ENSG00000004948(CALCR),ENSG00000005022(SLC25A5),ENSG00000005059(MCUB),ENSG00000005379(TSPOAP1),ENSG00000005471(ABCB4),ENSG00000005700(IBTK),ENSG00000006116(CACNG3),ENSG00000006210(CX3CL1),ENSG00000006695(COX10),ENSG00000007171(NOS2),ENSG00000007314(SCN4A)…
CC	GO:0005829	cytosol	3050	5080	0.00727	0.26004	ENSG00000000938(FGR),ENSG00000001084(GCLC),ENSG00000002330(BAD),ENSG00000002549(LAP3),ENSG00000002746(HECW1),ENSG00000003393(ALS2),ENSG00000003402(CFLAR),ENSG00000003987(MTMR7),ENSG00000004139(SARM1),ENSG00000004766(VPS50),ENSG00000004975(DVL2),ENSG00000005007(UPF1),ENSG00000005020(SKAP2),ENSG00000005100(DHX33),ENSG00000005175(RPAP3),ENSG00000005249(PRKAR2B),ENSG00000005379(TSPOAP1),ENSG000000054…
BP	GO:0016192	vesicle-mediated transport	1211	1978	0.0073	0.260654	ENSG00000000938(FGR),ENSG00000001036(FUCA2),ENSG00000001561(ENPP4),ENSG00000002726(AOC1),ENSG00000004059(ARF5),ENSG00000004766(VPS50),ENSG00000005381(MPO),ENSG00000005844(ITGAL),ENSG00000005893(LAMP2),ENSG00000005961(ITGA2B),ENSG00000006116(CACNG3),ENSG00000006125(AP2B1),ENSG00000006451(RALA),ENSG00000006715(VPS41),ENSG00000006740(ARHGAP44),ENSG00000006747(SCIN),ENSG00000007516(BAIAP3),ENSG000000…
BP	GO:0007010	cytoskeleton organization	807	1304	0.00735	0.261978	ENSG00000003402(CFLAR),ENSG00000004838(ZMYND10),ENSG00000005108(THSD7A),ENSG00000006128(TAC1),ENSG00000006210(CX3CL1),ENSG00000006451(RALA),ENSG00000006453(BAIAP2L1),ENSG00000006607(FARP2),ENSG00000006740(ARHGAP44),ENSG00000006747(SCIN),ENSG00000007047(MARK4),ENSG00000007168(PAFAH1B1),ENSG00000008710(PKD1),ENSG00000008853(RHOBTB2),ENSG00000009694(TENM1),ENSG00000010244(ZNF207),ENSG00000010322(NIS…
BP	GO:0032270	positive regulation of cellular protein metabolic process	969	1574	0.00748	0.266033	ENSG00000001084(GCLC),ENSG00000001629(ANKIB1),ENSG00000002330(BAD),ENSG00000002745(WNT16),ENSG00000003393(ALS2),ENSG00000003402(CFLAR),ENSG00000004487(KDM1A),ENSG00000004948(CALCR),ENSG00000004975(DVL2),ENSG00000005100(DHX33),ENSG00000005249(PRKAR2B),ENSG00000006016(CRLF1),ENSG00000006025(AC003665.1),ENSG00000006210(CX3CL1),ENSG00000006432(MAP3K9),ENSG00000006634(DBF4),ENSG00000007952(NOX1),ENSG0…
CC	GO:0032281	AMPA glutamate receptor complex	23	28	0.00749	0.266033	ENSG00000006116(CACNG3),ENSG00000075429(CACNG5),ENSG00000075461(CACNG4),ENSG00000082458(DLG3),ENSG00000100997(ABHD12),ENSG00000102312(PORCN),ENSG00000105605(CACNG7),ENSG00000118733(OLFM3),ENSG00000124785(NRN1),ENSG00000125675(GRIA3),ENSG00000142408(CACNG8),ENSG00000143786(CNIH3),ENSG00000152578(GRIA4),ENSG00000155511(GRIA1),ENSG00000163686(ABHD6),ENSG00000174453(VWC2L),ENSG00000174871(CNIH2),ENSG…
BP	GO:0035305	negative regulation of dephosphorylation	78	111	0.00751	0.266277	ENSG00000013293(SLC7A14),ENSG00000060237(WNK1),ENSG00000060709(RIMBP2),ENSG00000076826(CAMSAP3),ENSG00000082458(DLG3),ENSG00000082701(GSK3B),ENSG00000092969(TGFB2),ENSG00000092978(GPATCH2),ENSG00000099991(CABIN1),ENSG00000101445(PPP1R16B),ENSG00000102055(PPP1R2C),ENSG00000102290(PCDH11X),ENSG00000104365(IKBKB),ENSG00000104611(SH2D4A),ENSG00000104866(PPP1R37),ENSG00000105894(PTN),ENSG00000106341(P…
BP	GO:0043549	regulation of kinase activity	536	855	0.00756	0.267582	ENSG00000000938(FGR),ENSG00000002330(BAD),ENSG00000003393(ALS2),ENSG00000004975(DVL2),ENSG00000005249(PRKAR2B),ENSG00000005700(IBTK),ENSG00000006432(MAP3K9),ENSG00000006634(DBF4),ENSG00000008710(PKD1),ENSG00000009694(TENM1),ENSG00000010610(CD4),ENSG00000012983(MAP4K5),ENSG00000013588(GPRC5A),ENSG00000017427(IGF1),ENSG00000018280(SLC11A1),ENSG00000018408(WWTR1),ENSG00000019582(CD74),ENSG0000001999…
BP	GO:0050805	negative regulation of synaptic transmission	52	71	0.00759	0.268176	ENSG00000004468(CD38),ENSG00000073756(PTGS2),ENSG00000087053(MTMR2),ENSG00000087085(ACHE),ENSG00000100151(PICK1),ENSG00000101126(ADNP),ENSG00000102081(FMR1),ENSG00000102468(HTR2A),ENSG00000108576(SLC6A4),ENSG00000110881(ASIC1),ENSG00000112658(SRF),ENSG00000114200(BCHE),ENSG00000114353(GNAI2),ENSG00000116473(RAP1A),ENSG00000118946(PCDH17),ENSG00000120899(PTK2B),ENSG00000125538(IL1B),ENSG0000012731…
BP	GO:0070076	histone lysine demethylation	23	28	0.00762	0.268187	ENSG00000004487(KDM1A),ENSG00000006459(KDM7A),ENSG00000008083(JARID2),ENSG00000012817(KDM5D),ENSG00000066135(KDM4A),ENSG00000073614(KDM5A),ENSG00000089094(KDM2B),ENSG00000115548(KDM3A),ENSG00000117139(KDM5B),ENSG00000119048(UBE2B),ENSG00000120733(KDM3B),ENSG00000127663(KDM4B),ENSG00000132510(KDM6B),ENSG00000147050(KDM6A),ENSG00000155666(KDM8),ENSG00000165097(KDM1B),ENSG00000168453(HR),ENSG0000017…
BP	GO:0098660	inorganic ion transmembrane transport	519	827	0.00763	0.268187	ENSG00000001461(NIPAL3),ENSG00000002746(HECW1),ENSG00000004939(SLC4A1),ENSG00000004948(CALCR),ENSG00000005059(MCUB),ENSG00000005700(IBTK),ENSG00000006116(CACNG3),ENSG00000006210(CX3CL1),ENSG00000006695(COX10),ENSG00000007314(SCN4A),ENSG00000007402(CACNA2D2),ENSG00000008710(PKD1),ENSG00000011021(CLCN6),ENSG00000011677(GABRA3),ENSG00000013016(EHD3),ENSG00000014919(COX15),ENSG00000017260(ATP2C1),ENS…
BP	GO:0034763	negative regulation of transmembrane transport	67	94	0.00763	0.268187	ENSG00000002746(HECW1),ENSG00000018625(ATP1A2),ENSG00000047932(GOPC),ENSG00000049759(NEDD4L),ENSG00000055118(KCNH2),ENSG00000069696(DRD4),ENSG00000069966(GNB5),ENSG00000075142(SRI),ENSG00000077522(ACTN2),ENSG00000088320(REM1),ENSG00000100985(MMP9),ENSG00000101188(NTSR1),ENSG00000102081(FMR1),ENSG00000105221(AKT2),ENSG00000105329(AC011462.1),ENSG00000105974(CAV1),ENSG00000108179(PPIF),ENSG00000109…
BP	GO:1902532	negative regulation of intracellular signal transduction	323	505	0.00769	0.269829	ENSG00000000003(TSPAN6),ENSG00000004487(KDM1A),ENSG00000006740(ARHGAP44),ENSG00000007168(PAFAH1B1),ENSG00000011422(PLAUR),ENSG00000012124(CD22),ENSG00000015171(ZMYND11),ENSG00000019549(SNAI2),ENSG00000019582(CD74),ENSG00000024048(UBR2),ENSG00000026508(CD44),ENSG00000034971(MYOC),ENSG00000035862(TIMP2),ENSG00000040199(PHLPP2),ENSG00000047644(WWC3),ENSG00000048392(RRM2B),ENSG00000050730(TNIP3),ENSG…
BP	GO:0014823	response to activity	50	68	0.00773	0.270297	ENSG00000001084(GCLC),ENSG00000010256(UQCRC1),ENSG00000023909(GCLM),ENSG00000051523(CYBA),ENSG00000078401(EDN1),ENSG00000088305(DNMT3B),ENSG00000089220(PEBP1),ENSG00000091879(ANGPT2),ENSG00000100644(HIF1A),ENSG00000105894(PTN),ENSG00000110395(CBL),ENSG00000111077(TNS2),ENSG00000112033(PPARD),ENSG00000115592(PRKAG3),ENSG00000118260(CREB1),ENSG00000121671(CRY2),ENSG00000121966(CXCR4),ENSG0000012218…
BP	GO:0070988	demethylation	50	68	0.00773	0.270297	ENSG00000004487(KDM1A),ENSG00000006459(KDM7A),ENSG00000008083(JARID2),ENSG00000012817(KDM5D),ENSG00000066135(KDM4A),ENSG00000073614(KDM5A),ENSG00000089094(KDM2B),ENSG00000091542(ALKBH5),ENSG00000100298(APOBEC3H),ENSG00000100601(ALKBH1),ENSG00000100823(APEX1),ENSG00000107485(GATA3),ENSG00000111701(APOBEC1),ENSG00000111732(AICDA),ENSG00000115548(KDM3A),ENSG00000117139(KDM5B),ENSG00000119048(UBE2B),…
CC	GO:0031201	SNARE complex	38	50	0.00778	0.271577	ENSG00000049245(VAMP3),ENSG00000067715(SYT1),ENSG00000099365(STX1B),ENSG00000099940(SNAP29),ENSG00000103496(STX4),ENSG00000104164(BLOC1S6),ENSG00000104915(STX10),ENSG00000106636(YKT6),ENSG00000108587(GOSR1),ENSG00000111450(STX2),ENSG00000113734(BNIP1),ENSG00000114520(SNX4),ENSG00000117758(STX12),ENSG00000118640(VAMP8),ENSG00000124222(STX16),ENSG00000125814(NAPB),ENSG00000132639(SNAP25),ENSG000001…
BP	GO:0046883	regulation of hormone secretion	175	265	0.00785	0.27355	ENSG00000002330(BAD),ENSG00000004468(CD38),ENSG00000005022(SLC25A5),ENSG00000006128(TAC1),ENSG00000007171(NOS2),ENSG00000007402(CACNA2D2),ENSG00000007516(BAIAP3),ENSG00000008196(TFAP2B),ENSG00000010310(GIPR),ENSG00000011347(SYT7),ENSG00000036828(CASR),ENSG00000054148(PHPT1),ENSG00000071054(MAP4K4),ENSG00000075142(SRI),ENSG00000078401(EDN1),ENSG00000079337(RAPGEF3),ENSG00000080298(RFX3),ENSG000000…
BP	GO:0017157	regulation of exocytosis	145	217	0.00796	0.27596	ENSG00000000938(FGR),ENSG00000006451(RALA),ENSG00000007516(BAIAP3),ENSG00000011347(SYT7),ENSG00000019505(SYT13),ENSG00000021645(NRXN3),ENSG00000033327(GAB2),ENSG00000034053(APBA2),ENSG00000047579(DTNBP1),ENSG00000047621(C12orf4),ENSG00000067715(SYT1),ENSG00000071553(ATP6AP1),ENSG00000072694(FCGR2B),ENSG00000073969(NSF),ENSG00000075785(RAB7A),ENSG00000079841(RIMS1),ENSG00000080371(RAB21),ENSG00000…
BP	GO:0007398	ectoderm development	18	21	0.00796	0.27596	ENSG00000091409(ITGA6),ENSG00000107779(BMPR1A),ENSG00000111450(STX2),ENSG00000115109(EPB41L5),ENSG00000116035(VAX2),ENSG00000131080(EDA2R),ENSG00000135374(ELF5),ENSG00000155760(FZD7),ENSG00000157557(ETS2),ENSG00000158055(GRHL3),ENSG00000160685(ZBTB7B),ENSG00000165566(AMER2),ENSG00000168036(CTNNB1),ENSG00000169896(ITGAM),ENSG00000185479(KRT6B),ENSG00000186575(NF2),ENSG00000198742(SMURF1),ENSG00000…
BP	GO:0060055	angiogenesis involved in wound healing	18	21	0.00796	0.27596	ENSG00000006210(CX3CL1),ENSG00000006831(ADIPOR2),ENSG00000076706(AP002956.1),ENSG00000086062(B4GALT1),ENSG00000100219(XBP1),ENSG00000106366(SERPINE1),ENSG00000112562(SMOC2),ENSG00000112658(SRF),ENSG00000118503(TNFAIP3),ENSG00000121966(CXCR4),ENSG00000137509(PRCP),ENSG00000173083(HPSE),ENSG00000173376(NDNF),ENSG00000173402(DAG1),ENSG00000174059(CD34),ENSG00000176692(FOXC2),ENSG00000177464(GPR4),EN…
MF	GO:0061630	ubiquitin protein ligase activity	150	224	0.00799	0.276528	ENSG00000001629(ANKIB1),ENSG00000002746(HECW1),ENSG00000005812(FBXL3),ENSG00000005981(ASB4),ENSG00000007944(MYLIP),ENSG00000008838(MED24),ENSG00000012963(UBR7),ENSG00000013561(RNF14),ENSG00000023445(BIRC3),ENSG00000024048(UBR2),ENSG00000034677(RNF19A),ENSG00000043143(JADE2),ENSG00000049759(NEDD4L),ENSG00000065802(ASB1),ENSG00000070423(RNF126),ENSG00000070831(CDC42),ENSG00000072609(CHFR),ENSG00000…
CC	GO:0099026	anchored component of presynaptic membrane	9	9	0.00813	0.279844	ENSG00000018236(CNTN1),ENSG00000076716(GPC4),ENSG00000132589(FLOT2),ENSG00000134115(CNTN6),ENSG00000149972(CNTN5),ENSG00000162631(NTNG1),ENSG00000186479(RGS7BP),ENSG00000196358(NTNG2),ENSG00000213578(CPLX3)
BP	GO:0019317	fucose catabolic process	9	9	0.00821	0.279844	ENSG00000033170(FUT8),ENSG00000130383(FUT5),ENSG00000156413(FUT6),ENSG00000172461(FUT9),ENSG00000172728(FUT10),ENSG00000174951(FUT1),ENSG00000176920(FUT2),ENSG00000180549(FUT7),ENSG00000196371(FUT4)
BP	GO:0035739	CD4-positive, alpha-beta T cell proliferation	9	9	0.00821	0.279844	ENSG00000081181(ARG2),ENSG00000107738(VSIR),ENSG00000110651(CD81),ENSG00000120217(CD274),ENSG00000128791(TWSG1),ENSG00000143184(XCL1),ENSG00000163513(TGFBR2),ENSG00000168961(LGALS9),ENSG00000196352(CD55)
BP	GO:0042354	L-fucose metabolic process	9	9	0.00821	0.279844	ENSG00000033170(FUT8),ENSG00000130383(FUT5),ENSG00000156413(FUT6),ENSG00000172461(FUT9),ENSG00000172728(FUT10),ENSG00000174951(FUT1),ENSG00000176920(FUT2),ENSG00000180549(FUT7),ENSG00000196371(FUT4)
BP	GO:0042355	L-fucose catabolic process	9	9	0.00821	0.279844	ENSG00000033170(FUT8),ENSG00000130383(FUT5),ENSG00000156413(FUT6),ENSG00000172461(FUT9),ENSG00000172728(FUT10),ENSG00000174951(FUT1),ENSG00000176920(FUT2),ENSG00000180549(FUT7),ENSG00000196371(FUT4)
BP	GO:0046642	negative regulation of alpha-beta T cell proliferation	9	9	0.00821	0.279844	ENSG00000078747(ITCH),ENSG00000081181(ARG2),ENSG00000107738(VSIR),ENSG00000120217(CD274),ENSG00000128791(TWSG1),ENSG00000143184(XCL1),ENSG00000157873(TNFRSF14),ENSG00000160685(ZBTB7B),ENSG00000168961(LGALS9)
BP	GO:2000302	positive regulation of synaptic vesicle exocytosis	9	9	0.00821	0.279844	ENSG00000067715(SYT1),ENSG00000087470(DNM1L),ENSG00000118432(CNR1),ENSG00000157388(CACNA1D),ENSG00000164885(CDK5),ENSG00000165995(CACNB2),ENSG00000169760(NLGN1),ENSG00000170743(SYT9),ENSG00000198722(UNC13B)
BP	GO:2000561	regulation of CD4-positive, alpha-beta T cell proliferation	9	9	0.00821	0.279844	ENSG00000081181(ARG2),ENSG00000107738(VSIR),ENSG00000110651(CD81),ENSG00000120217(CD274),ENSG00000128791(TWSG1),ENSG00000143184(XCL1),ENSG00000163513(TGFBR2),ENSG00000168961(LGALS9),ENSG00000196352(CD55)
BP	GO:0001837	epithelial to mesenchymal transition	90	130	0.00821	0.279844	ENSG00000002745(WNT16),ENSG00000018408(WWTR1),ENSG00000019144(PHLDB1),ENSG00000019549(SNAI2),ENSG00000019991(HGF),ENSG00000023734(STRAP),ENSG00000044524(EPHA3),ENSG00000054598(FOXC1),ENSG00000066468(FGFR2),ENSG00000070018(LRP6),ENSG00000070814(TCOF1),ENSG00000082701(GSK3B),ENSG00000085741(WNT11),ENSG00000089225(TBX5),ENSG00000092969(TGFB2),ENSG00000100201(DDX17),ENSG00000100644(HIF1A),ENSG0000010…
MF	GO:0004629	phospholipase C activity	23	28	0.00828	0.281624	ENSG00000036828(CASR),ENSG00000101333(PLCB4),ENSG00000114805(PLCH1),ENSG00000115556(PLCD4),ENSG00000115896(PLCL1),ENSG00000124181(PLCG1),ENSG00000133019(CHRM3),ENSG00000137841(PLCB2),ENSG00000138193(PLCE1),ENSG00000149782(PLCB3),ENSG00000151617(EDNRA),ENSG00000158555(GDPD5),ENSG00000160791(CCR5),ENSG00000161714(PLCD3),ENSG00000163823(CCR1),ENSG00000164220(F2RL2),ENSG00000167004(PDIA3),ENSG0000016…
BP	GO:0048667	cell morphogenesis involved in neuron differentiation	374	589	0.00829	0.281624	ENSG00000001617(SEMA3F),ENSG00000002746(HECW1),ENSG00000003393(ALS2),ENSG00000004139(SARM1),ENSG00000004848(ARX),ENSG00000006327(TNFRSF12A),ENSG00000006652(IFRD1),ENSG00000006740(ARHGAP44),ENSG00000006837(CDKL3),ENSG00000007168(PAFAH1B1),ENSG00000008300(CELSR3),ENSG00000008324(SS18L2),ENSG00000008735(MAPK8IP2),ENSG00000010319(SEMA3G),ENSG00000011009(LYPLA2),ENSG00000011201(ANOS1),ENSG00000012171(…
CC	GO:0048787	presynaptic active zone membrane	25	31	0.00831	0.281774	ENSG00000040731(CDH10),ENSG00000058668(ATP2B4),ENSG00000099365(STX1B),ENSG00000103496(STX4),ENSG00000107282(APBA1),ENSG00000108405(P2RX1),ENSG00000108797(CNTNAP1),ENSG00000110400(NECTIN1),ENSG00000111450(STX2),ENSG00000126243(LRFN3),ENSG00000127022(CANX),ENSG00000132589(FLOT2),ENSG00000132718(SYT11),ENSG00000135604(STX11),ENSG00000136854(STXBP1),ENSG00000157388(CACNA1D),ENSG00000157680(DGKI),ENSG…
BP	GO:0033674	positive regulation of kinase activity	363	571	0.00834	0.281774	ENSG00000000938(FGR),ENSG00000002330(BAD),ENSG00000003393(ALS2),ENSG00000004975(DVL2),ENSG00000005249(PRKAR2B),ENSG00000006432(MAP3K9),ENSG00000006634(DBF4),ENSG00000008710(PKD1),ENSG00000009694(TENM1),ENSG00000010610(CD4),ENSG00000012983(MAP4K5),ENSG00000013588(GPRC5A),ENSG00000017427(IGF1),ENSG00000018280(SLC11A1),ENSG00000019582(CD74),ENSG00000019991(HGF),ENSG00000026508(CD44),ENSG00000034152(…
CC	GO:0034703	cation channel complex	151	227	0.00834	0.281774	ENSG00000005059(MCUB),ENSG00000006116(CACNG3),ENSG00000007314(SCN4A),ENSG00000007402(CACNA2D2),ENSG00000008710(PKD1),ENSG00000026559(KCNG1),ENSG00000053918(KCNQ1),ENSG00000055118(KCNH2),ENSG00000067191(CACNB1),ENSG00000069018(TRPC7),ENSG00000069424(KCNAB2),ENSG00000072315(TRPC5),ENSG00000075043(KCNQ2),ENSG00000075429(CACNG5),ENSG00000075461(CACNG4),ENSG00000082458(DLG3),ENSG00000089558(KCNH4),ENS…
BP	GO:0090276	regulation of peptide hormone secretion	143	214	0.00835	0.281774	ENSG00000002330(BAD),ENSG00000004468(CD38),ENSG00000005022(SLC25A5),ENSG00000007171(NOS2),ENSG00000007402(CACNA2D2),ENSG00000007516(BAIAP3),ENSG00000008196(TFAP2B),ENSG00000010310(GIPR),ENSG00000011347(SYT7),ENSG00000036828(CASR),ENSG00000054148(PHPT1),ENSG00000071054(MAP4K4),ENSG00000075142(SRI),ENSG00000079337(RAPGEF3),ENSG00000080298(RFX3),ENSG00000081760(AACS),ENSG00000084093(REST),ENSG000000…
MF	GO:0004674	protein serine/threonine kinase activity	289	448	0.00844	0.283333	ENSG00000006432(MAP3K9),ENSG00000006837(CDKL3),ENSG00000007047(MARK4),ENSG00000008118(CAMK1G),ENSG00000008128(CDK11A),ENSG00000010219(DYRK4),ENSG00000012983(MAP4K5),ENSG00000027075(PRKCH),ENSG00000034152(MAP2K3),ENSG00000044446(PHKA2),ENSG00000050748(MAPK9),ENSG00000055332(EIF2AK2),ENSG00000058091(CDK14),ENSG00000059758(CDK17),ENSG00000060237(WNK1),ENSG00000061938(TNK2),ENSG00000063761(ADCK1),ENS…
MF	GO:0005215	transporter activity	857	1382	0.00845	0.283333	ENSG00000001461(NIPAL3),ENSG00000002834(LASP1),ENSG00000003989(SLC7A2),ENSG00000004809(SLC22A16),ENSG00000004846(ABCB5),ENSG00000004939(SLC4A1),ENSG00000005022(SLC25A5),ENSG00000005379(TSPOAP1),ENSG00000005471(ABCB4),ENSG00000006025(AC003665.1),ENSG00000006116(CACNG3),ENSG00000006125(AP2B1),ENSG00000006695(COX10),ENSG00000007314(SCN4A),ENSG00000007402(CACNA2D2),ENSG00000007952(NOX1),ENSG000000087…
BP	GO:0060828	regulation of canonical Wnt signaling pathway	181	275	0.00847	0.283333	ENSG00000002746(HECW1),ENSG00000004975(DVL2),ENSG00000011143(MKS1),ENSG00000013275(PSMC4),ENSG00000018408(WWTR1),ENSG00000019549(SNAI2),ENSG00000020181(ADGRA2),ENSG00000041357(PSMA4),ENSG00000058091(CDK14),ENSG00000060237(WNK1),ENSG00000060656(PTPRU),ENSG00000062038(CDH3),ENSG00000066468(FGFR2),ENSG00000068878(PSME4),ENSG00000069329(VPS35),ENSG00000070018(LRP6),ENSG00000070193(FGF10),ENSG00000073…
BP	GO:0006482	protein demethylation	25	31	0.00847	0.283333	ENSG00000004487(KDM1A),ENSG00000006459(KDM7A),ENSG00000008083(JARID2),ENSG00000012817(KDM5D),ENSG00000066135(KDM4A),ENSG00000073614(KDM5A),ENSG00000089094(KDM2B),ENSG00000115548(KDM3A),ENSG00000117139(KDM5B),ENSG00000119048(UBE2B),ENSG00000120733(KDM3B),ENSG00000127663(KDM4B),ENSG00000132510(KDM6B),ENSG00000147050(KDM6A),ENSG00000155666(KDM8),ENSG00000160993(ALKBH4),ENSG00000165097(KDM1B),ENSG000…
BP	GO:0008214	protein dealkylation	25	31	0.00847	0.283333	ENSG00000004487(KDM1A),ENSG00000006459(KDM7A),ENSG00000008083(JARID2),ENSG00000012817(KDM5D),ENSG00000066135(KDM4A),ENSG00000073614(KDM5A),ENSG00000089094(KDM2B),ENSG00000115548(KDM3A),ENSG00000117139(KDM5B),ENSG00000119048(UBE2B),ENSG00000120733(KDM3B),ENSG00000127663(KDM4B),ENSG00000132510(KDM6B),ENSG00000147050(KDM6A),ENSG00000155666(KDM8),ENSG00000160993(ALKBH4),ENSG00000165097(KDM1B),ENSG000…
BP	GO:0048729	tissue morphogenesis	422	668	0.00848	0.283333	ENSG00000002745(WNT16),ENSG00000004975(DVL2),ENSG00000005073(HOXA11),ENSG00000005513(SOX8),ENSG00000006125(AP2B1),ENSG00000006451(RALA),ENSG00000007168(PAFAH1B1),ENSG00000008300(CELSR3),ENSG00000008710(PKD1),ENSG00000009709(PAX7),ENSG00000011114(BTBD7),ENSG00000011143(MKS1),ENSG00000013275(PSMC4),ENSG00000019549(SNAI2),ENSG00000019991(HGF),ENSG00000026508(CD44),ENSG00000035403(VCL),ENSG0000003682…
BP	GO:0006650	glycerophospholipid metabolic process	207	317	0.00857	0.285869	ENSG00000003987(MTMR7),ENSG00000006007(GDE1),ENSG00000006530(AGK),ENSG00000007168(PAFAH1B1),ENSG00000007541(PIGQ),ENSG00000011405(PIK3C2A),ENSG00000021762(OSBPL5),ENSG00000026652(AGPAT4),ENSG00000032444(PNPLA6),ENSG00000035115(SH3YL1),ENSG00000038210(PI4K2B),ENSG00000040933(INPP4A),ENSG00000060642(PIGV),ENSG00000063601(MTMR1),ENSG00000065357(DGKA),ENSG00000068724(TTC7A),ENSG00000069764(PLA2G10),E…
BP	GO:0061564	axon development	325	509	0.00861	0.286731	ENSG00000001617(SEMA3F),ENSG00000003393(ALS2),ENSG00000004848(ARX),ENSG00000006327(TNFRSF12A),ENSG00000006652(IFRD1),ENSG00000006837(CDKL3),ENSG00000007168(PAFAH1B1),ENSG00000008300(CELSR3),ENSG00000010319(SEMA3G),ENSG00000011009(LYPLA2),ENSG00000011201(ANOS1),ENSG00000012171(SEMA3B),ENSG00000018189(RUFY3),ENSG00000021645(NRXN3),ENSG00000033327(GAB2),ENSG00000035403(VCL),ENSG00000044115(CTNNA1),E…
MF	GO:0005088	Ras guanyl-nucleotide exchange factor activity	96	139	0.0087	0.288308	ENSG00000003393(ALS2),ENSG00000006607(FARP2),ENSG00000043591(ADRB1),ENSG00000046889(PREX2),ENSG00000050327(ARHGEF5),ENSG00000053524(MCF2L2),ENSG00000074964(ARHGEF10L),ENSG00000076928(ARHGEF1),ENSG00000079337(RAPGEF3),ENSG00000088538(DOCK3),ENSG00000091428(RAPGEF4),ENSG00000100485(SOS2),ENSG00000100599(RIN3),ENSG00000101977(MCF2),ENSG00000102302(FGD1),ENSG00000102606(ARHGEF7),ENSG00000104880(ARHGE…
MF	GO:0015085	calcium ion transmembrane transporter activity	96	139	0.0087	0.288308	ENSG00000005379(TSPOAP1),ENSG00000006116(CACNG3),ENSG00000007402(CACNA2D2),ENSG00000008710(PKD1),ENSG00000017260(ATP2C1),ENSG00000055732(MCOLN3),ENSG00000058262(SEC61A1),ENSG00000058668(ATP2B4),ENSG00000067191(CACNB1),ENSG00000067842(ATP2B3),ENSG00000069018(TRPC7),ENSG00000072315(TRPC5),ENSG00000075429(CACNG5),ENSG00000075461(CACNG4),ENSG00000080815(PSEN1),ENSG00000089060(SLC8B1),ENSG00000092439(…
MF	GO:0019838	growth factor binding	96	139	0.0087	0.288308	ENSG00000037280(FLT4),ENSG00000053108(FSTL4),ENSG00000063660(GPC1),ENSG00000064205(CCN5),ENSG00000064300(NGFR),ENSG00000065361(ERBB3),ENSG00000066468(FGFR2),ENSG00000068078(FGFR3),ENSG00000090006(LTBP4),ENSG00000090863(GLG1),ENSG00000091409(ITGA6),ENSG00000100311(PDGFB),ENSG00000100385(IL2RB),ENSG00000102359(SRPX2),ENSG00000102755(FLT1),ENSG00000104415(CCN4),ENSG00000105372(RPS19),ENSG00000105894…
BP	GO:0016043	cellular component organization	3786	6327	0.00875	0.289492	ENSG00000000938(FGR),ENSG00000001084(GCLC),ENSG00000001460(STPG1),ENSG00000001617(SEMA3F),ENSG00000002330(BAD),ENSG00000002746(HECW1),ENSG00000002919(SNX11),ENSG00000003137(CYP26B1),ENSG00000003393(ALS2),ENSG00000003402(CFLAR),ENSG00000003509(NDUFAF7),ENSG00000003756(RBM5),ENSG00000004139(SARM1),ENSG00000004468(CD38),ENSG00000004487(KDM1A),ENSG00000004779(NDUFAB1),ENSG00000004838(ZMYND10),ENSG000…
BP	GO:0071417	cellular response to organonitrogen compound	364	573	0.00878	0.28954	ENSG00000001084(GCLC),ENSG00000002726(AOC1),ENSG00000003402(CFLAR),ENSG00000004487(KDM1A),ENSG00000004799(PDK4),ENSG00000005249(PRKAR2B),ENSG00000005882(PDK2),ENSG00000006453(BAIAP2L1),ENSG00000011405(PIK3C2A),ENSG00000013573(DDX11),ENSG00000017427(IGF1),ENSG00000022355(GABRA1),ENSG00000023909(GCLM),ENSG00000024048(UBR2),ENSG00000025039(RRAGD),ENSG00000026025(VIM),ENSG00000027644(INSRR),ENSG00000…
BP	GO:0051234	establishment of localization	3126	5208	0.00878	0.28954	ENSG00000000938(FGR),ENSG00000001036(FUCA2),ENSG00000001460(STPG1),ENSG00000001461(NIPAL3),ENSG00000001561(ENPP4),ENSG00000002330(BAD),ENSG00000002726(AOC1),ENSG00000002746(HECW1),ENSG00000002834(LASP1),ENSG00000002919(SNX11),ENSG00000003393(ALS2),ENSG00000003989(SLC7A2),ENSG00000004059(ARF5),ENSG00000004468(CD38),ENSG00000004766(VPS50),ENSG00000004809(SLC22A16),ENSG00000004846(ABCB5),ENSG0000000…
BP	GO:0009914	hormone transport	210	322	0.00883	0.290716	ENSG00000002330(BAD),ENSG00000004468(CD38),ENSG00000005022(SLC25A5),ENSG00000006128(TAC1),ENSG00000007171(NOS2),ENSG00000007402(CACNA2D2),ENSG00000007516(BAIAP3),ENSG00000008196(TFAP2B),ENSG00000010310(GIPR),ENSG00000010671(BTK),ENSG00000011347(SYT7),ENSG00000036828(CASR),ENSG00000054148(PHPT1),ENSG00000065615(CYB5R4),ENSG00000071054(MAP4K4),ENSG00000075142(SRI),ENSG00000078401(EDN1),ENSG00000079…
MF	GO:0030594	neurotransmitter receptor activity	78	111	0.00888	0.291889	ENSG00000011677(GABRA3),ENSG00000022355(GABRA1),ENSG00000043591(ADRB1),ENSG00000069696(DRD4),ENSG00000080644(CHRNA3),ENSG00000100300(TSPO),ENSG00000101180(HRH3),ENSG00000101204(CHRNA4),ENSG00000101958(GLRA2),ENSG00000102287(GABRE),ENSG00000102468(HTR2A),ENSG00000105464(GRIN2D),ENSG00000105737(GRIK5),ENSG00000108556(CHRNE),ENSG00000109158(GABRA4),ENSG00000109738(GLRB),ENSG00000111886(GABRR2),ENSG0…
BP	GO:2000300	regulation of synaptic vesicle exocytosis	57	79	0.00892	0.292729	ENSG00000021645(NRXN3),ENSG00000034053(APBA2),ENSG00000047579(DTNBP1),ENSG00000067715(SYT1),ENSG00000079841(RIMS1),ENSG00000082701(GSK3B),ENSG00000087470(DNM1L),ENSG00000099365(STX1B),ENSG00000101204(CHRNA4),ENSG00000102081(FMR1),ENSG00000102468(HTR2A),ENSG00000105649(RAB3A),ENSG00000105737(GRIK5),ENSG00000107130(NCS1),ENSG00000107282(APBA1),ENSG00000108405(P2RX1),ENSG00000116473(RAP1A),ENSG00000…
MF	GO:0017016	Ras GTPase binding	277	429	0.00912	0.298173	ENSG00000003393(ALS2),ENSG00000004975(DVL2),ENSG00000006607(FARP2),ENSG00000006740(ARHGAP44),ENSG00000007952(NOX1),ENSG00000011454(RABGAP1),ENSG00000015568(RGPD5),ENSG00000017797(RALBP1),ENSG00000031823(RANBP3),ENSG00000038532(CLEC16A),ENSG00000043591(ADRB1),ENSG00000046889(PREX2),ENSG00000050327(ARHGEF5),ENSG00000052723(SIKE1),ENSG00000053524(MCF2L2),ENSG00000054611(TBC1D22A),ENSG00000058799(YIP…
BP	GO:0097484	dendrite extension	27	34	0.00913	0.298173	ENSG00000006837(CDKL3),ENSG00000049759(NEDD4L),ENSG00000055163(CYFIP2),ENSG00000067715(SYT1),ENSG00000079841(RIMS1),ENSG00000090432(MUL1),ENSG00000100884(CPNE6),ENSG00000103528(SYT17),ENSG00000105605(CACNG7),ENSG00000107295(SH3GL2),ENSG00000112290(WASF1),ENSG00000118046(STK11),ENSG00000121966(CXCR4),ENSG00000124772(CPNE5),ENSG00000139233(LLPH),ENSG00000141576(RNF157),ENSG00000143858(SYT2),ENSG000…
CC	GO:0005892	acetylcholine-gated channel complex	15	17	0.00913	0.298173	ENSG00000080644(CHRNA3),ENSG00000101204(CHRNA4),ENSG00000108556(CHRNE),ENSG00000117971(CHRNB4),ENSG00000120903(CHRNA2),ENSG00000135902(CHRND),ENSG00000138435(CHRNA1),ENSG00000147434(CHRNA6),ENSG00000160716(CHRNB2),ENSG00000164506(STXBP5),ENSG00000169684(CHRNA5),ENSG00000170175(CHRNB1),ENSG00000174343(CHRNA9),ENSG00000175344(CHRNA7),ENSG00000196811(CHRNG)
MF	GO:0031624	ubiquitin conjugating enzyme binding	25	31	0.00923	0.300954	ENSG00000001629(ANKIB1),ENSG00000013561(RNF14),ENSG00000034677(RNF19A),ENSG00000043093(DCUN1D1),ENSG00000078902(TOLLIP),ENSG00000100302(RASD2),ENSG00000101695(RNF125),ENSG00000103549(RNF40),ENSG00000109184(DCUN1D4),ENSG00000121741(ZMYM2),ENSG00000136536(MARCH7),ENSG00000137393(RNF144B),ENSG00000145495(MARCH6),ENSG00000146373(RNF217),ENSG00000164197(RNF180),ENSG00000164418(GRIK2),ENSG00000166233(A…
BP	GO:0050890	cognition	195	298	0.00926	0.301448	ENSG00000005249(PRKAR2B),ENSG00000006128(TAC1),ENSG00000007168(PAFAH1B1),ENSG00000008735(MAPK8IP2),ENSG00000018625(ATP1A2),ENSG00000021645(NRXN3),ENSG00000030304(MUSK),ENSG00000033178(UBA6),ENSG00000033800(PIAS1),ENSG00000040531(CTNS),ENSG00000070413(DGCR2),ENSG00000073756(PTGS2),ENSG00000077943(ITGA8),ENSG00000078725(BRINP1),ENSG00000079432(CIC),ENSG00000080815(PSEN1),ENSG00000083937(CHMP2B),ENS…
BP	GO:0043271	negative regulation of ion transport	98	143	0.00938	0.304865	ENSG00000002746(HECW1),ENSG00000018625(ATP1A2),ENSG00000047932(GOPC),ENSG00000049759(NEDD4L),ENSG00000055118(KCNH2),ENSG00000060237(WNK1),ENSG00000069535(MAOB),ENSG00000069696(DRD4),ENSG00000069966(GNB5),ENSG00000073756(PTGS2),ENSG00000075142(SRI),ENSG00000077522(ACTN2),ENSG00000088320(REM1),ENSG00000090339(ICAM1),ENSG00000100985(MMP9),ENSG00000101180(HRH3),ENSG00000101188(NTSR1),ENSG00000102081(…
MF	GO:0036094	small molecule binding	1539	2519	0.00947	0.306807	ENSG00000000457(SCYL3),ENSG00000000938(FGR),ENSG00000001084(GCLC),ENSG00000003137(CYP26B1),ENSG00000004059(ARF5),ENSG00000004487(KDM1A),ENSG00000004779(NDUFAB1),ENSG00000004799(PDK4),ENSG00000004846(ABCB5),ENSG00000005007(UPF1),ENSG00000005100(DHX33),ENSG00000005156(LIG3),ENSG00000005249(PRKAR2B),ENSG00000005471(ABCB4),ENSG00000005882(PDK2),ENSG00000006025(AC003665.1),ENSG00000006432(MAP3K9),ENSG…
MF	GO:0042578	phosphoric ester hydrolase activity	246	379	0.00947	0.306807	ENSG00000003987(MTMR7),ENSG00000005249(PRKAR2B),ENSG00000006007(GDE1),ENSG00000014257(ACPP),ENSG00000036828(CASR),ENSG00000039650(PNKP),ENSG00000040199(PHLPP2),ENSG00000040933(INPP4A),ENSG00000054148(PHPT1),ENSG00000060069(CTDP1),ENSG00000060656(PTPRU),ENSG00000063601(MTMR1),ENSG00000065989(AC011529.1),ENSG00000066027(PPP2R5A),ENSG00000067113(PLPP1),ENSG00000070159(PTPN3),ENSG00000070778(AL162171…
BP	GO:0016055	Wnt signaling pathway	324	508	0.00949	0.306964	ENSG00000002745(WNT16),ENSG00000002746(HECW1),ENSG00000004975(DVL2),ENSG00000006125(AP2B1),ENSG00000007047(MARK4),ENSG00000008300(CELSR3),ENSG00000008710(PKD1),ENSG00000011143(MKS1),ENSG00000012822(CALCOCO1),ENSG00000013275(PSMC4),ENSG00000015133(CCDC88C),ENSG00000018408(WWTR1),ENSG00000019549(SNAI2),ENSG00000019995(ZRANB1),ENSG00000020181(ADGRA2),ENSG00000034971(MYOC),ENSG00000035499(DEPDC1B),EN…
BP	GO:0021782	glial cell development	75	107	0.00952	0.307444	ENSG00000008277(ADAM22),ENSG00000010278(CD9),ENSG00000026025(VIM),ENSG00000034971(MYOC),ENSG00000050555(LAMC3),ENSG00000070785(EIF2B3),ENSG00000072415(MPP5),ENSG00000080815(PSEN1),ENSG00000095970(TREM2),ENSG00000100146(SOX10),ENSG00000100151(PICK1),ENSG00000100429(HDAC10),ENSG00000103089(FA2H),ENSG00000105221(AKT2),ENSG00000105329(AC011462.1),ENSG00000105810(CDK6),ENSG00000108381(ASPA),ENSG000001…
BP	GO:0046903	secretion	1014	1652	0.00962	0.309688	ENSG00000000938(FGR),ENSG00000001036(FUCA2),ENSG00000001561(ENPP4),ENSG00000002330(BAD),ENSG00000002726(AOC1),ENSG00000004468(CD38),ENSG00000004809(SLC22A16),ENSG00000005022(SLC25A5),ENSG00000005379(TSPOAP1),ENSG00000005381(MPO),ENSG00000005471(ABCB4),ENSG00000005844(ITGAL),ENSG00000005893(LAMP2),ENSG00000005961(ITGA2B),ENSG00000006128(TAC1),ENSG00000006210(CX3CL1),ENSG00000006451(RALA),ENSG00000…
BP	GO:0007266	Rho protein signal transduction	137	205	0.00962	0.309688	ENSG00000003393(ALS2),ENSG00000006607(FARP2),ENSG00000008853(RHOBTB2),ENSG00000034971(MYOC),ENSG00000046889(PREX2),ENSG00000050327(ARHGEF5),ENSG00000053524(MCF2L2),ENSG00000064300(NGFR),ENSG00000065320(NTN1),ENSG00000070831(CDC42),ENSG00000072422(RHOBTB1),ENSG00000074696(HACD3),ENSG00000074964(ARHGEF10L),ENSG00000076928(ARHGEF1),ENSG00000078589(P2RY10),ENSG00000079482(OPHN1),ENSG00000089820(ARHGA…
BP	GO:1902117	positive regulation of organelle assembly	51	70	0.00964	0.30984	ENSG00000004838(ZMYND10),ENSG00000007047(MARK4),ENSG00000050327(ARHGEF5),ENSG00000050748(MAPK9),ENSG00000058453(CROCC),ENSG00000075618(FSCN1),ENSG00000076382(SPAG5),ENSG00000078401(EDN1),ENSG00000097033(SH3GLB1),ENSG00000100379(KCTD17),ENSG00000103540(CCP110),ENSG00000104237(RP1),ENSG00000113300(CNOT6),ENSG00000115355(CCDC88A),ENSG00000115884(SDC1),ENSG00000116299(KIAA1324),ENSG00000117707(PROX1)…
CC	GO:0099144	anchored component of synaptic membrane	12	13	0.00976	0.309866	ENSG00000018236(CNTN1),ENSG00000076716(GPC4),ENSG00000107362(ABHD17B),ENSG00000129968(ABHD17A),ENSG00000132589(FLOT2),ENSG00000134115(CNTN6),ENSG00000149972(CNTN5),ENSG00000162631(NTNG1),ENSG00000184144(CNTN2),ENSG00000186479(RGS7BP),ENSG00000196358(NTNG2),ENSG00000213578(CPLX3)
BP	GO:0022404	molting cycle process	64	90	0.00977	0.309866	ENSG00000006607(FARP2),ENSG00000037474(NSUN2),ENSG00000052850(ALX4),ENSG00000062038(CDH3),ENSG00000066468(FGFR2),ENSG00000070193(FGF10),ENSG00000084073(ZMPSTE24),ENSG00000087460(GNAS),ENSG00000092969(TGFB2),ENSG00000100991(TRPC4AP),ENSG00000101311(FERMT1),ENSG00000104290(FZD3),ENSG00000106689(LHX2),ENSG00000107984(DKK1),ENSG00000109101(FOXN1),ENSG00000115461(IGFBP5),ENSG00000115904(SOS1),ENSG0000…
BP	GO:0022405	hair cycle process	64	90	0.00977	0.309866	ENSG00000006607(FARP2),ENSG00000037474(NSUN2),ENSG00000052850(ALX4),ENSG00000062038(CDH3),ENSG00000066468(FGFR2),ENSG00000070193(FGF10),ENSG00000084073(ZMPSTE24),ENSG00000087460(GNAS),ENSG00000092969(TGFB2),ENSG00000100991(TRPC4AP),ENSG00000101311(FERMT1),ENSG00000104290(FZD3),ENSG00000106689(LHX2),ENSG00000107984(DKK1),ENSG00000109101(FOXN1),ENSG00000115461(IGFBP5),ENSG00000115904(SOS1),ENSG0000…
BP	GO:0098773	skin epidermis development	64	90	0.00977	0.309866	ENSG00000037474(NSUN2),ENSG00000052850(ALX4),ENSG00000062038(CDH3),ENSG00000066468(FGFR2),ENSG00000070193(FGF10),ENSG00000084073(ZMPSTE24),ENSG00000087460(GNAS),ENSG00000092969(TGFB2),ENSG00000100991(TRPC4AP),ENSG00000101311(FERMT1),ENSG00000104290(FZD3),ENSG00000106689(LHX2),ENSG00000107984(DKK1),ENSG00000109101(FOXN1),ENSG00000115461(IGFBP5),ENSG00000115904(SOS1),ENSG00000116478(HDAC1),ENSG0000…
BP	GO:0034332	adherens junction organization	96	140	0.00982	0.309866	ENSG00000034971(MYOC),ENSG00000035403(VCL),ENSG00000039068(CDH1),ENSG00000040731(CDH10),ENSG00000044115(CTNNA1),ENSG00000044524(EPHA3),ENSG00000057294(PKP2),ENSG00000062038(CDH3),ENSG00000064042(LIMCH1),ENSG00000065613(SLK),ENSG00000070759(TESK2),ENSG00000070831(CDC42),ENSG00000071054(MAP4K4),ENSG00000073008(PVR),ENSG00000076201(PTPN23),ENSG00000076826(CAMSAP3),ENSG00000077522(ACTN2),ENSG00000079…
BP	GO:0007584	response to nutrient	120	178	0.00984	0.309866	ENSG00000001084(GCLC),ENSG00000003137(CYP26B1),ENSG00000005882(PDK2),ENSG00000006831(ADIPOR2),ENSG00000010310(GIPR),ENSG00000010610(CD4),ENSG00000019186(CYP24A1),ENSG00000019549(SNAI2),ENSG00000023909(GCLM),ENSG00000036473(OTC),ENSG00000036828(CASR),ENSG00000057593(F7),ENSG00000067225(PKM),ENSG00000073756(PTGS2),ENSG00000081760(AACS),ENSG00000083123(BCKDHB),ENSG00000084676(NCOA1),ENSG00000088305(…
MF	GO:0003688	DNA replication origin binding	15	17	0.00985	0.309866	ENSG00000013573(DDX11),ENSG00000065328(MCM10),ENSG00000073111(MCM2),ENSG00000091651(ORC6),ENSG00000093009(CDC45),ENSG00000094804(CDC6),ENSG00000100297(MCM5),ENSG00000101868(POLA1),ENSG00000105447(GRWD1),ENSG00000115942(ORC2),ENSG00000115947(ORC4),ENSG00000135829(DHX9),ENSG00000136504(KAT7),ENSG00000144381(HSPD1),ENSG00000164815(ORC5)
MF	GO:0022848	acetylcholine-gated cation-selective channel activity	15	17	0.00985	0.309866	ENSG00000080644(CHRNA3),ENSG00000101204(CHRNA4),ENSG00000108556(CHRNE),ENSG00000117971(CHRNB4),ENSG00000120903(CHRNA2),ENSG00000129749(CHRNA10),ENSG00000135902(CHRND),ENSG00000138435(CHRNA1),ENSG00000147434(CHRNA6),ENSG00000160716(CHRNB2),ENSG00000169684(CHRNA5),ENSG00000170175(CHRNB1),ENSG00000174343(CHRNA9),ENSG00000175344(CHRNA7),ENSG00000196811(CHRNG)
MF	GO:0042166	acetylcholine binding	15	17	0.00985	0.309866	ENSG00000080644(CHRNA3),ENSG00000087085(ACHE),ENSG00000101204(CHRNA4),ENSG00000108556(CHRNE),ENSG00000117971(CHRNB4),ENSG00000120903(CHRNA2),ENSG00000133019(CHRM3),ENSG00000135902(CHRND),ENSG00000138435(CHRNA1),ENSG00000147434(CHRNA6),ENSG00000160716(CHRNB2),ENSG00000169684(CHRNA5),ENSG00000170175(CHRNB1),ENSG00000175344(CHRNA7),ENSG00000196811(CHRNG)
BP	GO:0030166	proteoglycan biosynthetic process	49	67	0.00986	0.309866	ENSG00000002587(HS3ST1),ENSG00000011465(DCN),ENSG00000012232(EXTL3),ENSG00000017427(IGF1),ENSG00000038427(VCAN),ENSG00000070614(NDST1),ENSG00000103489(XYLT1),ENSG00000111817(DSE),ENSG00000111962(UST),ENSG00000112309(B3GAT2),ENSG00000116199(FAM20B),ENSG00000116704(SLC35D1),ENSG00000122863(CHST3),ENSG00000125430(HS3ST3B1),ENSG00000130287(NCAN),ENSG00000131873(CHSY1),ENSG00000132692(BCAN),ENSG000001…
BP	GO:0030205	dermatan sulfate metabolic process	12	13	0.00987	0.309866	ENSG00000011465(DCN),ENSG00000038427(VCAN),ENSG00000111817(DSE),ENSG00000111962(UST),ENSG00000127415(IDUA),ENSG00000130287(NCAN),ENSG00000132692(BCAN),ENSG00000136213(CHST12),ENSG00000169105(CHST14),ENSG00000171451(DSEL),ENSG00000173546(CSPG4),ENSG00000182492(BGN)
BP	GO:0038065	collagen-activated signaling pathway	12	13	0.00987	0.309866	ENSG00000108821(COL1A1),ENSG00000134871(COL4A2),ENSG00000137809(ITGA11),ENSG00000154127(UBASH3B),ENSG00000162733(DDR2),ENSG00000164171(ITGA2),ENSG00000165025(SYK),ENSG00000169031(COL4A3),ENSG00000170909(OSCAR),ENSG00000187498(COL4A1),ENSG00000188153(COL4A5),ENSG00000204580(DDR1)
BP	GO:0045579	positive regulation of B cell differentiation	12	13	0.00987	0.309866	ENSG00000002330(BAD),ENSG00000010671(BTK),ENSG00000092020(PPP2R3C),ENSG00000100219(XBP1),ENSG00000101974(ATP11C),ENSG00000123338(NCKAP1L),ENSG00000126226(PCID2),ENSG00000139193(CD27),ENSG00000157227(MMP14),ENSG00000165025(SYK),ENSG00000168918(INPP5D),ENSG00000173757(STAT5B)
BP	GO:0098962	regulation of postsynaptic neurotransmitter receptor activity	12	13	0.00987	0.309866	ENSG00000075429(CACNG5),ENSG00000075461(CACNG4),ENSG00000106236(NPTX2),ENSG00000127914(AKAP9),ENSG00000152413(HOMER1),ENSG00000171246(NPTX1),ENSG00000174871(CNIH2),ENSG00000187902(SHISA7),ENSG00000188803(SHISA6),ENSG00000197122(SRC),ENSG00000221890(NPTXR),ENSG00000237515(SHISA9)
BP	GO:1902894	negative regulation of pri-miRNA transcription from RNA polymerase II promoter	12	13	0.00987	0.309866	ENSG00000072736(NFATC3),ENSG00000100311(PDGFB),ENSG00000100811(YY1),ENSG00000100968(NFATC4),ENSG00000112033(PPARD),ENSG00000112658(SRF),ENSG00000125378(BMP4),ENSG00000125398(SOX9),ENSG00000147862(NFIB),ENSG00000173039(RELA),ENSG00000186818(LILRB4),ENSG00000186951(PPARA)
BP	GO:0010923	negative regulation of phosphatase activity	73	104	0.00991	0.310475	ENSG00000013293(SLC7A14),ENSG00000060237(WNK1),ENSG00000060709(RIMBP2),ENSG00000076826(CAMSAP3),ENSG00000082458(DLG3),ENSG00000082701(GSK3B),ENSG00000092969(TGFB2),ENSG00000092978(GPATCH2),ENSG00000099991(CABIN1),ENSG00000102055(PPP1R2C),ENSG00000102290(PCDH11X),ENSG00000104365(IKBKB),ENSG00000104611(SH2D4A),ENSG00000104866(PPP1R37),ENSG00000105894(PTN),ENSG00000106341(PPP1R17),ENSG00000108819(PP…
CC	GO:0005923	bicellular tight junction	87	126	0.00992	0.310475	ENSG00000002726(AOC1),ENSG00000008256(CYTH3),ENSG00000066405(CLDN18),ENSG00000072415(MPP5),ENSG00000078549(ADCYAP1R1),ENSG00000081026(MAGI3),ENSG00000082458(DLG3),ENSG00000095203(EPB41L4B),ENSG00000100092(SH3BP1),ENSG00000101558(VAPA),ENSG00000103494(RPGRIP1L),ENSG00000104067(TJP1),ENSG00000105289(TJP3),ENSG00000105443(CYTH2),ENSG00000106404(CLDN15),ENSG00000106799(TGFBR1),ENSG00000107201(DDX58),…
BP	GO:1903305	regulation of regulated secretory pathway	108	159	0.00995	0.310934	ENSG00000000938(FGR),ENSG00000007516(BAIAP3),ENSG00000011347(SYT7),ENSG00000019505(SYT13),ENSG00000021645(NRXN3),ENSG00000033327(GAB2),ENSG00000034053(APBA2),ENSG00000047579(DTNBP1),ENSG00000047621(C12orf4),ENSG00000067715(SYT1),ENSG00000072694(FCGR2B),ENSG00000079841(RIMS1),ENSG00000082701(GSK3B),ENSG00000084093(REST),ENSG00000087470(DNM1L),ENSG00000099365(STX1B),ENSG00000100292(HMOX1),ENSG00000…
CC	GO:0044448	cell cortex part	123	183	0.00999	0.311536	ENSG00000002834(LASP1),ENSG00000004939(SLC4A1),ENSG00000007171(NOS2),ENSG00000019144(PHLDB1),ENSG00000035403(VCL),ENSG00000039068(CDH1),ENSG00000066032(CTNNA2),ENSG00000070367(EXOC5),ENSG00000073350(LLGL2),ENSG00000077522(ACTN2),ENSG00000077549(CAPZB),ENSG00000079337(RAPGEF3),ENSG00000079819(EPB41L2),ENSG00000079841(RIMS1),ENSG00000084733(RAB10),ENSG00000090316(MAEA),ENSG00000092820(EZR),ENSG0000…
CC	GO:0009898	cytoplasmic side of plasma membrane	106	156	0.01	0.311536	ENSG00000000938(FGR),ENSG00000008256(CYTH3),ENSG00000029534(ANK1),ENSG00000039068(CDH1),ENSG00000060558(GNA15),ENSG00000065135(GNAI3),ENSG00000069424(KCNAB2),ENSG00000070159(PTPN3),ENSG00000078369(GNB1),ENSG00000080371(RAB21),ENSG00000082512(TRAF5),ENSG00000087460(GNAS),ENSG00000088179(PTPN4),ENSG00000090104(RGS1),ENSG00000092098(RNF31),ENSG00000092820(EZR),ENSG00000099864(PALM),ENSG00000101188(N…
BP	GO:0198738	cell-cell signaling by wnt	325	510	0.01003	0.311991	ENSG00000002745(WNT16),ENSG00000002746(HECW1),ENSG00000004975(DVL2),ENSG00000006125(AP2B1),ENSG00000007047(MARK4),ENSG00000008300(CELSR3),ENSG00000008710(PKD1),ENSG00000011143(MKS1),ENSG00000012822(CALCOCO1),ENSG00000013275(PSMC4),ENSG00000015133(CCDC88C),ENSG00000018408(WWTR1),ENSG00000019549(SNAI2),ENSG00000019995(ZRANB1),ENSG00000020181(ADGRA2),ENSG00000034971(MYOC),ENSG00000035499(DEPDC1B),EN…
BP	GO:0046474	glycerophospholipid biosynthetic process	145	218	0.01012	0.314309	ENSG00000003987(MTMR7),ENSG00000006530(AGK),ENSG00000007541(PIGQ),ENSG00000011405(PIK3C2A),ENSG00000026652(AGPAT4),ENSG00000035115(SH3YL1),ENSG00000038210(PI4K2B),ENSG00000040933(INPP4A),ENSG00000060642(PIGV),ENSG00000063601(MTMR1),ENSG00000065357(DGKA),ENSG00000069764(PLA2G10),ENSG00000069943(PIGB),ENSG00000070214(SLC44A1),ENSG00000070770(CSNK2A2),ENSG00000078142(PIK3C3),ENSG00000078269(SYNJ2),E…
BP	GO:0042303	molting cycle	80	115	0.01019	0.315517	ENSG00000006607(FARP2),ENSG00000037474(NSUN2),ENSG00000052850(ALX4),ENSG00000062038(CDH3),ENSG00000066468(FGFR2),ENSG00000070193(FGF10),ENSG00000073756(PTGS2),ENSG00000084073(ZMPSTE24),ENSG00000087460(GNAS),ENSG00000092969(TGFB2),ENSG00000100991(TRPC4AP),ENSG00000101311(FERMT1),ENSG00000103089(FA2H),ENSG00000104290(FZD3),ENSG00000106689(LHX2),ENSG00000107984(DKK1),ENSG00000109101(FOXN1),ENSG00000…
BP	GO:0042633	hair cycle	80	115	0.01019	0.315517	ENSG00000006607(FARP2),ENSG00000037474(NSUN2),ENSG00000052850(ALX4),ENSG00000062038(CDH3),ENSG00000066468(FGFR2),ENSG00000070193(FGF10),ENSG00000073756(PTGS2),ENSG00000084073(ZMPSTE24),ENSG00000087460(GNAS),ENSG00000092969(TGFB2),ENSG00000100991(TRPC4AP),ENSG00000101311(FERMT1),ENSG00000103089(FA2H),ENSG00000104290(FZD3),ENSG00000106689(LHX2),ENSG00000107984(DKK1),ENSG00000109101(FOXN1),ENSG00000…
BP	GO:0098771	inorganic ion homeostasis	463	737	0.01025	0.316717	ENSG00000004468(CD38),ENSG00000004799(PDK4),ENSG00000004939(SLC4A1),ENSG00000004948(CALCR),ENSG00000005059(MCUB),ENSG00000005379(TSPOAP1),ENSG00000005700(IBTK),ENSG00000005882(PDK2),ENSG00000006128(TAC1),ENSG00000006210(CX3CL1),ENSG00000007952(NOX1),ENSG00000008196(TFAP2B),ENSG00000008710(PKD1),ENSG00000010310(GIPR),ENSG00000010610(CD4),ENSG00000014824(SLC30A9),ENSG00000017260(ATP2C1),ENSG0000001…
BP	GO:0002009	morphogenesis of an epithelium	342	538	0.01026	0.316717	ENSG00000002745(WNT16),ENSG00000004975(DVL2),ENSG00000005073(HOXA11),ENSG00000005513(SOX8),ENSG00000006125(AP2B1),ENSG00000006451(RALA),ENSG00000007168(PAFAH1B1),ENSG00000008300(CELSR3),ENSG00000008710(PKD1),ENSG00000011114(BTBD7),ENSG00000011143(MKS1),ENSG00000013275(PSMC4),ENSG00000019549(SNAI2),ENSG00000019991(HGF),ENSG00000026508(CD44),ENSG00000035403(VCL),ENSG00000036828(CASR),ENSG0000004135…
MF	GO:0015101	organic cation transmembrane transporter activity	20	24	0.0103	0.317469	ENSG00000004809(SLC22A16),ENSG00000070214(SLC44A1),ENSG00000092068(SLC7A8),ENSG00000112499(SLC22A2),ENSG00000115665(SLC5A7),ENSG00000129353(SLC44A2),ENSG00000130821(SLC6A8),ENSG00000140107(SLC25A47),ENSG00000142920(AZIN2),ENSG00000144671(SLC22A14),ENSG00000145832(SLC25A48),ENSG00000146477(SLC22A3),ENSG00000172940(SLC22A13),ENSG00000178537(SLC25A20),ENSG00000181035(SLC25A42),ENSG00000187714(SLC18A…
BP	GO:0042472	inner ear morphogenesis	71	101	0.01032	0.317602	ENSG00000004975(DVL2),ENSG00000065320(NTN1),ENSG00000066468(FGFR2),ENSG00000070193(FGF10),ENSG00000071909(MYO3B),ENSG00000074047(GLI2),ENSG00000075891(PAX2),ENSG00000077943(ITGA8),ENSG00000091010(POU4F3),ENSG00000091536(MYO15A),ENSG00000095777(MYO3A),ENSG00000100106(TRIOBP),ENSG00000100625(SIX4),ENSG00000102678(FGF9),ENSG00000104290(FZD3),ENSG00000105707(HPN),ENSG00000105991(HOXA1),ENSG0000010748…
BP	GO:0051338	regulation of transferase activity	596	957	0.01035	0.318043	ENSG00000000938(FGR),ENSG00000002330(BAD),ENSG00000003393(ALS2),ENSG00000004975(DVL2),ENSG00000005249(PRKAR2B),ENSG00000005700(IBTK),ENSG00000006432(MAP3K9),ENSG00000006634(DBF4),ENSG00000008710(PKD1),ENSG00000009694(TENM1),ENSG00000010610(CD4),ENSG00000012983(MAP4K5),ENSG00000013588(GPRC5A),ENSG00000017427(IGF1),ENSG00000018280(SLC11A1),ENSG00000018408(WWTR1),ENSG00000019582(CD74),ENSG0000001999…
MF	GO:0008417	fucosyltransferase activity	12	13	0.01041	0.319092	ENSG00000033170(FUT8),ENSG00000101346(POFUT1),ENSG00000130383(FUT5),ENSG00000156413(FUT6),ENSG00000171124(FUT3),ENSG00000172461(FUT9),ENSG00000172728(FUT10),ENSG00000174951(FUT1),ENSG00000176920(FUT2),ENSG00000180549(FUT7),ENSG00000186866(POFUT2),ENSG00000196371(FUT4)
BP	GO:0010107	potassium ion import	35	46	0.01043	0.319092	ENSG00000018625(ATP1A2),ENSG00000055118(KCNH2),ENSG00000060237(WNK1),ENSG00000064651(SLC12A2),ENSG00000069849(ATP1B3),ENSG00000070915(SLC12A3),ENSG00000075673(ATP12A),ENSG00000099822(HCN2),ENSG00000113504(SLC12A7),ENSG00000120457(KCNJ5),ENSG00000121361(KCNJ8),ENSG00000123700(KCNJ2),ENSG00000126562(WNK4),ENSG00000129244(ATP1B2),ENSG00000137731(FXYD2),ENSG00000138622(HCN4),ENSG00000143153(ATP1B1),E…
BP	GO:0050885	neuromuscular process controlling balance	41	55	0.01046	0.319092	ENSG00000007168(PAFAH1B1),ENSG00000078328(RBFOX1),ENSG00000079215(SLC1A3),ENSG00000090861(AARS),ENSG00000091010(POU4F3),ENSG00000097007(ABL1),ENSG00000103657(HERC1),ENSG00000108797(CNTNAP1),ENSG00000119508(NR4A3),ENSG00000133026(MYH10),ENSG00000137474(MYO7A),ENSG00000139304(PTPRQ),ENSG00000141837(CACNA1A),ENSG00000148826(NKX6-2),ENSG00000151615(POU4F2),ENSG00000152192(POU4F1),ENSG00000154118(JPH3…
BP	GO:0045445	myoblast differentiation	60	84	0.01046	0.319092	ENSG00000005513(SOX8),ENSG00000006652(IFRD1),ENSG00000017427(IGF1),ENSG00000064309(CDON),ENSG00000077009(NMRK2),ENSG00000084093(REST),ENSG00000100201(DDX17),ENSG00000102970(CCL17),ENSG00000105329(AC011462.1),ENSG00000108654(DDX5),ENSG00000111046(MYF6),ENSG00000111049(MYF5),ENSG00000111913(RIPOR2),ENSG00000112033(PPARD),ENSG00000112062(MAPK14),ENSG00000112183(RBM24),ENSG00000112658(SRF),ENSG000001…
BP	GO:0046578	regulation of Ras protein signal transduction	158	239	0.01049	0.319092	ENSG00000003393(ALS2),ENSG00000006607(FARP2),ENSG00000006740(ARHGAP44),ENSG00000008256(CYTH3),ENSG00000017427(IGF1),ENSG00000034971(MYOC),ENSG00000035862(TIMP2),ENSG00000046889(PREX2),ENSG00000050327(ARHGEF5),ENSG00000053524(MCF2L2),ENSG00000059915(PSD),ENSG00000070193(FGF10),ENSG00000071054(MAP4K4),ENSG00000074964(ARHGEF10L),ENSG00000076928(ARHGEF1),ENSG00000078589(P2RY10),ENSG00000079482(OPHN1)…
BP	GO:0055080	cation homeostasis	455	724	0.0105	0.319092	ENSG00000004468(CD38),ENSG00000004799(PDK4),ENSG00000004939(SLC4A1),ENSG00000004948(CALCR),ENSG00000005059(MCUB),ENSG00000005379(TSPOAP1),ENSG00000005700(IBTK),ENSG00000005882(PDK2),ENSG00000006128(TAC1),ENSG00000006210(CX3CL1),ENSG00000007952(NOX1),ENSG00000008196(TFAP2B),ENSG00000008710(PKD1),ENSG00000010310(GIPR),ENSG00000010610(CD4),ENSG00000014824(SLC30A9),ENSG00000017260(ATP2C1),ENSG0000001…
BP	GO:0060425	lung morphogenesis	39	52	0.01051	0.319092	ENSG00000066468(FGFR2),ENSG00000070193(FGF10),ENSG00000070831(CDC42),ENSG00000083307(GRHL2),ENSG00000101160(CTSZ),ENSG00000103067(ESRP2),ENSG00000103241(FOXF1),ENSG00000103811(CTSH),ENSG00000105989(WNT2),ENSG00000106004(HOXA5),ENSG00000106397(PLOD3),ENSG00000112658(SRF),ENSG00000118526(TCF21),ENSG00000121039(RDH10),ENSG00000124193(SRSF6),ENSG00000125378(BMP4),ENSG00000125398(SOX9),ENSG00000128342…
BP	GO:2000677	regulation of transcription regulatory region DNA binding	39	52	0.01051	0.319092	ENSG00000017427(IGF1),ENSG00000054598(FOXC1),ENSG00000075142(SRI),ENSG00000080815(PSEN1),ENSG00000084073(ZMPSTE24),ENSG00000100393(EP300),ENSG00000104885(DOT1L),ENSG00000105329(AC011462.1),ENSG00000106689(LHX2),ENSG00000107485(GATA3),ENSG00000111537(IFNG),ENSG00000113196(HAND1),ENSG00000116288(PARK7),ENSG00000120149(MSX2),ENSG00000121236(TRIM6),ENSG00000128342(LIF),ENSG00000132326(PER2),ENSG00000…
BP	GO:0050896	response to stimulus	5273	8861	0.01059	0.32104	ENSG00000000003(TSPAN6),ENSG00000000938(FGR),ENSG00000001036(FUCA2),ENSG00000001084(GCLC),ENSG00000001561(ENPP4),ENSG00000001617(SEMA3F),ENSG00000001631(KRIT1),ENSG00000002330(BAD),ENSG00000002726(AOC1),ENSG00000002745(WNT16),ENSG00000002746(HECW1),ENSG00000002834(LASP1),ENSG00000003137(CYP26B1),ENSG00000003393(ALS2),ENSG00000003402(CFLAR),ENSG00000003989(SLC7A2),ENSG00000004139(SARM1),ENSG000000…
BP	GO:1903510	mucopolysaccharide metabolic process	78	112	0.01063	0.321594	ENSG00000008513(ST3GAL1),ENSG00000010404(IDS),ENSG00000011465(DCN),ENSG00000019991(HGF),ENSG00000026508(CD44),ENSG00000038427(VCAN),ENSG00000064225(ST3GAL6),ENSG00000070614(NDST1),ENSG00000086062(B4GALT1),ENSG00000100311(PDGFB),ENSG00000102313(ITIH6),ENSG00000103044(HAS3),ENSG00000103489(XYLT1),ENSG00000103888(CEMIP),ENSG00000105329(AC011462.1),ENSG00000106302(HYAL4),ENSG00000106809(OGN),ENSG0000…
MF	GO:0061659	ubiquitin-like protein ligase activity	153	230	0.01064	0.321594	ENSG00000001629(ANKIB1),ENSG00000002746(HECW1),ENSG00000005812(FBXL3),ENSG00000005981(ASB4),ENSG00000007944(MYLIP),ENSG00000008838(MED24),ENSG00000012963(UBR7),ENSG00000013561(RNF14),ENSG00000023445(BIRC3),ENSG00000024048(UBR2),ENSG00000033800(PIAS1),ENSG00000034677(RNF19A),ENSG00000043143(JADE2),ENSG00000049759(NEDD4L),ENSG00000065802(ASB1),ENSG00000070423(RNF126),ENSG00000070831(CDC42),ENSG0000…
BP	GO:0032844	regulation of homeostatic process	296	463	0.01072	0.323351	ENSG00000001084(GCLC),ENSG00000002330(BAD),ENSG00000004468(CD38),ENSG00000004799(PDK4),ENSG00000004948(CALCR),ENSG00000005007(UPF1),ENSG00000005700(IBTK),ENSG00000006128(TAC1),ENSG00000006210(CX3CL1),ENSG00000007516(BAIAP3),ENSG00000010610(CD4),ENSG00000011465(DCN),ENSG00000016402(IL20RA),ENSG00000018625(ATP1A2),ENSG00000019582(CD74),ENSG00000022267(FHL1),ENSG00000023909(GCLM),ENSG00000030110(BAK…
BP	GO:0030316	osteoclast differentiation	69	98	0.01073	0.323351	ENSG00000004948(CALCR),ENSG00000006607(FARP2),ENSG00000007168(PAFAH1B1),ENSG00000033327(GAB2),ENSG00000064932(SBNO2),ENSG00000066405(CLDN18),ENSG00000068323(TFE3),ENSG00000070404(FSTL3),ENSG00000071553(ATP6AP1),ENSG00000081087(OSTM1),ENSG00000086300(SNX10),ENSG00000087460(GNAS),ENSG00000095970(TREM2),ENSG00000099617(EFNA2),ENSG00000101265(RASSF2),ENSG00000104267(CA2),ENSG00000104332(SFRP1),ENSG00…
BP	GO:0061025	membrane fusion	116	172	0.01082	0.325579	ENSG00000006715(VPS41),ENSG00000010278(CD9),ENSG00000010610(CD4),ENSG00000011347(SYT7),ENSG00000029725(RABEP1),ENSG00000030110(BAK1),ENSG00000049245(VAMP3),ENSG00000065135(GNAI3),ENSG00000067715(SYT1),ENSG00000073969(NSF),ENSG00000075785(RAB7A),ENSG00000079841(RIMS1),ENSG00000083937(CHMP2B),ENSG00000087470(DNM1L),ENSG00000090432(MUL1),ENSG00000099365(STX1B),ENSG00000099940(SNAP29),ENSG00000100505…
CC	GO:0070160	occluding junction	90	131	0.01084	0.325698	ENSG00000002726(AOC1),ENSG00000008256(CYTH3),ENSG00000066405(CLDN18),ENSG00000072415(MPP5),ENSG00000078549(ADCYAP1R1),ENSG00000081026(MAGI3),ENSG00000082458(DLG3),ENSG00000095203(EPB41L4B),ENSG00000100092(SH3BP1),ENSG00000101558(VAPA),ENSG00000103494(RPGRIP1L),ENSG00000104067(TJP1),ENSG00000105289(TJP3),ENSG00000105443(CYTH2),ENSG00000105738(SIPA1L3),ENSG00000106404(CLDN15),ENSG00000106799(TGFBR1…
CC	GO:0005911	cell-cell junction	292	457	0.01089	0.326716	ENSG00000001631(KRIT1),ENSG00000002726(AOC1),ENSG00000005471(ABCB4),ENSG00000006453(BAIAP2L1),ENSG00000008256(CYTH3),ENSG00000018625(ATP1A2),ENSG00000035403(VCL),ENSG00000039068(CDH1),ENSG00000040731(CDH10),ENSG00000043462(LCP2),ENSG00000044115(CTNNA1),ENSG00000046604(DSG2),ENSG00000057294(PKP2),ENSG00000060656(PTPRU),ENSG00000062038(CDH3),ENSG00000064666(CNN2),ENSG00000065243(PKN2),ENSG000000660…
BP	GO:0030073	insulin secretion	141	212	0.01113	0.333423	ENSG00000002330(BAD),ENSG00000004468(CD38),ENSG00000005022(SLC25A5),ENSG00000007171(NOS2),ENSG00000007402(CACNA2D2),ENSG00000007516(BAIAP3),ENSG00000008196(TFAP2B),ENSG00000010310(GIPR),ENSG00000011347(SYT7),ENSG00000036828(CASR),ENSG00000054148(PHPT1),ENSG00000065615(CYB5R4),ENSG00000071054(MAP4K4),ENSG00000075142(SRI),ENSG00000079337(RAPGEF3),ENSG00000080298(RFX3),ENSG00000081760(AACS),ENSG0000…
BP	GO:0035295	tube development	380	601	0.0112	0.334637	ENSG00000004975(DVL2),ENSG00000005073(HOXA11),ENSG00000005513(SOX8),ENSG00000006016(CRLF1),ENSG00000006451(RALA),ENSG00000007062(PROM1),ENSG00000008196(TFAP2B),ENSG00000008710(PKD1),ENSG00000009709(PAX7),ENSG00000011143(MKS1),ENSG00000018408(WWTR1),ENSG00000036473(OTC),ENSG00000036828(CASR),ENSG00000037280(FLT4),ENSG00000052850(ALX4),ENSG00000054598(FOXC1),ENSG00000057657(PRDM1),ENSG00000065320(N…
BP	GO:0045165	cell fate commitment	169	257	0.01122	0.334637	ENSG00000002745(WNT16),ENSG00000003137(CYP26B1),ENSG00000004848(ARX),ENSG00000005073(HOXA11),ENSG00000005513(SOX8),ENSG00000006652(IFRD1),ENSG00000009709(PAX7),ENSG00000057657(PRDM1),ENSG00000064218(DMRT3),ENSG00000064309(CDON),ENSG00000066468(FGFR2),ENSG00000070193(FGF10),ENSG00000070831(CDC42),ENSG00000073861(TBX21),ENSG00000074047(GLI2),ENSG00000075891(PAX2),ENSG00000080815(PSEN1),ENSG00000084…
CC	GO:0044306	neuron projection terminus	95	139	0.01122	0.334637	ENSG00000005379(TSPOAP1),ENSG00000036828(CASR),ENSG00000067715(SYT1),ENSG00000069424(KCNAB2),ENSG00000070404(FSTL3),ENSG00000075142(SRI),ENSG00000079482(OPHN1),ENSG00000084774(CAD),ENSG00000089220(PEBP1),ENSG00000092964(DPYSL2),ENSG00000101188(NTSR1),ENSG00000101327(PDYN),ENSG00000101438(SLC32A1),ENSG00000102081(FMR1),ENSG00000103549(RNF40),ENSG00000104327(CALB1),ENSG00000105649(RAB3A),ENSG000001…
MF	GO:0005249	voltage-gated potassium channel activity	64	90	0.0113	0.336528	ENSG00000026559(KCNG1),ENSG00000053918(KCNQ1),ENSG00000055118(KCNH2),ENSG00000069424(KCNAB2),ENSG00000075043(KCNQ2),ENSG00000089558(KCNH4),ENSG00000099337(KCNK6),ENSG00000099822(HCN2),ENSG00000102057(KCND1),ENSG00000104848(KCNA7),ENSG00000107147(KCNT1),ENSG00000111262(KCNA1),ENSG00000116396(KCNC4),ENSG00000117013(KCNQ4),ENSG00000120457(KCNJ5),ENSG00000121361(KCNJ8),ENSG00000123700(KCNJ2),ENSG0000…
BP	GO:0009968	negative regulation of signal transduction	755	1222	0.01138	0.338413	ENSG00000000003(TSPAN6),ENSG00000001084(GCLC),ENSG00000002746(HECW1),ENSG00000003137(CYP26B1),ENSG00000003402(CFLAR),ENSG00000004139(SARM1),ENSG00000004487(KDM1A),ENSG00000004975(DVL2),ENSG00000005022(SLC25A5),ENSG00000006210(CX3CL1),ENSG00000006740(ARHGAP44),ENSG00000007168(PAFAH1B1),ENSG00000008735(MAPK8IP2),ENSG00000010310(GIPR),ENSG00000011422(PLAUR),ENSG00000011465(DCN),ENSG00000012124(CD22)…
BP	GO:0098655	cation transmembrane transport	526	842	0.01145	0.339996	ENSG00000001461(NIPAL3),ENSG00000002746(HECW1),ENSG00000003989(SLC7A2),ENSG00000004809(SLC22A16),ENSG00000004948(CALCR),ENSG00000005059(MCUB),ENSG00000005700(IBTK),ENSG00000006116(CACNG3),ENSG00000006210(CX3CL1),ENSG00000006695(COX10),ENSG00000007314(SCN4A),ENSG00000007402(CACNA2D2),ENSG00000008710(PKD1),ENSG00000008735(MAPK8IP2),ENSG00000011083(SLC6A7),ENSG00000013016(EHD3),ENSG00000014216(CAPN1…
CC	GO:0098589	membrane region	252	392	0.01148	0.340389	ENSG00000003402(CFLAR),ENSG00000005022(SLC25A5),ENSG00000005249(PRKAR2B),ENSG00000005471(ABCB4),ENSG00000005893(LAMP2),ENSG00000006125(AP2B1),ENSG00000010610(CD4),ENSG00000010671(BTK),ENSG00000018236(CNTN1),ENSG00000018625(ATP1A2),ENSG00000023445(BIRC3),ENSG00000024422(EHD2),ENSG00000026103(FAS),ENSG00000028137(TNFRSF1B),ENSG00000039068(CDH1),ENSG00000042753(AP2S1),ENSG00000043462(LCP2),ENSG00000…
CC	GO:0030670	phagocytic vesicle membrane	52	72	0.01153	0.341372	ENSG00000005893(LAMP2),ENSG00000011347(SYT7),ENSG00000018280(SLC11A1),ENSG00000033627(ATP6V0A1),ENSG00000049245(VAMP3),ENSG00000051523(CYBA),ENSG00000075785(RAB7A),ENSG00000078142(PIK3C3),ENSG00000084733(RAB10),ENSG00000102879(CORO1A),ENSG00000103496(STX4),ENSG00000107263(RAPGEF1),ENSG00000109113(RAB34),ENSG00000112210(RAB23),ENSG00000113732(ATP6V0E1),ENSG00000117410(ATP6V0B),ENSG00000118508(RAB3…
BP	GO:0006468	protein phosphorylation	1189	1947	0.01156	0.341761	ENSG00000000457(SCYL3),ENSG00000000938(FGR),ENSG00000002745(WNT16),ENSG00000003393(ALS2),ENSG00000003402(CFLAR),ENSG00000004799(PDK4),ENSG00000004948(CALCR),ENSG00000004975(DVL2),ENSG00000005100(DHX33),ENSG00000005249(PRKAR2B),ENSG00000005700(IBTK),ENSG00000005882(PDK2),ENSG00000006016(CRLF1),ENSG00000006210(CX3CL1),ENSG00000006432(MAP3K9),ENSG00000006634(DBF4),ENSG00000006837(CDKL3),ENSG00000007…
BP	GO:0006029	proteoglycan metabolic process	65	92	0.0116	0.342334	ENSG00000002587(HS3ST1),ENSG00000010404(IDS),ENSG00000011465(DCN),ENSG00000012232(EXTL3),ENSG00000017427(IGF1),ENSG00000038427(VCAN),ENSG00000063660(GPC1),ENSG00000070614(NDST1),ENSG00000103489(XYLT1),ENSG00000106302(HYAL4),ENSG00000107742(SPOCK2),ENSG00000111817(DSE),ENSG00000111962(UST),ENSG00000112033(PPARD),ENSG00000112309(B3GAT2),ENSG00000113273(ARSB),ENSG00000116199(FAM20B),ENSG00000116704(…
CC	GO:0005868	cytoplasmic dynein complex	17	20	0.01163	0.342334	ENSG00000015676(NUDCD3),ENSG00000047410(TPR),ENSG00000088986(DYNLL1),ENSG00000114520(SNX4),ENSG00000119333(WDR34),ENSG00000125971(DYNLRB1),ENSG00000135720(DYNC1LI2),ENSG00000138036(DYNC2LI1),ENSG00000144635(DYNC1LI1),ENSG00000146425(DYNLT1),ENSG00000158560(DYNC1I1),ENSG00000165169(DYNLT3),ENSG00000187240(DYNC2H1),ENSG00000197102(DYNC1H1),ENSG00000197579(TOPORS),ENSG00000213123(TCTEX1D2),ENSG00000…
CC	GO:1902710	GABA receptor complex	17	20	0.01163	0.342334	ENSG00000011677(GABRA3),ENSG00000022355(GABRA1),ENSG00000094755(GABRP),ENSG00000102287(GABRE),ENSG00000109158(GABRA4),ENSG00000111886(GABRR2),ENSG00000113327(GABRG2),ENSG00000136928(GABBR2),ENSG00000145863(GABRA6),ENSG00000146276(GABRR1),ENSG00000151834(GABRA2),ENSG00000163285(GABRG1),ENSG00000166206(GABRB3),ENSG00000182256(GABRG3),ENSG00000186297(GABRA5),ENSG00000187730(GABRD),ENSG00000268089(GA…
BP	GO:0043087	regulation of GTPase activity	303	475	0.01168	0.343307	ENSG00000003393(ALS2),ENSG00000004975(DVL2),ENSG00000006210(CX3CL1),ENSG00000006740(ARHGAP44),ENSG00000007168(PAFAH1B1),ENSG00000011454(RABGAP1),ENSG00000015568(RGPD5),ENSG00000017797(RALBP1),ENSG00000024526(DEPDC1),ENSG00000029725(RABEP1),ENSG00000031081(ARHGAP31),ENSG00000031823(RANBP3),ENSG00000035499(DEPDC1B),ENSG00000043591(ADRB1),ENSG00000044524(EPHA3),ENSG00000046889(PREX2),ENSG00000047365…
MF	GO:0032452	histone demethylase activity	22	27	0.01172	0.343985	ENSG00000004487(KDM1A),ENSG00000006459(KDM7A),ENSG00000008083(JARID2),ENSG00000012817(KDM5D),ENSG00000066135(KDM4A),ENSG00000073614(KDM5A),ENSG00000089094(KDM2B),ENSG00000115548(KDM3A),ENSG00000117139(KDM5B),ENSG00000120733(KDM3B),ENSG00000127663(KDM4B),ENSG00000132510(KDM6B),ENSG00000147050(KDM6A),ENSG00000155666(KDM8),ENSG00000165097(KDM1B),ENSG00000168453(HR),ENSG00000171988(JMJD1C),ENSG000001…
BP	GO:0006044	N-acetylglucosamine metabolic process	17	20	0.01179	0.344047	ENSG00000102032(RENBP),ENSG00000113552(GNPDA1),ENSG00000122863(CHST3),ENSG00000124357(NAGK),ENSG00000128268(MGAT3),ENSG00000133424(LARGE1),ENSG00000135702(CHST5),ENSG00000140835(CHST4),ENSG00000147119(CHST7),ENSG00000159921(GNE),ENSG00000162694(EXTL2),ENSG00000163281(GNPDA2),ENSG00000170191(NANP),ENSG00000175040(CHST2),ENSG00000175264(CHST1),ENSG00000183196(CHST6),ENSG00000198408(OGA)
BP	GO:0032495	response to muramyl dipeptide	17	20	0.01179	0.344047	ENSG00000026025(VIM),ENSG00000086065(CHMP5),ENSG00000091592(NLRP1),ENSG00000100906(NFKBIA),ENSG00000104312(RIPK2),ENSG00000106100(NOD1),ENSG00000112062(MAPK14),ENSG00000112851(ERBIN),ENSG00000118503(TNFAIP3),ENSG00000128604(IRF5),ENSG00000146063(TRIM41),ENSG00000148400(NOTCH1),ENSG00000163362(INAVA),ENSG00000167207(NOD2),ENSG00000173039(RELA),ENSG00000182195(LDOC1),ENSG00000187796(CARD9)
BP	GO:0036065	fucosylation	17	20	0.01179	0.344047	ENSG00000033170(FUT8),ENSG00000080189(SLC35C2),ENSG00000101346(POFUT1),ENSG00000106003(LFNG),ENSG00000130383(FUT5),ENSG00000148803(FUOM),ENSG00000156413(FUT6),ENSG00000171124(FUT3),ENSG00000172461(FUT9),ENSG00000172728(FUT10),ENSG00000174951(FUT1),ENSG00000176920(FUT2),ENSG00000180549(FUT7),ENSG00000181830(SLC35C1),ENSG00000186866(POFUT2),ENSG00000187676(B3GLCT),ENSG00000196371(FUT4)
BP	GO:1901017	negative regulation of potassium ion transmembrane transporter activity	17	20	0.01179	0.344047	ENSG00000049759(NEDD4L),ENSG00000077522(ACTN2),ENSG00000105974(CAV1),ENSG00000116030(SUMO1),ENSG00000118729(CASQ2),ENSG00000134640(MTNR1B),ENSG00000135932(CAB39),ENSG00000152049(KCNE4),ENSG00000169282(KCNAB1),ENSG00000171862(PTEN),ENSG00000172939(OXSR1),ENSG00000175538(KCNE3),ENSG00000176076(KCNE5),ENSG00000180509(KCNE1),ENSG00000182533(CAV3),ENSG00000198553(KCNRG),ENSG00000198648(STK39)
BP	GO:0006865	amino acid transport	100	147	0.012	0.349672	ENSG00000003989(SLC7A2),ENSG00000005379(TSPOAP1),ENSG00000011083(SLC6A7),ENSG00000013293(SLC7A14),ENSG00000017483(SLC38A5),ENSG00000018280(SLC11A1),ENSG00000018625(ATP1A2),ENSG00000021488(SLC7A9),ENSG00000040487(PQLC2),ENSG00000040531(CTNS),ENSG00000047597(XK),ENSG00000067715(SYT1),ENSG00000072041(SLC6A15),ENSG00000079215(SLC1A3),ENSG00000079841(RIMS1),ENSG00000080815(PSEN1),ENSG00000089041(P2RX7…
MF	GO:0008013	beta-catenin binding	60	84	0.01203	0.350044	ENSG00000012822(CALCOCO1),ENSG00000035403(VCL),ENSG00000039068(CDH1),ENSG00000044115(CTNNA1),ENSG00000060656(PTPRU),ENSG00000065054(SLC9A3R2),ENSG00000066032(CTNNA2),ENSG00000080815(PSEN1),ENSG00000082701(GSK3B),ENSG00000089159(PXN),ENSG00000091831(ESR1),ENSG00000094631(HDAC6),ENSG00000099381(SETD1A),ENSG00000099834(CDHR5),ENSG00000100211(CBY1),ENSG00000100393(EP300),ENSG00000101665(SMAD7),ENSG00…
BP	GO:0030111	regulation of Wnt signaling pathway	225	348	0.01209	0.351286	ENSG00000002746(HECW1),ENSG00000004975(DVL2),ENSG00000011143(MKS1),ENSG00000013275(PSMC4),ENSG00000018408(WWTR1),ENSG00000019549(SNAI2),ENSG00000019995(ZRANB1),ENSG00000020181(ADGRA2),ENSG00000035499(DEPDC1B),ENSG00000041357(PSMA4),ENSG00000058091(CDK14),ENSG00000060237(WNK1),ENSG00000060656(PTPRU),ENSG00000062038(CDH3),ENSG00000066468(FGFR2),ENSG00000067955(CBFB),ENSG00000068878(PSME4),ENSG00000…
BP	GO:0071840	cellular component organization or biogenesis	3884	6500	0.01217	0.353104	ENSG00000000938(FGR),ENSG00000001084(GCLC),ENSG00000001460(STPG1),ENSG00000001497(LAS1L),ENSG00000001617(SEMA3F),ENSG00000002330(BAD),ENSG00000002746(HECW1),ENSG00000002919(SNX11),ENSG00000003137(CYP26B1),ENSG00000003393(ALS2),ENSG00000003402(CFLAR),ENSG00000003509(NDUFAF7),ENSG00000003756(RBM5),ENSG00000004139(SARM1),ENSG00000004468(CD38),ENSG00000004487(KDM1A),ENSG00000004779(NDUFAB1),ENSG00000…
BP	GO:0006873	cellular ion homeostasis	416	661	0.01236	0.358105	ENSG00000004468(CD38),ENSG00000004939(SLC4A1),ENSG00000004948(CALCR),ENSG00000005059(MCUB),ENSG00000005379(TSPOAP1),ENSG00000005700(IBTK),ENSG00000006128(TAC1),ENSG00000006210(CX3CL1),ENSG00000007952(NOX1),ENSG00000008710(PKD1),ENSG00000010310(GIPR),ENSG00000010610(CD4),ENSG00000014824(SLC30A9),ENSG00000017260(ATP2C1),ENSG00000018280(SLC11A1),ENSG00000018625(ATP1A2),ENSG00000030110(BAK1),ENSG0000…
BP	GO:0030510	regulation of BMP signaling pathway	61	86	0.0125	0.361418	ENSG00000008196(TFAP2B),ENSG00000067141(NEO1),ENSG00000070404(FSTL3),ENSG00000090539(CHRD),ENSG00000097007(ABL1),ENSG00000100614(PPM1A),ENSG00000101665(SMAD7),ENSG00000101966(XIAP),ENSG00000104332(SFRP1),ENSG00000106483(SFRP4),ENSG00000106991(ENG),ENSG00000107984(DKK1),ENSG00000108854(SMURF2),ENSG00000120057(SFRP5),ENSG00000120149(MSX2),ENSG00000121989(ACVR2A),ENSG00000125378(BMP4),ENSG0000012596…
BP	GO:0061035	regulation of cartilage development	48	66	0.01251	0.361418	ENSG00000005073(HOXA11),ENSG00000006747(SCIN),ENSG00000019549(SNAI2),ENSG00000074047(GLI2),ENSG00000077092(RARB),ENSG00000085741(WNT11),ENSG00000087494(PTHLH),ENSG00000090863(GLG1),ENSG00000100399(CHADL),ENSG00000105329(AC011462.1),ENSG00000106799(TGFBR1),ENSG00000109705(NKX3-2),ENSG00000110693(SOX6),ENSG00000118523(CCN2),ENSG00000124813(RUNX2),ENSG00000125378(BMP4),ENSG00000125398(SOX9),ENSG0000…
BP	GO:0032228	regulation of synaptic transmission, GABAergic	26	33	0.01258	0.362923	ENSG00000006128(TAC1),ENSG00000007516(BAIAP3),ENSG00000010322(NISCH),ENSG00000104267(CA2),ENSG00000115896(PLCL1),ENSG00000118432(CNR1),ENSG00000122733(PHF24),ENSG00000128271(ADORA2A),ENSG00000133703(KRAS),ENSG00000136854(STXBP1),ENSG00000149295(DRD2),ENSG00000152910(CNTNAP4),ENSG00000157103(SLC6A1),ENSG00000163485(ADORA1),ENSG00000164129(NPY5R),ENSG00000168748(CA7),ENSG00000169760(NLGN1),ENSG0000…
BP	GO:0045765	regulation of angiogenesis	186	285	0.0126	0.362984	ENSG00000001631(KRIT1),ENSG00000004776(HSPB6),ENSG00000006210(CX3CL1),ENSG00000006327(TNFRSF12A),ENSG00000007968(E2F2),ENSG00000010327(STAB1),ENSG00000011405(PIK3C2A),ENSG00000011465(DCN),ENSG00000019991(HGF),ENSG00000020181(ADGRA2),ENSG00000023191(RNH1),ENSG00000048052(HDAC9),ENSG00000054598(FOXC1),ENSG00000064300(NGFR),ENSG00000065970(FOXJ2),ENSG00000067066(SP100),ENSG00000067225(PKM),ENSG00000…
BP	GO:0032147	activation of protein kinase activity	215	332	0.01263	0.363332	ENSG00000005249(PRKAR2B),ENSG00000006432(MAP3K9),ENSG00000012983(MAP4K5),ENSG00000013588(GPRC5A),ENSG00000017427(IGF1),ENSG00000018280(SLC11A1),ENSG00000019582(CD74),ENSG00000019991(HGF),ENSG00000034152(MAP2K3),ENSG00000055208(TAB2),ENSG00000055332(EIF2AK2),ENSG00000060237(WNK1),ENSG00000065559(MAP2K4),ENSG00000065613(SLK),ENSG00000069696(DRD4),ENSG00000070193(FGF10),ENSG00000071054(MAP4K4),ENSG0…
CC	GO:0055037	recycling endosome	113	168	0.01272	0.365403	ENSG00000004766(VPS50),ENSG00000006740(ARHGAP44),ENSG00000007516(BAIAP3),ENSG00000010322(NISCH),ENSG00000012124(CD22),ENSG00000013016(EHD3),ENSG00000024422(EHD2),ENSG00000029725(RABEP1),ENSG00000049245(VAMP3),ENSG00000054793(ATP9A),ENSG00000058063(ATP11B),ENSG00000065923(SLC9A7),ENSG00000068650(ATP11A),ENSG00000084733(RAB10),ENSG00000085365(SCAMP1),ENSG00000090565(RAB11FIP3),ENSG00000091317(CMTM6…
MF	GO:0005262	calcium channel activity	85	123	0.01275	0.365746	ENSG00000005379(TSPOAP1),ENSG00000006116(CACNG3),ENSG00000007402(CACNA2D2),ENSG00000008710(PKD1),ENSG00000055732(MCOLN3),ENSG00000058262(SEC61A1),ENSG00000067191(CACNB1),ENSG00000069018(TRPC7),ENSG00000072315(TRPC5),ENSG00000075429(CACNG5),ENSG00000075461(CACNG4),ENSG00000080815(PSEN1),ENSG00000092439(TRPM7),ENSG00000096433(ITPR3),ENSG00000100346(CACNA1I),ENSG00000104321(TRPA1),ENSG00000104369(JP…
BP	GO:0032535	regulation of cellular component size	242	376	0.01285	0.368094	ENSG00000001617(SEMA3F),ENSG00000003393(ALS2),ENSG00000004487(KDM1A),ENSG00000006327(TNFRSF12A),ENSG00000006453(BAIAP2L1),ENSG00000006652(IFRD1),ENSG00000006747(SCIN),ENSG00000006837(CDKL3),ENSG00000007168(PAFAH1B1),ENSG00000008853(RHOBTB2),ENSG00000009694(TENM1),ENSG00000010319(SEMA3G),ENSG00000011021(CLCN6),ENSG00000012171(SEMA3B),ENSG00000018189(RUFY3),ENSG00000042493(CAPG),ENSG00000047597(XK)…
CC	GO:0030027	lamellipodium	128	192	0.0129	0.369006	ENSG00000000457(SCYL3),ENSG00000003393(ALS2),ENSG00000018189(RUFY3),ENSG00000026508(CD44),ENSG00000031081(ARHGAP31),ENSG00000039068(CDH1),ENSG00000042493(CAPG),ENSG00000044115(CTNNA1),ENSG00000050820(BCAR1),ENSG00000065243(PKN2),ENSG00000066032(CTNNA2),ENSG00000075618(FSCN1),ENSG00000077549(CAPZB),ENSG00000079337(RAPGEF3),ENSG00000079691(CARMIL1),ENSG00000089159(PXN),ENSG00000100092(SH3BP1),ENSG0…
MF	GO:0005096	GTPase activator activity	178	271	0.01302	0.371866	ENSG00000006740(ARHGAP44),ENSG00000011454(RABGAP1),ENSG00000015568(RGPD5),ENSG00000017797(RALBP1),ENSG00000024526(DEPDC1),ENSG00000029725(RABEP1),ENSG00000031081(ARHGAP31),ENSG00000031823(RANBP3),ENSG00000035499(DEPDC1B),ENSG00000046889(PREX2),ENSG00000047365(ARAP2),ENSG00000054611(TBC1D22A),ENSG00000065491(TBC1D22B),ENSG00000065882(TBC1D1),ENSG00000067208(EVI5),ENSG00000068354(TBC1D25),ENSG00000…
BP	GO:0072511	divalent inorganic cation transport	305	479	0.01304	0.371866	ENSG00000001461(NIPAL3),ENSG00000004948(CALCR),ENSG00000005059(MCUB),ENSG00000005700(IBTK),ENSG00000006116(CACNG3),ENSG00000006210(CX3CL1),ENSG00000007402(CACNA2D2),ENSG00000008710(PKD1),ENSG00000010610(CD4),ENSG00000013016(EHD3),ENSG00000014824(SLC30A9),ENSG00000017260(ATP2C1),ENSG00000018280(SLC11A1),ENSG00000018625(ATP1A2),ENSG00000029364(SLC39A9),ENSG00000030110(BAK1),ENSG00000036828(CASR),EN…
BP	GO:0007009	plasma membrane organization	68	97	0.01311	0.371866	ENSG00000006453(BAIAP2L1),ENSG00000007952(NOX1),ENSG00000011347(SYT7),ENSG00000024422(EHD2),ENSG00000072415(MPP5),ENSG00000089041(P2RX7),ENSG00000092969(TGFB2),ENSG00000097033(SH3GLB1),ENSG00000100139(MICALL1),ENSG00000100345(MYH9),ENSG00000101986(ABCD1),ENSG00000102362(SYTL4),ENSG00000103089(FA2H),ENSG00000105221(AKT2),ENSG00000105649(RAB3A),ENSG00000105974(CAV1),ENSG00000106299(WASL),ENSG000001…
BP	GO:0010595	positive regulation of endothelial cell migration	68	97	0.01311	0.371866	ENSG00000011405(PIK3C2A),ENSG00000020181(ADGRA2),ENSG00000034152(MAP2K3),ENSG00000037280(FLT4),ENSG00000048052(HDAC9),ENSG00000050820(BCAR1),ENSG00000073060(SCARB1),ENSG00000073756(PTGS2),ENSG00000078401(EDN1),ENSG00000096717(SIRT1),ENSG00000097007(ABL1),ENSG00000100292(HMOX1),ENSG00000100311(PDGFB),ENSG00000100644(HIF1A),ENSG00000101017(CD40),ENSG00000101280(ANGPT4),ENSG00000102359(SRPX2),ENSG00…
BP	GO:0015695	organic cation transport	28	36	0.01311	0.371866	ENSG00000004809(SLC22A16),ENSG00000017797(RALBP1),ENSG00000070214(SLC44A1),ENSG00000080644(CHRNA3),ENSG00000080815(PSEN1),ENSG00000092068(SLC7A8),ENSG00000112499(SLC22A2),ENSG00000115665(SLC5A7),ENSG00000125454(SLC25A19),ENSG00000128271(ADORA2A),ENSG00000129353(SLC44A2),ENSG00000129657(SEC14L1),ENSG00000130821(SLC6A8),ENSG00000134294(SLC38A2),ENSG00000140107(SLC25A47),ENSG00000141837(CACNA1A),ENS…
BP	GO:0070050	neuron cellular homeostasis	28	36	0.01311	0.371866	ENSG00000005379(TSPOAP1),ENSG00000006210(CX3CL1),ENSG00000067842(ATP2B3),ENSG00000083937(CHMP2B),ENSG00000092445(TYRO3),ENSG00000103546(SLC6A2),ENSG00000104327(CALB1),ENSG00000107130(NCS1),ENSG00000108405(P2RX1),ENSG00000118432(CNR1),ENSG00000132356(PRKAA1),ENSG00000135924(DNAJB2),ENSG00000138435(CHRNA1),ENSG00000141837(CACNA1A),ENSG00000157087(ATP2B2),ENSG00000157388(CACNA1D),ENSG00000158321(AUT…
BP	GO:0015698	inorganic anion transport	113	168	0.01326	0.375595	ENSG00000004939(SLC4A1),ENSG00000011021(CLCN6),ENSG00000011677(GABRA3),ENSG00000018280(SLC11A1),ENSG00000022355(GABRA1),ENSG00000033867(SLC4A7),ENSG00000036828(CASR),ENSG00000039987(BEST2),ENSG00000047617(ANO2),ENSG00000047936(ROS1),ENSG00000050438(SLC4A8),ENSG00000064651(SLC12A2),ENSG00000070915(SLC12A3),ENSG00000073464(CLCN4),ENSG00000074855(ANO8),ENSG00000075415(SLC25A3),ENSG00000079215(SLC1A3…
BP	GO:0010942	positive regulation of cell death	432	688	0.01337	0.377452	ENSG00000001460(STPG1),ENSG00000002330(BAD),ENSG00000003756(RBM5),ENSG00000004948(CALCR),ENSG00000006327(TNFRSF12A),ENSG00000006432(MAP3K9),ENSG00000006747(SCIN),ENSG00000007047(MARK4),ENSG00000007952(NOX1),ENSG00000008196(TFAP2B),ENSG00000011422(PLAUR),ENSG00000016402(IL20RA),ENSG00000019485(PRDM11),ENSG00000022556(NLRP2),ENSG00000026103(FAS),ENSG00000028137(TNFRSF1B),ENSG00000029363(BCLAF1),ENS…
BP	GO:0045444	fat cell differentiation	143	216	0.01338	0.377452	ENSG00000005513(SOX8),ENSG00000008196(TFAP2B),ENSG00000018408(WWTR1),ENSG00000019549(SNAI2),ENSG00000033800(PIAS1),ENSG00000043591(ADRB1),ENSG00000069122(ADGRF5),ENSG00000070193(FGF10),ENSG00000071575(TRIB2),ENSG00000073756(PTGS2),ENSG00000081760(AACS),ENSG00000082196(C1QTNF3),ENSG00000091409(ITGA6),ENSG00000094631(HDAC6),ENSG00000096717(SIRT1),ENSG00000099953(MMP11),ENSG00000100211(CBY1),ENSG000…
BP	GO:0007272	ensheathment of neurons	89	130	0.0134	0.377452	ENSG00000008277(ADAM22),ENSG00000010278(CD9),ENSG00000019991(HGF),ENSG00000022840(RNF10),ENSG00000025708(TYMP),ENSG00000028137(TNFRSF1B),ENSG00000034971(MYOC),ENSG00000047597(XK),ENSG00000054983(GALC),ENSG00000063660(GPC1),ENSG00000072415(MPP5),ENSG00000077092(RARB),ENSG00000078124(ACER3),ENSG00000087053(MTMR2),ENSG00000088812(ATRN),ENSG00000100146(SOX10),ENSG00000100678(SLC8A3),ENSG00000101986(A…
BP	GO:0008366	axon ensheathment	89	130	0.0134	0.377452	ENSG00000008277(ADAM22),ENSG00000010278(CD9),ENSG00000019991(HGF),ENSG00000022840(RNF10),ENSG00000025708(TYMP),ENSG00000028137(TNFRSF1B),ENSG00000034971(MYOC),ENSG00000047597(XK),ENSG00000054983(GALC),ENSG00000063660(GPC1),ENSG00000072415(MPP5),ENSG00000077092(RARB),ENSG00000078124(ACER3),ENSG00000087053(MTMR2),ENSG00000088812(ATRN),ENSG00000100146(SOX10),ENSG00000100678(SLC8A3),ENSG00000101986(A…
BP	GO:0003014	renal system process	82	119	0.01349	0.378934	ENSG00000005249(PRKAR2B),ENSG00000006128(TAC1),ENSG00000008196(TFAP2B),ENSG00000048392(RRM2B),ENSG00000051523(CYBA),ENSG00000053918(KCNQ1),ENSG00000069122(ADGRF5),ENSG00000076706(AP002956.1),ENSG00000078295(ADCY2),ENSG00000078401(EDN1),ENSG00000080644(CHRNA3),ENSG00000085662(AKR1B1),ENSG00000087460(GNAS),ENSG00000093010(COMT),ENSG00000099139(PCSK5),ENSG00000100311(PDGFB),ENSG00000103647(CORO2B),E…
BP	GO:0007613	memory	82	119	0.01349	0.378934	ENSG00000006128(TAC1),ENSG00000030304(MUSK),ENSG00000040531(CTNS),ENSG00000073756(PTGS2),ENSG00000077943(ITGA8),ENSG00000078725(BRINP1),ENSG00000079432(CIC),ENSG00000080815(PSEN1),ENSG00000093010(COMT),ENSG00000096433(ITPR3),ENSG00000100678(SLC8A3),ENSG00000100968(NFATC4),ENSG00000101126(ADNP),ENSG00000101349(PAK5),ENSG00000102468(HTR2A),ENSG00000104327(CALB1),ENSG00000105662(CRTC1),ENSG000001058…
BP	GO:0098656	anion transmembrane transport	161	245	0.01354	0.379813	ENSG00000003989(SLC7A2),ENSG00000004939(SLC4A1),ENSG00000011021(CLCN6),ENSG00000011083(SLC6A7),ENSG00000011677(GABRA3),ENSG00000017483(SLC38A5),ENSG00000018625(ATP1A2),ENSG00000021488(SLC7A9),ENSG00000022355(GABRA1),ENSG00000033867(SLC4A7),ENSG00000036828(CASR),ENSG00000039987(BEST2),ENSG00000040487(PQLC2),ENSG00000047617(ANO2),ENSG00000047932(GOPC),ENSG00000050438(SLC4A8),ENSG00000064651(SLC12A2…
BP	GO:0060038	cardiac muscle cell proliferation	38	51	0.01368	0.380609	ENSG00000008083(JARID2),ENSG00000054598(FOXC1),ENSG00000066468(FGFR2),ENSG00000078900(TP73),ENSG00000089225(TBX5),ENSG00000092969(TGFB2),ENSG00000102678(FGF9),ENSG00000105989(WNT2),ENSG00000106799(TGFBR1),ENSG00000107779(BMPR1A),ENSG00000111087(GLI1),ENSG00000112062(MAPK14),ENSG00000121068(TBX2),ENSG00000134057(CCNB1),ENSG00000135547(HEY2),ENSG00000137193(PIM1),ENSG00000137275(RIPK1),ENSG00000137…
BP	GO:0098586	cellular response to virus	38	51	0.01368	0.380609	ENSG00000000003(TSPAN6),ENSG00000002330(BAD),ENSG00000023445(BIRC3),ENSG00000055917(PUM2),ENSG00000070010(UFD1),ENSG00000101695(RNF125),ENSG00000101782(RIOK3),ENSG00000102081(FMR1),ENSG00000105928(GSDME),ENSG00000107201(DDX58),ENSG00000107862(GBF1),ENSG00000108561(C1QBP),ENSG00000110330(BIRC2),ENSG00000112062(MAPK14),ENSG00000115267(IFIH1),ENSG00000116977(LGALS8),ENSG00000121236(TRIM6),ENSG000001…
BP	GO:0071407	cellular response to organic cyclic compound	373	591	0.01373	0.380609	ENSG00000001084(GCLC),ENSG00000002726(AOC1),ENSG00000003402(CFLAR),ENSG00000004487(KDM1A),ENSG00000005471(ABCB4),ENSG00000006025(AC003665.1),ENSG00000012817(KDM5D),ENSG00000012822(CALCOCO1),ENSG00000013561(RNF14),ENSG00000014123(UFL1),ENSG00000018625(ATP1A2),ENSG00000019186(CYP24A1),ENSG00000019549(SNAI2),ENSG00000022355(GABRA1),ENSG00000023171(GRAMD1B),ENSG00000023909(GCLM),ENSG00000025434(NR1H3…
CC	GO:0005654	nucleoplasm	2128	3532	0.01374	0.380609	ENSG00000001167(NFYA),ENSG00000001497(LAS1L),ENSG00000002549(LAP3),ENSG00000003756(RBM5),ENSG00000004487(KDM1A),ENSG00000004779(NDUFAB1),ENSG00000004975(DVL2),ENSG00000005007(UPF1),ENSG00000005020(SKAP2),ENSG00000005073(HOXA11),ENSG00000005100(DHX33),ENSG00000005156(LIG3),ENSG00000005206(SPPL2B),ENSG00000005339(CREBBP),ENSG00000005471(ABCB4),ENSG00000005700(IBTK),ENSG00000005812(FBXL3),ENSG000000…
BP	GO:0051489	regulation of filopodium assembly	34	45	0.01377	0.380609	ENSG00000006451(RALA),ENSG00000009694(TENM1),ENSG00000070831(CDC42),ENSG00000075618(FSCN1),ENSG00000077549(CAPZB),ENSG00000099864(PALM),ENSG00000101445(PPP1R16B),ENSG00000102081(FMR1),ENSG00000106299(WASL),ENSG00000106799(TGFBR1),ENSG00000107954(NEURL1),ENSG00000111913(RIPOR2),ENSG00000112658(SRF),ENSG00000113657(DPYSL3),ENSG00000117598(PLPPR5),ENSG00000119328(FAM206A),ENSG00000119699(TGFB3),ENSG…
MF	GO:0015081	sodium ion transmembrane transporter activity	102	150	0.01378	0.380609	ENSG00000007314(SCN4A),ENSG00000011083(SLC6A7),ENSG00000018625(ATP1A2),ENSG00000033867(SLC4A7),ENSG00000050438(SLC4A8),ENSG00000063127(SLC6A16),ENSG00000064651(SLC12A2),ENSG00000065923(SLC9A7),ENSG00000069849(ATP1B3),ENSG00000070915(SLC12A3),ENSG00000072041(SLC6A15),ENSG00000072182(ASIC4),ENSG00000075673(ATP12A),ENSG00000079215(SLC1A3),ENSG00000080493(SLC4A4),ENSG00000081800(SLC13A1),ENSG00000089…
BP	GO:0002089	lens morphogenesis in camera-type eye	19	23	0.01379	0.380609	ENSG00000107859(PITX3),ENSG00000110400(NECTIN1),ENSG00000117707(PROX1),ENSG00000119608(PROX2),ENSG00000125378(BMP4),ENSG00000125875(TBC1D20),ENSG00000137936(BCAR3),ENSG00000138083(SIX3),ENSG00000138443(ABI2),ENSG00000142627(EPHA2),ENSG00000143995(MEIS1),ENSG00000146950(SHROOM2),ENSG00000157933(SKI),ENSG00000163349(HIPK1),ENSG00000168036(CTNNB1),ENSG00000176887(SOX11),ENSG00000177707(NECTIN3),ENSG…
BP	GO:0090140	regulation of mitochondrial fission	19	23	0.01379	0.380609	ENSG00000011465(DCN),ENSG00000069329(VPS35),ENSG00000085788(DDHD2),ENSG00000087470(DNM1L),ENSG00000090432(MUL1),ENSG00000100523(DDHD1),ENSG00000128052(KDR),ENSG00000158828(PINK1),ENSG00000166575(TMEM135),ENSG00000168958(MFF),ENSG00000170581(STAT2),ENSG00000176171(BNIP3),ENSG00000177427(MIEF2),ENSG00000185345(PRKN),ENSG00000186868(MAPT),ENSG00000198060(MARCH5),ENSG00000203485(INF2),ENSG00000214253…
BP	GO:2000637	positive regulation of gene silencing by miRNA	19	23	0.01379	0.380609	ENSG00000055917(PUM2),ENSG00000102081(FMR1),ENSG00000105329(AC011462.1),ENSG00000108654(DDX5),ENSG00000114416(FXR1),ENSG00000123908(AGO2),ENSG00000125378(BMP4),ENSG00000128016(ZFP36),ENSG00000129474(AJUBA),ENSG00000131914(LIN28A),ENSG00000134323(MYCN),ENSG00000134644(PUM1),ENSG00000135829(DHX9),ENSG00000137275(RIPK1),ENSG00000142279(WTIP),ENSG00000144791(LIMD1),ENSG00000146648(EGFR),ENSG000001690…
BP	GO:0048634	regulation of muscle organ development	94	138	0.01382	0.380609	ENSG00000003137(CYP26B1),ENSG00000008083(JARID2),ENSG00000017427(IGF1),ENSG00000048052(HDAC9),ENSG00000060069(CTDP1),ENSG00000063660(GPC1),ENSG00000064309(CDON),ENSG00000065361(ERBB3),ENSG00000066468(FGFR2),ENSG00000078328(RBFOX1),ENSG00000078401(EDN1),ENSG00000078900(TP73),ENSG00000089225(TBX5),ENSG00000095587(TLL2),ENSG00000100201(DDX17),ENSG00000100625(SIX4),ENSG00000100811(YY1),ENSG0000010267…
CC	GO:0016600	flotillin complex	8	8	0.01388	0.380609	ENSG00000039068(CDH1),ENSG00000044115(CTNNA1),ENSG00000110395(CBL),ENSG00000110880(CORO1C),ENSG00000132589(FLOT2),ENSG00000137312(FLOT1),ENSG00000142319(SLC6A3),ENSG00000168036(CTNNB1)
BP	GO:1904063	negative regulation of cation transmembrane transport	55	77	0.01392	0.380609	ENSG00000002746(HECW1),ENSG00000018625(ATP1A2),ENSG00000049759(NEDD4L),ENSG00000055118(KCNH2),ENSG00000069696(DRD4),ENSG00000069966(GNB5),ENSG00000075142(SRI),ENSG00000077522(ACTN2),ENSG00000088320(REM1),ENSG00000100985(MMP9),ENSG00000101188(NTSR1),ENSG00000102081(FMR1),ENSG00000105329(AC011462.1),ENSG00000105974(CAV1),ENSG00000109062(SLC9A3R1),ENSG00000115970(THADA),ENSG00000116030(SUMO1),ENSG00…
BP	GO:0001955	blood vessel maturation	8	8	0.014	0.380609	ENSG00000087245(MMP2),ENSG00000104903(LYL1),ENSG00000122707(RECK),ENSG00000132466(ANKRD17),ENSG00000139567(ACVRL1),ENSG00000170989(S1PR1),ENSG00000175197(DDIT3),ENSG00000179776(CDH5)
BP	GO:0010510	regulation of acetyl-CoA biosynthetic process from pyruvate	8	8	0.014	0.380609	ENSG00000004799(PDK4),ENSG00000005882(PDK2),ENSG00000067992(PDK3),ENSG00000090857(PDPR),ENSG00000100577(GSTZ1),ENSG00000152256(PDK1),ENSG00000164951(PDP1),ENSG00000172840(PDP2)
BP	GO:0015858	nucleoside transport	8	8	0.014	0.380609	ENSG00000112759(SLC29A1),ENSG00000137860(SLC28A2),ENSG00000156222(SLC28A1),ENSG00000163485(ADORA1),ENSG00000164638(SLC29A4),ENSG00000174669(SLC29A2),ENSG00000197506(SLC28A3),ENSG00000198246(SLC29A3)
BP	GO:0021626	central nervous system maturation	8	8	0.014	0.380609	ENSG00000095139(ARCN1),ENSG00000141837(CACNA1A),ENSG00000142599(RERE),ENSG00000168329(CX3CR1),ENSG00000171450(CDK5R2),ENSG00000176749(CDK5R1),ENSG00000176884(GRIN1),ENSG00000184524(CEND1)
BP	GO:0031630	regulation of synaptic vesicle fusion to presynaptic active zone membrane	8	8	0.014	0.380609	ENSG00000067715(SYT1),ENSG00000105649(RAB3A),ENSG00000105737(GRIK5),ENSG00000136854(STXBP1),ENSG00000139190(VAMP1),ENSG00000168993(CPLX1),ENSG00000170743(SYT9),ENSG00000213578(CPLX3)
BP	GO:0032906	transforming growth factor beta2 production	8	8	0.014	0.380609	ENSG00000062038(CDH3),ENSG00000085741(WNT11),ENSG00000092969(TGFB2),ENSG00000100644(HIF1A),ENSG00000115966(ATF2),ENSG00000141448(GATA6),ENSG00000141646(SMAD4),ENSG00000166949(SMAD3)
BP	GO:0032909	regulation of transforming growth factor beta2 production	8	8	0.014	0.380609	ENSG00000062038(CDH3),ENSG00000085741(WNT11),ENSG00000092969(TGFB2),ENSG00000100644(HIF1A),ENSG00000115966(ATF2),ENSG00000141448(GATA6),ENSG00000141646(SMAD4),ENSG00000166949(SMAD3)
BP	GO:0035331	negative regulation of hippo signaling	8	8	0.014	0.380609	ENSG00000047644(WWC3),ENSG00000075413(MARK3),ENSG00000113645(WWC1),ENSG00000129474(AJUBA),ENSG00000142279(WTIP),ENSG00000144791(LIMD1),ENSG00000151208(DLG5),ENSG00000151718(WWC2)
BP	GO:0072497	mesenchymal stem cell differentiation	8	8	0.014	0.380609	ENSG00000084093(REST),ENSG00000108379(WNT3),ENSG00000110693(SOX6),ENSG00000125398(SOX9),ENSG00000134532(SOX5),ENSG00000134853(PDGFRA),ENSG00000157240(FZD1),ENSG00000168056(LTBP3)
BP	GO:1901724	positive regulation of cell proliferation involved in kidney development	8	8	0.014	0.380609	ENSG00000003402(CFLAR),ENSG00000100311(PDGFB),ENSG00000120738(EGR1),ENSG00000131914(LIN28A),ENSG00000136997(MYC),ENSG00000160712(IL6R),ENSG00000166396(SERPINB7),ENSG00000170962(PDGFD)
BP	GO:2000794	regulation of epithelial cell proliferation involved in lung morphogenesis	8	8	0.014	0.380609	ENSG00000066468(FGFR2),ENSG00000070831(CDC42),ENSG00000105989(WNT2),ENSG00000124193(SRSF6),ENSG00000125398(SOX9),ENSG00000128573(FOXP2),ENSG00000140285(FGF7),ENSG00000147862(NFIB)
CC	GO:0030424	axon	316	498	0.01403	0.380914	ENSG00000003393(ALS2),ENSG00000004139(SARM1),ENSG00000004948(CALCR),ENSG00000006128(TAC1),ENSG00000007168(PAFAH1B1),ENSG00000007314(SCN4A),ENSG00000008277(ADAM22),ENSG00000011347(SYT7),ENSG00000015592(STMN4),ENSG00000018189(RUFY3),ENSG00000027644(INSRR),ENSG00000028137(TNFRSF1B),ENSG00000029534(ANK1),ENSG00000034971(MYOC),ENSG00000036828(CASR),ENSG00000047579(DTNBP1),ENSG00000047849(MAP4),ENSG000…
BP	GO:0035313	wound healing, spreading of epidermal cells	14	16	0.01409	0.381283	ENSG00000113070(HBEGF),ENSG00000120149(MSX2),ENSG00000124782(RREB1),ENSG00000129474(AJUBA),ENSG00000130635(COL5A1),ENSG00000139567(ACVRL1),ENSG00000144824(PHLDB2),ENSG00000154764(WNT7A),ENSG00000161638(ITGA5),ENSG00000163539(CLASP2),ENSG00000171862(PTEN),ENSG00000188771(PLET1),ENSG00000198793(MTOR),ENSG00000262406(MMP12)
BP	GO:1904754	positive regulation of vascular associated smooth muscle cell migration	14	16	0.01409	0.381283	ENSG00000100311(PDGFB),ENSG00000102678(FGF9),ENSG00000115461(IGFBP5),ENSG00000116641(DOCK7),ENSG00000119508(NR4A3),ENSG00000123384(LRP1),ENSG00000128512(DOCK4),ENSG00000135679(MDM2),ENSG00000135744(AGT),ENSG00000140575(IQGAP1),ENSG00000147459(DOCK5),ENSG00000154734(ADAMTS1),ENSG00000164362(TERT),ENSG00000165240(ATP7A)
BP	GO:0007188	adenylate cyclase-modulating G-protein coupled receptor signaling pathway	136	205	0.0141	0.381283	ENSG00000004948(CALCR),ENSG00000036828(CASR),ENSG00000043591(ADRB1),ENSG00000050628(PTGER3),ENSG00000060558(GNA15),ENSG00000065135(GNAI3),ENSG00000065325(GLP2R),ENSG00000069696(DRD4),ENSG00000072071(ADGRL1),ENSG00000078295(ADCY2),ENSG00000078369(GNB1),ENSG00000078401(EDN1),ENSG00000087460(GNAS),ENSG00000087494(PTHLH),ENSG00000090104(RGS1),ENSG00000099864(PALM),ENSG00000100462(PRMT5),ENSG000001006…
MF	GO:0022890	inorganic cation transmembrane transporter activity	355	559	0.01417	0.382665	ENSG00000001461(NIPAL3),ENSG00000005379(TSPOAP1),ENSG00000006116(CACNG3),ENSG00000006695(COX10),ENSG00000007314(SCN4A),ENSG00000007402(CACNA2D2),ENSG00000008710(PKD1),ENSG00000010256(UQCRC1),ENSG00000011083(SLC6A7),ENSG00000014919(COX15),ENSG00000017260(ATP2C1),ENSG00000018280(SLC11A1),ENSG00000018625(ATP1A2),ENSG00000026559(KCNG1),ENSG00000029364(SLC39A9),ENSG00000033627(ATP6V0A1),ENSG0000003386…
BP	GO:0000082	G1/S transition of mitotic cell cycle	159	242	0.01419	0.382696	ENSG00000006634(DBF4),ENSG00000007047(MARK4),ENSG00000008710(PKD1),ENSG00000022267(FHL1),ENSG00000033800(PIAS1),ENSG00000041515(MYO16),ENSG00000065328(MCM10),ENSG00000070193(FGF10),ENSG00000073111(MCM2),ENSG00000075218(GTSE1),ENSG00000076003(MCM6),ENSG00000077684(JADE1),ENSG00000080802(CNOT4),ENSG00000080839(RBL1),ENSG00000087586(AURKA),ENSG00000090097(PCBP4),ENSG00000091651(ORC6),ENSG00000093009…
BP	GO:0016050	vesicle organization	209	323	0.01446	0.38946	ENSG00000002919(SNX11),ENSG00000003393(ALS2),ENSG00000006715(VPS41),ENSG00000007168(PAFAH1B1),ENSG00000007516(BAIAP3),ENSG00000009844(VTA1),ENSG00000011347(SYT7),ENSG00000028839(TBPL1),ENSG00000038210(PI4K2B),ENSG00000039319(ZFYVE16),ENSG00000047579(DTNBP1),ENSG00000049245(VAMP3),ENSG00000051009(FAM160A2),ENSG00000065135(GNAI3),ENSG00000067715(SYT1),ENSG00000073969(NSF),ENSG00000074695(LMAN1),ENS…
MF	GO:0004706	JUN kinase kinase kinase activity	8	8	0.01457	0.391902	ENSG00000006432(MAP3K9),ENSG00000073803(MAP3K13),ENSG00000104312(RIPK2),ENSG00000130758(MAP3K10),ENSG00000137275(RIPK1),ENSG00000139625(MAP3K12),ENSG00000168404(MLKL),ENSG00000173327(MAP3K11)
MF	GO:0016279	protein-lysine N-methyltransferase activity	44	60	0.01468	0.394085	ENSG00000061455(PRDM6),ENSG00000067365(METTL22),ENSG00000074266(EED),ENSG00000099381(SETD1A),ENSG00000100483(VCPKMT),ENSG00000101945(SUV39H1),ENSG00000103037(SETD6),ENSG00000104885(DOT1L),ENSG00000106462(EZH2),ENSG00000108799(EZH1),ENSG00000109685(NSD2),ENSG00000116539(ASH1L),ENSG00000116731(PRDM2),ENSG00000117222(RBBP5),ENSG00000118058(KMT2A),ENSG00000118894(EEF2KMT),ENSG00000123427(EEF1AKMT3),E…
BP	GO:0045017	glycerolipid biosynthetic process	162	247	0.01469	0.394085	ENSG00000003987(MTMR7),ENSG00000006530(AGK),ENSG00000007541(PIGQ),ENSG00000011405(PIK3C2A),ENSG00000025434(NR1H3),ENSG00000026652(AGPAT4),ENSG00000035115(SH3YL1),ENSG00000038210(PI4K2B),ENSG00000040933(INPP4A),ENSG00000060642(PIGV),ENSG00000062282(DGAT2),ENSG00000063601(MTMR1),ENSG00000065357(DGKA),ENSG00000069764(PLA2G10),ENSG00000069943(PIGB),ENSG00000070214(SLC44A1),ENSG00000070770(CSNK2A2),EN…
BP	GO:0001942	hair follicle development	62	88	0.0148	0.396255	ENSG00000037474(NSUN2),ENSG00000052850(ALX4),ENSG00000062038(CDH3),ENSG00000066468(FGFR2),ENSG00000070193(FGF10),ENSG00000084073(ZMPSTE24),ENSG00000087460(GNAS),ENSG00000092969(TGFB2),ENSG00000100991(TRPC4AP),ENSG00000101311(FERMT1),ENSG00000104290(FZD3),ENSG00000106689(LHX2),ENSG00000107984(DKK1),ENSG00000109101(FOXN1),ENSG00000115461(IGFBP5),ENSG00000115904(SOS1),ENSG00000116478(HDAC1),ENSG0000…
BP	GO:0007416	synapse assembly	119	178	0.01481	0.396255	ENSG00000021645(NRXN3),ENSG00000022355(GABRA1),ENSG00000030304(MUSK),ENSG00000039068(CDH1),ENSG00000065320(NTN1),ENSG00000069188(SDK2),ENSG00000069329(VPS35),ENSG00000072071(ADGRL1),ENSG00000075340(ADD2),ENSG00000076716(GPC4),ENSG00000081818(PCDHB4),ENSG00000087085(ACHE),ENSG00000100625(SIX4),ENSG00000101126(ADNP),ENSG00000101463(SYNDIG1),ENSG00000102359(SRPX2),ENSG00000103319(EEF2K),ENSG00000105…
BP	GO:0001934	positive regulation of protein phosphorylation	612	987	0.01491	0.397891	ENSG00000002745(WNT16),ENSG00000003393(ALS2),ENSG00000003402(CFLAR),ENSG00000004948(CALCR),ENSG00000004975(DVL2),ENSG00000005100(DHX33),ENSG00000005249(PRKAR2B),ENSG00000006016(CRLF1),ENSG00000006210(CX3CL1),ENSG00000006432(MAP3K9),ENSG00000006634(DBF4),ENSG00000007952(NOX1),ENSG00000008710(PKD1),ENSG00000008735(MAPK8IP2),ENSG00000009694(TENM1),ENSG00000010610(CD4),ENSG00000011422(PLAUR),ENSG0000…
MF	GO:0005005	transmembrane-ephrin receptor activity	14	16	0.01492	0.397891	ENSG00000044524(EPHA3),ENSG00000070886(EPHA8),ENSG00000080224(EPHA6),ENSG00000108947(EFNB3),ENSG00000116106(EPHA4),ENSG00000133216(EPHB2),ENSG00000142627(EPHA2),ENSG00000143590(EFNA3),ENSG00000146904(EPHA1),ENSG00000154928(EPHB1),ENSG00000182580(EPHB3),ENSG00000183317(EPHA10),ENSG00000196411(EPHB4),ENSG00000243364(EFNA4)
BP	GO:0051098	regulation of binding	239	372	0.01493	0.397891	ENSG00000001460(STPG1),ENSG00000004487(KDM1A),ENSG00000008710(PKD1),ENSG00000009709(PAX7),ENSG00000011422(PLAUR),ENSG00000013573(DDX11),ENSG00000017427(IGF1),ENSG00000030110(BAK1),ENSG00000044574(HSPA5),ENSG00000047579(DTNBP1),ENSG00000054598(FOXC1),ENSG00000062650(WAPL),ENSG00000064309(CDON),ENSG00000064726(BTBD1),ENSG00000067066(SP100),ENSG00000069275(NUCKS1),ENSG00000069399(BCL3),ENSG000000708…
BP	GO:0070838	divalent metal ion transport	302	475	0.01495	0.397902	ENSG00000001461(NIPAL3),ENSG00000004948(CALCR),ENSG00000005059(MCUB),ENSG00000005700(IBTK),ENSG00000006116(CACNG3),ENSG00000006210(CX3CL1),ENSG00000007402(CACNA2D2),ENSG00000008710(PKD1),ENSG00000010610(CD4),ENSG00000013016(EHD3),ENSG00000014824(SLC30A9),ENSG00000017260(ATP2C1),ENSG00000018280(SLC11A1),ENSG00000018625(ATP1A2),ENSG00000029364(SLC39A9),ENSG00000030110(BAK1),ENSG00000036828(CASR),EN…
BP	GO:0003002	regionalization	223	346	0.01508	0.400835	ENSG00000001617(SEMA3F),ENSG00000003137(CYP26B1),ENSG00000004975(DVL2),ENSG00000005073(HOXA11),ENSG00000005102(MEOX1),ENSG00000009709(PAX7),ENSG00000011143(MKS1),ENSG00000037965(HOXC8),ENSG00000052850(ALX4),ENSG00000054598(FOXC1),ENSG00000064218(DMRT3),ENSG00000064309(CDON),ENSG00000066468(FGFR2),ENSG00000069812(HES2),ENSG00000070018(LRP6),ENSG00000070193(FGF10),ENSG00000073536(NLE1),ENSG00000074…
BP	GO:1904062	regulation of cation transmembrane transport	207	320	0.01512	0.401373	ENSG00000002746(HECW1),ENSG00000004948(CALCR),ENSG00000006116(CACNG3),ENSG00000006210(CX3CL1),ENSG00000008735(MAPK8IP2),ENSG00000013016(EHD3),ENSG00000014216(CAPN1),ENSG00000018625(ATP1A2),ENSG00000022267(FHL1),ENSG00000026559(KCNG1),ENSG00000049759(NEDD4L),ENSG00000051523(CYBA),ENSG00000053918(KCNQ1),ENSG00000055118(KCNH2),ENSG00000058668(ATP2B4),ENSG00000060237(WNK1),ENSG00000067191(CACNB1),ENS…
BP	GO:0048565	digestive tract development	90	132	0.01518	0.402439	ENSG00000008710(PKD1),ENSG00000036473(OTC),ENSG00000052850(ALX4),ENSG00000057657(PRDM1),ENSG00000066405(CLDN18),ENSG00000066468(FGFR2),ENSG00000070193(FGF10),ENSG00000074047(GLI2),ENSG00000077092(RARB),ENSG00000078237(TIGAR),ENSG00000078699(CBFA2T2),ENSG00000085741(WNT11),ENSG00000091409(ITGA6),ENSG00000092969(TGFB2),ENSG00000099139(PCSK5),ENSG00000100146(SOX10),ENSG00000100644(HIF1A),ENSG0000010…
BP	GO:0090174	organelle membrane fusion	69	99	0.01528	0.404561	ENSG00000006715(VPS41),ENSG00000011347(SYT7),ENSG00000049245(VAMP3),ENSG00000065135(GNAI3),ENSG00000067715(SYT1),ENSG00000075785(RAB7A),ENSG00000083937(CHMP2B),ENSG00000099365(STX1B),ENSG00000099940(SNAP29),ENSG00000100505(TRIM9),ENSG00000102879(CORO1A),ENSG00000103496(STX4),ENSG00000104915(STX10),ENSG00000105186(ANKRD27),ENSG00000105221(AKT2),ENSG00000105649(RAB3A),ENSG00000105737(GRIK5),ENSG000…
BP	GO:2000679	positive regulation of transcription regulatory region DNA binding	21	26	0.01531	0.404827	ENSG00000017427(IGF1),ENSG00000054598(FOXC1),ENSG00000100393(EP300),ENSG00000105329(AC011462.1),ENSG00000107485(GATA3),ENSG00000111537(IFNG),ENSG00000116288(PARK7),ENSG00000121236(TRIM6),ENSG00000136826(KLF4),ENSG00000136830(FAM129B),ENSG00000139687(RB1),ENSG00000149948(HMGA2),ENSG00000151615(POU4F2),ENSG00000152192(POU4F1),ENSG00000154342(WNT3A),ENSG00000162992(NEUROD1),ENSG00000164107(HAND2),EN…
BP	GO:0045598	regulation of fat cell differentiation	83	121	0.0154	0.406409	ENSG00000018408(WWTR1),ENSG00000019549(SNAI2),ENSG00000071575(TRIB2),ENSG00000073756(PTGS2),ENSG00000094631(HDAC6),ENSG00000096717(SIRT1),ENSG00000099953(MMP11),ENSG00000100219(XBP1),ENSG00000101109(STK4),ENSG00000101255(TRIB3),ENSG00000101412(E2F1),ENSG00000102468(HTR2A),ENSG00000102802(MEDAG),ENSG00000104332(SFRP1),ENSG00000104375(STK3),ENSG00000105329(AC011462.1),ENSG00000106538(RARRES2),ENSG0…
BP	GO:0007626	locomotory behavior	137	207	0.01544	0.406409	ENSG00000003393(ALS2),ENSG00000007168(PAFAH1B1),ENSG00000008277(ADAM22),ENSG00000018625(ATP1A2),ENSG00000033178(UBA6),ENSG00000034053(APBA2),ENSG00000036672(USP2),ENSG00000040531(CTNS),ENSG00000046889(PREX2),ENSG00000055732(MCOLN3),ENSG00000063015(SEZ6),ENSG00000064218(DMRT3),ENSG00000069329(VPS35),ENSG00000069696(DRD4),ENSG00000080644(CHRNA3),ENSG00000084073(ZMPSTE24),ENSG00000085788(DDHD2),ENSG…
BP	GO:0048762	mesenchymal cell differentiation	137	207	0.01544	0.406409	ENSG00000001617(SEMA3F),ENSG00000002745(WNT16),ENSG00000005513(SOX8),ENSG00000010319(SEMA3G),ENSG00000012171(SEMA3B),ENSG00000018408(WWTR1),ENSG00000019144(PHLDB1),ENSG00000019549(SNAI2),ENSG00000019991(HGF),ENSG00000023734(STRAP),ENSG00000044524(EPHA3),ENSG00000054598(FOXC1),ENSG00000066468(FGFR2),ENSG00000070018(LRP6),ENSG00000070193(FGF10),ENSG00000070814(TCOF1),ENSG00000075891(PAX2),ENSG00000…
BP	GO:0007519	skeletal muscle tissue development	112	167	0.01545	0.406409	ENSG00000003137(CYP26B1),ENSG00000003402(CFLAR),ENSG00000005513(SOX8),ENSG00000009709(PAX7),ENSG00000011465(DCN),ENSG00000047597(XK),ENSG00000048052(HDAC9),ENSG00000049540(ELN),ENSG00000063660(GPC1),ENSG00000064309(CDON),ENSG00000078328(RBFOX1),ENSG00000082258(CCNT2),ENSG00000082293(COL19A1),ENSG00000095587(TLL2),ENSG00000100201(DDX17),ENSG00000100393(EP300),ENSG00000100625(SIX4),ENSG00000100628(…
BP	GO:0099003	vesicle-mediated transport in synapse	132	199	0.01552	0.407722	ENSG00000011347(SYT7),ENSG00000021645(NRXN3),ENSG00000034053(APBA2),ENSG00000047579(DTNBP1),ENSG00000067715(SYT1),ENSG00000069329(VPS35),ENSG00000078018(MAP2),ENSG00000079482(OPHN1),ENSG00000079841(RIMS1),ENSG00000080815(PSEN1),ENSG00000082701(GSK3B),ENSG00000087470(DNM1L),ENSG00000089041(P2RX7),ENSG00000092964(DPYSL2),ENSG00000099365(STX1B),ENSG00000099940(SNAP29),ENSG00000100505(TRIM9),ENSG0000…
BP	GO:0030208	dermatan sulfate biosynthetic process	11	12	0.01567	0.409013	ENSG00000011465(DCN),ENSG00000038427(VCAN),ENSG00000111817(DSE),ENSG00000111962(UST),ENSG00000130287(NCAN),ENSG00000132692(BCAN),ENSG00000136213(CHST12),ENSG00000169105(CHST14),ENSG00000171451(DSEL),ENSG00000173546(CSPG4),ENSG00000182492(BGN)
BP	GO:0030656	regulation of vitamin metabolic process	11	12	0.01567	0.409013	ENSG00000019549(SNAI2),ENSG00000111012(CYP27B1),ENSG00000111424(VDR),ENSG00000111537(IFNG),ENSG00000121039(RDH10),ENSG00000124216(SNAI1),ENSG00000125538(IL1B),ENSG00000162676(GFI1),ENSG00000167775(CD320),ENSG00000196139(AKR1C3),ENSG00000232810(TNF)
BP	GO:0032494	response to peptidoglycan	11	12	0.01567	0.409013	ENSG00000090376(IRAK3),ENSG00000095970(TREM2),ENSG00000104312(RIPK2),ENSG00000128604(IRF5),ENSG00000162711(NLRP3),ENSG00000163362(INAVA),ENSG00000167207(NOD2),ENSG00000172936(MYD88),ENSG00000173039(RELA),ENSG00000187796(CARD9),ENSG00000197405(C5AR1)
BP	GO:0051956	negative regulation of amino acid transport	11	12	0.01567	0.409013	ENSG00000101180(HRH3),ENSG00000116741(RGS2),ENSG00000143867(OSR1),ENSG00000144746(ARL6IP5),ENSG00000163485(ADORA1),ENSG00000164129(NPY5R),ENSG00000170893(TRH),ENSG00000174697(LEP),ENSG00000183044(ABAT),ENSG00000196277(GRM7),ENSG00000198648(STK39)
BP	GO:0060707	trophoblast giant cell differentiation	11	12	0.01567	0.409013	ENSG00000057657(PRDM1),ENSG00000112559(MDFI),ENSG00000113196(HAND1),ENSG00000124216(SNAI1),ENSG00000128342(LIF),ENSG00000129173(E2F8),ENSG00000142731(PLK4),ENSG00000163904(SENP2),ENSG00000184557(SOCS3),ENSG00000185551(NR2F2),ENSG00000189280(GJB5)
CC	GO:0044463	cell projection part	730	1185	0.01581	0.411608	ENSG00000000938(FGR),ENSG00000003393(ALS2),ENSG00000005249(PRKAR2B),ENSG00000005379(TSPOAP1),ENSG00000006740(ARHGAP44),ENSG00000007047(MARK4),ENSG00000007062(PROM1),ENSG00000007168(PAFAH1B1),ENSG00000007952(NOX1),ENSG00000008710(PKD1),ENSG00000011132(APBA3),ENSG00000011143(MKS1),ENSG00000011422(PLAUR),ENSG00000011677(GABRA3),ENSG00000013016(EHD3),ENSG00000015592(STMN4),ENSG00000018189(RUFY3),ENSG…
CC	GO:0120038	plasma membrane bounded cell projection part	730	1185	0.01581	0.411608	ENSG00000000938(FGR),ENSG00000003393(ALS2),ENSG00000005249(PRKAR2B),ENSG00000005379(TSPOAP1),ENSG00000006740(ARHGAP44),ENSG00000007047(MARK4),ENSG00000007062(PROM1),ENSG00000007168(PAFAH1B1),ENSG00000007952(NOX1),ENSG00000008710(PKD1),ENSG00000011132(APBA3),ENSG00000011143(MKS1),ENSG00000011422(PLAUR),ENSG00000011677(GABRA3),ENSG00000013016(EHD3),ENSG00000015592(STMN4),ENSG00000018189(RUFY3),ENSG…
BP	GO:0043065	positive regulation of apoptotic process	396	630	0.01588	0.4129	ENSG00000001460(STPG1),ENSG00000002330(BAD),ENSG00000003756(RBM5),ENSG00000006327(TNFRSF12A),ENSG00000006432(MAP3K9),ENSG00000006747(SCIN),ENSG00000007952(NOX1),ENSG00000008196(TFAP2B),ENSG00000011422(PLAUR),ENSG00000016402(IL20RA),ENSG00000019485(PRDM11),ENSG00000022556(NLRP2),ENSG00000026103(FAS),ENSG00000028137(TNFRSF1B),ENSG00000029363(BCLAF1),ENSG00000030110(BAK1),ENSG00000035681(NSMAF),ENSG…
BP	GO:0043068	positive regulation of programmed cell death	399	635	0.01599	0.414686	ENSG00000001460(STPG1),ENSG00000002330(BAD),ENSG00000003756(RBM5),ENSG00000006327(TNFRSF12A),ENSG00000006432(MAP3K9),ENSG00000006747(SCIN),ENSG00000007047(MARK4),ENSG00000007952(NOX1),ENSG00000008196(TFAP2B),ENSG00000011422(PLAUR),ENSG00000016402(IL20RA),ENSG00000019485(PRDM11),ENSG00000022556(NLRP2),ENSG00000026103(FAS),ENSG00000028137(TNFRSF1B),ENSG00000029363(BCLAF1),ENSG00000030110(BAK1),ENSG…
BP	GO:0048871	multicellular organismal homeostasis	232	361	0.01599	0.414686	ENSG00000003137(CYP26B1),ENSG00000004468(CD38),ENSG00000004799(PDK4),ENSG00000005249(PRKAR2B),ENSG00000007062(PROM1),ENSG00000008196(TFAP2B),ENSG00000009950(MLXIPL),ENSG00000011143(MKS1),ENSG00000016402(IL20RA),ENSG00000018280(SLC11A1),ENSG00000018408(WWTR1),ENSG00000020129(NCDN),ENSG00000023734(STRAP),ENSG00000042317(SPATA7),ENSG00000043591(ADRB1),ENSG00000050628(PTGER3),ENSG00000054598(FOXC1),E…
BP	GO:0010717	regulation of epithelial to mesenchymal transition	58	82	0.01601	0.414686	ENSG00000018408(WWTR1),ENSG00000019144(PHLDB1),ENSG00000023734(STRAP),ENSG00000044524(EPHA3),ENSG00000054598(FOXC1),ENSG00000089225(TBX5),ENSG00000092969(TGFB2),ENSG00000101665(SMAD7),ENSG00000104332(SFRP1),ENSG00000105329(AC011462.1),ENSG00000105707(HPN),ENSG00000106462(EZH2),ENSG00000106799(TGFBR1),ENSG00000106991(ENG),ENSG00000108821(COL1A1),ENSG00000111846(GCNT2),ENSG00000115109(EPB41L5),ENSG…
CC	GO:0030659	cytoplasmic vesicle membrane	476	763	0.01612	0.417002	ENSG00000001561(ENPP4),ENSG00000004468(CD38),ENSG00000005844(ITGAL),ENSG00000005893(LAMP2),ENSG00000005961(ITGA2B),ENSG00000006007(GDE1),ENSG00000006116(CACNG3),ENSG00000006125(AP2B1),ENSG00000006451(RALA),ENSG00000008516(MMP25),ENSG00000009765(IYD),ENSG00000010278(CD9),ENSG00000010327(STAB1),ENSG00000010610(CD4),ENSG00000011347(SYT7),ENSG00000011422(PLAUR),ENSG00000013588(GPRC5A),ENSG00000014257…
BP	GO:0051100	negative regulation of binding	110	164	0.01622	0.418763	ENSG00000004487(KDM1A),ENSG00000013573(DDX11),ENSG00000044574(HSPA5),ENSG00000047579(DTNBP1),ENSG00000062650(WAPL),ENSG00000067066(SP100),ENSG00000072832(CRMP1),ENSG00000075142(SRI),ENSG00000076864(RAP1GAP),ENSG00000078018(MAP2),ENSG00000080815(PSEN1),ENSG00000082701(GSK3B),ENSG00000087586(AURKA),ENSG00000088756(ARHGAP28),ENSG00000095564(BTAF1),ENSG00000096968(JAK2),ENSG00000100292(HMOX1),ENSG000…
BP	GO:0051093	negative regulation of developmental process	585	943	0.01625	0.418763	ENSG00000001617(SEMA3F),ENSG00000001631(KRIT1),ENSG00000003402(CFLAR),ENSG00000004468(CD38),ENSG00000005513(SOX8),ENSG00000006210(CX3CL1),ENSG00000006652(IFRD1),ENSG00000006837(CDKL3),ENSG00000007168(PAFAH1B1),ENSG00000007944(MYLIP),ENSG00000007968(E2F2),ENSG00000008083(JARID2),ENSG00000010319(SEMA3G),ENSG00000010327(STAB1),ENSG00000011304(PTBP1),ENSG00000011465(DCN),ENSG00000012171(SEMA3B),ENSG0…
BP	GO:0003333	amino acid transmembrane transport	45	62	0.01625	0.418763	ENSG00000003989(SLC7A2),ENSG00000011083(SLC6A7),ENSG00000017483(SLC38A5),ENSG00000018625(ATP1A2),ENSG00000021488(SLC7A9),ENSG00000040487(PQLC2),ENSG00000072041(SLC6A15),ENSG00000079215(SLC1A3),ENSG00000092068(SLC7A8),ENSG00000099960(SLC7A4),ENSG00000101188(NTSR1),ENSG00000101438(SLC32A1),ENSG00000102743(SLC25A15),ENSG00000103064(SLC7A6),ENSG00000103257(SLC7A5),ENSG00000105143(SLC1A6),ENSG00000105…
BP	GO:0010453	regulation of cell fate commitment	23	29	0.01642	0.421537	ENSG00000009709(PAX7),ENSG00000066468(FGFR2),ENSG00000073861(TBX21),ENSG00000104413(ESRP1),ENSG00000107779(BMPR1A),ENSG00000107984(DKK1),ENSG00000113302(IL12B),ENSG00000115318(LOXL3),ENSG00000124664(SPDEF),ENSG00000125378(BMP4),ENSG00000138685(FGF2),ENSG00000143013(LMO4),ENSG00000145423(SFRP2),ENSG00000148826(NKX6-2),ENSG00000154342(WNT3A),ENSG00000155760(FZD7),ENSG00000164736(SOX17),ENSG00000166…
BP	GO:0016577	histone demethylation	23	29	0.01642	0.421537	ENSG00000004487(KDM1A),ENSG00000006459(KDM7A),ENSG00000008083(JARID2),ENSG00000012817(KDM5D),ENSG00000066135(KDM4A),ENSG00000073614(KDM5A),ENSG00000089094(KDM2B),ENSG00000115548(KDM3A),ENSG00000117139(KDM5B),ENSG00000119048(UBE2B),ENSG00000120733(KDM3B),ENSG00000127663(KDM4B),ENSG00000132510(KDM6B),ENSG00000147050(KDM6A),ENSG00000155666(KDM8),ENSG00000165097(KDM1B),ENSG00000168453(HR),ENSG0000017…
BP	GO:0048730	epidermis morphogenesis	23	29	0.01642	0.421537	ENSG00000066468(FGFR2),ENSG00000070193(FGF10),ENSG00000092969(TGFB2),ENSG00000106397(PLOD3),ENSG00000115461(IGFBP5),ENSG00000120370(GORAB),ENSG00000124216(SNAI1),ENSG00000125780(TGM3),ENSG00000128422(KRT17),ENSG00000128602(SMO),ENSG00000135925(WNT10A),ENSG00000136826(KLF4),ENSG00000139648(KRT71),ENSG00000140285(FGF7),ENSG00000143520(FLG2),ENSG00000148400(NOTCH1),ENSG00000164066(INTU),ENSG00000164…
MF	GO:0004115	3',5'-cyclic-AMP phosphodiesterase activity	11	12	0.01645	0.421773	ENSG00000065989(AC011529.1),ENSG00000073417(PDE8A),ENSG00000105650(PDE4C),ENSG00000113231(PDE8B),ENSG00000123360(PDE1B),ENSG00000152270(PDE3B),ENSG00000171408(PDE7B),ENSG00000172572(PDE3A),ENSG00000184588(PDE4B),ENSG00000186642(PDE2A),ENSG00000205268(PDE7A)
BP	GO:0007417	central nervous system development	618	998	0.01655	0.423801	ENSG00000001617(SEMA3F),ENSG00000002330(BAD),ENSG00000004487(KDM1A),ENSG00000004848(ARX),ENSG00000005513(SOX8),ENSG00000006459(KDM7A),ENSG00000007168(PAFAH1B1),ENSG00000008083(JARID2),ENSG00000008197(TFAP2D),ENSG00000008277(ADAM22),ENSG00000008710(PKD1),ENSG00000009709(PAX7),ENSG00000010278(CD9),ENSG00000018236(CNTN1),ENSG00000020181(ADGRA2),ENSG00000026025(VIM),ENSG00000028137(TNFRSF1B),ENSG0000…
CC	GO:0010008	endosome membrane	297	468	0.01667	0.426336	ENSG00000005206(SPPL2B),ENSG00000005893(LAMP2),ENSG00000006125(AP2B1),ENSG00000006715(VPS41),ENSG00000007516(BAIAP3),ENSG00000009844(VTA1),ENSG00000011021(CLCN6),ENSG00000013016(EHD3),ENSG00000018280(SLC11A1),ENSG00000024422(EHD2),ENSG00000029725(RABEP1),ENSG00000033627(ATP6V0A1),ENSG00000038532(CLEC16A),ENSG00000039319(ZFYVE16),ENSG00000042753(AP2S1),ENSG00000047579(DTNBP1),ENSG00000049245(VAMP3…
MF	GO:0019905	syntaxin binding	51	71	0.01681	0.429375	ENSG00000007516(BAIAP3),ENSG00000011347(SYT7),ENSG00000019505(SYT13),ENSG00000049245(VAMP3),ENSG00000067715(SYT1),ENSG00000073969(NSF),ENSG00000084652(TXLNA),ENSG00000086712(TXLNG),ENSG00000097007(ABL1),ENSG00000099940(SNAP29),ENSG00000101298(SNPH),ENSG00000103528(SYT17),ENSG00000103549(RNF40),ENSG00000103769(RAB11A),ENSG00000104164(BLOC1S6),ENSG00000104915(STX10),ENSG00000108576(SLC6A4),ENSG0000…
BP	GO:0051253	negative regulation of RNA metabolic process	828	1348	0.01687	0.430365	ENSG00000001084(GCLC),ENSG00000004468(CD38),ENSG00000004487(KDM1A),ENSG00000004848(ARX),ENSG00000005339(CREBBP),ENSG00000005513(SOX8),ENSG00000007968(E2F2),ENSG00000008083(JARID2),ENSG00000008196(TFAP2B),ENSG00000009950(MLXIPL),ENSG00000011304(PTBP1),ENSG00000011332(DPF1),ENSG00000015153(YAF2),ENSG00000015171(ZMYND11),ENSG00000018280(SLC11A1),ENSG00000018408(WWTR1),ENSG00000019485(PRDM11),ENSG000…
BP	GO:0006812	cation transport	714	1158	0.017	0.433137	ENSG00000001461(NIPAL3),ENSG00000002746(HECW1),ENSG00000003989(SLC7A2),ENSG00000004809(SLC22A16),ENSG00000004948(CALCR),ENSG00000005059(MCUB),ENSG00000005700(IBTK),ENSG00000006116(CACNG3),ENSG00000006210(CX3CL1),ENSG00000006695(COX10),ENSG00000007314(SCN4A),ENSG00000007402(CACNA2D2),ENSG00000008710(PKD1),ENSG00000008735(MAPK8IP2),ENSG00000010610(CD4),ENSG00000010671(BTK),ENSG00000011083(SLC6A7),E…
CC	GO:0008328	ionotropic glutamate receptor complex	39	53	0.01703	0.433357	ENSG00000006116(CACNG3),ENSG00000075429(CACNG5),ENSG00000075461(CACNG4),ENSG00000082458(DLG3),ENSG00000100997(ABHD12),ENSG00000102312(PORCN),ENSG00000105464(GRIN2D),ENSG00000105605(CACNG7),ENSG00000105737(GRIK5),ENSG00000107611(CUBN),ENSG00000118733(OLFM3),ENSG00000120899(PTK2B),ENSG00000124785(NRN1),ENSG00000125675(GRIA3),ENSG00000142408(CACNG8),ENSG00000143786(CNIH3),ENSG00000149403(GRIK4),ENSG…
MF	GO:0051020	GTPase binding	345	544	0.01708	0.434013	ENSG00000003393(ALS2),ENSG00000004975(DVL2),ENSG00000006607(FARP2),ENSG00000006740(ARHGAP44),ENSG00000007952(NOX1),ENSG00000008256(CYTH3),ENSG00000011454(RABGAP1),ENSG00000015568(RGPD5),ENSG00000017797(RALBP1),ENSG00000025039(RRAGD),ENSG00000031823(RANBP3),ENSG00000038532(CLEC16A),ENSG00000043591(ADRB1),ENSG00000046889(PREX2),ENSG00000050327(ARHGEF5),ENSG00000052723(SIKE1),ENSG00000053524(MCF2L2)…
BP	GO:1903530	regulation of secretion by cell	458	733	0.0171	0.434013	ENSG00000000938(FGR),ENSG00000002330(BAD),ENSG00000004468(CD38),ENSG00000005022(SLC25A5),ENSG00000006128(TAC1),ENSG00000006210(CX3CL1),ENSG00000006451(RALA),ENSG00000007171(NOS2),ENSG00000007402(CACNA2D2),ENSG00000007516(BAIAP3),ENSG00000008196(TFAP2B),ENSG00000010310(GIPR),ENSG00000011347(SYT7),ENSG00000012124(CD22),ENSG00000017427(IGF1),ENSG00000019505(SYT13),ENSG00000021645(NRXN3),ENSG00000022…
CC	GO:1902711	GABA-A receptor complex	16	19	0.01712	0.434013	ENSG00000011677(GABRA3),ENSG00000022355(GABRA1),ENSG00000094755(GABRP),ENSG00000102287(GABRE),ENSG00000109158(GABRA4),ENSG00000111886(GABRR2),ENSG00000113327(GABRG2),ENSG00000145863(GABRA6),ENSG00000146276(GABRR1),ENSG00000151834(GABRA2),ENSG00000163285(GABRG1),ENSG00000166206(GABRB3),ENSG00000182256(GABRG3),ENSG00000186297(GABRA5),ENSG00000187730(GABRD),ENSG00000268089(GABRQ)
BP	GO:0008283	cell proliferation	1221	2006	0.01719	0.434954	ENSG00000001631(KRIT1),ENSG00000002330(BAD),ENSG00000002745(WNT16),ENSG00000003402(CFLAR),ENSG00000003756(RBM5),ENSG00000004468(CD38),ENSG00000004487(KDM1A),ENSG00000004848(ARX),ENSG00000004975(DVL2),ENSG00000005020(SKAP2),ENSG00000005022(SLC25A5),ENSG00000005513(SOX8),ENSG00000006016(CRLF1),ENSG00000006128(TAC1),ENSG00000006210(CX3CL1),ENSG00000006747(SCIN),ENSG00000007047(MARK4),ENSG00000007168…
BP	GO:0001504	neurotransmitter uptake	25	32	0.0172	0.434954	ENSG00000018625(ATP1A2),ENSG00000069696(DRD4),ENSG00000079215(SLC1A3),ENSG00000103546(SLC6A2),ENSG00000105143(SLC1A6),ENSG00000108576(SLC6A4),ENSG00000110436(SLC1A2),ENSG00000111371(SLC38A1),ENSG00000112759(SLC29A1),ENSG00000116288(PARK7),ENSG00000131095(GFAP),ENSG00000132326(PER2),ENSG00000132639(SNAP25),ENSG00000136827(TOR1A),ENSG00000137312(FLOT1),ENSG00000142319(SLC6A3),ENSG00000146477(SLC22A…
BP	GO:0006081	cellular aldehyde metabolic process	54	76	0.01727	0.435638	ENSG00000023697(DERA),ENSG00000049239(H6PD),ENSG00000072042(RDH11),ENSG00000078237(TIGAR),ENSG00000084093(REST),ENSG00000105220(GPI),ENSG00000108439(PNPO),ENSG00000108602(ALDH3A1),ENSG00000114859(CLCN2),ENSG00000115548(KDM3A),ENSG00000116288(PARK7),ENSG00000116745(RPE65),ENSG00000117448(AKR1A1),ENSG00000118514(ALDH8A1),ENSG00000121039(RDH10),ENSG00000124767(GLO1),ENSG00000125166(GOT2),ENSG0000012…
BP	GO:1901224	positive regulation of NIK/NF-kappaB signaling	54	76	0.01727	0.435638	ENSG00000055332(EIF2AK2),ENSG00000078401(EDN1),ENSG00000087077(TRIP6),ENSG00000092847(AGO1),ENSG00000100065(CARD10),ENSG00000100393(EP300),ENSG00000102908(NFAT5),ENSG00000106100(NOD1),ENSG00000111961(SASH1),ENSG00000113302(IL12B),ENSG00000115604(IL18R1),ENSG00000118113(MMP8),ENSG00000120889(TNFRSF10B),ENSG00000125538(IL1B),ENSG00000125735(TNFSF14),ENSG00000125826(RBCK1),ENSG00000126070(AGO3),ENSG…
BP	GO:0072132	mesenchyme morphogenesis	39	53	0.01742	0.438876	ENSG00000019549(SNAI2),ENSG00000054598(FOXC1),ENSG00000085741(WNT11),ENSG00000092969(TGFB2),ENSG00000103241(FOXF1),ENSG00000106799(TGFBR1),ENSG00000106991(ENG),ENSG00000107779(BMPR1A),ENSG00000115170(ACVR1),ENSG00000120149(MSX2),ENSG00000121068(TBX2),ENSG00000124216(SNAI1),ENSG00000125398(SOX9),ENSG00000125845(BMP2),ENSG00000130700(GATA5),ENSG00000131558(EXOC4),ENSG00000135100(HNF1A),ENSG00000135…
CC	GO:0005938	cell cortex	202	313	0.01753	0.440804	ENSG00000002834(LASP1),ENSG00000004939(SLC4A1),ENSG00000006747(SCIN),ENSG00000007168(PAFAH1B1),ENSG00000007171(NOS2),ENSG00000019144(PHLDB1),ENSG00000035403(VCL),ENSG00000039068(CDH1),ENSG00000039560(RAI14),ENSG00000058085(LAMC2),ENSG00000066032(CTNNA2),ENSG00000066468(FGFR2),ENSG00000070367(EXOC5),ENSG00000070601(FRMPD1),ENSG00000070831(CDC42),ENSG00000073350(LLGL2),ENSG00000073910(FRY),ENSG0000…
BP	GO:0019722	calcium-mediated signaling	141	214	0.01754	0.440804	ENSG00000005882(PDK2),ENSG00000010610(CD4),ENSG00000010671(BTK),ENSG00000011304(PTBP1),ENSG00000012124(CD22),ENSG00000017427(IGF1),ENSG00000018625(ATP1A2),ENSG00000058668(ATP2B4),ENSG00000065361(ERBB3),ENSG00000071282(LMCD1),ENSG00000072071(ADGRL1),ENSG00000072736(NFATC3),ENSG00000075142(SRI),ENSG00000078401(EDN1),ENSG00000082701(GSK3B),ENSG00000084073(ZMPSTE24),ENSG00000085872(CHERP),ENSG0000008…
CC	GO:0031463	Cul3-RING ubiquitin ligase complex	29	38	0.01766	0.441747	ENSG00000076321(KLHL20),ENSG00000079999(KEAP1),ENSG00000087448(KLHL42),ENSG00000099910(KLHL22),ENSG00000099949(LZTR1),ENSG00000100379(KCTD17),ENSG00000100387(RBX1),ENSG00000109079(TNFAIP1),ENSG00000109466(KLHL2),ENSG00000110906(KCTD10),ENSG00000114125(RNF7),ENSG00000114796(KLHL24),ENSG00000117153(KLHL12),ENSG00000121067(SPOP),ENSG00000122550(KLHL7),ENSG00000144228(SPOPL),ENSG00000146021(KLHL3),EN…
BP	GO:0048592	eye morphogenesis	101	150	0.0177	0.441747	ENSG00000002745(WNT16),ENSG00000005513(SOX8),ENSG00000007062(PROM1),ENSG00000008196(TFAP2B),ENSG00000030110(BAK1),ENSG00000057657(PRDM1),ENSG00000064309(CDON),ENSG00000069188(SDK2),ENSG00000070018(LRP6),ENSG00000075891(PAX2),ENSG00000077092(RARB),ENSG00000089094(KDM2B),ENSG00000095464(PDE6C),ENSG00000100644(HIF1A),ENSG00000100811(YY1),ENSG00000102104(RS1),ENSG00000104237(RP1),ENSG00000104327(CALB…
BP	GO:0001975	response to amphetamine	27	35	0.01771	0.441747	ENSG00000048052(HDAC9),ENSG00000069696(DRD4),ENSG00000090339(ICAM1),ENSG00000091844(RGS17),ENSG00000092964(DPYSL2),ENSG00000107614(TRDMT1),ENSG00000108370(RGS9),ENSG00000108819(PPP1R9B),ENSG00000110881(ASIC1),ENSG00000116741(RGS2),ENSG00000123360(PDE1B),ENSG00000123454(DBH),ENSG00000128271(ADORA2A),ENSG00000131771(PPP1R1B),ENSG00000138814(PPP3CA),ENSG00000142168(SOD1),ENSG00000148908(RGS10),ENSG0…
BP	GO:0003230	cardiac atrium development	27	35	0.01771	0.441747	ENSG00000089225(TBX5),ENSG00000092969(TGFB2),ENSG00000101331(CCM2L),ENSG00000105989(WNT2),ENSG00000106991(ENG),ENSG00000109685(NSD2),ENSG00000115170(ACVR1),ENSG00000115904(SOS1),ENSG00000117707(PROX1),ENSG00000124766(SOX4),ENSG00000128602(SMO),ENSG00000128917(DLL4),ENSG00000134250(NOTCH2),ENSG00000135547(HEY2),ENSG00000135679(MDM2),ENSG00000145362(ANK2),ENSG00000148400(NOTCH1),ENSG00000163217(BMP…
BP	GO:0071634	regulation of transforming growth factor beta production	27	35	0.01771	0.441747	ENSG00000006210(CX3CL1),ENSG00000062038(CDH3),ENSG00000073756(PTGS2),ENSG00000085741(WNT11),ENSG00000091972(CD200),ENSG00000092969(TGFB2),ENSG00000100644(HIF1A),ENSG00000104341(LAPTM4B),ENSG00000105855(ITGB8),ENSG00000115966(ATF2),ENSG00000117335(CD46),ENSG00000118260(CREB1),ENSG00000118513(MYB),ENSG00000137507(LRRC32),ENSG00000137801(THBS1),ENSG00000138448(ITGAV),ENSG00000140564(FURIN),ENSG00000…
BP	GO:1903727	positive regulation of phospholipid metabolic process	37	50	0.01772	0.441747	ENSG00000000938(FGR),ENSG00000068078(FGFR3),ENSG00000069122(ADGRF5),ENSG00000070831(CDC42),ENSG00000070886(EPHA8),ENSG00000097033(SH3GLB1),ENSG00000100311(PDGFB),ENSG00000102125(TAZ),ENSG00000102468(HTR2A),ENSG00000102755(FLT1),ENSG00000105329(AC011462.1),ENSG00000110651(CD81),ENSG00000113721(PDGFRB),ENSG00000120156(TEK),ENSG00000120899(PTK2B),ENSG00000122025(FLT3),ENSG00000123892(RAB38),ENSG0000…
BP	GO:0030072	peptide hormone secretion	167	256	0.01773	0.441747	ENSG00000002330(BAD),ENSG00000004468(CD38),ENSG00000005022(SLC25A5),ENSG00000007171(NOS2),ENSG00000007402(CACNA2D2),ENSG00000007516(BAIAP3),ENSG00000008196(TFAP2B),ENSG00000010310(GIPR),ENSG00000011347(SYT7),ENSG00000036828(CASR),ENSG00000054148(PHPT1),ENSG00000065615(CYB5R4),ENSG00000071054(MAP4K4),ENSG00000075142(SRI),ENSG00000078401(EDN1),ENSG00000079337(RAPGEF3),ENSG00000080298(RFX3),ENSG0000…
CC	GO:0031984	organelle subcompartment	1036	1698	0.01778	0.442338	ENSG00000002549(LAP3),ENSG00000003137(CYP26B1),ENSG00000005206(SPPL2B),ENSG00000006025(AC003665.1),ENSG00000007516(BAIAP3),ENSG00000007541(PIGQ),ENSG00000007933(FMO3),ENSG00000008118(CAMK1G),ENSG00000008256(CYTH3),ENSG00000008513(ST3GAL1),ENSG00000008710(PKD1),ENSG00000008952(SEC62),ENSG00000010610(CD4),ENSG00000010932(FMO1),ENSG00000011009(LYPLA2),ENSG00000011422(PLAUR),ENSG00000011478(QPCTL),EN…
BP	GO:0006793	phosphorus metabolic process	2027	3363	0.01784	0.442338	ENSG00000000457(SCYL3),ENSG00000000938(FGR),ENSG00000002330(BAD),ENSG00000002745(WNT16),ENSG00000003393(ALS2),ENSG00000003402(CFLAR),ENSG00000003987(MTMR7),ENSG00000004468(CD38),ENSG00000004779(NDUFAB1),ENSG00000004799(PDK4),ENSG00000004948(CALCR),ENSG00000004975(DVL2),ENSG00000005100(DHX33),ENSG00000005249(PRKAR2B),ENSG00000005700(IBTK),ENSG00000005882(PDK2),ENSG00000006007(GDE1),ENSG00000006016…
MF	GO:0046914	transition metal ion binding	679	1095	0.01789	0.442338	ENSG00000002549(LAP3),ENSG00000002726(AOC1),ENSG00000003137(CYP26B1),ENSG00000005007(UPF1),ENSG00000005156(LIG3),ENSG00000005339(CREBBP),ENSG00000005801(ZNF195),ENSG00000006459(KDM7A),ENSG00000006634(DBF4),ENSG00000008516(MMP25),ENSG00000009954(BAZ1B),ENSG00000010244(ZNF207),ENSG00000010610(CD4),ENSG00000011332(DPF1),ENSG00000011478(QPCTL),ENSG00000012211(PRICKLE3),ENSG00000012779(ALOX5),ENSG0000…
BP	GO:1901616	organic hydroxy compound catabolic process	52	73	0.01791	0.442338	ENSG00000003987(MTMR7),ENSG00000019186(CYP24A1),ENSG00000036530(CYP46A1),ENSG00000069535(MAOB),ENSG00000073060(SCARB1),ENSG00000074660(SCARF1),ENSG00000078269(SYNJ2),ENSG00000079931(MOXD1),ENSG00000087053(MTMR2),ENSG00000093010(COMT),ENSG00000099377(HSD3B7),ENSG00000100253(MIOX),ENSG00000101188(NTSR1),ENSG00000101323(HAO1),ENSG00000103876(FAH),ENSG00000105398(SULT2A1),ENSG00000109193(SULT1E1),ENS…
BP	GO:0035088	establishment or maintenance of apical/basal cell polarity	35	47	0.01795	0.442338	ENSG00000029534(ANK1),ENSG00000070831(CDC42),ENSG00000072518(MARK2),ENSG00000075618(FSCN1),ENSG00000076826(CAMSAP3),ENSG00000079482(OPHN1),ENSG00000082458(DLG3),ENSG00000085741(WNT11),ENSG00000092820(EZR),ENSG00000100092(SH3BP1),ENSG00000103241(FOXF1),ENSG00000106689(LHX2),ENSG00000109062(SLC9A3R1),ENSG00000112655(PTK7),ENSG00000112851(ERBIN),ENSG00000116117(PARD3B),ENSG00000125878(TCF15),ENSG000…
BP	GO:0035196	production of miRNAs involved in gene silencing by miRNA	35	47	0.01795	0.442338	ENSG00000055917(PUM2),ENSG00000083223(TUT7),ENSG00000084073(ZMPSTE24),ENSG00000087087(SRRT),ENSG00000091831(ESR1),ENSG00000092847(AGO1),ENSG00000100403(ZC3H7B),ENSG00000105329(AC011462.1),ENSG00000108654(DDX5),ENSG00000117751(PPP1R8),ENSG00000123908(AGO2),ENSG00000125378(BMP4),ENSG00000126070(AGO3),ENSG00000128191(DGCR8),ENSG00000131914(LIN28A),ENSG00000134323(MYCN),ENSG00000134644(PUM1),ENSG0000…
BP	GO:0046850	regulation of bone remodeling	35	47	0.01795	0.442338	ENSG00000004468(CD38),ENSG00000004799(PDK4),ENSG00000011347(SYT7),ENSG00000016402(IL20RA),ENSG00000066405(CLDN18),ENSG00000071553(ATP6AP1),ENSG00000089041(P2RX7),ENSG00000094975(SUCO),ENSG00000103653(CSK),ENSG00000104267(CA2),ENSG00000104332(SFRP1),ENSG00000116678(LEPR),ENSG00000118503(TNFAIP3),ENSG00000118785(SPP1),ENSG00000121351(IAPP),ENSG00000131808(FSHB),ENSG00000140995(DEF8),ENSG00000141655…
BP	GO:0061245	establishment or maintenance of bipolar cell polarity	35	47	0.01795	0.442338	ENSG00000029534(ANK1),ENSG00000070831(CDC42),ENSG00000072518(MARK2),ENSG00000075618(FSCN1),ENSG00000076826(CAMSAP3),ENSG00000079482(OPHN1),ENSG00000082458(DLG3),ENSG00000085741(WNT11),ENSG00000092820(EZR),ENSG00000100092(SH3BP1),ENSG00000103241(FOXF1),ENSG00000106689(LHX2),ENSG00000109062(SLC9A3R1),ENSG00000112655(PTK7),ENSG00000112851(ERBIN),ENSG00000116117(PARD3B),ENSG00000125878(TCF15),ENSG000…
BP	GO:0071364	cellular response to epidermal growth factor stimulus	35	47	0.01795	0.442338	ENSG00000003402(CFLAR),ENSG00000019549(SNAI2),ENSG00000054598(FOXC1),ENSG00000073417(PDE8A),ENSG00000075891(PAX2),ENSG00000084774(CAD),ENSG00000108819(PPP1R9B),ENSG00000108821(COL1A1),ENSG00000108861(DUSP3),ENSG00000110395(CBL),ENSG00000112679(DUSP22),ENSG00000115053(NCL),ENSG00000124181(PLCG1),ENSG00000125398(SOX9),ENSG00000127831(VIL1),ENSG00000127947(PTPN12),ENSG00000128016(ZFP36),ENSG00000136…
BP	GO:0072529	pyrimidine-containing compound catabolic process	29	38	0.018	0.443032	ENSG00000007001(UPP2),ENSG00000025708(TYMP),ENSG00000065057(NTHL1),ENSG00000076248(UNG),ENSG00000100024(UPB1),ENSG00000100298(APOBEC3H),ENSG00000102543(CDADC1),ENSG00000111701(APOBEC1),ENSG00000111732(AICDA),ENSG00000114026(OGG1),ENSG00000119711(ALDH6A1),ENSG00000124701(APOBEC2),ENSG00000125458(NT5C),ENSG00000128394(APOBEC3F),ENSG00000128951(DUT),ENSG00000135318(NT5E),ENSG00000138336(TET1),ENSG00…
BP	GO:0055025	positive regulation of cardiac muscle tissue development	33	44	0.01809	0.443051	ENSG00000017427(IGF1),ENSG00000065361(ERBB3),ENSG00000066468(FGFR2),ENSG00000078401(EDN1),ENSG00000089225(TBX5),ENSG00000102678(FGF9),ENSG00000105329(AC011462.1),ENSG00000105989(WNT2),ENSG00000107779(BMPR1A),ENSG00000108773(KAT2A),ENSG00000111087(GLI1),ENSG00000112062(MAPK14),ENSG00000118260(CREB1),ENSG00000121068(TBX2),ENSG00000125266(EFNB2),ENSG00000125378(BMP4),ENSG00000134057(CCNB1),ENSG00000…
BP	GO:0007520	myoblast fusion	31	41	0.01811	0.443051	ENSG00000003402(CFLAR),ENSG00000010278(CD9),ENSG00000023902(PLEKHO1),ENSG00000024422(EHD2),ENSG00000064309(CDON),ENSG00000100345(MYH9),ENSG00000101096(NFATC2),ENSG00000105204(DYRK1B),ENSG00000110047(EHD1),ENSG00000110651(CD81),ENSG00000111046(MYF6),ENSG00000111049(MYF5),ENSG00000111913(RIPOR2),ENSG00000112062(MAPK14),ENSG00000115183(TANC1),ENSG00000122180(MYOG),ENSG00000125735(TNFSF14),ENSG000001…
BP	GO:0060043	regulation of cardiac muscle cell proliferation	31	41	0.01811	0.443051	ENSG00000008083(JARID2),ENSG00000066468(FGFR2),ENSG00000078900(TP73),ENSG00000089225(TBX5),ENSG00000102678(FGF9),ENSG00000105989(WNT2),ENSG00000106799(TGFBR1),ENSG00000107779(BMPR1A),ENSG00000111087(GLI1),ENSG00000112062(MAPK14),ENSG00000121068(TBX2),ENSG00000134057(CCNB1),ENSG00000135547(HEY2),ENSG00000137193(PIM1),ENSG00000137275(RIPK1),ENSG00000137693(YAP1),ENSG00000138685(FGF2),ENSG0000014144…
BP	GO:0061028	establishment of endothelial barrier	31	41	0.01811	0.443051	ENSG00000079337(RAPGEF3),ENSG00000087274(ADD1),ENSG00000090339(ICAM1),ENSG00000092820(EZR),ENSG00000101445(PPP1R16B),ENSG00000104067(TJP1),ENSG00000104365(IKBKB),ENSG00000105426(PTPRS),ENSG00000106991(ENG),ENSG00000107263(RAPGEF1),ENSG00000109756(RAPGEF2),ENSG00000115718(PROC),ENSG00000116473(RAP1A),ENSG00000123728(RAP2C),ENSG00000125538(IL1B),ENSG00000127314(RAP1B),ENSG00000130396(AFDN),ENSG0000…
BP	GO:1990573	potassium ion import across plasma membrane	31	41	0.01811	0.443051	ENSG00000018625(ATP1A2),ENSG00000055118(KCNH2),ENSG00000064651(SLC12A2),ENSG00000069849(ATP1B3),ENSG00000070915(SLC12A3),ENSG00000075673(ATP12A),ENSG00000099822(HCN2),ENSG00000113504(SLC12A7),ENSG00000120457(KCNJ5),ENSG00000121361(KCNJ8),ENSG00000123700(KCNJ2),ENSG00000129244(ATP1B2),ENSG00000137731(FXYD2),ENSG00000138622(HCN4),ENSG00000143153(ATP1B1),ENSG00000146828(SLC12A9),ENSG00000151704(KCNJ…
MF	GO:0005085	guanyl-nucleotide exchange factor activity	144	218	0.01817	0.443449	ENSG00000003393(ALS2),ENSG00000006607(FARP2),ENSG00000008256(CYTH3),ENSG00000043591(ADRB1),ENSG00000046889(PREX2),ENSG00000050327(ARHGEF5),ENSG00000053524(MCF2L2),ENSG00000059915(PSD),ENSG00000070785(EIF2B3),ENSG00000074964(ARHGEF10L),ENSG00000076928(ARHGEF1),ENSG00000079337(RAPGEF3),ENSG00000083520(DIS3),ENSG00000088538(DOCK3),ENSG00000091428(RAPGEF4),ENSG00000099992(TBC1D10A),ENSG00000100055(CY…
MF	GO:0008168	methyltransferase activity	144	218	0.01817	0.443449	ENSG00000003509(NDUFAF7),ENSG00000010165(EEF1AKNMT),ENSG00000019485(PRDM11),ENSG00000029639(TFB1M),ENSG00000037474(NSUN2),ENSG00000057657(PRDM1),ENSG00000061455(PRDM6),ENSG00000067365(METTL22),ENSG00000068438(FTSJ1),ENSG00000074266(EED),ENSG00000087995(METTL2A),ENSG00000088305(DNMT3B),ENSG00000093010(COMT),ENSG00000099381(SETD1A),ENSG00000099899(TRMT2A),ENSG00000100416(TRMU),ENSG00000100462(PRMT5…
BP	GO:0043269	regulation of ion transport	425	679	0.01825	0.444866	ENSG00000002746(HECW1),ENSG00000004948(CALCR),ENSG00000005471(ABCB4),ENSG00000006116(CACNG3),ENSG00000006210(CX3CL1),ENSG00000007314(SCN4A),ENSG00000007402(CACNA2D2),ENSG00000007952(NOX1),ENSG00000008735(MAPK8IP2),ENSG00000010610(CD4),ENSG00000011347(SYT7),ENSG00000013016(EHD3),ENSG00000014216(CAPN1),ENSG00000018236(CNTN1),ENSG00000018625(ATP1A2),ENSG00000019505(SYT13),ENSG00000022267(FHL1),ENSG0…
MF	GO:0004890	GABA-A receptor activity	16	19	0.01844	0.448958	ENSG00000011677(GABRA3),ENSG00000022355(GABRA1),ENSG00000094755(GABRP),ENSG00000102287(GABRE),ENSG00000109158(GABRA4),ENSG00000111886(GABRR2),ENSG00000113327(GABRG2),ENSG00000145863(GABRA6),ENSG00000146276(GABRR1),ENSG00000151834(GABRA2),ENSG00000163285(GABRG1),ENSG00000166206(GABRB3),ENSG00000182256(GABRG3),ENSG00000186297(GABRA5),ENSG00000187730(GABRD),ENSG00000268089(GABRQ)
BP	GO:1990823	response to leukemia inhibitory factor	68	98	0.01849	0.449097	ENSG00000005022(SLC25A5),ENSG00000008083(JARID2),ENSG00000023909(GCLM),ENSG00000029363(BCLAF1),ENSG00000064932(SBNO2),ENSG00000069764(PLA2G10),ENSG00000074266(EED),ENSG00000075388(FGF4),ENSG00000079246(XRCC5),ENSG00000080345(RIF1),ENSG00000085274(MYNN),ENSG00000086300(SNX10),ENSG00000090339(ICAM1),ENSG00000096717(SIRT1),ENSG00000100219(XBP1),ENSG00000100285(NEFH),ENSG00000100321(SYNGR1),ENSG00000…
BP	GO:1990830	cellular response to leukemia inhibitory factor	68	98	0.01849	0.449097	ENSG00000005022(SLC25A5),ENSG00000008083(JARID2),ENSG00000023909(GCLM),ENSG00000029363(BCLAF1),ENSG00000064932(SBNO2),ENSG00000069764(PLA2G10),ENSG00000074266(EED),ENSG00000075388(FGF4),ENSG00000079246(XRCC5),ENSG00000080345(RIF1),ENSG00000085274(MYNN),ENSG00000086300(SNX10),ENSG00000090339(ICAM1),ENSG00000096717(SIRT1),ENSG00000100219(XBP1),ENSG00000100285(NEFH),ENSG00000100321(SYNGR1),ENSG00000…
BP	GO:0042552	myelination	87	128	0.01884	0.456928	ENSG00000008277(ADAM22),ENSG00000010278(CD9),ENSG00000019991(HGF),ENSG00000022840(RNF10),ENSG00000025708(TYMP),ENSG00000028137(TNFRSF1B),ENSG00000034971(MYOC),ENSG00000047597(XK),ENSG00000054983(GALC),ENSG00000063660(GPC1),ENSG00000072415(MPP5),ENSG00000077092(RARB),ENSG00000078124(ACER3),ENSG00000087053(MTMR2),ENSG00000088812(ATRN),ENSG00000100146(SOX10),ENSG00000100678(SLC8A3),ENSG00000101986(A…
BP	GO:0045766	positive regulation of angiogenesis	109	163	0.01886	0.456928	ENSG00000004776(HSPB6),ENSG00000006210(CX3CL1),ENSG00000011405(PIK3C2A),ENSG00000019991(HGF),ENSG00000048052(HDAC9),ENSG00000067225(PKM),ENSG00000073756(PTGS2),ENSG00000079337(RAPGEF3),ENSG00000091879(ANGPT2),ENSG00000096717(SIRT1),ENSG00000097007(ABL1),ENSG00000100219(XBP1),ENSG00000100292(HMOX1),ENSG00000100644(HIF1A),ENSG00000101017(CD40),ENSG00000101280(ANGPT4),ENSG00000101445(PPP1R16B),ENSG0…
BP	GO:0035239	tube morphogenesis	232	362	0.01888	0.456928	ENSG00000004975(DVL2),ENSG00000005073(HOXA11),ENSG00000005513(SOX8),ENSG00000006451(RALA),ENSG00000008710(PKD1),ENSG00000011143(MKS1),ENSG00000036828(CASR),ENSG00000065320(NTN1),ENSG00000066468(FGFR2),ENSG00000070018(LRP6),ENSG00000070193(FGF10),ENSG00000074047(GLI2),ENSG00000074219(TEAD2),ENSG00000075891(PAX2),ENSG00000078246(TULP3),ENSG00000078401(EDN1),ENSG00000080815(PSEN1),ENSG00000083307(GR…
MF	GO:0005244	voltage-gated ion channel activity	132	199	0.01906	0.460186	ENSG00000005379(TSPOAP1),ENSG00000006116(CACNG3),ENSG00000007314(SCN4A),ENSG00000007402(CACNA2D2),ENSG00000007952(NOX1),ENSG00000011021(CLCN6),ENSG00000026559(KCNG1),ENSG00000053918(KCNQ1),ENSG00000055118(KCNH2),ENSG00000067191(CACNB1),ENSG00000069424(KCNAB2),ENSG00000073464(CLCN4),ENSG00000075043(KCNQ2),ENSG00000075429(CACNG5),ENSG00000075461(CACNG4),ENSG00000089558(KCNH4),ENSG00000099337(KCNK6)…
MF	GO:0022832	voltage-gated channel activity	132	199	0.01906	0.460186	ENSG00000005379(TSPOAP1),ENSG00000006116(CACNG3),ENSG00000007314(SCN4A),ENSG00000007402(CACNA2D2),ENSG00000007952(NOX1),ENSG00000011021(CLCN6),ENSG00000026559(KCNG1),ENSG00000053918(KCNQ1),ENSG00000055118(KCNH2),ENSG00000067191(CACNB1),ENSG00000069424(KCNAB2),ENSG00000073464(CLCN4),ENSG00000075043(KCNQ2),ENSG00000075429(CACNG5),ENSG00000075461(CACNG4),ENSG00000089558(KCNH4),ENSG00000099337(KCNK6)…
BP	GO:0001704	formation of primary germ layer	80	117	0.01922	0.462638	ENSG00000005073(HOXA11),ENSG00000053747(LAMA3),ENSG00000054598(FOXC1),ENSG00000066468(FGFR2),ENSG00000075891(PAX2),ENSG00000077943(ITGA8),ENSG00000082781(ITGB5),ENSG00000085741(WNT11),ENSG00000087245(MMP2),ENSG00000089177(KIF16B),ENSG00000090539(CHRD),ENSG00000100985(MMP9),ENSG00000102996(MMP15),ENSG00000103241(FOXF1),ENSG00000105220(GPI),ENSG00000107779(BMPR1A),ENSG00000107984(DKK1),ENSG00000108…
BP	GO:1901343	negative regulation of vasculature development	80	117	0.01922	0.462638	ENSG00000001631(KRIT1),ENSG00000007968(E2F2),ENSG00000010327(STAB1),ENSG00000011465(DCN),ENSG00000054598(FOXC1),ENSG00000064300(NGFR),ENSG00000065970(FOXJ2),ENSG00000072134(EPN2),ENSG00000072736(NFATC3),ENSG00000091583(APOH),ENSG00000091879(ANGPT2),ENSG00000092421(SEMA6A),ENSG00000092847(AGO1),ENSG00000092969(TGFB2),ENSG00000100065(CARD10),ENSG00000100311(PDGFB),ENSG00000101096(NFATC2),ENSG000001…
BP	GO:0043170	macromolecule metabolic process	5562	9367	0.01923	0.462638	ENSG00000000457(SCYL3),ENSG00000000938(FGR),ENSG00000001036(FUCA2),ENSG00000001084(GCLC),ENSG00000001167(NFYA),ENSG00000001497(LAS1L),ENSG00000001629(ANKIB1),ENSG00000002330(BAD),ENSG00000002549(LAP3),ENSG00000002587(HS3ST1),ENSG00000002745(WNT16),ENSG00000002746(HECW1),ENSG00000003137(CYP26B1),ENSG00000003393(ALS2),ENSG00000003402(CFLAR),ENSG00000003509(NDUFAF7),ENSG00000003756(RBM5),ENSG0000000…
BP	GO:0050768	negative regulation of neurogenesis	184	284	0.01935	0.464973	ENSG00000001617(SEMA3F),ENSG00000004468(CD38),ENSG00000005513(SOX8),ENSG00000006210(CX3CL1),ENSG00000006652(IFRD1),ENSG00000006837(CDKL3),ENSG00000007168(PAFAH1B1),ENSG00000007944(MYLIP),ENSG00000010319(SEMA3G),ENSG00000012171(SEMA3B),ENSG00000018189(RUFY3),ENSG00000022840(RNF10),ENSG00000026025(VIM),ENSG00000044115(CTNNA1),ENSG00000050030(NEXMIF),ENSG00000053108(FSTL4),ENSG00000064300(NGFR),ENSG…
BP	GO:0044089	positive regulation of cellular component biogenesis	338	536	0.01942	0.466103	ENSG00000004838(ZMYND10),ENSG00000005100(DHX33),ENSG00000006128(TAC1),ENSG00000006210(CX3CL1),ENSG00000006451(RALA),ENSG00000006453(BAIAP2L1),ENSG00000006747(SCIN),ENSG00000007047(MARK4),ENSG00000008853(RHOBTB2),ENSG00000009694(TENM1),ENSG00000013275(PSMC4),ENSG00000019144(PHLDB1),ENSG00000029363(BCLAF1),ENSG00000034971(MYOC),ENSG00000047410(TPR),ENSG00000050327(ARHGEF5),ENSG00000050748(MAPK9),EN…
BP	GO:0048813	dendrite morphogenesis	97	144	0.0195	0.46747	ENSG00000002746(HECW1),ENSG00000004139(SARM1),ENSG00000006740(ARHGAP44),ENSG00000006837(CDKL3),ENSG00000007168(PAFAH1B1),ENSG00000008324(SS18L2),ENSG00000008735(MAPK8IP2),ENSG00000046889(PREX2),ENSG00000047579(DTNBP1),ENSG00000049759(NEDD4L),ENSG00000061337(LZTS1),ENSG00000066032(CTNNA2),ENSG00000068305(MEF2A),ENSG00000070831(CDC42),ENSG00000072315(TRPC5),ENSG00000077264(PAK3),ENSG00000078018(MAP…
BP	GO:0002438	acute inflammatory response to antigenic stimulus	18	22	0.01975	0.470129	ENSG00000010671(BTK),ENSG00000013725(CD6),ENSG00000072694(FCGR2B),ENSG00000090339(ICAM1),ENSG00000106123(EPHB6),ENSG00000107485(GATA3),ENSG00000116288(PARK7),ENSG00000118432(CNR1),ENSG00000125730(C3),ENSG00000126353(CCR7),ENSG00000131871(SELENOS),ENSG00000139574(NPFF),ENSG00000141433(ADCYAP1),ENSG00000164129(NPY5R),ENSG00000164509(IL31RA),ENSG00000174564(IL20RB),ENSG00000180871(CXCR2),ENSG0000019…
BP	GO:0010226	response to lithium ion	18	22	0.01975	0.470129	ENSG00000039068(CDH1),ENSG00000073756(PTGS2),ENSG00000100968(NFATC4),ENSG00000111276(CDKN1B),ENSG00000115738(ID2),ENSG00000120899(PTK2B),ENSG00000121281(ADCY7),ENSG00000122180(MYOG),ENSG00000139287(TPH2),ENSG00000139352(ASCL1),ENSG00000143627(PKLR),ENSG00000143632(ACTA1),ENSG00000145191(EIF2B5),ENSG00000152422(XRCC4),ENSG00000164742(ADCY1),ENSG00000174405(LIG4),ENSG00000179218(CALR),ENSG000002458…
BP	GO:0051194	positive regulation of cofactor metabolic process	18	22	0.01975	0.470129	ENSG00000009950(MLXIPL),ENSG00000017427(IGF1),ENSG00000089041(P2RX7),ENSG00000100644(HIF1A),ENSG00000102468(HTR2A),ENSG00000114268(PFKFB4),ENSG00000119715(ESRRB),ENSG00000123836(PFKFB2),ENSG00000132356(PRKAA1),ENSG00000136997(MYC),ENSG00000158122(PRXL2C),ENSG00000162409(PRKAA2),ENSG00000167588(GPD1),ENSG00000170525(PFKFB3),ENSG00000181722(ZBTB20),ENSG00000187097(ENTPD5),ENSG00000248746(ACTN3),ENS…
BP	GO:0051197	positive regulation of coenzyme metabolic process	18	22	0.01975	0.470129	ENSG00000009950(MLXIPL),ENSG00000017427(IGF1),ENSG00000089041(P2RX7),ENSG00000100644(HIF1A),ENSG00000102468(HTR2A),ENSG00000114268(PFKFB4),ENSG00000119715(ESRRB),ENSG00000123836(PFKFB2),ENSG00000132356(PRKAA1),ENSG00000136997(MYC),ENSG00000158122(PRXL2C),ENSG00000162409(PRKAA2),ENSG00000167588(GPD1),ENSG00000170525(PFKFB3),ENSG00000181722(ZBTB20),ENSG00000187097(ENTPD5),ENSG00000248746(ACTN3),ENS…
BP	GO:0097150	neuronal stem cell population maintenance	18	22	0.01975	0.470129	ENSG00000078674(PCM1),ENSG00000087087(SRRT),ENSG00000116132(PRRX1),ENSG00000117707(PROX1),ENSG00000118689(FOXO3),ENSG00000125966(MMP24),ENSG00000141380(SS18),ENSG00000144554(FANCD2),ENSG00000147316(MCPH1),ENSG00000148400(NOTCH1),ENSG00000150907(FOXO1),ENSG00000159217(IGF2BP1),ENSG00000168172(HOOK3),ENSG00000170558(CDH2),ENSG00000172728(FUT10),ENSG00000181449(SOX2),ENSG00000197921(HES5),ENSG000001…
[truncated: 19,430 more rows]

## Sheet: Sheet4
Category	GO.ID	Term	list	Total	Pvalue	FDR	Gene
[truncated: 3,926 more rows]

## Sheet: Sheet3
Category	GO.ID	Term	list	Total	Pvalue	FDR	Gene
[truncated: 1,828 more rows]

## Sheet: Sheet2
Category	GO.ID	Term	list	Total	Pvalue	FDR	Gene
[truncated: 14,527 more rows]
