# Supplementary material for: Whole transcriptome analysis reveals differential gene expression associated with Anaplasma phagocytophilum invading HL-60 cells
Source: Parasit Vectors. 2026 May 8;19:290. doi: 10.1186/s13071-026-07381-6 (PMC13366880; doi:10.1186/s13071-026-07381-6)
Supplement: Supplementary file 10 — Supplementary Material 10. Table S10. KEGG pathway enrichment in target genes for dif-miRNAs at 24 hpi. [file 13071_2026_7381_MOESM10_ESM.xlsx]

## Sheet: Sheet1
PathwayID	Pathway	Level1	Level2	list_number	total_number	Pvalue	FDR	Gene	URL
hsa00533	Glycosaminoglycan biosynthesis - keratan sulfate	Metabolism	Glycan biosynthesis and metabolism	14	14	0.000660321	0.110209	ENSG00000175264(CHST1),ENSG00000175040(CHST2),ENSG00000156966(B3GNT7),ENSG00000170340(B3GNT2),ENSG00000183196(CHST6),ENSG00000140835(CHST4),ENSG00000126091(ST3GAL3),ENSG00000008513(ST3GAL1),ENSG00000117411(B4GALT2),ENSG00000086062(B4GALT1),ENSG00000121578(B4GALT4),ENSG00000033170(FUT8),ENSG00000158850(B4GALT3),ENSG00000157350(ST3GAL2)	http://www.kegg.jp/kegg-bin/show_pathway?map00533/K09664%09%23FFFFFF,red/K07968%09%23FFFFFF,red/K07967%09%23FFFFFF,red/K07969%09%23FFFFFF,red/K01022%09%23FFFFFF,red/K00780%09%23FFFFFF,red/K07966%09%23FFFFFF,red/K04746%09%23FFFFFF,red/K00717%09%23FFFFFF,red/K09671%09%23FFFFFF,red/K04745%09%23FFFFFF,red/K00741%09%23FFFFFF,red/K00781%09%23FFFFFF,red/K03368%09%23FFFFFF,red/
hsa04015	Rap1 signaling pathway	Environmental Information Processing	Signal transduction	144	205	0.000693929	0.110209	ENSG00000156299(TIAM1),ENSG00000017427(IGF1),ENSG00000070831(CDC42),ENSG00000070193(FGF10),ENSG00000118432(CNR1),ENSG00000163558(PRKCI),ENSG00000064547(LPAR2),ENSG00000129467(ADCY4),ENSG00000114353(GNAI2),ENSG00000169220(RGS14),ENSG00000169750(RAC3),ENSG00000105221(AKT2),ENSG00000254647(INS),ENSG00000169032(MAP2K1),ENSG00000109756(RAPGEF2),ENSG00000145431(PDGFC),ENSG00000243364(EFNA4),ENSG0000013…	http://www.kegg.jp/kegg-bin/show_pathway?map04015/K04267%09%23FFFFFF,red/K17701%09%23FFFFFF,red/K08047%09%23FFFFFF,red/K04526%09%23FFFFFF,red/K07362%09%23FFFFFF,red/K07861%09%23FFFFFF,red/K08018%09%23FFFFFF,red/K04277%09%23FFFFFF,red/K04289%09%23FFFFFF,red/K04432%09%23FFFFFF,red/K08014%09%23FFFFFF,red/K05860%09%23FFFFFF,red/K04351%09%23FFFFFF,red/K02183%09%23FFFFFF,red/K08043%09%23FFFFFF,red/K078…
hsa04550	Signaling pathways regulating pluripotency of stem cells	Cellular Processes	Cellular community - eukaryotes	99	137	0.00103242	0.110209	ENSG00000017427(IGF1),ENSG00000156374(PCGF6),ENSG00000105989(WNT2),ENSG00000163083(INHBB),ENSG00000115596(WNT6),ENSG00000135925(WNT10A),ENSG00000120693(SMAD9),ENSG00000105221(AKT2),ENSG00000114739(ACVR2B),ENSG00000008083(JARID2),ENSG00000154764(WNT7A),ENSG00000117318(ID3),ENSG00000140836(ZFHX3),ENSG00000169032(MAP2K1),ENSG00000156925(ZIC3),ENSG00000269897(COMMD3-BMI1),ENSG00000082701(GSK3B),ENSG0…	http://www.kegg.jp/kegg-bin/show_pathway?map04550/K02235%09%23FFFFFF,red/K01384%09%23FFFFFF,red/K09081%09%23FFFFFF,red/K11489%09%23FFFFFF,red/K11459%09%23FFFFFF,red/K13578%09%23FFFFFF,red/K02329%09%23FFFFFF,red/K15613%09%23FFFFFF,red/K18498%09%23FFFFFF,red/K01357%09%23FFFFFF,red/K08036%09%23FFFFFF,red/K00312%09%23FFFFFF,red/K04673%09%23FFFFFF,red/K05087%09%23FFFFFF,red/K13596%09%23FFFFFF,red/K024…
hsa05206	MicroRNAs in cancer	Human Diseases	Cancers: Overview	101	141	0.00150155	0.110209	ENSG00000119772(DNMT3A),ENSG00000148516(ZEB1),ENSG00000156103(MMP16),ENSG00000104365(IKBKB),ENSG00000030110(BAK1),ENSG00000158715(SLC45A3),ENSG00000101224(CDC25B),ENSG00000092969(TGFB2),ENSG00000161638(ITGA5),ENSG00000097007(ABL1),ENSG00000169032(MAP2K1),ENSG00000065361(ERBB3),ENSG00000110092(CCND1),ENSG00000106462(EZH2),ENSG00000269897(COMMD3-BMI1),ENSG00000168209(DDIT4),ENSG00000146648(EGFR),EN…	http://www.kegg.jp/kegg-bin/show_pathway?map05206/K16865%09%23FFFFFF,red/K04503%09%23FFFFFF,red/K11459%09%23FFFFFF,red/K02329%09%23FFFFFF,red/K05867%09%23FFFFFF,red/K16866%09%23FFFFFF,red/K11987%09%23FFFFFF,red/K06624%09%23FFFFFF,red/K17391%09%23FFFFFF,red/K17398%09%23FFFFFF,red/K06625%09%23FFFFFF,red/K06626%09%23FFFFFF,red/K15379%09%23FFFFFF,red/K10127%09%23FFFFFF,red/K00312%09%23FFFFFF,red/K098…
hsa04933	AGE-RAGE signaling pathway in diabetic complications	Human Diseases	Endocrine and metabolic diseases	73	99	0.00186799	0.110209	ENSG00000087245(MMP2),ENSG00000070831(CDC42),ENSG00000117525(F3),ENSG00000144891(AGTR1),ENSG00000092969(TGFB2),ENSG00000105221(AKT2),ENSG00000106366(SERPINE1),ENSG00000090339(ICAM1),ENSG00000126561(STAT5A),ENSG00000125538(IL1B),ENSG00000110092(CCND1),ENSG00000154229(PRKCA),ENSG00000156711(MAPK13),ENSG00000166501(PRKCB),ENSG00000111276(CDKN1B),ENSG00000213281(NRAS),ENSG00000131196(NFATC1),ENSG0000…	http://www.kegg.jp/kegg-bin/show_pathway?map04933/K04447%09%23FFFFFF,red/K18050%09%23FFFFFF,red/K04503%09%23FFFFFF,red/K06236%09%23FFFFFF,red/K04519%09%23FFFFFF,red/K02649%09%23FFFFFF,red/K05858%09%23FFFFFF,red/K04702%09%23FFFFFF,red/K19720%09%23FFFFFF,red/K01398%09%23FFFFFF,red/K06624%09%23FFFFFF,red/K04388%09%23FFFFFF,red/K05857%09%23FFFFFF,red/K11224%09%23FFFFFF,red/K05860%09%23FFFFFF,red/K039…
hsa00562	Inositol phosphate metabolism	Metabolism	Carbohydrate metabolism	56	74	0.00230249	0.110209	ENSG00000115020(PIKFYVE),ENSG00000087053(MTMR2),ENSG00000168918(INPP5D),ENSG00000040933(INPP4A),ENSG00000165458(INPPL1),ENSG00000038210(PI4K2B),ENSG00000276293(PIP4K2B),ENSG00000119711(ALDH6A1),ENSG00000105851(PIK3CG),ENSG00000139144(PIK3C2G),ENSG00000166908(PIP4K2C),ENSG00000101333(PLCB4),ENSG00000241973(PI4KA),ENSG00000121879(PIK3CA),ENSG00000078269(SYNJ2),ENSG00000211456(SACM1L),ENSG0000006360…	http://www.kegg.jp/kegg-bin/show_pathway?map00562/K01109%09%23FFFFFF,red/K18082%09%23FFFFFF,red/K05858%09%23FFFFFF,red/K00888%09%23FFFFFF,red/K00914%09%23FFFFFF,red/K00920%09%23FFFFFF,red/K05857%09%23FFFFFF,red/K05860%09%23FFFFFF,red/K01116%09%23FFFFFF,red/K00140%09%23FFFFFF,red/K00999%09%23FFFFFF,red/K13712%09%23FFFFFF,red/K20278%09%23FFFFFF,red/K01108%09%23FFFFFF,red/K18083%09%23FFFFFF,red/K137…
hsa04064	NF-kappa B signaling pathway	Environmental Information Processing	Signal transduction	66	89	0.00238844	0.110209	ENSG00000131323(TRAF3),ENSG00000104365(IKBKB),ENSG00000056558(TRAF1),ENSG00000121060(TRIM25),ENSG00000254087(LYN),ENSG00000090339(ICAM1),ENSG00000107201(DDX58),ENSG00000101966(XIAP),ENSG00000125538(IL1B),ENSG00000150455(TIRAP),ENSG00000082512(TRAF5),ENSG00000142867(BCL10),ENSG00000166501(PRKCB),ENSG00000104856(RELB),ENSG00000115085(ZAP70),ENSG00000181374(CCL13),ENSG00000118503(TNFAIP3),ENSG000001…	http://www.kegg.jp/kegg-bin/show_pathway?map04064/K07370%09%23FFFFFF,red/K16062%09%23FFFFFF,red/K12793%09%23FFFFFF,red/K07362%09%23FFFFFF,red/K11987%09%23FFFFFF,red/K04467%09%23FFFFFF,red/K03159%09%23FFFFFF,red/K04734%09%23FFFFFF,red/K04724%09%23FFFFFF,red/K04386%09%23FFFFFF,red/K10160%09%23FFFFFF,red/K03161%09%23FFFFFF,red/K16065%09%23FFFFFF,red/K11859%09%23FFFFFF,red/K04725%09%23FFFFFF,red/K031…
hsa00601	Glycosphingolipid biosynthesis - lacto and neolacto series	Metabolism	Glycan biosynthesis and metabolism	23	27	0.00370803	0.149712	ENSG00000176920(FUT2),ENSG00000183778(B3GALT5),ENSG00000170340(B3GNT2),ENSG00000172461(FUT9),ENSG00000156413(FUT6),ENSG00000176597(B3GNT5),ENSG00000196371(FUT4),ENSG00000111846(GCNT2),ENSG00000130383(FUT5),ENSG00000174951(FUT1),ENSG00000171124(FUT3),ENSG00000126091(ST3GAL3),ENSG00000175164(ABO),ENSG00000179913(B3GNT3),ENSG00000176383(B3GNT4),ENSG00000172318(B3GALT1),ENSG00000180549(FUT7),ENSG0000…	http://www.kegg.jp/kegg-bin/show_pathway?map00601/K07971%09%23FFFFFF,red/K07969%09%23FFFFFF,red/K03766%09%23FFFFFF,red/K07966%09%23FFFFFF,red/K03663%09%23FFFFFF,red/K00742%09%23FFFFFF,red/K03792%09%23FFFFFF,red/K01988%09%23FFFFFF,red/K00709%09%23FFFFFF,red/K03877%09%23FFFFFF,red/K00741%09%23FFFFFF,red/K07632%09%23FFFFFF,red/K07970%09%23FFFFFF,red/K07968%09%23FFFFFF,red/K07967%09%23FFFFFF,red/K076…
hsa04020	Calcium signaling pathway	Environmental Information Processing	Signal transduction	125	182	0.00535104	0.166456	ENSG00000089041(P2RX7),ENSG00000148408(CACNA1B),ENSG00000168398(BDKRB2),ENSG00000129467(ADCY4),ENSG00000144891(AGTR1),ENSG00000044446(PHKA2),ENSG00000165637(VDAC2),ENSG00000114854(TNNC1),ENSG00000157087(ATP2B2),ENSG00000108179(PPIF),ENSG00000147246(HTR2C),ENSG00000188386(PPP3R2),ENSG00000101188(NTSR1),ENSG00000175938(ORAI3),ENSG00000065361(ERBB3),ENSG00000178372(CALML5),ENSG00000160991(ORAI2),ENS…	http://www.kegg.jp/kegg-bin/show_pathway?map04020/K04267%09%23FFFFFF,red/K08047%09%23FFFFFF,red/K04960%09%23FFFFFF,red/K04229%09%23FFFFFF,red/K04961%09%23FFFFFF,red/K04850%09%23FFFFFF,red/K16058%09%23FFFFFF,red/K04851%09%23FFFFFF,red/K05860%09%23FFFFFF,red/K02183%09%23FFFFFF,red/K08043%09%23FFFFFF,red/K04144%09%23FFFFFF,red/K04224%09%23FFFFFF,red/K04852%09%23FFFFFF,red/K04323%09%23FFFFFF,red/K041…
hsa04514	Cell adhesion molecules (CAMs)	Environmental Information Processing	Signaling molecules and interaction	99	142	0.00635163	0.166456	ENSG00000166086(JAM3),ENSG00000204525(HLA-C),ENSG00000182985(CADM1),ENSG00000066405(CLDN18),ENSG00000091409(ITGA6),ENSG00000159261(CLDN14),ENSG00000115232(ITGA4),ENSG00000177300(CLDN22),ENSG00000108622(ICAM2),ENSG00000158887(MPZ),ENSG00000162706(CADM3),ENSG00000261371(PECAM1),ENSG00000130202(NECTIN2),ENSG00000163347(CLDN1),ENSG00000090339(ICAM1),ENSG00000013725(CD6),ENSG00000156284(CLDN8),ENSG000…	http://www.kegg.jp/kegg-bin/show_pathway?map04514/K06797%09%23FFFFFF,red/K06548%09%23FFFFFF,red/K06523%09%23FFFFFF,red/K06474%09%23FFFFFF,red/K06710%09%23FFFFFF,red/K06087%09%23FFFFFF,red/K06487%09%23FFFFFF,red/K06531%09%23FFFFFF,red/K05718%09%23FFFFFF,red/K16360%09%23FFFFFF,red/K06483%09%23FFFFFF,red/K06770%09%23FFFFFF,red/K06591%09%23FFFFFF,red/K06780%09%23FFFFFF,red/K06539%09%23FFFFFF,red/K064…
hsa04070	Phosphatidylinositol signaling system	Environmental Information Processing	Signal transduction	71	99	0.00682399	0.166456	ENSG00000101290(CDS2),ENSG00000115020(PIKFYVE),ENSG00000087053(MTMR2),ENSG00000168918(INPP5D),ENSG00000274588(DGKK),ENSG00000157680(DGKI),ENSG00000040933(INPP4A),ENSG00000178372(CALML5),ENSG00000038210(PI4K2B),ENSG00000165458(INPPL1),ENSG00000154229(PRKCA),ENSG00000276293(PIP4K2B),ENSG00000166501(PRKCB),ENSG00000077044(DGKD),ENSG00000126583(PRKCG),ENSG00000163624(CDS1),ENSG00000178363(CALML3),ENS…	http://www.kegg.jp/kegg-bin/show_pathway?map04070/K01109%09%23FFFFFF,red/K04960%09%23FFFFFF,red/K18082%09%23FFFFFF,red/K02649%09%23FFFFFF,red/K05858%09%23FFFFFF,red/K00888%09%23FFFFFF,red/K00914%09%23FFFFFF,red/K00920%09%23FFFFFF,red/K05857%09%23FFFFFF,red/K05860%09%23FFFFFF,red/K02183%09%23FFFFFF,red/K01116%09%23FFFFFF,red/K00999%09%23FFFFFF,red/K20278%09%23FFFFFF,red/K01108%09%23FFFFFF,red/K130…
hsa04750	Inflammatory mediator regulation of TRP channels	Organismal Systems	Sensory system	71	99	0.00682399	0.166456	ENSG00000017427(IGF1),ENSG00000168398(BDKRB2),ENSG00000129467(ADCY4),ENSG00000175591(P2RY2),ENSG00000213639(PPP1CB),ENSG00000147246(HTR2C),ENSG00000134259(NGF),ENSG00000125538(IL1B),ENSG00000178372(CALML5),ENSG00000154229(PRKCA),ENSG00000034152(MAP2K3),ENSG00000156711(MAPK13),ENSG00000196639(HRH1),ENSG00000166501(PRKCB),ENSG00000126583(PRKCG),ENSG00000197122(SRC),ENSG00000178363(CALML3),ENSG00000…	http://www.kegg.jp/kegg-bin/show_pathway?map04750/K04832%09%23FFFFFF,red/K08047%09%23FFFFFF,red/K04960%09%23FFFFFF,red/K18050%09%23FFFFFF,red/K04519%09%23FFFFFF,red/K02649%09%23FFFFFF,red/K05858%09%23FFFFFF,red/K04972%09%23FFFFFF,red/K04432%09%23FFFFFF,red/K04831%09%23FFFFFF,red/K07418%09%23FFFFFF,red/K08043%09%23FFFFFF,red/K02183%09%23FFFFFF,red/K01116%09%23FFFFFF,red/K04386%09%23FFFFFF,red/K080…
hsa04728	Dopaminergic synapse	Organismal Systems	Nervous system	91	130	0.0072813	0.166456	ENSG00000105568(PPP2R1A),ENSG00000148408(CACNA1B),ENSG00000105221(AKT2),ENSG00000178372(CALML5),ENSG00000155980(KIF5A),ENSG00000162188(GNG3),ENSG00000166501(PRKCB),ENSG00000065135(GNAI3),ENSG00000126583(PRKCG),ENSG00000165646(SLC18A2),ENSG00000120457(KCNJ5),ENSG00000101333(PLCB4),ENSG00000162989(KCNJ3),ENSG00000060566(CREB3L3),ENSG00000050748(MAPK9),ENSG00000167083(GNGT2),ENSG00000125675(GRIA3),E…	http://www.kegg.jp/kegg-bin/show_pathway?map04728/K04347%09%23FFFFFF,red/K04630%09%23FFFFFF,red/K04960%09%23FFFFFF,red/K05000%09%23FFFFFF,red/K00545%09%23FFFFFF,red/K05858%09%23FFFFFF,red/K04850%09%23FFFFFF,red/K04999%09%23FFFFFF,red/K04851%09%23FFFFFF,red/K04147%09%23FFFFFF,red/K04546%09%23FFFFFF,red/K02183%09%23FFFFFF,red/K04145%09%23FFFFFF,red/K07826%09%23FFFFFF,red/K15494%09%23FFFFFF,red/K041…
hsa05032	Morphine addiction	Human Diseases	Substance dependence	65	90	0.0072933	0.166456	ENSG00000148408(CACNA1B),ENSG00000114353(GNAI2),ENSG00000129467(ADCY4),ENSG00000198873(GRK5),ENSG00000163285(GABRG1),ENSG00000152270(PDE3B),ENSG00000186642(PDE2A),ENSG00000154229(PRKCA),ENSG00000141837(CACNA1A),ENSG00000127955(GNAI1),ENSG00000162188(GNG3),ENSG00000113231(PDE8B),ENSG00000172572(PDE3A),ENSG00000166501(PRKCB),ENSG00000065135(GNAI3),ENSG00000126583(PRKCG),ENSG00000011677(GABRA3),ENSG…	http://www.kegg.jp/kegg-bin/show_pathway?map05032/K04347%09%23FFFFFF,red/K08047%09%23FFFFFF,red/K04630%09%23FFFFFF,red/K05000%09%23FFFFFF,red/K15015%09%23FFFFFF,red/K13293%09%23FFFFFF,red/K04999%09%23FFFFFF,red/K04546%09%23FFFFFF,red/K08043%09%23FFFFFF,red/K07826%09%23FFFFFF,red/K04144%09%23FFFFFF,red/K05002%09%23FFFFFF,red/K08042%09%23FFFFFF,red/K05186%09%23FFFFFF,red/K08045%09%23FFFFFF,red/K042…
hsa04668	TNF signaling pathway	Environmental Information Processing	Signal transduction	76	107	0.00773014	0.166456	ENSG00000131323(TRAF3),ENSG00000076984(MAP2K7),ENSG00000157227(MMP14),ENSG00000169245(CXCL10),ENSG00000104365(IKBKB),ENSG00000026103(FAS),ENSG00000006210(CX3CL1),ENSG00000105221(AKT2),ENSG00000157613(CREB3L1),ENSG00000064012(CASP8),ENSG00000069399(BCL3),ENSG00000156735(BAG4),ENSG00000056558(TRAF1),ENSG00000028137(TNFRSF1B),ENSG00000169032(MAP2K1),ENSG00000090339(ICAM1),ENSG00000125538(IL1B),ENSG0…	http://www.kegg.jp/kegg-bin/show_pathway?map04668/K16510%09%23FFFFFF,red/K12793%09%23FFFFFF,red/K11987%09%23FFFFFF,red/K04467%09%23FFFFFF,red/K04432%09%23FFFFFF,red/K04734%09%23FFFFFF,red/K04724%09%23FFFFFF,red/K09047%09%23FFFFFF,red/K04431%09%23FFFFFF,red/K05632%09%23FFFFFF,red/K04430%09%23FFFFFF,red/K17065%09%23FFFFFF,red/K04440%09%23FFFFFF,red/K10165%09%23FFFFFF,red/K10048%09%23FFFFFF,red/K077…
hsa04725	Cholinergic synapse	Organismal Systems	Nervous system	79	112	0.00885182	0.178696	ENSG00000148408(CACNA1B),ENSG00000276231(PIK3R6),ENSG00000114353(GNAI2),ENSG00000129467(ADCY4),ENSG00000105221(AKT2),ENSG00000157613(CREB3L1),ENSG00000075043(KCNQ2),ENSG00000169032(MAP2K1),ENSG00000141506(PIK3R5),ENSG00000160716(CHRNB2),ENSG00000154229(PRKCA),ENSG00000141837(CACNA1A),ENSG00000127955(GNAI1),ENSG00000162188(GNG3),ENSG00000166501(PRKCB),ENSG00000065135(GNAI3),ENSG00000126583(PRKCG),…	http://www.kegg.jp/kegg-bin/show_pathway?map04725/K04347%09%23FFFFFF,red/K08047%09%23FFFFFF,red/K04960%09%23FFFFFF,red/K04806%09%23FFFFFF,red/K04850%09%23FFFFFF,red/K04851%09%23FFFFFF,red/K04546%09%23FFFFFF,red/K08043%09%23FFFFFF,red/K14387%09%23FFFFFF,red/K09047%09%23FFFFFF,red/K08042%09%23FFFFFF,red/K04930%09%23FFFFFF,red/K07828%09%23FFFFFF,red/K04813%09%23FFFFFF,red/K07825%09%23FFFFFF,red/K058…
hsa05142	Chagas disease (American trypanosomiasis)	Human Diseases	Infectious diseases: Parasitic	71	100	0.00998914	0.189547	ENSG00000105568(PPP2R1A),ENSG00000104365(IKBKB),ENSG00000026103(FAS),ENSG00000092969(TGFB2),ENSG00000105221(AKT2),ENSG00000064012(CASP8),ENSG00000106366(SERPINE1),ENSG00000065135(GNAI3),ENSG00000105329(AC011462.1),ENSG00000136869(TLR4),ENSG00000105647(PIK3R2),ENSG00000101333(PLCB4),ENSG00000169429(CXCL8),ENSG00000060558(GNA15),ENSG00000050748(MAPK9),ENSG00000159640(ACE),ENSG00000198001(IRAK4),ENS…	http://www.kegg.jp/kegg-bin/show_pathway?map05142/K05425%09%23FFFFFF,red/K03990%09%23FFFFFF,red/K04630%09%23FFFFFF,red/K04687%09%23FFFFFF,red/K04519%09%23FFFFFF,red/K02649%09%23FFFFFF,red/K05406%09%23FFFFFF,red/K05858%09%23FFFFFF,red/K04388%09%23FFFFFF,red/K06451%09%23FFFFFF,red/K04467%09%23FFFFFF,red/K04734%09%23FFFFFF,red/K04724%09%23FFFFFF,red/K04500%09%23FFFFFF,red/K05443%09%23FFFFFF,red/K101…
hsa04380	Osteoclast differentiation	Organismal Systems	Development	87	125	0.0108293	0.189547	ENSG00000076984(MAP2K7),ENSG00000187098(MITF),ENSG00000104365(IKBKB),ENSG00000135605(TEC),ENSG00000092969(TGFB2),ENSG00000105221(AKT2),ENSG00000142166(IFNAR1),ENSG00000169032(MAP2K1),ENSG00000188386(PPP3R2),ENSG00000104974(LILRA1),ENSG00000158517(NCF1),ENSG00000075426(FOSL2),ENSG00000125538(IL1B),ENSG00000156711(MAPK13),ENSG00000072694(FCGR2B),ENSG00000004948(CALCR),ENSG00000104856(RELB),ENSG0000…	http://www.kegg.jp/kegg-bin/show_pathway?map04380/K07370%09%23FFFFFF,red/K04388%09%23FFFFFF,red/K04467%09%23FFFFFF,red/K07364%09%23FFFFFF,red/K04734%09%23FFFFFF,red/K04386%09%23FFFFFF,red/K09438%09%23FFFFFF,red/K08010%09%23FFFFFF,red/K09455%09%23FFFFFF,red/K04431%09%23FFFFFF,red/K04440%09%23FFFFFF,red/K07361%09%23FFFFFF,red/K04446%09%23FFFFFF,red/K17332%09%23FFFFFF,red/K06463%09%23FFFFFF,red/K058…
hsa05226	Gastric cancer	Human Diseases	Cancers: Specific types	101	147	0.0113184	0.189547	ENSG00000105989(WNT2),ENSG00000077092(RARB),ENSG00000070193(FGF10),ENSG00000139687(RB1),ENSG00000204231(RXRB),ENSG00000115596(WNT6),ENSG00000135925(WNT10A),ENSG00000030110(BAK1),ENSG00000092969(TGFB2),ENSG00000105221(AKT2),ENSG00000122008(POLK),ENSG00000154764(WNT7A),ENSG00000169032(MAP2K1),ENSG00000070388(FGF22),ENSG00000110092(CCND1),ENSG00000146648(EGFR),ENSG00000082701(GSK3B),ENSG00000115266(…	http://www.kegg.jp/kegg-bin/show_pathway?map05226/K02206%09%23FFFFFF,red/K02235%09%23FFFFFF,red/K01384%09%23FFFFFF,red/K04503%09%23FFFFFF,red/K02329%09%23FFFFFF,red/K03511%09%23FFFFFF,red/K06624%09%23FFFFFF,red/K04388%09%23FFFFFF,red/K06625%09%23FFFFFF,red/K11126%09%23FFFFFF,red/K01357%09%23FFFFFF,red/K06626%09%23FFFFFF,red/K00312%09%23FFFFFF,red/K14021%09%23FFFFFF,red/K05691%09%23FFFFFF,red/K078…
hsa05033	Nicotine addiction	Human Diseases	Substance dependence	31	40	0.0123063	0.189547	ENSG00000148408(CACNA1B),ENSG00000163285(GABRG1),ENSG00000160716(CHRNB2),ENSG00000141837(CACNA1A),ENSG00000011677(GABRA3),ENSG00000145863(GABRA6),ENSG00000094755(GABRP),ENSG00000273079(GRIN2B),ENSG00000179520(SLC17A8),ENSG00000101438(SLC32A1),ENSG00000268089(GABRQ),ENSG00000175344(CHRNA7),ENSG00000101204(CHRNA4),ENSG00000146276(GABRR1),ENSG00000151834(GABRA2),ENSG00000186297(GABRA5),ENSG000001256…	http://www.kegg.jp/kegg-bin/show_pathway?map05033/K04849%09%23FFFFFF,red/K04806%09%23FFFFFF,red/K05184%09%23FFFFFF,red/K15015%09%23FFFFFF,red/K05213%09%23FFFFFF,red/K05208%09%23FFFFFF,red/K04809%09%23FFFFFF,red/K05190%09%23FFFFFF,red/K04808%09%23FFFFFF,red/K05197%09%23FFFFFF,red/K05181%09%23FFFFFF,red/K05199%09%23FFFFFF,red/K05186%09%23FFFFFF,red/K05200%09%23FFFFFF,red/K05210%09%23FFFFFF,red/K048…
hsa04390	Hippo signaling pathway	Environmental Information Processing	Signal transduction	104	152	0.0123235	0.189547	ENSG00000105568(PPP2R1A),ENSG00000144791(LIMD1),ENSG00000105989(WNT2),ENSG00000115596(WNT6),ENSG00000078900(TP73),ENSG00000135925(WNT10A),ENSG00000163558(PRKCI),ENSG00000082458(DLG3),ENSG00000092969(TGFB2),ENSG00000128245(YWHAH),ENSG00000154764(WNT7A),ENSG00000131899(LLGL1),ENSG00000106366(SERPINE1),ENSG00000213639(PPP1CB),ENSG00000143869(GDF7),ENSG00000074047(GLI2),ENSG00000110092(CCND1),ENSG000…	http://www.kegg.jp/kegg-bin/show_pathway?map04390/K02235%09%23FFFFFF,red/K01384%09%23FFFFFF,red/K04503%09%23FFFFFF,red/K13578%09%23FFFFFF,red/K02329%09%23FFFFFF,red/K04388%09%23FFFFFF,red/K01357%09%23FFFFFF,red/K20013%09%23FFFFFF,red/K04664%09%23FFFFFF,red/K16819%09%23FFFFFF,red/K00312%09%23FFFFFF,red/K04673%09%23FFFFFF,red/K09850%09%23FFFFFF,red/K05706%09%23FFFFFF,red/K05691%09%23FFFFFF,red/K024…
hsa04961	Endocrine and other factor-regulated calcium reabsorption	Organismal Systems	Excretory system	34	45	0.0169937	0.249499	ENSG00000160801(PTH1R),ENSG00000042753(AP2S1),ENSG00000175416(CLTB),ENSG00000141367(CLTC),ENSG00000137731(FXYD2),ENSG00000166501(PRKCB),ENSG00000126583(PRKCG),ENSG00000101333(PLCB4),ENSG00000143153(ATP1B1),ENSG00000018625(ATP1A2),ENSG00000101892(ATP1B4),ENSG00000006125(AP2B1),ENSG00000122705(CLTA),ENSG00000133116(KL),ENSG00000091831(ESR1),ENSG00000137841(PLCB2),ENSG00000182621(PLCB1),ENSG00000103…	http://www.kegg.jp/kegg-bin/show_pathway?map04961/K19663%09%23FFFFFF,red/K04644%09%23FFFFFF,red/K07904%09%23FFFFFF,red/K14757%09%23FFFFFF,red/K04645%09%23FFFFFF,red/K04585%09%23FFFFFF,red/K11827%09%23FFFFFF,red/K05858%09%23FFFFFF,red/K03916%09%23FFFFFF,red/K04634%09%23FFFFFF,red/K04974%09%23FFFFFF,red/K08550%09%23FFFFFF,red/K02677%09%23FFFFFF,red/K01540%09%23FFFFFF,red/K04646%09%23FFFFFF,red/K015…
hsa05410	Hypertrophic cardiomyopathy (HCM)	Human Diseases	Cardiovascular diseases	57	80	0.0177968	0.249929	ENSG00000017427(IGF1),ENSG00000091409(ITGA6),ENSG00000173402(DAG1),ENSG00000137809(ITGA11),ENSG00000175084(DES),ENSG00000092969(TGFB2),ENSG00000115232(ITGA4),ENSG00000161638(ITGA5),ENSG00000170624(SGCD),ENSG00000102119(EMD),ENSG00000114854(TNNC1),ENSG00000163069(SGCB),ENSG00000213949(ITGA1),ENSG00000142408(CACNG8),ENSG00000160808(MYL3),ENSG00000075461(CACNG4),ENSG00000102683(SGCG),ENSG00000198947…	http://www.kegg.jp/kegg-bin/show_pathway?map05410/K04873%09%23FFFFFF,red/K04863%09%23FFFFFF,red/K12564%09%23FFFFFF,red/K06265%09%23FFFFFF,red/K04850%09%23FFFFFF,red/K04865%09%23FFFFFF,red/K04851%09%23FFFFFF,red/K06487%09%23FFFFFF,red/K06483%09%23FFFFFF,red/K13375%09%23FFFFFF,red/K12569%09%23FFFFFF,red/K04868%09%23FFFFFF,red/K06585%09%23FFFFFF,red/K06591%09%23FFFFFF,red/K07200%09%23FFFFFF,red/K065…
hsa04115	p53 signaling pathway	Cellular Processes	Cell growth and death	51	71	0.0193068	0.259837	ENSG00000078900(TP73),ENSG00000026103(FAS),ENSG00000141682(PMAIP1),ENSG00000042286(AIFM2),ENSG00000064012(CASP8),ENSG00000106366(SERPINE1),ENSG00000075218(GTSE1),ENSG00000110092(CCND1),ENSG00000172115(CYCS),ENSG00000206075(SERPINB5),ENSG00000105327(BBC3),ENSG00000124762(CDKN1A),ENSG00000171848(RRM2),ENSG00000105810(CDK6),ENSG00000080546(SESN1),ENSG00000112378(PERP),ENSG00000120471(TP53AIP1),ENSG0…	http://www.kegg.jp/kegg-bin/show_pathway?map04115/K02206%09%23FFFFFF,red/K02091%09%23FFFFFF,red/K04503%09%23FFFFFF,red/K10139%09%23FFFFFF,red/K10808%09%23FFFFFF,red/K06625%09%23FFFFFF,red/K06626%09%23FFFFFF,red/K10127%09%23FFFFFF,red/K04506%09%23FFFFFF,red/K22745%09%23FFFFFF,red/K10151%09%23FFFFFF,red/K03982%09%23FFFFFF,red/K10145%09%23FFFFFF,red/K10138%09%23FFFFFF,red/K19748%09%23FFFFFF,red/K101…
hsa04727	GABAergic synapse	Organismal Systems	Nervous system	60	85	0.0204541	0.263306	ENSG00000148408(CACNA1B),ENSG00000129467(ADCY4),ENSG00000114353(GNAI2),ENSG00000163285(GABRG1),ENSG00000115896(PLCL1),ENSG00000154229(PRKCA),ENSG00000141837(CACNA1A),ENSG00000127955(GNAI1),ENSG00000162188(GNG3),ENSG00000166501(PRKCB),ENSG00000065135(GNAI3),ENSG00000126583(PRKCG),ENSG00000197122(SRC),ENSG00000011677(GABRA3),ENSG00000145863(GABRA6),ENSG00000094755(GABRP),ENSG00000101438(SLC32A1),EN…	http://www.kegg.jp/kegg-bin/show_pathway?map04727/K04347%09%23FFFFFF,red/K08047%09%23FFFFFF,red/K04630%09%23FFFFFF,red/K05000%09%23FFFFFF,red/K15015%09%23FFFFFF,red/K04850%09%23FFFFFF,red/K04851%09%23FFFFFF,red/K04546%09%23FFFFFF,red/K08043%09%23FFFFFF,red/K08341%09%23FFFFFF,red/K07826%09%23FFFFFF,red/K06027%09%23FFFFFF,red/K08042%09%23FFFFFF,red/K05186%09%23FFFFFF,red/K13524%09%23FFFFFF,red/K080…
hsa04014	Ras signaling pathway	Environmental Information Processing	Signal transduction	153	232	0.0211949	0.263306	ENSG00000156299(TIAM1),ENSG00000017427(IGF1),ENSG00000070193(FGF10),ENSG00000070831(CDC42),ENSG00000104365(IKBKB),ENSG00000169750(RAC3),ENSG00000105221(AKT2),ENSG00000097007(ABL1),ENSG00000183735(TBK1),ENSG00000254647(INS),ENSG00000145715(RASA1),ENSG00000169032(MAP2K1),ENSG00000112685(EXOC2),ENSG00000243364(EFNA4),ENSG00000145431(PDGFC),ENSG00000070388(FGF22),ENSG00000134259(NGF),ENSG00000178372(…	http://www.kegg.jp/kegg-bin/show_pathway?map04014/K04347%09%23FFFFFF,red/K12457%09%23FFFFFF,red/K04526%09%23FFFFFF,red/K07362%09%23FFFFFF,red/K07861%09%23FFFFFF,red/K07941%09%23FFFFFF,red/K04467%09%23FFFFFF,red/K04360%09%23FFFFFF,red/K04546%09%23FFFFFF,red/K05860%09%23FFFFFF,red/K02183%09%23FFFFFF,red/K07835%09%23FFFFFF,red/K17638%09%23FFFFFF,red/K09850%09%23FFFFFF,red/K05087%09%23FFFFFF,red/K078…
hsa05414	Dilated cardiomyopathy (DCM)	Human Diseases	Cardiovascular diseases	59	84	0.0248413	0.297176	ENSG00000017427(IGF1),ENSG00000091409(ITGA6),ENSG00000173402(DAG1),ENSG00000129467(ADCY4),ENSG00000137809(ITGA11),ENSG00000175084(DES),ENSG00000092969(TGFB2),ENSG00000115232(ITGA4),ENSG00000161638(ITGA5),ENSG00000170624(SGCD),ENSG00000102119(EMD),ENSG00000114854(TNNC1),ENSG00000163069(SGCB),ENSG00000213949(ITGA1),ENSG00000142408(CACNG8),ENSG00000160808(MYL3),ENSG00000075461(CACNG4),ENSG0000010268…	http://www.kegg.jp/kegg-bin/show_pathway?map05414/K04873%09%23FFFFFF,red/K08047%09%23FFFFFF,red/K04863%09%23FFFFFF,red/K12564%09%23FFFFFF,red/K06265%09%23FFFFFF,red/K04850%09%23FFFFFF,red/K04865%09%23FFFFFF,red/K04851%09%23FFFFFF,red/K06487%09%23FFFFFF,red/K08043%09%23FFFFFF,red/K06483%09%23FFFFFF,red/K08042%09%23FFFFFF,red/K13375%09%23FFFFFF,red/K08045%09%23FFFFFF,red/K12569%09%23FFFFFF,red/K048…
hsa04928	Parathyroid hormone synthesis, secretion and action	Organismal Systems	Endocrine system	73	106	0.0263795	0.304139	ENSG00000160801(PTH1R),ENSG00000157227(MMP14),ENSG00000204231(RXRB),ENSG00000068305(MEF2A),ENSG00000156103(MMP16),ENSG00000114353(GNAI2),ENSG00000129467(ADCY4),ENSG00000008516(MMP25),ENSG00000152266(PTH),ENSG00000127412(TRPV5),ENSG00000111424(VDR),ENSG00000157613(CREB3L1),ENSG00000146535(GNA12),ENSG00000113070(HBEGF),ENSG00000087494(PTHLH),ENSG00000169032(MAP2K1),ENSG00000137745(MMP13),ENSG000000…	http://www.kegg.jp/kegg-bin/show_pathway?map04928/K08047%09%23FFFFFF,red/K04630%09%23FFFFFF,red/K04960%09%23FFFFFF,red/K08523%09%23FFFFFF,red/K04612%09%23FFFFFF,red/K09260%09%23FFFFFF,red/K05858%09%23FFFFFF,red/K13293%09%23FFFFFF,red/K13365%09%23FFFFFF,red/K06625%09%23FFFFFF,red/K12330%09%23FFFFFF,red/K12331%09%23FFFFFF,red/K08043%09%23FFFFFF,red/K07997%09%23FFFFFF,red/K08002%09%23FFFFFF,red/K090…
hsa04072	Phospholipase D signaling pathway	Environmental Information Processing	Signal transduction	97	144	0.0278408	0.304139	ENSG00000155189(AGPAT5),ENSG00000180871(CXCR2),ENSG00000276231(PIK3R6),ENSG00000064547(LPAR2),ENSG00000129467(ADCY4),ENSG00000144891(AGTR1),ENSG00000105221(AKT2),ENSG00000196277(GRM7),ENSG00000274588(DGKK),ENSG00000146535(GNA12),ENSG00000157680(DGKI),ENSG00000254647(INS),ENSG00000169032(MAP2K1),ENSG00000149534(MS4A2),ENSG00000141506(PIK3R5),ENSG00000163464(CXCR1),ENSG00000145431(PDGFC),ENSG000001…	http://www.kegg.jp/kegg-bin/show_pathway?map04072/K08047%09%23FFFFFF,red/K04526%09%23FFFFFF,red/K07941%09%23FFFFFF,red/K04289%09%23FFFFFF,red/K07937%09%23FFFFFF,red/K08014%09%23FFFFFF,red/K04351%09%23FFFFFF,red/K08043%09%23FFFFFF,red/K07835%09%23FFFFFF,red/K04175%09%23FFFFFF,red/K08042%09%23FFFFFF,red/K04166%09%23FFFFFF,red/K07828%09%23FFFFFF,red/K08090%09%23FFFFFF,red/K04262%09%23FFFFFF,red/K011…
hsa04926	Relaxin signaling pathway	Organismal Systems	Endocrine system	88	130	0.029587	0.304139	ENSG00000087245(MMP2),ENSG00000076984(MAP2K7),ENSG00000129467(ADCY4),ENSG00000114353(GNAI2),ENSG00000105221(AKT2),ENSG00000157613(CREB3L1),ENSG00000169032(MAP2K1),ENSG00000137745(MMP13),ENSG00000133105(RXFP2),ENSG00000248099(INSL3),ENSG00000146648(EGFR),ENSG00000154229(PRKCA),ENSG00000156711(MAPK13),ENSG00000127955(GNAI1),ENSG00000162188(GNG3),ENSG00000065135(GNAI3),ENSG00000197122(SRC),ENSG00000…	http://www.kegg.jp/kegg-bin/show_pathway?map04926/K04347%09%23FFFFFF,red/K08047%09%23FFFFFF,red/K19720%09%23FFFFFF,red/K01398%09%23FFFFFF,red/K04388%09%23FFFFFF,red/K04546%09%23FFFFFF,red/K04734%09%23FFFFFF,red/K08043%09%23FFFFFF,red/K09047%09%23FFFFFF,red/K08042%09%23FFFFFF,red/K06237%09%23FFFFFF,red/K07828%09%23FFFFFF,red/K04431%09%23FFFFFF,red/K04430%09%23FFFFFF,red/K04440%09%23FFFFFF,red/K057…
hsa04350	TGF-beta signaling pathway	Environmental Information Processing	Signal transduction	58	83	0.030044	0.304139	ENSG00000105568(PPP2R1A),ENSG00000163083(INHBB),ENSG00000120693(SMAD9),ENSG00000158747(NBL1),ENSG00000092969(TGFB2),ENSG00000114739(ACVR2B),ENSG00000100387(RBX1),ENSG00000117318(ID3),ENSG00000164093(PITX2),ENSG00000143869(GDF7),ENSG00000198176(TFDP1),ENSG00000105329(AC011462.1),ENSG00000141646(SMAD4),ENSG00000136997(MYC),ENSG00000157077(ZFYVE9),ENSG00000175634(RPS6KB2),ENSG00000115170(ACVR1),ENSG…	http://www.kegg.jp/kegg-bin/show_pathway?map04350/K04687%09%23FFFFFF,red/K13578%09%23FFFFFF,red/K04671%09%23FFFFFF,red/K04388%09%23FFFFFF,red/K04500%09%23FFFFFF,red/K04658%09%23FFFFFF,red/K20013%09%23FFFFFF,red/K04664%09%23FFFFFF,red/K17695%09%23FFFFFF,red/K04673%09%23FFFFFF,red/K13375%09%23FFFFFF,red/K08121%09%23FFFFFF,red/K04684%09%23FFFFFF,red/K13596%09%23FFFFFF,red/K22688%09%23FFFFFF,red/K044…
hsa04010	MAPK signaling pathway	Environmental Information Processing	Signal transduction	191	295	0.0301314	0.304139	ENSG00000017427(IGF1),ENSG00000076984(MAP2K7),ENSG00000162889(MAPKAPK2),ENSG00000070193(FGF10),ENSG00000070831(CDC42),ENSG00000164086(DUSP7),ENSG00000148408(CACNA1B),ENSG00000104365(IKBKB),ENSG00000026103(FAS),ENSG00000173327(MAP3K11),ENSG00000101224(CDC25B),ENSG00000139318(DUSP6),ENSG00000169750(RAC3),ENSG00000105221(AKT2),ENSG00000092969(TGFB2),ENSG00000146535(GNA12),ENSG00000254647(INS),ENSG00…	http://www.kegg.jp/kegg-bin/show_pathway?map04010/K04347%09%23FFFFFF,red/K12457%09%23FFFFFF,red/K04428%09%23FFFFFF,red/K04850%09%23FFFFFF,red/K04851%09%23FFFFFF,red/K04360%09%23FFFFFF,red/K04432%09%23FFFFFF,red/K04386%09%23FFFFFF,red/K05087%09%23FFFFFF,red/K04430%09%23FFFFFF,red/K04440%09%23FFFFFF,red/K04446%09%23FFFFFF,red/K05093%09%23FFFFFF,red/K09784%09%23FFFFFF,red/K05083%09%23FFFFFF,red/K054…
hsa05212	Pancreatic cancer	Human Diseases	Cancers: Specific types	52	74	0.0335111	0.315528	ENSG00000139687(RB1),ENSG00000104365(IKBKB),ENSG00000030110(BAK1),ENSG00000169750(RAC3),ENSG00000092969(TGFB2),ENSG00000105221(AKT2),ENSG00000122008(POLK),ENSG00000110092(CCND1),ENSG00000146648(EGFR),ENSG00000105329(AC011462.1),ENSG00000105647(PIK3R2),ENSG00000124762(CDKN1A),ENSG00000105810(CDK6),ENSG00000198793(MTOR),ENSG00000050748(MAPK9),ENSG00000139618(BRCA2),ENSG00000134574(DDB2),ENSG0000017…	http://www.kegg.jp/kegg-bin/show_pathway?map05212/K02091%09%23FFFFFF,red/K04503%09%23FFFFFF,red/K07861%09%23FFFFFF,red/K02158%09%23FFFFFF,red/K06618%09%23FFFFFF,red/K02649%09%23FFFFFF,red/K04388%09%23FFFFFF,red/K03511%09%23FFFFFF,red/K06625%09%23FFFFFF,red/K04467%09%23FFFFFF,red/K07835%09%23FFFFFF,red/K04500%09%23FFFFFF,red/K08773%09%23FFFFFF,red/K06620%09%23FFFFFF,red/K13375%09%23FFFFFF,red/K140…
hsa05231	Choline metabolism in cancer	Human Diseases	Cancers: Overview	68	99	0.0339377	0.315528	ENSG00000100644(HIF1A),ENSG00000146477(SLC22A3),ENSG00000169750(RAC3),ENSG00000105221(AKT2),ENSG00000204385(SLC44A4),ENSG00000274588(DGKK),ENSG00000157680(DGKI),ENSG00000137968(SLC44A5),ENSG00000187840(EIF4EBP1),ENSG00000169032(MAP2K1),ENSG00000140992(PDPK1),ENSG00000145431(PDGFC),ENSG00000146648(EGFR),ENSG00000154229(PRKCA),ENSG00000170962(PDGFD),ENSG00000162407(PLPP3),ENSG00000166501(PRKCB),ENS…	http://www.kegg.jp/kegg-bin/show_pathway?map05231/K07861%09%23FFFFFF,red/K05747%09%23FFFFFF,red/K02649%09%23FFFFFF,red/K06515%09%23FFFFFF,red/K07205%09%23FFFFFF,red/K05753%09%23FFFFFF,red/K06276%09%23FFFFFF,red/K00994%09%23FFFFFF,red/K14387%09%23FFFFFF,red/K08268%09%23FFFFFF,red/K01116%09%23FFFFFF,red/K15377%09%23FFFFFF,red/K04363%09%23FFFFFF,red/K04684%09%23FFFFFF,red/K07828%09%23FFFFFF,red/K186…
hsa04068	FoxO signaling pathway	Environmental Information Processing	Signal transduction	87	129	0.0344532	0.315528	ENSG00000017427(IGF1),ENSG00000104365(IKBKB),ENSG00000103942(HOMER2),ENSG00000105221(AKT2),ENSG00000092969(TGFB2),ENSG00000254647(INS),ENSG00000169032(MAP2K1),ENSG00000140992(PDPK1),ENSG00000110092(CCND1),ENSG00000127528(KLF2),ENSG00000152413(HOMER1),ENSG00000146648(EGFR),ENSG00000156711(MAPK13),ENSG00000111276(CDKN1B),ENSG00000111725(PRKAB1),ENSG00000118689(FOXO3),ENSG00000115592(PRKAG3),ENSG000…	http://www.kegg.jp/kegg-bin/show_pathway?map04068/K02206%09%23FFFFFF,red/K17845%09%23FFFFFF,red/K11431%09%23FFFFFF,red/K04526%09%23FFFFFF,red/K04503%09%23FFFFFF,red/K08862%09%23FFFFFF,red/K04388%09%23FFFFFF,red/K06624%09%23FFFFFF,red/K06625%09%23FFFFFF,red/K04467%09%23FFFFFF,red/K07191%09%23FFFFFF,red/K07201%09%23FFFFFF,red/K09385%09%23FFFFFF,red/K05087%09%23FFFFFF,red/K07828%09%23FFFFFF,red/K044…
hsa01522	Endocrine resistance	Human Diseases	Drug resistance: Antineoplastic	66	96	0.0353586	0.315528	ENSG00000017427(IGF1),ENSG00000184916(JAG2),ENSG00000087245(MMP2),ENSG00000142453(CARM1),ENSG00000139687(RB1),ENSG00000124151(NCOA3),ENSG00000170345(FOS),ENSG00000112062(MAPK14),ENSG00000133703(KRAS),ENSG00000129467(ADCY4),ENSG00000105221(AKT2),ENSG00000002330(BAD),ENSG00000113070(HBEGF),ENSG00000135446(CDK4),ENSG00000087460(GNAS),ENSG00000171608(PIK3CD),ENSG00000115904(SOS1),ENSG00000173175(ADCY…	http://www.kegg.jp/kegg-bin/show_pathway?map01522/K08551%09%23FFFFFF,red/K08047%09%23FFFFFF,red/K17447%09%23FFFFFF,red/K04503%09%23FFFFFF,red/K05931%09%23FFFFFF,red/K02158%09%23FFFFFF,red/K08523%09%23FFFFFF,red/K06618%09%23FFFFFF,red/K02649%09%23FFFFFF,red/K01398%09%23FFFFFF,red/K06624%09%23FFFFFF,red/K06625%09%23FFFFFF,red/K08043%09%23FFFFFF,red/K06620%09%23FFFFFF,red/K08550%09%23FFFFFF,red/K080…
hsa00512	Mucin type O-glycan biosynthesis	Metabolism	Glycan biosynthesis and metabolism	23	30	0.0366729	0.315528	ENSG00000100626(GALNT16),ENSG00000143641(GALNT2),ENSG00000109586(GALNT7),ENSG00000119514(GALNT12),ENSG00000136542(GALNT5),ENSG00000174473(GALNTL6),ENSG00000164574(GALNT10),ENSG00000110328(GALNT18),ENSG00000106392(C1GALT1),ENSG00000198488(B3GNT6),ENSG00000158470(B4GALT5),ENSG00000139629(GALNT6),ENSG00000185274(GALNT17),ENSG00000176928(GCNT4),ENSG00000106648(GALNTL5),ENSG00000259075(POC1B-GALNT4),E…	http://www.kegg.jp/kegg-bin/show_pathway?map00512/K09663%09%23FFFFFF,red/K00739%09%23FFFFFF,red/K00731%09%23FFFFFF,red/K00710%09%23FFFFFF,red/K00780%09%23FFFFFF,red/K09905%09%23FFFFFF,red/K00727%09%23FFFFFF,red/K09662%09%23FFFFFF,red/K03368%09%23FFFFFF,red/
hsa00051	Fructose and mannose metabolism	Metabolism	Carbohydrate metabolism	25	33	0.0371209	0.315528	ENSG00000152556(PFKM),ENSG00000112699(GMDS),ENSG00000138030(KHK),ENSG00000156510(HKDC1),ENSG00000144591(GMPPA),ENSG00000085662(AKR1B1),ENSG00000178802(MPI),ENSG00000156515(HK1),ENSG00000140263(SORD),ENSG00000100417(PMM1),ENSG00000132199(ENOSF1),ENSG00000123836(PFKFB2),ENSG00000149476(TKFC),ENSG00000254685(FPGT),ENSG00000198074(AKR1B10),ENSG00000157353(FUK),ENSG00000140650(PMM2),ENSG00000170525(PF…	http://www.kegg.jp/kegg-bin/show_pathway?map00051/K01711%09%23FFFFFF,red/K05305%09%23FFFFFF,red/K00846%09%23FFFFFF,red/K00844%09%23FFFFFF,red/K18334%09%23FFFFFF,red/K00863%09%23FFFFFF,red/K00011%09%23FFFFFF,red/K01103%09%23FFFFFF,red/K01623%09%23FFFFFF,red/K00976%09%23FFFFFF,red/K19029%09%23FFFFFF,red/K00966%09%23FFFFFF,red/K00008%09%23FFFFFF,red/K14634%09%23FFFFFF,red/K17497%09%23FFFFFF,red/K018…
hsa05224	Breast cancer	Human Diseases	Cancers: Specific types	98	147	0.0392987	0.324481	ENSG00000155760(FZD7),ENSG00000017427(IGF1),ENSG00000070018(LRP6),ENSG00000184916(JAG2),ENSG00000165879(FRAT1),ENSG00000105989(WNT2),ENSG00000134574(DDB2),ENSG00000070193(FGF10),ENSG00000139687(RB1),ENSG00000162344(FGF19),ENSG00000124151(NCOA3),ENSG00000115596(WNT6),ENSG00000170345(FOS),ENSG00000135925(WNT10A),ENSG00000133703(KRAS),ENSG00000111186(WNT5B),ENSG00000030110(BAK1),ENSG00000105221(AKT2…	http://www.kegg.jp/kegg-bin/show_pathway?map05224/K08551%09%23FFFFFF,red/K02235%09%23FFFFFF,red/K01384%09%23FFFFFF,red/K04503%09%23FFFFFF,red/K02329%09%23FFFFFF,red/K03511%09%23FFFFFF,red/K06625%09%23FFFFFF,red/K01357%09%23FFFFFF,red/K08550%09%23FFFFFF,red/K09101%09%23FFFFFF,red/K00312%09%23FFFFFF,red/K05087%09%23FFFFFF,red/K20994%09%23FFFFFF,red/K02432%09%23FFFFFF,red/K07828%09%23FFFFFF,red/K140…
hsa00120	Primary bile acid biosynthesis	Metabolism	Lipid metabolism	14	17	0.0409587	0.324481	ENSG00000180432(CYP8B1),ENSG00000146233(CYP39A1),ENSG00000135929(CYP27A1),ENSG00000138135(CH25H),ENSG00000168306(ACOX2),ENSG00000133835(HSD17B4),ENSG00000167910(CYP7A1),ENSG00000101473(ACOT8),ENSG00000136881(BAAT),ENSG00000036530(CYP46A1),ENSG00000122787(AKR1D1),ENSG00000172817(CYP7B1),ENSG00000099377(HSD3B7),ENSG00000116171(SCP2)	http://www.kegg.jp/kegg-bin/show_pathway?map00120/K00489%09%23FFFFFF,red/K07430%09%23FFFFFF,red/K00251%09%23FFFFFF,red/K10214%09%23FFFFFF,red/K07440%09%23FFFFFF,red/K00659%09%23FFFFFF,red/K12405%09%23FFFFFF,red/K10223%09%23FFFFFF,red/K08764%09%23FFFFFF,red/K07431%09%23FFFFFF,red/K11992%09%23FFFFFF,red/K12408%09%23FFFFFF,red/K00488%09%23FFFFFF,red/K07439%09%23FFFFFF,red/
hsa05215	Prostate cancer	Human Diseases	Cancers: Specific types	65	95	0.041901	0.324481	ENSG00000017427(IGF1),ENSG00000139687(RB1),ENSG00000104365(IKBKB),ENSG00000277893(SRD5A2),ENSG00000105221(AKT2),ENSG00000157613(CREB3L1),ENSG00000132906(CASP9),ENSG00000254647(INS),ENSG00000169032(MAP2K1),ENSG00000140992(PDPK1),ENSG00000145431(PDGFC),ENSG00000110092(CCND1),ENSG00000142515(KLK3),ENSG00000146648(EGFR),ENSG00000082701(GSK3B),ENSG00000170962(PDGFD),ENSG00000066468(FGFR2),ENSG00000111…	http://www.kegg.jp/kegg-bin/show_pathway?map05215/K02206%09%23FFFFFF,red/K04526%09%23FFFFFF,red/K04503%09%23FFFFFF,red/K09348%09%23FFFFFF,red/K02158%09%23FFFFFF,red/K06618%09%23FFFFFF,red/K02649%09%23FFFFFF,red/K06624%09%23FFFFFF,red/K06625%09%23FFFFFF,red/K04467%09%23FFFFFF,red/K04734%09%23FFFFFF,red/K01348%09%23FFFFFF,red/K06626%09%23FFFFFF,red/K06276%09%23FFFFFF,red/K05086%09%23FFFFFF,red/K072…
hsa05140	Leishmaniasis	Human Diseases	Infectious diseases: Parasitic	49	70	0.0421925	0.324481	ENSG00000115232(ITGA4),ENSG00000092969(TGFB2),ENSG00000175130(MARCKSL1),ENSG00000113302(IL12B),ENSG00000158517(NCF1),ENSG00000125538(IL1B),ENSG00000156711(MAPK13),ENSG00000166501(PRKCB),ENSG00000165168(CYBB),ENSG00000105329(AC011462.1),ENSG00000136869(TLR4),ENSG00000232810(TNF),ENSG00000096968(JAK2),ENSG00000223865(HLA-DPB1),ENSG00000204252(HLA-DOA),ENSG00000115415(STAT1),ENSG00000111537(IFNG),EN…	http://www.kegg.jp/kegg-bin/show_pathway?map05140/K04427%09%23FFFFFF,red/K05425%09%23FFFFFF,red/K03990%09%23FFFFFF,red/K04447%09%23FFFFFF,red/K06461%09%23FFFFFF,red/K04687%09%23FFFFFF,red/K04519%09%23FFFFFF,red/K05406%09%23FFFFFF,red/K11987%09%23FFFFFF,red/K04734%09%23FFFFFF,red/K06483%09%23FFFFFF,red/K05443%09%23FFFFFF,red/K04375%09%23FFFFFF,red/K21421%09%23FFFFFF,red/K10160%09%23FFFFFF,red/K133…
hsa05145	Toxoplasmosis	Human Diseases	Infectious diseases: Parasitic	75	111	0.0446496	0.330141	ENSG00000243646(IL10RB),ENSG00000276231(PIK3R6),ENSG00000091409(ITGA6),ENSG00000104365(IKBKB),ENSG00000114353(GNAI2),ENSG00000092969(TGFB2),ENSG00000105221(AKT2),ENSG00000064012(CASP8),ENSG00000132906(CASP9),ENSG00000130702(LAMA5),ENSG00000135862(LAMC1),ENSG00000108179(PPIF),ENSG00000113302(IL12B),ENSG00000141506(PIK3R5),ENSG00000140992(PDPK1),ENSG00000101966(XIAP),ENSG00000034152(MAP2K3),ENSG000…	http://www.kegg.jp/kegg-bin/show_pathway?map05145/K04427%09%23FFFFFF,red/K05425%09%23FFFFFF,red/K04630%09%23FFFFFF,red/K05135%09%23FFFFFF,red/K04447%09%23FFFFFF,red/K06244%09%23FFFFFF,red/K06247%09%23FFFFFF,red/K04687%09%23FFFFFF,red/K02158%09%23FFFFFF,red/K05406%09%23FFFFFF,red/K09565%09%23FFFFFF,red/K04467%09%23FFFFFF,red/K03283%09%23FFFFFF,red/K04432%09%23FFFFFF,red/K04734%09%23FFFFFF,red/K062…
hsa04660	T cell receptor signaling pathway	Organismal Systems	Immune system	68	100	0.0453536	0.330141	ENSG00000076984(MAP2K7),ENSG00000070831(CDC42),ENSG00000104365(IKBKB),ENSG00000135605(TEC),ENSG00000113263(ITK),ENSG00000105221(AKT2),ENSG00000169032(MAP2K1),ENSG00000140992(PDPK1),ENSG00000188386(PPP3R2),ENSG00000146232(NFKBIE),ENSG00000153563(CD8A),ENSG00000082701(GSK3B),ENSG00000156711(MAPK13),ENSG00000142867(BCL10),ENSG00000115085(ZAP70),ENSG00000213281(NRAS),ENSG00000131196(NFATC1),ENSG00000…	http://www.kegg.jp/kegg-bin/show_pathway?map04660/K04427%09%23FFFFFF,red/K07362%09%23FFFFFF,red/K04687%09%23FFFFFF,red/K02649%09%23FFFFFF,red/K04410%09%23FFFFFF,red/K06451%09%23FFFFFF,red/K04467%09%23FFFFFF,red/K07364%09%23FFFFFF,red/K04734%09%23FFFFFF,red/K06276%09%23FFFFFF,red/K07369%09%23FFFFFF,red/K04348%09%23FFFFFF,red/K01116%09%23FFFFFF,red/K05872%09%23FFFFFF,red/K05443%09%23FFFFFF,red/K062…
hsa05220	Chronic myeloid leukemia	Human Diseases	Cancers: Specific types	52	75	0.0470606	0.330141	ENSG00000175029(CTBP2),ENSG00000139687(RB1),ENSG00000104365(IKBKB),ENSG00000030110(BAK1),ENSG00000092969(TGFB2),ENSG00000105221(AKT2),ENSG00000122008(POLK),ENSG00000097007(ABL1),ENSG00000126561(STAT5A),ENSG00000110092(CCND1),ENSG00000111276(CDKN1B),ENSG00000213281(NRAS),ENSG00000129946(SHC2),ENSG00000105329(AC011462.1),ENSG00000105647(PIK3R2),ENSG00000124762(CDKN1A),ENSG00000105810(CDK6),ENSG0000…	http://www.kegg.jp/kegg-bin/show_pathway?map05220/K17447%09%23FFFFFF,red/K02091%09%23FFFFFF,red/K04503%09%23FFFFFF,red/K02158%09%23FFFFFF,red/K06067%09%23FFFFFF,red/K06618%09%23FFFFFF,red/K02649%09%23FFFFFF,red/K04388%09%23FFFFFF,red/K03511%09%23FFFFFF,red/K06624%09%23FFFFFF,red/K06625%09%23FFFFFF,red/K11224%09%23FFFFFF,red/K04467%09%23FFFFFF,red/K04734%09%23FFFFFF,red/K06620%09%23FFFFFF,red/K133…
hsa00564	Glycerophospholipid metabolism	Metabolism	Lipid metabolism	66	97	0.0473589	0.330141	ENSG00000088766(CRLS1),ENSG00000155189(AGPAT5),ENSG00000101290(CDS2),ENSG00000130653(PNPLA7),ENSG00000101577(LPIN2),ENSG00000274588(DGKK),ENSG00000163803(PLB1),ENSG00000157680(DGKI),ENSG00000032444(PNPLA6),ENSG00000134324(LPIN1),ENSG00000105223(PLD3),ENSG00000111684(LPCAT3),ENSG00000103066(PLA2G15),ENSG00000241878(PISD),ENSG00000087157(PGS1),ENSG00000133027(PEMT),ENSG00000152642(GPD1L),ENSG000001…	http://www.kegg.jp/kegg-bin/show_pathway?map00564/K13515%09%23FFFFFF,red/K13506%09%23FFFFFF,red/K00967%09%23FFFFFF,red/K06130%09%23FFFFFF,red/K00994%09%23FFFFFF,red/K08730%09%23FFFFFF,red/K00551%09%23FFFFFF,red/K14621%09%23FFFFFF,red/K00999%09%23FFFFFF,red/K18695%09%23FFFFFF,red/K16860%09%23FFFFFF,red/K00629%09%23FFFFFF,red/K08744%09%23FFFFFF,red/K19007%09%23FFFFFF,red/K06129%09%23FFFFFF,red/K087…
hsa04950	Maturity onset diabetes of the young	Human Diseases	Endocrine and metabolic diseases	20	26	0.0480392	0.330141	ENSG00000185002(RFX6),ENSG00000254647(INS),ENSG00000170608(FOXA3),ENSG00000121351(IAPP),ENSG00000101076(HNF4A),ENSG00000169856(ONECUT1),ENSG00000182759(MAFA),ENSG00000116833(NR5A2),ENSG00000163623(NKX6-1),ENSG00000125798(FOXA2),ENSG00000135100(HNF1A),ENSG00000152804(HHEX),ENSG00000164749(HNF4G),ENSG00000180535(BHLHA15),ENSG00000162992(NEUROD1),ENSG00000106331(PAX4),ENSG00000122859(NEUROG3),ENSG00…	http://www.kegg.jp/kegg-bin/show_pathway?map04950/K12406%09%23FFFFFF,red/K08026%09%23FFFFFF,red/K04526%09%23FFFFFF,red/K19521%09%23FFFFFF,red/K08040%09%23FFFFFF,red/K08024%09%23FFFFFF,red/K08028%09%23FFFFFF,red/K08036%09%23FFFFFF,red/K07594%09%23FFFFFF,red/K07593%09%23FFFFFF,red/K08030%09%23FFFFFF,red/K08037%09%23FFFFFF,red/K08035%09%23FFFFFF,red/K07595%09%23FFFFFF,red/K08027%09%23FFFFFF,red/K080…
hsa04919	Thyroid hormone signaling pathway	Organismal Systems	Endocrine system	76	113	0.0497733	0.334933	ENSG00000144893(MED12L),ENSG00000100644(HIF1A),ENSG00000204231(RXRB),ENSG00000124151(NCOA3),ENSG00000108773(KAT2A),ENSG00000123066(MED13L),ENSG00000105221(AKT2),ENSG00000169375(SIN3A),ENSG00000132906(CASP9),ENSG00000114166(KAT2B),ENSG00000211448(DIO2),ENSG00000169032(MAP2K1),ENSG00000137731(FXYD2),ENSG00000140992(PDPK1),ENSG00000008838(MED24),ENSG00000139155(SLCO1C1),ENSG00000110092(CCND1),ENSG00…	http://www.kegg.jp/kegg-bin/show_pathway?map04919/K08187%09%23FFFFFF,red/K04503%09%23FFFFFF,red/K02158%09%23FFFFFF,red/K06067%09%23FFFFFF,red/K02649%09%23FFFFFF,red/K05858%09%23FFFFFF,red/K05857%09%23FFFFFF,red/K07754%09%23FFFFFF,red/K06487%09%23FFFFFF,red/K05860%09%23FFFFFF,red/K06276%09%23FFFFFF,red/K07201%09%23FFFFFF,red/K08550%09%23FFFFFF,red/K08268%09%23FFFFFF,red/K09101%09%23FFFFFF,red/K015…
hsa05412	Arrhythmogenic right ventricular cardiomyopathy (ARVC)	Human Diseases	Cardiovascular diseases	48	69	0.0510201	0.336316	ENSG00000152661(GJA1),ENSG00000091409(ITGA6),ENSG00000173402(DAG1),ENSG00000137809(ITGA11),ENSG00000175084(DES),ENSG00000115232(ITGA4),ENSG00000161638(ITGA5),ENSG00000170624(SGCD),ENSG00000102119(EMD),ENSG00000163069(SGCB),ENSG00000213949(ITGA1),ENSG00000248746(ACTN3),ENSG00000142408(CACNG8),ENSG00000075461(CACNG4),ENSG00000102683(SGCG),ENSG00000198947(DMD),ENSG00000006116(CACNG3),ENSG00000184009…	http://www.kegg.jp/kegg-bin/show_pathway?map05412/K04873%09%23FFFFFF,red/K04863%09%23FFFFFF,red/K12642%09%23FFFFFF,red/K12564%09%23FFFFFF,red/K06265%09%23FFFFFF,red/K04850%09%23FFFFFF,red/K04865%09%23FFFFFF,red/K04851%09%23FFFFFF,red/K06487%09%23FFFFFF,red/K06483%09%23FFFFFF,red/K07372%09%23FFFFFF,red/K05691%09%23FFFFFF,red/K12569%09%23FFFFFF,red/K04868%09%23FFFFFF,red/K06585%09%23FFFFFF,red/K065…
hsa05225	Hepatocellular carcinoma	Human Diseases	Cancers: Specific types	109	166	0.0535826	0.337796	ENSG00000243955(GSTA1),ENSG00000105989(WNT2),ENSG00000197763(TXNRD3),ENSG00000139687(RB1),ENSG00000115596(WNT6),ENSG00000135925(WNT10A),ENSG00000030110(BAK1),ENSG00000189079(ARID2),ENSG00000092969(TGFB2),ENSG00000105221(AKT2),ENSG00000122008(POLK),ENSG00000134201(GSTM5),ENSG00000198431(TXNRD1),ENSG00000154764(WNT7A),ENSG00000244067(GSTA2),ENSG00000079999(KEAP1),ENSG00000169032(MAP2K1),ENSG0000011…	http://www.kegg.jp/kegg-bin/show_pathway?map05225/K02235%09%23FFFFFF,red/K01384%09%23FFFFFF,red/K04503%09%23FFFFFF,red/K02329%09%23FFFFFF,red/K11647%09%23FFFFFF,red/K04388%09%23FFFFFF,red/K03511%09%23FFFFFF,red/K06625%09%23FFFFFF,red/K11126%09%23FFFFFF,red/K01357%09%23FFFFFF,red/K00312%09%23FFFFFF,red/K05087%09%23FFFFFF,red/K02432%09%23FFFFFF,red/K07828%09%23FFFFFF,red/K14021%09%23FFFFFF,red/K116…
hsa05200	Pathways in cancer	Human Diseases	Cancers: Overview	327	521	0.0542515	0.337796	ENSG00000087245(MMP2),ENSG00000116016(EPAS1),ENSG00000175029(CTBP2),ENSG00000243955(GSTA1),ENSG00000077092(RARB),ENSG00000105989(WNT2),ENSG00000139687(RB1),ENSG00000204231(RXRB),ENSG00000124151(NCOA3),ENSG00000173207(CKS1B),ENSG00000115596(WNT6),ENSG00000187098(MITF),ENSG00000104365(IKBKB),ENSG00000128602(SMO),ENSG00000026103(FAS),ENSG00000129467(ADCY4),ENSG00000030110(BAK1),ENSG00000169750(RAC3)…	http://www.kegg.jp/kegg-bin/show_pathway?map05200/K04503%09%23FFFFFF,red/K02329%09%23FFFFFF,red/K03511%09%23FFFFFF,red/K11126%09%23FFFFFF,red/K06626%09%23FFFFFF,red/K01357%09%23FFFFFF,red/K12331%09%23FFFFFF,red/K08043%09%23FFFFFF,red/K06229%09%23FFFFFF,red/K05087%09%23FFFFFF,red/K09055%09%23FFFFFF,red/K05093%09%23FFFFFF,red/K05083%09%23FFFFFF,red/K04345%09%23FFFFFF,red/K05090%09%23FFFFFF,red/K051…
hsa04931	Insulin resistance	Human Diseases	Endocrine and metabolic diseases	72	107	0.054382	0.337796	ENSG00000108788(MLX),ENSG00000175727(MLXIP),ENSG00000104365(IKBKB),ENSG00000154415(PPP1R3A),ENSG00000105221(AKT2),ENSG00000186951(PPARA),ENSG00000157613(CREB3L1),ENSG00000254647(INS),ENSG00000213639(PPP1CB),ENSG00000140992(PDPK1),ENSG00000009950(MLXIPL),ENSG00000135218(CD36),ENSG00000119938(PPP1R3C),ENSG00000132825(PPP1R3D),ENSG00000082701(GSK3B),ENSG00000076555(ACACB),ENSG00000160741(CRTC2),ENSG…	http://www.kegg.jp/kegg-bin/show_pathway?map04931/K04526%09%23FFFFFF,red/K18050%09%23FFFFFF,red/K02649%09%23FFFFFF,red/K07187%09%23FFFFFF,red/K09667%09%23FFFFFF,red/K07191%09%23FFFFFF,red/K04734%09%23FFFFFF,red/K06276%09%23FFFFFF,red/K07294%09%23FFFFFF,red/K07201%09%23FFFFFF,red/K00688%09%23FFFFFF,red/K09047%09%23FFFFFF,red/K07189%09%23FFFFFF,red/K06259%09%23FFFFFF,red/K04373%09%23FFFFFF,red/K072…
hsa04930	Type II diabetes mellitus	Human Diseases	Endocrine and metabolic diseases	33	46	0.0559049	0.340704	ENSG00000148408(CACNA1B),ENSG00000104365(IKBKB),ENSG00000254647(INS),ENSG00000105647(PIK3R2),ENSG00000156510(HKDC1),ENSG00000182759(MAFA),ENSG00000198793(MTOR),ENSG00000050748(MAPK9),ENSG00000151067(CACNA1C),ENSG00000067225(PKM),ENSG00000160883(HK3),ENSG00000185950(IRS2),ENSG00000157388(CACNA1D),ENSG00000107643(MAPK8),ENSG00000139515(PDX1),ENSG00000171132(PRKCE),ENSG00000141837(CACNA1A),ENSG00000…	http://www.kegg.jp/kegg-bin/show_pathway?map04930/K12406%09%23FFFFFF,red/K04526%09%23FFFFFF,red/K18050%09%23FFFFFF,red/K04849%09%23FFFFFF,red/K04697%09%23FFFFFF,red/K00844%09%23FFFFFF,red/K02649%09%23FFFFFF,red/K07203%09%23FFFFFF,red/K04850%09%23FFFFFF,red/K03156%09%23FFFFFF,red/K16172%09%23FFFFFF,red/K07187%09%23FFFFFF,red/K04851%09%23FFFFFF,red/K07296%09%23FFFFFF,red/K07191%09%23FFFFFF,red/K009…
hsa04670	Leukocyte transendothelial migration	Organismal Systems	Immune system	75	112	0.0577499	0.344192	ENSG00000087245(MMP2),ENSG00000166086(JAM3),ENSG00000070831(CDC42),ENSG00000066405(CLDN18),ENSG00000114353(GNAI2),ENSG00000113263(ITK),ENSG00000159261(CLDN14),ENSG00000115232(ITGA4),ENSG00000177300(CLDN22),ENSG00000261371(PECAM1),ENSG00000168421(RHOH),ENSG00000163347(CLDN1),ENSG00000090339(ICAM1),ENSG00000156284(CLDN8),ENSG00000158517(NCF1),ENSG00000113946(CLDN16),ENSG00000120899(PTK2B),ENSG00000…	http://www.kegg.jp/kegg-bin/show_pathway?map04670/K04630%09%23FFFFFF,red/K05700%09%23FFFFFF,red/K06461%09%23FFFFFF,red/K08007%09%23FFFFFF,red/K13709%09%23FFFFFF,red/K02649%09%23FFFFFF,red/K06787%09%23FFFFFF,red/K01398%09%23FFFFFF,red/K06471%09%23FFFFFF,red/K06087%09%23FFFFFF,red/K05732%09%23FFFFFF,red/K08014%09%23FFFFFF,red/K04351%09%23FFFFFF,red/K05718%09%23FFFFFF,red/K05760%09%23FFFFFF,red/K064…
hsa04140	Autophagy - animal	Cellular Processes	Transport and catabolism	85	128	0.0587104	0.344192	ENSG00000175224(ATG13),ENSG00000126775(ATG14),ENSG00000100644(HIF1A),ENSG00000167965(MLST8),ENSG00000062716(VMP1),ENSG00000005893(LAMP2),ENSG00000196730(DAPK1),ENSG00000168397(ATG4B),ENSG00000133703(KRAS),ENSG00000089289(IGBP1),ENSG00000164733(CTSB),ENSG00000139112(GABARAPL1),ENSG00000118640(VAMP8),ENSG00000178607(ERN1),ENSG00000105221(AKT2),ENSG00000158186(MRAS),ENSG00000002330(BAD),ENSG00000254…	http://www.kegg.jp/kegg-bin/show_pathway?map04140/K17890%09%23FFFFFF,red/K04526%09%23FFFFFF,red/K17606%09%23FFFFFF,red/K16184%09%23FFFFFF,red/K17908%09%23FFFFFF,red/K11248%09%23FFFFFF,red/K04724%09%23FFFFFF,red/K08268%09%23FFFFFF,red/K05087%09%23FFFFFF,red/K07828%09%23FFFFFF,red/K17906%09%23FFFFFF,red/K20868%09%23FFFFFF,red/K08331%09%23FFFFFF,red/K04440%09%23FFFFFF,red/K07897%09%23FFFFFF,red/K043…
hsa05205	Proteoglycans in cancer	Human Diseases	Cancers: Overview	126	194	0.0606473	0.344192	ENSG00000017427(IGF1),ENSG00000156299(TIAM1),ENSG00000087245(MMP2),ENSG00000173083(HPSE),ENSG00000105989(WNT2),ENSG00000100644(HIF1A),ENSG00000070831(CDC42),ENSG00000145362(ANK2),ENSG00000115596(WNT6),ENSG00000135925(WNT10A),ENSG00000128602(SMO),ENSG00000026103(FAS),ENSG00000163501(IHH),ENSG00000105974(CAV1),ENSG00000092969(TGFB2),ENSG00000105221(AKT2),ENSG00000161638(ITGA5),ENSG00000154764(WNT7A…	http://www.kegg.jp/kegg-bin/show_pathway?map05205/K02235%09%23FFFFFF,red/K01384%09%23FFFFFF,red/K16865%09%23FFFFFF,red/K04960%09%23FFFFFF,red/K04503%09%23FFFFFF,red/K02329%09%23FFFFFF,red/K16866%09%23FFFFFF,red/K01398%09%23FFFFFF,red/K06625%09%23FFFFFF,red/K06487%09%23FFFFFF,red/K05860%09%23FFFFFF,red/K01357%09%23FFFFFF,red/K03258%09%23FFFFFF,red/K08550%09%23FFFFFF,red/K08268%09%23FFFFFF,red/K168…
hsa04960	Aldosterone-regulated sodium reabsorption	Organismal Systems	Excretory system	27	37	0.0607398	0.344192	ENSG00000017427(IGF1),ENSG00000254647(INS),ENSG00000137731(FXYD2),ENSG00000140992(PDPK1),ENSG00000154229(PRKCA),ENSG00000166828(SCNN1G),ENSG00000166501(PRKCB),ENSG00000049759(NEDD4L),ENSG00000126583(PRKCG),ENSG00000151623(NR3C2),ENSG00000105647(PIK3R2),ENSG00000121879(PIK3CA),ENSG00000145675(PIK3R1),ENSG00000129244(ATP1B2),ENSG00000143153(ATP1B1),ENSG00000118515(SGK1),ENSG00000018625(ATP1A2),ENSG…	http://www.kegg.jp/kegg-bin/show_pathway?map04960/K19663%09%23FFFFFF,red/K04526%09%23FFFFFF,red/K02649%09%23FFFFFF,red/K08555%09%23FFFFFF,red/K16172%09%23FFFFFF,red/K13302%09%23FFFFFF,red/K04827%09%23FFFFFF,red/K05459%09%23FFFFFF,red/K00922%09%23FFFFFF,red/K06276%09%23FFFFFF,red/K13305%09%23FFFFFF,red/K00071%09%23FFFFFF,red/K02677%09%23FFFFFF,red/K01538%09%23FFFFFF,red/K01540%09%23FFFFFF,red/K049…
hsa04360	Axon guidance	Organismal Systems	Development	114	175	0.064781	0.360763	ENSG00000182580(EPHB3),ENSG00000135622(SEMA4F),ENSG00000070831(CDC42),ENSG00000128602(SMO),ENSG00000114353(GNAI2),ENSG00000169750(RAC3),ENSG00000152256(PDK1),ENSG00000198753(PLXNB3),ENSG00000196935(SRGAP1),ENSG00000097007(ABL1),ENSG00000154928(EPHB1),ENSG00000100968(NFATC4),ENSG00000172602(RND1),ENSG00000145715(RASA1),ENSG00000188386(PPP3R2),ENSG00000243364(EFNA4),ENSG00000143869(GDF7),ENSG000001…	http://www.kegg.jp/kegg-bin/show_pathway?map04360/K07861%09%23FFFFFF,red/K13578%09%23FFFFFF,red/K06840%09%23FFFFFF,red/K02329%09%23FFFFFF,red/K07531%09%23FFFFFF,red/K20013%09%23FFFFFF,red/K05463%09%23FFFFFF,red/K05107%09%23FFFFFF,red/K07828%09%23FFFFFF,red/K07529%09%23FFFFFF,red/K05744%09%23FFFFFF,red/K05704%09%23FFFFFF,red/K06272%09%23FFFFFF,red/K05114%09%23FFFFFF,red/K17332%09%23FFFFFF,red/K051…
hsa04310	Wnt signaling pathway	Environmental Information Processing	Signal transduction	97	148	0.0695353	0.380676	ENSG00000162738(VANGL2),ENSG00000175029(CTBP2),ENSG00000105989(WNT2),ENSG00000115596(WNT6),ENSG00000135925(WNT10A),ENSG00000169750(RAC3),ENSG00000100387(RBX1),ENSG00000154764(WNT7A),ENSG00000163637(PRICKLE2),ENSG00000100968(NFATC4),ENSG00000188386(PPP3R2),ENSG00000110092(CCND1),ENSG00000163785(RYK),ENSG00000154229(PRKCA),ENSG00000082701(GSK3B),ENSG00000115266(APC2),ENSG00000157240(FZD1),ENSG00000…	http://www.kegg.jp/kegg-bin/show_pathway?map04310/K02222%09%23FFFFFF,red/K02235%09%23FFFFFF,red/K01384%09%23FFFFFF,red/K04508%09%23FFFFFF,red/K04503%09%23FFFFFF,red/K07861%09%23FFFFFF,red/K02329%09%23FFFFFF,red/K01357%09%23FFFFFF,red/K04506%09%23FFFFFF,red/K00312%09%23FFFFFF,red/K02432%09%23FFFFFF,red/K02185%09%23FFFFFF,red/K03213%09%23FFFFFF,red/K04440%09%23FFFFFF,red/K04511%09%23FFFFFF,red/K224…
hsa05202	Transcriptional misregulation in cancer	Human Diseases	Cancers: Overview	116	179	0.0748107	0.402731	ENSG00000017427(IGF1),ENSG00000253293(HOXA10),ENSG00000204231(RXRB),ENSG00000187098(MITF),ENSG00000030110(BAK1),ENSG00000158715(SLC45A3),ENSG00000139318(DUSP6),ENSG00000185630(PBX1),ENSG00000171988(JMJD1C),ENSG00000169375(SIN3A),ENSG00000122008(POLK),ENSG00000056558(TRAF1),ENSG00000175197(DDIT3),ENSG00000203852(HIST2H3A),ENSG00000133895(MEN1),ENSG00000058091(CDK14),ENSG00000269897(COMMD3-BMI1),EN…	http://www.kegg.jp/kegg-bin/show_pathway?map05202/K15612%09%23FFFFFF,red/K11424%09%23FFFFFF,red/K11459%09%23FFFFFF,red/K15613%09%23FFFFFF,red/K21951%09%23FFFFFF,red/K06624%09%23FFFFFF,red/K08821%09%23FFFFFF,red/K04388%09%23FFFFFF,red/K03511%09%23FFFFFF,red/K06625%09%23FFFFFF,red/K00717%09%23FFFFFF,red/K15379%09%23FFFFFF,red/K07201%09%23FFFFFF,red/K11644%09%23FFFFFF,red/K05199%09%23FFFFFF,red/K094…
hsa04924	Renin secretion	Organismal Systems	Endocrine system	44	64	0.0768294	0.406818	ENSG00000164116(GUCY1A1),ENSG00000114353(GNAI2),ENSG00000144891(AGTR1),ENSG00000138669(PRKG2),ENSG00000152270(PDE3B),ENSG00000188386(PPP3R2),ENSG00000178372(CALML5),ENSG00000127955(GNAI1),ENSG00000172572(PDE3A),ENSG00000065135(GNAI3),ENSG00000178363(CALML3),ENSG00000101333(PLCB4),ENSG00000141433(ADCYAP1),ENSG00000169418(NPR1),ENSG00000151617(EDNRA),ENSG00000135744(AGT),ENSG00000174233(ADCY6),ENSG…	http://www.kegg.jp/kegg-bin/show_pathway?map04924/K04630%09%23FFFFFF,red/K04960%09%23FFFFFF,red/K05858%09%23FFFFFF,red/K04850%09%23FFFFFF,red/K01363%09%23FFFFFF,red/K04851%09%23FFFFFF,red/K02183%09%23FFFFFF,red/K04587%09%23FFFFFF,red/K05028%09%23FFFFFF,red/K04348%09%23FFFFFF,red/K19477%09%23FFFFFF,red/K06268%09%23FFFFFF,red/K04166%09%23FFFFFF,red/K08045%09%23FFFFFF,red/K04197%09%23FFFFFF,red/K042…
hsa04215	Apoptosis - multiple species	Cellular Processes	Cell growth and death	24	33	0.0792193	0.408977	ENSG00000030110(BAK1),ENSG00000141682(PMAIP1),ENSG00000064012(CASP8),ENSG00000132906(CASP9),ENSG00000101966(XIAP),ENSG00000172115(CYCS),ENSG00000110330(BIRC2),ENSG00000171791(BCL2),ENSG00000105327(BBC3),ENSG00000176720(BOK),ENSG00000153094(BCL2L11),ENSG00000171552(BCL2L1),ENSG00000115760(BIRC6),ENSG00000050748(MAPK9),ENSG00000168040(FADD),ENSG00000064300(NGFR),ENSG00000023445(BIRC3),ENSG000000896…	http://www.kegg.jp/kegg-bin/show_pathway?map04215/K16060%09%23FFFFFF,red/K04570%09%23FFFFFF,red/K04397%09%23FFFFFF,red/K10131%09%23FFFFFF,red/K08731%09%23FFFFFF,red/K16061%09%23FFFFFF,red/K04398%09%23FFFFFF,red/K02583%09%23FFFFFF,red/K10586%09%23FFFFFF,red/K14021%09%23FFFFFF,red/K10522%09%23FFFFFF,red/K02084%09%23FFFFFF,red/K16341%09%23FFFFFF,red/K04440%09%23FFFFFF,red/K02161%09%23FFFFFF,red/K023…
hsa05218	Melanoma	Human Diseases	Cancers: Specific types	49	72	0.0797695	0.408977	ENSG00000017427(IGF1),ENSG00000070193(FGF10),ENSG00000139687(RB1),ENSG00000187098(MITF),ENSG00000030110(BAK1),ENSG00000105221(AKT2),ENSG00000122008(POLK),ENSG00000169032(MAP2K1),ENSG00000145431(PDGFC),ENSG00000070388(FGF22),ENSG00000110092(CCND1),ENSG00000146648(EGFR),ENSG00000170962(PDGFD),ENSG00000105976(MET),ENSG00000213281(NRAS),ENSG00000019991(HGF),ENSG00000105647(PIK3R2),ENSG00000140443(IGF…	http://www.kegg.jp/kegg-bin/show_pathway?map05218/K05099%09%23FFFFFF,red/K02091%09%23FFFFFF,red/K04503%09%23FFFFFF,red/K02158%09%23FFFFFF,red/K06618%09%23FFFFFF,red/K02649%09%23FFFFFF,red/K03511%09%23FFFFFF,red/K06625%09%23FFFFFF,red/K06620%09%23FFFFFF,red/K05087%09%23FFFFFF,red/K04363%09%23FFFFFF,red/K14021%09%23FFFFFF,red/K07828%09%23FFFFFF,red/K09455%09%23FFFFFF,red/K07827%09%23FFFFFF,red/K174…
hsa00770	Pantothenate and CoA biosynthesis	Metabolism	Metabolism of cofactors and vitamins	14	18	0.0842745	0.425323	ENSG00000157881(PANK4),ENSG00000152782(PANK1),ENSG00000100024(UPB1),ENSG00000188641(DPYD),ENSG00000197594(ENPP1),ENSG00000112299(VNN1),ENSG00000154269(ENPP3),ENSG00000127125(PPCS),ENSG00000125779(PANK2),ENSG00000149313(AASDHPPT),ENSG00000138621(PPCDC),ENSG00000120137(PANK3),ENSG00000144644(GADL1),ENSG00000068120(COASY)	http://www.kegg.jp/kegg-bin/show_pathway?map00770/K00207%09%23FFFFFF,red/K01598%09%23FFFFFF,red/K09680%09%23FFFFFF,red/K01431%09%23FFFFFF,red/K01922%09%23FFFFFF,red/K08069%09%23FFFFFF,red/K06133%09%23FFFFFF,red/K02318%09%23FFFFFF,red/K18966%09%23FFFFFF,red/K01513%09%23FFFFFF,red/
hsa04962	Vasopressin-regulated water reabsorption	Organismal Systems	Excretory system	31	44	0.0858427	0.426572	ENSG00000242173(ARHGDIG),ENSG00000132912(DCTN4),ENSG00000104671(DCTN6),ENSG00000157613(CREB3L1),ENSG00000135720(DYNC1LI2),ENSG00000103496(STX4),ENSG00000187240(DYNC2H1),ENSG00000111540(RAB5B),ENSG00000264364(DYNLL2),ENSG00000167580(AQP2),ENSG00000174233(ADCY6),ENSG00000060566(CREB3L3),ENSG00000073969(NSF),ENSG00000144635(DYNC1LI1),ENSG00000087460(GNAS),ENSG00000197102(DYNC1H1),ENSG00000088986(DYN…	http://www.kegg.jp/kegg-bin/show_pathway?map04962/K09866%09%23FFFFFF,red/K07904%09%23FFFFFF,red/K10414%09%23FFFFFF,red/K07905%09%23FFFFFF,red/K09865%09%23FFFFFF,red/K10426%09%23FFFFFF,red/K10415%09%23FFFFFF,red/K07888%09%23FFFFFF,red/K10417%09%23FFFFFF,red/K10428%09%23FFFFFF,red/K08043%09%23FFFFFF,red/K07887%09%23FFFFFF,red/K06027%09%23FFFFFF,red/K09047%09%23FFFFFF,red/K12462%09%23FFFFFF,red/K046…
hsa05222	Small cell lung cancer	Human Diseases	Cancers: Specific types	62	93	0.0879439	0.430392	ENSG00000131323(TRAF3),ENSG00000077092(RARB),ENSG00000139687(RB1),ENSG00000204231(RXRB),ENSG00000091409(ITGA6),ENSG00000173207(CKS1B),ENSG00000104365(IKBKB),ENSG00000030110(BAK1),ENSG00000105221(AKT2),ENSG00000122008(POLK),ENSG00000132906(CASP9),ENSG00000130702(LAMA5),ENSG00000135862(LAMC1),ENSG00000056558(TRAF1),ENSG00000101966(XIAP),ENSG00000110092(CCND1),ENSG00000082512(TRAF5),ENSG00000111276(…	http://www.kegg.jp/kegg-bin/show_pathway?map05222/K02206%09%23FFFFFF,red/K06244%09%23FFFFFF,red/K02091%09%23FFFFFF,red/K04503%09%23FFFFFF,red/K06247%09%23FFFFFF,red/K03174%09%23FFFFFF,red/K06618%09%23FFFFFF,red/K02649%09%23FFFFFF,red/K11987%09%23FFFFFF,red/K06624%09%23FFFFFF,red/K03511%09%23FFFFFF,red/K06625%09%23FFFFFF,red/K04467%09%23FFFFFF,red/K06487%09%23FFFFFF,red/K04734%09%23FFFFFF,red/K066…
hsa04971	Gastric acid secretion	Organismal Systems	Digestive system	50	74	0.0898271	0.433047	ENSG00000153822(KCNJ16),ENSG00000114353(GNAI2),ENSG00000129467(ADCY4),ENSG00000178372(CALML5),ENSG00000154229(PRKCA),ENSG00000127955(GNAI1),ENSG00000166501(PRKCB),ENSG00000065135(GNAI3),ENSG00000126583(PRKCG),ENSG00000053918(KCNQ1),ENSG00000178363(CALML3),ENSG00000101333(PLCB4),ENSG00000129244(ATP1B2),ENSG00000133019(CHRM3),ENSG00000104267(CA2),ENSG00000148660(CAMK2G),ENSG00000143153(ATP1B1),ENSG…	http://www.kegg.jp/kegg-bin/show_pathway?map04971/K08047%09%23FFFFFF,red/K05237%09%23FFFFFF,red/K04630%09%23FFFFFF,red/K04960%09%23FFFFFF,red/K05008%09%23FFFFFF,red/K13961%09%23FFFFFF,red/K04926%09%23FFFFFF,red/K08007%09%23FFFFFF,red/K05858%09%23FFFFFF,red/K04131%09%23FFFFFF,red/K02183%09%23FFFFFF,red/K18245%09%23FFFFFF,red/K08043%09%23FFFFFF,red/K05003%09%23FFFFFF,red/K13962%09%23FFFFFF,red/K015…
hsa04024	cAMP signaling pathway	Environmental Information Processing	Signal transduction	125	195	0.095442	0.453349	ENSG00000156299(TIAM1),ENSG00000114353(GNAI2),ENSG00000129467(ADCY4),ENSG00000169750(RAC3),ENSG00000105221(AKT2),ENSG00000186951(PPARA),ENSG00000157613(CREB3L1),ENSG00000010310(GIPR),ENSG00000179546(HTR1D),ENSG00000157087(ATP2B2),ENSG00000169032(MAP2K1),ENSG00000152270(PDE3B),ENSG00000213639(PPP1CB),ENSG00000137731(FXYD2),ENSG00000178372(CALML5),ENSG00000127955(GNAI1),ENSG00000172572(PDE3A),ENSG0…	http://www.kegg.jp/kegg-bin/show_pathway?map04024/K08047%09%23FFFFFF,red/K04249%09%23FFFFFF,red/K07861%09%23FFFFFF,red/K04229%09%23FFFFFF,red/K08402%09%23FFFFFF,red/K13293%09%23FFFFFF,red/K04850%09%23FFFFFF,red/K04851%09%23FFFFFF,red/K10042%09%23FFFFFF,red/K05860%09%23FFFFFF,red/K08014%09%23FFFFFF,red/K04734%09%23FFFFFF,red/K04351%09%23FFFFFF,red/K02183%09%23FFFFFF,red/K08043%09%23FFFFFF,red/K042…
hsa04218	Cellular senescence	Cellular Processes	Cell growth and death	102	158	0.100697	0.471379	ENSG00000204525(HLA-C),ENSG00000162889(MAPKAPK2),ENSG00000139687(RB1),ENSG00000105221(AKT2),ENSG00000092969(TGFB2),ENSG00000165637(VDAC2),ENSG00000106366(SERPINE1),ENSG00000100968(NFATC4),ENSG00000187840(EIF4EBP1),ENSG00000169032(MAP2K1),ENSG00000213639(PPP1CB),ENSG00000188386(PPP3R2),ENSG00000204592(HLA-E),ENSG00000178372(CALML5),ENSG00000110092(CCND1),ENSG00000183814(LIN9),ENSG00000034152(MAP2K…	http://www.kegg.jp/kegg-bin/show_pathway?map04218/K02206%09%23FFFFFF,red/K04960%09%23FFFFFF,red/K07981%09%23FFFFFF,red/K04503%09%23FFFFFF,red/K21775%09%23FFFFFF,red/K04388%09%23FFFFFF,red/K06625%09%23FFFFFF,red/K07205%09%23FFFFFF,red/K04851%09%23FFFFFF,red/K04432%09%23FFFFFF,red/K06626%09%23FFFFFF,red/K02183%09%23FFFFFF,red/K07201%09%23FFFFFF,red/K09406%09%23FFFFFF,red/K07828%09%23FFFFFF,red/K101…
hsa04261	Adrenergic signaling in cardiomyocytes	Organismal Systems	Circulatory system	92	142	0.104125	0.480464	ENSG00000105568(PPP2R1A),ENSG00000198336(MYL4),ENSG00000066027(PPP2R5A),ENSG00000276231(PIK3R6),ENSG00000129467(ADCY4),ENSG00000114353(GNAI2),ENSG00000144891(AGTR1),ENSG00000105221(AKT2),ENSG00000157613(CREB3L1),ENSG00000114854(TNNC1),ENSG00000157087(ATP2B2),ENSG00000142408(CACNG8),ENSG00000160808(MYL3),ENSG00000213639(PPP1CB),ENSG00000137731(FXYD2),ENSG00000141506(PIK3R5),ENSG00000075461(CACNG4)…	http://www.kegg.jp/kegg-bin/show_pathway?map04261/K08047%09%23FFFFFF,red/K04873%09%23FFFFFF,red/K04630%09%23FFFFFF,red/K04137%09%23FFFFFF,red/K04863%09%23FFFFFF,red/K04926%09%23FFFFFF,red/K05858%09%23FFFFFF,red/K04850%09%23FFFFFF,red/K04865%09%23FFFFFF,red/K04851%09%23FFFFFF,red/K08014%09%23FFFFFF,red/K04351%09%23FFFFFF,red/K04167%09%23FFFFFF,red/K02183%09%23FFFFFF,red/K08043%09%23FFFFFF,red/K127…
hsa05167	Kaposi's sarcoma-associated herpesvirus infection	Human Diseases	Infectious diseases: Viral	119	186	0.107839	0.482771	ENSG00000131323(TRAF3),ENSG00000076984(MAP2K7),ENSG00000204525(HLA-C),ENSG00000100644(HIF1A),ENSG00000183813(CCR4),ENSG00000162889(MAPKAPK2),ENSG00000139687(RB1),ENSG00000263528(IKBKE),ENSG00000276231(PIK3R6),ENSG00000104365(IKBKB),ENSG00000026103(FAS),ENSG00000030110(BAK1),ENSG00000105221(AKT2),ENSG00000142166(IFNAR1),ENSG00000064012(CASP8),ENSG00000132906(CASP9),ENSG00000183735(TBK1),ENSG000001…	http://www.kegg.jp/kegg-bin/show_pathway?map05167/K04347%09%23FFFFFF,red/K03990%09%23FFFFFF,red/K04960%09%23FFFFFF,red/K04503%09%23FFFFFF,red/K11987%09%23FFFFFF,red/K06625%09%23FFFFFF,red/K04467%09%23FFFFFF,red/K04176%09%23FFFFFF,red/K04546%09%23FFFFFF,red/K04734%09%23FFFFFF,red/K02183%09%23FFFFFF,red/K08893%09%23FFFFFF,red/K08268%09%23FFFFFF,red/K14021%09%23FFFFFF,red/K07828%09%23FFFFFF,red/K054…
hsa04213	Longevity regulating pathway - multiple species	Organismal Systems	Aging	42	62	0.108744	0.482771	ENSG00000017427(IGF1),ENSG00000129467(ADCY4),ENSG00000105221(AKT2),ENSG00000254647(INS),ENSG00000111725(PRKAB1),ENSG00000118689(FOXO3),ENSG00000115592(PRKAG3),ENSG00000213281(NRAS),ENSG00000096717(SIRT1),ENSG00000105647(PIK3R2),ENSG00000109846(CRYAB),ENSG00000140443(IGF1R),ENSG00000112096(SOD2),ENSG00000204673(AKT1S1),ENSG00000121879(PIK3CA),ENSG00000145675(PIK3R1),ENSG00000162409(PRKAA2),ENSG000…	http://www.kegg.jp/kegg-bin/show_pathway?map04213/K08047%09%23FFFFFF,red/K04526%09%23FFFFFF,red/K07204%09%23FFFFFF,red/K16184%09%23FFFFFF,red/K06067%09%23FFFFFF,red/K02649%09%23FFFFFF,red/K03283%09%23FFFFFF,red/K07187%09%23FFFFFF,red/K08043%09%23FFFFFF,red/K07201%09%23FFFFFF,red/K05087%09%23FFFFFF,red/K08042%09%23FFFFFF,red/K08045%09%23FFFFFF,red/K07828%09%23FFFFFF,red/K07200%09%23FFFFFF,red/K078…
hsa04614	Renin-angiotensin system	Organismal Systems	Endocrine system	17	23	0.110259	0.482771	ENSG00000159640(ACE),ENSG00000163751(CPA3),ENSG00000135744(AGT),ENSG00000085377(PREP),ENSG00000180772(AGTR2),ENSG00000196549(MME),ENSG00000113441(LNPEP),ENSG00000167748(KLK1),ENSG00000167751(KLK2),ENSG00000137509(PRCP),ENSG00000144891(AGTR1),ENSG00000130368(MAS1),ENSG00000182220(ATP6AP2),ENSG00000138792(ENPEP),ENSG00000130234(ACE2),ENSG00000064601(CTSA),ENSG00000166825(ANPEP)	http://www.kegg.jp/kegg-bin/show_pathway?map04614/K01389%09%23FFFFFF,red/K11140%09%23FFFFFF,red/K09708%09%23FFFFFF,red/K01257%09%23FFFFFF,red/K04303%09%23FFFFFF,red/K19514%09%23FFFFFF,red/K04167%09%23FFFFFF,red/K08780%09%23FFFFFF,red/K04166%09%23FFFFFF,red/K01322%09%23FFFFFF,red/K13289%09%23FFFFFF,red/K11141%09%23FFFFFF,red/K01285%09%23FFFFFF,red/K01325%09%23FFFFFF,red/K09821%09%23FFFFFF,red/K012…
hsa04520	Adherens junction	Cellular Processes	Cellular community - eukaryotes	47	70	0.110604	0.482771	ENSG00000070831(CDC42),ENSG00000127329(PTPRB),ENSG00000169750(RAC3),ENSG00000130202(NECTIN2),ENSG00000146648(EGFR),ENSG00000184009(ACTG1),ENSG00000105976(MET),ENSG00000197122(SRC),ENSG00000177707(NECTIN3),ENSG00000140443(IGF1R),ENSG00000141646(SMAD4),ENSG00000142949(PTPRF),ENSG00000087095(NLK),ENSG00000124216(SNAI1),ENSG00000140575(IQGAP1),ENSG00000135341(MAP3K7),ENSG00000106799(TGFBR1),ENSG00000…	http://www.kegg.jp/kegg-bin/show_pathway?map04520/K04427%09%23FFFFFF,red/K05099%09%23FFFFFF,red/K07861%09%23FFFFFF,red/K05700%09%23FFFFFF,red/K05747%09%23FFFFFF,red/K04388%09%23FFFFFF,red/K06531%09%23FFFFFF,red/K05698%09%23FFFFFF,red/K05627%09%23FFFFFF,red/K05753%09%23FFFFFF,red/K04500%09%23FFFFFF,red/K05701%09%23FFFFFF,red/K05087%09%23FFFFFF,red/K05706%09%23FFFFFF,red/K05691%09%23FFFFFF,red/K030…
hsa00310	Lysine degradation	Metabolism	Amino acid metabolism	40	59	0.11418	0.491733	ENSG00000130309(COLGALT1),ENSG00000152455(SUV39H2),ENSG00000133247(KMT5C),ENSG00000116539(ASH1L),ENSG00000204371(EHMT2),ENSG00000139718(SETD1B),ENSG00000116731(PRDM2),ENSG00000084754(HADHA),ENSG00000106462(EZH2),ENSG00000164256(PRDM9),ENSG00000183955(KMT5A),ENSG00000197444(OGDHL),ENSG00000138796(HADH),ENSG00000183576(SETD3),ENSG00000099381(SETD1A),ENSG00000143379(SETDB1),ENSG00000111275(ALDH2),EN…	http://www.kegg.jp/kegg-bin/show_pathway?map00310/K11431%09%23FFFFFF,red/K11432%09%23FFFFFF,red/K07515%09%23FFFFFF,red/K11424%09%23FFFFFF,red/K09186%09%23FFFFFF,red/K11425%09%23FFFFFF,red/K00149%09%23FFFFFF,red/K00022%09%23FFFFFF,red/K00128%09%23FFFFFF,red/K00626%09%23FFFFFF,red/K00471%09%23FFFFFF,red/K13646%09%23FFFFFF,red/K00306%09%23FFFFFF,red/K11428%09%23FFFFFF,red/K00658%09%23FFFFFF,red/K114…
hsa04152	AMPK signaling pathway	Environmental Information Processing	Signal transduction	78	120	0.117375	0.498842	ENSG00000017427(IGF1),ENSG00000105568(PPP2R1A),ENSG00000152556(PFKM),ENSG00000066027(PPP2R5A),ENSG00000103150(MLYCD),ENSG00000105221(AKT2),ENSG00000113161(HMGCR),ENSG00000157613(CREB3L1),ENSG00000254647(INS),ENSG00000145284(SCD5),ENSG00000187840(EIF4EBP1),ENSG00000140992(PDPK1),ENSG00000135218(CD36),ENSG00000110092(CCND1),ENSG00000076555(ACACB),ENSG00000160741(CRTC2),ENSG00000111725(PRKAB1),ENSG0…	http://www.kegg.jp/kegg-bin/show_pathway?map04152/K04427%09%23FFFFFF,red/K04526%09%23FFFFFF,red/K04503%09%23FFFFFF,red/K07204%09%23FFFFFF,red/K16184%09%23FFFFFF,red/K02649%09%23FFFFFF,red/K05424%09%23FFFFFF,red/K03234%09%23FFFFFF,red/K07187%09%23FFFFFF,red/K07205%09%23FFFFFF,red/K07296%09%23FFFFFF,red/K07191%09%23FFFFFF,red/K06276%09%23FFFFFF,red/K07201%09%23FFFFFF,red/K09047%09%23FFFFFF,red/K011…
hsa04713	Circadian entrainment	Organismal Systems	Environmental adaptation	63	96	0.121739	0.51067	ENSG00000164116(GUCY1A1),ENSG00000134640(MTNR1B),ENSG00000114353(GNAI2),ENSG00000129467(ADCY4),ENSG00000179094(AC129492.1),ENSG00000138669(PRKG2),ENSG00000178372(CALML5),ENSG00000154229(PRKCA),ENSG00000127955(GNAI1),ENSG00000162188(GNG3),ENSG00000166501(PRKCB),ENSG00000065135(GNAI3),ENSG00000126583(PRKCG),ENSG00000178363(CALML3),ENSG00000120457(KCNJ5),ENSG00000101333(PLCB4),ENSG00000273079(GRIN2B…	http://www.kegg.jp/kegg-bin/show_pathway?map04713/K08047%09%23FFFFFF,red/K04347%09%23FFFFFF,red/K04630%09%23FFFFFF,red/K04960%09%23FFFFFF,red/K05000%09%23FFFFFF,red/K04961%09%23FFFFFF,red/K05858%09%23FFFFFF,red/K04850%09%23FFFFFF,red/K04999%09%23FFFFFF,red/K04851%09%23FFFFFF,red/K04546%09%23FFFFFF,red/K04286%09%23FFFFFF,red/K02183%09%23FFFFFF,red/K08043%09%23FFFFFF,red/K04587%09%23FFFFFF,red/K078…
hsa05161	Hepatitis B	Human Diseases	Infectious diseases: Viral	92	143	0.124865	0.513638	ENSG00000139687(RB1),ENSG00000263528(IKBKE),ENSG00000104365(IKBKB),ENSG00000026103(FAS),ENSG00000092969(TGFB2),ENSG00000105221(AKT2),ENSG00000142166(IFNAR1),ENSG00000157613(CREB3L1),ENSG00000064012(CASP8),ENSG00000132906(CASP9),ENSG00000183735(TBK1),ENSG00000100968(NFATC4),ENSG00000169032(MAP2K1),ENSG00000107201(DDX58),ENSG00000126561(STAT5A),ENSG00000110092(CCND1),ENSG00000120899(PTK2B),ENSG0000…	http://www.kegg.jp/kegg-bin/show_pathway?map05161/K02206%09%23FFFFFF,red/K04503%09%23FFFFFF,red/K06624%09%23FFFFFF,red/K06625%09%23FFFFFF,red/K11224%09%23FFFFFF,red/K04467%09%23FFFFFF,red/K03662%09%23FFFFFF,red/K04734%09%23FFFFFF,red/K06626%09%23FFFFFF,red/K09047%09%23FFFFFF,red/K10160%09%23FFFFFF,red/K07828%09%23FFFFFF,red/K04430%09%23FFFFFF,red/K16197%09%23FFFFFF,red/K04440%09%23FFFFFF,red/K057…
hsa04916	Melanogenesis	Organismal Systems	Endocrine system	66	101	0.126283	0.513638	ENSG00000258839(MC1R),ENSG00000105989(WNT2),ENSG00000115596(WNT6),ENSG00000187098(MITF),ENSG00000135925(WNT10A),ENSG00000114353(GNAI2),ENSG00000129467(ADCY4),ENSG00000157613(CREB3L1),ENSG00000154764(WNT7A),ENSG00000169032(MAP2K1),ENSG00000178372(CALML5),ENSG00000154229(PRKCA),ENSG00000082701(GSK3B),ENSG00000157240(FZD1),ENSG00000127955(GNAI1),ENSG00000166501(PRKCB),ENSG00000065135(GNAI3),ENSG0000…	http://www.kegg.jp/kegg-bin/show_pathway?map04916/K08047%09%23FFFFFF,red/K02235%09%23FFFFFF,red/K01558%09%23FFFFFF,red/K04630%09%23FFFFFF,red/K01384%09%23FFFFFF,red/K02329%09%23FFFFFF,red/K05858%09%23FFFFFF,red/K00572%09%23FFFFFF,red/K01357%09%23FFFFFF,red/K00445%09%23FFFFFF,red/K02183%09%23FFFFFF,red/K08043%09%23FFFFFF,red/K00506%09%23FFFFFF,red/K00312%09%23FFFFFF,red/K08042%09%23FFFFFF,red/K080…
hsa04911	Insulin secretion	Organismal Systems	Endocrine system	56	85	0.128707	0.513638	ENSG00000129467(ADCY4),ENSG00000157613(CREB3L1),ENSG00000254647(INS),ENSG00000137731(FXYD2),ENSG00000186472(PCLO),ENSG00000105649(RAB3A),ENSG00000176406(RIMS2),ENSG00000154229(PRKCA),ENSG00000166501(PRKCB),ENSG00000126583(PRKCG),ENSG00000112164(GLP1R),ENSG00000091428(RAPGEF4),ENSG00000197584(KCNMB2),ENSG00000101333(PLCB4),ENSG00000141433(ADCYAP1),ENSG00000129244(ATP1B2),ENSG00000133019(CHRM3),ENS…	http://www.kegg.jp/kegg-bin/show_pathway?map04911/K08047%09%23FFFFFF,red/K04960%09%23FFFFFF,red/K04526%09%23FFFFFF,red/K04937%09%23FFFFFF,red/K15297%09%23FFFFFF,red/K05858%09%23FFFFFF,red/K04850%09%23FFFFFF,red/K05258%09%23FFFFFF,red/K04131%09%23FFFFFF,red/K04851%09%23FFFFFF,red/K04325%09%23FFFFFF,red/K04351%09%23FFFFFF,red/K08043%09%23FFFFFF,red/K04587%09%23FFFFFF,red/K09047%09%23FFFFFF,red/K015…
hsa04662	B cell receptor signaling pathway	Organismal Systems	Immune system	46	69	0.129223	0.513638	ENSG00000104365(IKBKB),ENSG00000168918(INPP5D),ENSG00000169750(RAC3),ENSG00000105221(AKT2),ENSG00000254087(LYN),ENSG00000169032(MAP2K1),ENSG00000146232(NFKBIE),ENSG00000188386(PPP3R2),ENSG00000007312(CD79B),ENSG00000165458(INPPL1),ENSG00000082701(GSK3B),ENSG00000142867(BCL10),ENSG00000166501(PRKCB),ENSG00000072694(FCGR2B),ENSG00000213281(NRAS),ENSG00000131196(NFATC1),ENSG00000165025(SYK),ENSG0000…	http://www.kegg.jp/kegg-bin/show_pathway?map04662/K07370%09%23FFFFFF,red/K07861%09%23FFFFFF,red/K02649%09%23FFFFFF,red/K06504%09%23FFFFFF,red/K04467%09%23FFFFFF,red/K04734%09%23FFFFFF,red/K07369%09%23FFFFFF,red/K04348%09%23FFFFFF,red/K05872%09%23FFFFFF,red/K06268%09%23FFFFFF,red/K07828%09%23FFFFFF,red/K06508%09%23FFFFFF,red/K07827%09%23FFFFFF,red/K07209%09%23FFFFFF,red/K04446%09%23FFFFFF,red/K173…
hsa04723	Retrograde endocannabinoid signaling	Organismal Systems	Nervous system	90	140	0.130397	0.513638	ENSG00000079841(RIMS1),ENSG00000148408(CACNA1B),ENSG00000118432(CNR1),ENSG00000114353(GNAI2),ENSG00000129467(ADCY4),ENSG00000163285(GABRG1),ENSG00000185633(NDUFA4L2),ENSG00000004779(NDUFAB1),ENSG00000134780(DAGLA),ENSG00000154229(PRKCA),ENSG00000141837(CACNA1A),ENSG00000156711(MAPK13),ENSG00000127955(GNAI1),ENSG00000162188(GNG3),ENSG00000166501(PRKCB),ENSG00000065135(GNAI3),ENSG00000163686(ABHD6)…	http://www.kegg.jp/kegg-bin/show_pathway?map04723/K08047%09%23FFFFFF,red/K04347%09%23FFFFFF,red/K04960%09%23FFFFFF,red/K03965%09%23FFFFFF,red/K11987%09%23FFFFFF,red/K04850%09%23FFFFFF,red/K13700%09%23FFFFFF,red/K04851%09%23FFFFFF,red/K04277%09%23FFFFFF,red/K04546%09%23FFFFFF,red/K03961%09%23FFFFFF,red/K03968%09%23FFFFFF,red/K08043%09%23FFFFFF,red/K05199%09%23FFFFFF,red/K08042%09%23FFFFFF,red/K052…
hsa05223	Non-small cell lung cancer	Human Diseases	Cancers: Specific types	44	66	0.135857	0.523039	ENSG00000077092(RARB),ENSG00000139687(RB1),ENSG00000204231(RXRB),ENSG00000030110(BAK1),ENSG00000105221(AKT2),ENSG00000122008(POLK),ENSG00000132906(CASP9),ENSG00000169032(MAP2K1),ENSG00000140992(PDPK1),ENSG00000126561(STAT5A),ENSG00000110092(CCND1),ENSG00000146648(EGFR),ENSG00000154229(PRKCA),ENSG00000166501(PRKCB),ENSG00000105639(JAK3),ENSG00000118689(FOXO3),ENSG00000126583(PRKCG),ENSG00000213281…	http://www.kegg.jp/kegg-bin/show_pathway?map05223/K02091%09%23FFFFFF,red/K04503%09%23FFFFFF,red/K02158%09%23FFFFFF,red/K06618%09%23FFFFFF,red/K02649%09%23FFFFFF,red/K03511%09%23FFFFFF,red/K06625%09%23FFFFFF,red/K11224%09%23FFFFFF,red/K06276%09%23FFFFFF,red/K06620%09%23FFFFFF,red/K01116%09%23FFFFFF,red/K09850%09%23FFFFFF,red/K14021%09%23FFFFFF,red/K07828%09%23FFFFFF,red/K07827%09%23FFFFFF,red/K174…
hsa00270	Cysteine and methionine metabolism	Metabolism	Amino acid metabolism	32	47	0.139481	0.523039	ENSG00000119772(DNMT3A),ENSG00000101444(AHCY),ENSG00000132840(BHMT2),ENSG00000171097(KYAT1),ENSG00000102172(SMS),ENSG00000139410(SDSL),ENSG00000123505(AMD1),ENSG00000160200(CBS),ENSG00000198650(TAT),ENSG00000145692(BHMT),ENSG00000151224(MAT1A),ENSG00000168906(MAT2A),ENSG00000146701(MDH2),ENSG00000116761(CTH),ENSG00000100983(GSS),ENSG00000166800(LDHAL6A),ENSG00000088305(DNMT3B),ENSG00000116649(SRM…	http://www.kegg.jp/kegg-bin/show_pathway?map00270/K14455%09%23FFFFFF,red/K17989%09%23FFFFFF,red/K00544%09%23FFFFFF,red/K08967%09%23FFFFFF,red/K01697%09%23FFFFFF,red/K17398%09%23FFFFFF,red/K01758%09%23FFFFFF,red/K00016%09%23FFFFFF,red/K14454%09%23FFFFFF,red/K00789%09%23FFFFFF,red/K17399%09%23FFFFFF,red/K00802%09%23FFFFFF,red/K11205%09%23FFFFFF,red/K08963%09%23FFFFFF,red/K00547%09%23FFFFFF,red/K007…
hsa04151	PI3K-Akt signaling pathway	Environmental Information Processing	Signal transduction	219	352	0.140579	0.523039	ENSG00000017427(IGF1),ENSG00000105568(PPP2R1A),ENSG00000066027(PPP2R5A),ENSG00000110799(VWF),ENSG00000070193(FGF10),ENSG00000276231(PIK3R6),ENSG00000091409(ITGA6),ENSG00000104365(IKBKB),ENSG00000064547(LPAR2),ENSG00000136457(CHAD),ENSG00000029559(IBSP),ENSG00000137809(ITGA11),ENSG00000214827(MTCP1),ENSG00000105221(AKT2),ENSG00000115232(ITGA4),ENSG00000161638(ITGA5),ENSG00000128245(YWHAH),ENSG0000…	http://www.kegg.jp/kegg-bin/show_pathway?map04151/K04347%09%23FFFFFF,red/K12457%09%23FFFFFF,red/K04503%09%23FFFFFF,red/K06624%09%23FFFFFF,red/K04360%09%23FFFFFF,red/K06626%09%23FFFFFF,red/K06483%09%23FFFFFF,red/K05087%09%23FFFFFF,red/K05080%09%23FFFFFF,red/K05439%09%23FFFFFF,red/K06588%09%23FFFFFF,red/K16197%09%23FFFFFF,red/K09408%09%23FFFFFF,red/K05093%09%23FFFFFF,red/K09784%09%23FFFFFF,red/K050…
hsa01521	EGFR tyrosine kinase inhibitor resistance	Human Diseases	Drug resistance: Antineoplastic	52	79	0.141923	0.523039	ENSG00000017427(IGF1),ENSG00000105221(AKT2),ENSG00000187840(EIF4EBP1),ENSG00000169032(MAP2K1),ENSG00000065361(ERBB3),ENSG00000145431(PDGFC),ENSG00000146648(EGFR),ENSG00000154229(PRKCA),ENSG00000082701(GSK3B),ENSG00000170962(PDGFD),ENSG00000166501(PRKCB),ENSG00000105976(MET),ENSG00000066468(FGFR2),ENSG00000137154(RPS6),ENSG00000118689(FOXO3),ENSG00000126583(PRKCG),ENSG00000197122(SRC),ENSG00000213…	http://www.kegg.jp/kegg-bin/show_pathway?map01521/K05099%09%23FFFFFF,red/K17447%09%23FFFFFF,red/K04447%09%23FFFFFF,red/K05115%09%23FFFFFF,red/K02158%09%23FFFFFF,red/K02649%09%23FFFFFF,red/K07205%09%23FFFFFF,red/K05098%09%23FFFFFF,red/K01116%09%23FFFFFF,red/K05087%09%23FFFFFF,red/K04363%09%23FFFFFF,red/K07828%09%23FFFFFF,red/K03259%09%23FFFFFF,red/K07827%09%23FFFFFF,red/K09408%09%23FFFFFF,red/K057…
hsa00900	Terpenoid backbone biosynthesis	Metabolism	Metabolism of terpenoids and polyketides	16	22	0.1425	0.523039	ENSG00000167508(MVD),ENSG00000110921(MVK),ENSG00000113161(HMGCR),ENSG00000084073(ZMPSTE24),ENSG00000112972(HMGCS1),ENSG00000153989(NUS1),ENSG00000173653(RCE1),ENSG00000116237(ICMT),ENSG00000116005(PCYOX1),ENSG00000163344(PMVK),ENSG00000257365(FNTB),ENSG00000067064(IDI1),ENSG00000148377(IDI2),ENSG00000075239(ACAT1),ENSG00000117682(DHDDS),ENSG00000152904(GGPS1)	http://www.kegg.jp/kegg-bin/show_pathway?map00900/K01823%09%23FFFFFF,red/K01597%09%23FFFFFF,red/K01641%09%23FFFFFF,red/K06013%09%23FFFFFF,red/K00021%09%23FFFFFF,red/K05954%09%23FFFFFF,red/K00804%09%23FFFFFF,red/K19177%09%23FFFFFF,red/K00869%09%23FFFFFF,red/K13273%09%23FFFFFF,red/K00626%09%23FFFFFF,red/K00587%09%23FFFFFF,red/K08658%09%23FFFFFF,red/K05906%09%23FFFFFF,red/K11778%09%23FFFFFF,red/
hsa00514	Other types of O-glycan biosynthesis	Metabolism	Glycan biosynthesis and metabolism	16	22	0.1425	0.523039	ENSG00000130309(COLGALT1),ENSG00000187676(B3GLCT),ENSG00000106003(LFNG),ENSG00000106397(PLOD3),ENSG00000151233(GXYLT1),ENSG00000126091(ST3GAL3),ENSG00000163378(EOGT),ENSG00000186866(POFUT2),ENSG00000073849(ST6GAL1),ENSG00000117411(B4GALT2),ENSG00000086062(B4GALT1),ENSG00000147162(OGT),ENSG00000163389(POGLUT1),ENSG00000172986(GXYLT2),ENSG00000101346(POFUT1),ENSG00000158850(B4GALT3)	http://www.kegg.jp/kegg-bin/show_pathway?map00514/K13676%09%23FFFFFF,red/K00778%09%23FFFFFF,red/K07968%09%23FFFFFF,red/K07967%09%23FFFFFF,red/K11703%09%23FFFFFF,red/K07966%09%23FFFFFF,red/K13667%09%23FFFFFF,red/K09667%09%23FFFFFF,red/K18134%09%23FFFFFF,red/K05948%09%23FFFFFF,red/K13675%09%23FFFFFF,red/K03691%09%23FFFFFF,red/K00781%09%23FFFFFF,red/K13646%09%23FFFFFF,red/
hsa04062	Chemokine signaling pathway	Organismal Systems	Immune system	119	188	0.146366	0.531194	ENSG00000156299(TIAM1),ENSG00000183813(CCR4),ENSG00000169245(CXCL10),ENSG00000180871(CXCR2),ENSG00000070831(CDC42),ENSG00000160683(CXCR5),ENSG00000276231(PIK3R6),ENSG00000104365(IKBKB),ENSG00000114353(GNAI2),ENSG00000006210(CX3CL1),ENSG00000113263(ITK),ENSG00000129467(ADCY4),ENSG00000108700(CCL8),ENSG00000169750(RAC3),ENSG00000105221(AKT2),ENSG00000198873(GRK5),ENSG00000254087(LYN),ENSG0000016903…	http://www.kegg.jp/kegg-bin/show_pathway?map04062/K08047%09%23FFFFFF,red/K04347%09%23FFFFFF,red/K16062%09%23FFFFFF,red/K07861%09%23FFFFFF,red/K11224%09%23FFFFFF,red/K04467%09%23FFFFFF,red/K04176%09%23FFFFFF,red/K04546%09%23FFFFFF,red/K05507%09%23FFFFFF,red/K04734%09%23FFFFFF,red/K10032%09%23FFFFFF,red/K08043%09%23FFFFFF,red/K08893%09%23FFFFFF,red/K04175%09%23FFFFFF,red/K08042%09%23FFFFFF,red/K078…
hsa04022	cGMP-PKG signaling pathway	Environmental Information Processing	Signal transduction	103	162	0.149603	0.532948	ENSG00000150594(ADRA2A),ENSG00000164116(GUCY1A1),ENSG00000168398(BDKRB2),ENSG00000276231(PIK3R6),ENSG00000068305(MEF2A),ENSG00000114353(GNAI2),ENSG00000129467(ADCY4),ENSG00000144891(AGTR1),ENSG00000105221(AKT2),ENSG00000157613(CREB3L1),ENSG00000165637(VDAC2),ENSG00000146535(GNA12),ENSG00000157087(ATP2B2),ENSG00000138669(PRKG2),ENSG00000254647(INS),ENSG00000108179(PPIF),ENSG00000100968(NFATC4),ENS…	http://www.kegg.jp/kegg-bin/show_pathway?map04022/K08047%09%23FFFFFF,red/K04960%09%23FFFFFF,red/K04526%09%23FFFFFF,red/K04937%09%23FFFFFF,red/K12335%09%23FFFFFF,red/K04850%09%23FFFFFF,red/K04851%09%23FFFFFF,red/K18154%09%23FFFFFF,red/K02183%09%23FFFFFF,red/K08043%09%23FFFFFF,red/K09047%09%23FFFFFF,red/K04166%09%23FFFFFF,red/K08042%09%23FFFFFF,red/K04139%09%23FFFFFF,red/K04446%09%23FFFFFF,red/K173…
hsa04510	Focal adhesion	Cellular Processes	Cellular community - eukaryotes	125	198	0.150149	0.532948	ENSG00000017427(IGF1),ENSG00000110799(VWF),ENSG00000070831(CDC42),ENSG00000091409(ITGA6),ENSG00000137809(ITGA11),ENSG00000136457(CHAD),ENSG00000029559(IBSP),ENSG00000105974(CAV1),ENSG00000169750(RAC3),ENSG00000105221(AKT2),ENSG00000115232(ITGA4),ENSG00000161638(ITGA5),ENSG00000130702(LAMA5),ENSG00000135862(LAMC1),ENSG00000213949(ITGA1),ENSG00000169032(MAP2K1),ENSG00000213639(PPP1CB),ENSG000001409…	http://www.kegg.jp/kegg-bin/show_pathway?map04510/K04503%09%23FFFFFF,red/K07861%09%23FFFFFF,red/K05700%09%23FFFFFF,red/K06487%09%23FFFFFF,red/K06483%09%23FFFFFF,red/K05087%09%23FFFFFF,red/K06237%09%23FFFFFF,red/K06273%09%23FFFFFF,red/K06591%09%23FFFFFF,red/K06588%09%23FFFFFF,red/K04440%09%23FFFFFF,red/K05704%09%23FFFFFF,red/K06525%09%23FFFFFF,red/K06272%09%23FFFFFF,red/K05083%09%23FFFFFF,red/K047…
hsa05221	Acute myeloid leukemia	Human Diseases	Cancers: Specific types	43	65	0.158027	0.554813	ENSG00000269335(IKBKG),ENSG00000104365(IKBKB),ENSG00000133703(KRAS),ENSG00000139318(DUSP6),ENSG00000173039(RELA),ENSG00000105221(AKT2),ENSG00000002330(BAD),ENSG00000131759(RARA),ENSG00000173801(JUP),ENSG00000171608(PIK3CD),ENSG00000115904(SOS1),ENSG00000187840(EIF4EBP1),ENSG00000169032(MAP2K1),ENSG00000126561(STAT5A),ENSG00000110092(CCND1),ENSG00000169896(ITGAM),ENSG00000066336(SPI1),ENSG00000108…	http://www.kegg.jp/kegg-bin/show_pathway?map05221/K04503%09%23FFFFFF,red/K06461%09%23FFFFFF,red/K02158%09%23FFFFFF,red/K02649%09%23FFFFFF,red/K04702%09%23FFFFFF,red/K04467%09%23FFFFFF,red/K11224%09%23FFFFFF,red/K07205%09%23FFFFFF,red/K08806%09%23FFFFFF,red/K02633%09%23FFFFFF,red/K09438%09%23FFFFFF,red/K07828%09%23FFFFFF,red/K09055%09%23FFFFFF,red/K07827%09%23FFFFFF,red/K10054%09%23FFFFFF,red/K072…
hsa04917	Prolactin signaling pathway	Organismal Systems	Endocrine system	46	70	0.164909	0.560595	ENSG00000180176(TH),ENSG00000274211(SOCS7),ENSG00000105221(AKT2),ENSG00000254647(INS),ENSG00000169032(MAP2K1),ENSG00000126561(STAT5A),ENSG00000110092(CCND1),ENSG00000082701(GSK3B),ENSG00000156711(MAPK13),ENSG00000118689(FOXO3),ENSG00000197122(SRC),ENSG00000213281(NRAS),ENSG00000129946(SHC2),ENSG00000114737(CISH),ENSG00000105647(PIK3R2),ENSG00000171150(SOCS5),ENSG00000121879(PIK3CA),ENSG0000014567…	http://www.kegg.jp/kegg-bin/show_pathway?map04917/K08551%09%23FFFFFF,red/K17447%09%23FFFFFF,red/K04447%09%23FFFFFF,red/K04526%09%23FFFFFF,red/K04503%09%23FFFFFF,red/K02649%09%23FFFFFF,red/K11224%09%23FFFFFF,red/K08550%09%23FFFFFF,red/K10151%09%23FFFFFF,red/K07828%09%23FFFFFF,red/K05439%09%23FFFFFF,red/K07827%09%23FFFFFF,red/K04440%09%23FFFFFF,red/K09408%09%23FFFFFF,red/K05704%09%23FFFFFF,red/K047…
hsa04625	C-type lectin receptor signaling pathway	Organismal Systems	Immune system	67	104	0.166273	0.560595	ENSG00000162889(MAPKAPK2),ENSG00000263528(IKBKE),ENSG00000104365(IKBKB),ENSG00000104938(CLEC4M),ENSG00000105221(AKT2),ENSG00000064012(CASP8),ENSG00000069399(BCL3),ENSG00000100968(NFATC4),ENSG00000113302(IL12B),ENSG00000188386(PPP3R2),ENSG00000125538(IL1B),ENSG00000178372(CALML5),ENSG00000156711(MAPK13),ENSG00000142867(BCL10),ENSG00000104856(RELB),ENSG00000197122(SRC),ENSG00000213281(NRAS),ENSG000…	http://www.kegg.jp/kegg-bin/show_pathway?map04625/K05425%09%23FFFFFF,red/K04960%09%23FFFFFF,red/K07830%09%23FFFFFF,red/K04519%09%23FFFFFF,red/K08862%09%23FFFFFF,red/K05406%09%23FFFFFF,red/K02649%09%23FFFFFF,red/K07831%09%23FFFFFF,red/K11987%09%23FFFFFF,red/K12794%09%23FFFFFF,red/K04467%09%23FFFFFF,red/K04734%09%23FFFFFF,red/K09253%09%23FFFFFF,red/K21095%09%23FFFFFF,red/K02183%09%23FFFFFF,red/K210…
hsa05217	Basal cell carcinoma	Human Diseases	Cancers: Specific types	41	62	0.166401	0.560595	ENSG00000105989(WNT2),ENSG00000115596(WNT6),ENSG00000135925(WNT10A),ENSG00000128602(SMO),ENSG00000030110(BAK1),ENSG00000122008(POLK),ENSG00000154764(WNT7A),ENSG00000074047(GLI2),ENSG00000082701(GSK3B),ENSG00000115266(APC2),ENSG00000157240(FZD1),ENSG00000177283(FZD8),ENSG00000085741(WNT11),ENSG00000124762(CDKN1A),ENSG00000161202(DVL3),ENSG00000134245(WNT2B),ENSG00000143816(WNT9A),ENSG00000154342(W…	http://www.kegg.jp/kegg-bin/show_pathway?map05217/K02235%09%23FFFFFF,red/K01558%09%23FFFFFF,red/K01384%09%23FFFFFF,red/K06226%09%23FFFFFF,red/K02329%09%23FFFFFF,red/K03511%09%23FFFFFF,red/K06625%09%23FFFFFF,red/K00572%09%23FFFFFF,red/K01357%09%23FFFFFF,red/K00445%09%23FFFFFF,red/K06229%09%23FFFFFF,red/K00312%09%23FFFFFF,red/K16798%09%23FFFFFF,red/K14021%09%23FFFFFF,red/K02432%09%23FFFFFF,red/K023…
hsa04923	Regulation of lipolysis in adipocytes	Organismal Systems	Endocrine system	36	54	0.166993	0.560595	ENSG00000129467(ADCY4),ENSG00000105221(AKT2),ENSG00000254647(INS),ENSG00000065135(GNAI3),ENSG00000105647(PIK3R2),ENSG00000176485(PLA2G16),ENSG00000165269(AQP7),ENSG00000169418(NPR1),ENSG00000078295(ADCY2),ENSG00000185532(PRKG1),ENSG00000050628(PTGER3),ENSG00000165409(TSHR),ENSG00000163485(ADORA1),ENSG00000185950(IRS2),ENSG00000166819(PLIN1),ENSG00000188778(ADRB3),ENSG00000073756(PTGS2),ENSG000001…	http://www.kegg.jp/kegg-bin/show_pathway?map04923/K08047%09%23FFFFFF,red/K04630%09%23FFFFFF,red/K00509%09%23FFFFFF,red/K04526%09%23FFFFFF,red/K04249%09%23FFFFFF,red/K02649%09%23FFFFFF,red/K11987%09%23FFFFFF,red/K08044%09%23FFFFFF,red/K04143%09%23FFFFFF,red/K16172%09%23FFFFFF,red/K07187%09%23FFFFFF,red/K08041%09%23FFFFFF,red/K16816%09%23FFFFFF,red/K00922%09%23FFFFFF,red/K08043%09%23FFFFFF,red/K168…
hsa04066	HIF-1 signaling pathway	Environmental Information Processing	Signal transduction	62	96	0.169909	0.560595	ENSG00000017427(IGF1),ENSG00000100644(HIF1A),ENSG00000105221(AKT2),ENSG00000152256(PDK1),ENSG00000100387(RBX1),ENSG00000106366(SERPINE1),ENSG00000254647(INS),ENSG00000187840(EIF4EBP1),ENSG00000169032(MAP2K1),ENSG00000146648(EGFR),ENSG00000154229(PRKCA),ENSG00000166501(PRKCB),ENSG00000111276(CDKN1B),ENSG00000137154(RPS6),ENSG00000126583(PRKCG),ENSG00000165168(CYBB),ENSG00000136869(TLR4),ENSG000001…	http://www.kegg.jp/kegg-bin/show_pathway?map04066/K05096%09%23FFFFFF,red/K04526%09%23FFFFFF,red/K04687%09%23FFFFFF,red/K14736%09%23FFFFFF,red/K00844%09%23FFFFFF,red/K02649%09%23FFFFFF,red/K00161%09%23FFFFFF,red/K06624%09%23FFFFFF,red/K06625%09%23FFFFFF,red/K07205%09%23FFFFFF,red/K03159%09%23FFFFFF,red/K01103%09%23FFFFFF,red/K08268%09%23FFFFFF,red/K01116%09%23FFFFFF,red/K21421%09%23FFFFFF,red/K050…
hsa05214	Glioma	Human Diseases	Cancers: Specific types	49	75	0.171163	0.560595	ENSG00000017427(IGF1),ENSG00000139687(RB1),ENSG00000030110(BAK1),ENSG00000105221(AKT2),ENSG00000122008(POLK),ENSG00000169032(MAP2K1),ENSG00000110092(CCND1),ENSG00000178372(CALML5),ENSG00000146648(EGFR),ENSG00000154229(PRKCA),ENSG00000166501(PRKCB),ENSG00000126583(PRKCG),ENSG00000213281(NRAS),ENSG00000129946(SHC2),ENSG00000178363(CALML3),ENSG00000105647(PIK3R2),ENSG00000140443(IGF1R),ENSG000001356…	http://www.kegg.jp/kegg-bin/show_pathway?map05214/K17447%09%23FFFFFF,red/K02091%09%23FFFFFF,red/K04503%09%23FFFFFF,red/K06618%09%23FFFFFF,red/K02649%09%23FFFFFF,red/K03511%09%23FFFFFF,red/K06625%09%23FFFFFF,red/K02183%09%23FFFFFF,red/K06620%09%23FFFFFF,red/K08794%09%23FFFFFF,red/K01116%09%23FFFFFF,red/K05087%09%23FFFFFF,red/K04363%09%23FFFFFF,red/K14021%09%23FFFFFF,red/K07828%09%23FFFFFF,red/K078…
hsa05330	Allograft rejection	Human Diseases	Immune diseases	24	35	0.172218	0.560595	ENSG00000179344(HLA-DQB1),ENSG00000204525(HLA-C),ENSG00000168811(IL12A),ENSG00000026103(FAS),ENSG00000204642(HLA-F),ENSG00000136634(IL10),ENSG00000237541(HLA-DQA2),ENSG00000231389(HLA-DPA1),ENSG00000113302(IL12B),ENSG00000204592(HLA-E),ENSG00000198502(HLA-DRB5),ENSG00000241106(HLA-DOB),ENSG00000114013(CD86),ENSG00000234745(HLA-B),ENSG00000232810(TNF),ENSG00000223865(HLA-DPB1),ENSG00000178562(CD28…	http://www.kegg.jp/kegg-bin/show_pathway?map05330/K05413%09%23FFFFFF,red/K01353%09%23FFFFFF,red/K05425%09%23FFFFFF,red/K06751%09%23FFFFFF,red/K04687%09%23FFFFFF,red/K05406%09%23FFFFFF,red/K03161%09%23FFFFFF,red/K03156%09%23FFFFFF,red/K05412%09%23FFFFFF,red/K03160%09%23FFFFFF,red/K06470%09%23FFFFFF,red/K04390%09%23FFFFFF,red/K06752%09%23FFFFFF,red/K07818%09%23FFFFFF,red/K05443%09%23FFFFFF,red/
hsa05120	Epithelial cell signaling in Helicobacter pylori infection	Human Diseases	Infectious diseases: Bacterial	44	67	0.173559	0.560595	ENSG00000166086(JAM3),ENSG00000180871(CXCR2),ENSG00000070831(CDC42),ENSG00000104365(IKBKB),ENSG00000147614(ATP6V0D2),ENSG00000113070(HBEGF),ENSG00000254087(LYN),ENSG00000171130(ATP6V0E2),ENSG00000163464(CXCR1),ENSG00000146648(EGFR),ENSG00000156711(MAPK13),ENSG00000105976(MET),ENSG00000197122(SRC),ENSG00000113732(ATP6V0E1),ENSG00000106100(NOD1),ENSG00000137845(ADAM10),ENSG00000169429(CXCL8),ENSG00…	http://www.kegg.jp/kegg-bin/show_pathway?map05120/K06704%09%23FFFFFF,red/K05099%09%23FFFFFF,red/K08523%09%23FFFFFF,red/K02148%09%23FFFFFF,red/K04467%09%23FFFFFF,red/K02145%09%23FFFFFF,red/K03662%09%23FFFFFF,red/K04734%09%23FFFFFF,red/K02153%09%23FFFFFF,red/K08114%09%23FFFFFF,red/K04175%09%23FFFFFF,red/K01116%09%23FFFFFF,red/K05701%09%23FFFFFF,red/K05728%09%23FFFFFF,red/K08727%09%23FFFFFF,red/K044…
hsa04012	ErbB signaling pathway	Environmental Information Processing	Signal transduction	55	85	0.182089	0.564584	ENSG00000076984(MAP2K7),ENSG00000105221(AKT2),ENSG00000097007(ABL1),ENSG00000113070(HBEGF),ENSG00000187840(EIF4EBP1),ENSG00000169032(MAP2K1),ENSG00000126561(STAT5A),ENSG00000065361(ERBB3),ENSG00000146648(EGFR),ENSG00000154229(PRKCA),ENSG00000082701(GSK3B),ENSG00000166501(PRKCB),ENSG00000111276(CDKN1B),ENSG00000126583(PRKCG),ENSG00000197122(SRC),ENSG00000213281(NRAS),ENSG00000129946(SHC2),ENSG0000…	http://www.kegg.jp/kegg-bin/show_pathway?map04012/K17447%09%23FFFFFF,red/K08523%09%23FFFFFF,red/K02158%09%23FFFFFF,red/K05457%09%23FFFFFF,red/K04410%09%23FFFFFF,red/K02649%09%23FFFFFF,red/K05085%09%23FFFFFF,red/K06624%09%23FFFFFF,red/K06625%09%23FFFFFF,red/K07205%09%23FFFFFF,red/K11224%09%23FFFFFF,red/K01116%09%23FFFFFF,red/K04375%09%23FFFFFF,red/K07828%09%23FFFFFF,red/K04431%09%23FFFFFF,red/K078…
hsa04144	Endocytosis	Cellular Processes	Transport and catabolism	152	244	0.184708	0.564584	ENSG00000059915(PSD),ENSG00000042753(AP2S1),ENSG00000170248(PDCD6IP),ENSG00000204525(HLA-C),ENSG00000004059(ARF5),ENSG00000180871(CXCR2),ENSG00000070831(CDC42),ENSG00000084070(SMAP2),ENSG00000049283(EPN3),ENSG00000163558(PRKCI),ENSG00000029725(RABEP1),ENSG00000132612(VPS4A),ENSG00000175416(CLTB),ENSG00000105974(CAV1),ENSG00000131475(VPS25),ENSG00000198873(GRK5),ENSG00000141367(CLTC),ENSG000001145…	http://www.kegg.jp/kegg-bin/show_pathway?map04144/K12489%09%23FFFFFF,red/K11827%09%23FFFFFF,red/K07941%09%23FFFFFF,red/K12186%09%23FFFFFF,red/K04388%09%23FFFFFF,red/K07937%09%23FFFFFF,red/K11248%09%23FFFFFF,red/K04175%09%23FFFFFF,red/K04646%09%23FFFFFF,red/K05087%09%23FFFFFF,red/K12482%09%23FFFFFF,red/K05632%09%23FFFFFF,red/K04678%09%23FFFFFF,red/K10054%09%23FFFFFF,red/K05704%09%23FFFFFF,red/K050…
hsa04940	Type I diabetes mellitus	Human Diseases	Endocrine and metabolic diseases	27	40	0.185418	0.564584	ENSG00000204525(HLA-C),ENSG00000026103(FAS),ENSG00000254647(INS),ENSG00000113302(IL12B),ENSG00000204592(HLA-E),ENSG00000125538(IL1B),ENSG00000114013(CD86),ENSG00000144381(HSPD1),ENSG00000232810(TNF),ENSG00000223865(HLA-DPB1),ENSG00000178562(CD28),ENSG00000204252(HLA-DOA),ENSG00000111537(IFNG),ENSG00000100453(GZMB),ENSG00000179344(HLA-DQB1),ENSG00000168811(IL12A),ENSG00000204642(HLA-F),ENSG0000023…	http://www.kegg.jp/kegg-bin/show_pathway?map04940/K05413%09%23FFFFFF,red/K01353%09%23FFFFFF,red/K05425%09%23FFFFFF,red/K04526%09%23FFFFFF,red/K04687%09%23FFFFFF,red/K04519%09%23FFFFFF,red/K05406%09%23FFFFFF,red/K04077%09%23FFFFFF,red/K03156%09%23FFFFFF,red/K05412%09%23FFFFFF,red/K06470%09%23FFFFFF,red/K07818%09%23FFFFFF,red/K06751%09%23FFFFFF,red/K01580%09%23FFFFFF,red/K04383%09%23FFFFFF,red/K043…
hsa00520	Amino sugar and nucleotide sugar metabolism	Metabolism	Carbohydrate metabolism	32	48	0.185993	0.564584	ENSG00000115652(UXS1),ENSG00000169299(PGM2),ENSG00000112699(GMDS),ENSG00000215883(CYB5RL),ENSG00000159921(GNE),ENSG00000156510(HKDC1),ENSG00000065615(CYB5R4),ENSG00000144591(GMPPA),ENSG00000117308(GALE),ENSG00000102032(RENBP),ENSG00000124357(NAGK),ENSG00000169764(UGP2),ENSG00000178802(MPI),ENSG00000156515(HK1),ENSG00000105220(GPI),ENSG00000100417(PMM1),ENSG00000113552(GNPDA1),ENSG00000170191(NANP…	http://www.kegg.jp/kegg-bin/show_pathway?map00520/K01810%09%23FFFFFF,red/K01711%09%23FFFFFF,red/K01787%09%23FFFFFF,red/K05305%09%23FFFFFF,red/K12409%09%23FFFFFF,red/K08678%09%23FFFFFF,red/K00844%09%23FFFFFF,red/K00884%09%23FFFFFF,red/K01639%09%23FFFFFF,red/K02564%09%23FFFFFF,red/K01183%09%23FFFFFF,red/K00976%09%23FFFFFF,red/K01784%09%23FFFFFF,red/K00966%09%23FFFFFF,red/K21749%09%23FFFFFF,red/K003…
hsa04921	Oxytocin signaling pathway	Organismal Systems	Endocrine system	96	152	0.186209	0.564584	ENSG00000164116(GUCY1A1),ENSG00000276231(PIK3R6),ENSG00000170345(FOS),ENSG00000133703(KRAS),ENSG00000129467(ADCY4),ENSG00000114353(GNAI2),ENSG00000107758(PPP3CB),ENSG00000157542(KCNJ6),ENSG00000160014(CALM3),ENSG00000116741(RGS2),ENSG00000149782(PLCB3),ENSG00000087460(GNAS),ENSG00000142408(CACNG8),ENSG00000162728(KCNJ9),ENSG00000101306(MYLK2),ENSG00000173175(ADCY5),ENSG00000100968(NFATC4),ENSG000…	http://www.kegg.jp/kegg-bin/show_pathway?map04921/K08047%09%23FFFFFF,red/K04960%09%23FFFFFF,red/K04503%09%23FFFFFF,red/K04229%09%23FFFFFF,red/K04961%09%23FFFFFF,red/K11987%09%23FFFFFF,red/K04850%09%23FFFFFF,red/K06625%09%23FFFFFF,red/K04865%09%23FFFFFF,red/K04851%09%23FFFFFF,red/K18154%09%23FFFFFF,red/K02183%09%23FFFFFF,red/K08043%09%23FFFFFF,red/K08042%09%23FFFFFF,red/K07828%09%23FFFFFF,red/K012…
hsa04658	Th1 and Th2 cell differentiation	Organismal Systems	Immune system	58	90	0.186884	0.564584	ENSG00000184916(JAG2),ENSG00000168214(RBPJ),ENSG00000073861(TBX21),ENSG00000104365(IKBKB),ENSG00000113302(IL12B),ENSG00000146232(NFKBIE),ENSG00000188386(PPP3R2),ENSG00000126561(STAT5A),ENSG00000198719(DLL1),ENSG00000156711(MAPK13),ENSG00000105639(JAK3),ENSG00000115085(ZAP70),ENSG00000131196(NFATC1),ENSG00000072736(NFATC3),ENSG00000105397(TYK2),ENSG00000096968(JAK2),ENSG00000223865(HLA-DPB1),ENSG0…	http://www.kegg.jp/kegg-bin/show_pathway?map04658/K05425%09%23FFFFFF,red/K04447%09%23FFFFFF,red/K07362%09%23FFFFFF,red/K04687%09%23FFFFFF,red/K05406%09%23FFFFFF,red/K06451%09%23FFFFFF,red/K11224%09%23FFFFFF,red/K04467%09%23FFFFFF,red/K04734%09%23FFFFFF,red/K04348%09%23FFFFFF,red/K01116%09%23FFFFFF,red/K05872%09%23FFFFFF,red/K06268%09%23FFFFFF,red/K20994%09%23FFFFFF,red/K04440%09%23FFFFFF,red/K072…
hsa05165	Human papillomavirus infection	Human Diseases	Infectious diseases: Viral	204	330	0.187029	0.564584	ENSG00000131323(TRAF3),ENSG00000105568(PPP2R1A),ENSG00000066027(PPP2R5A),ENSG00000204525(HLA-C),ENSG00000110799(VWF),ENSG00000105989(WNT2),ENSG00000070831(CDC42),ENSG00000168214(RBPJ),ENSG00000139687(RB1),ENSG00000263528(IKBKE),ENSG00000091409(ITGA6),ENSG00000115596(WNT6),ENSG00000135925(WNT10A),ENSG00000104365(IKBKB),ENSG00000026103(FAS),ENSG00000163558(PRKCI),ENSG00000029559(IBSP),ENSG000001378…	http://www.kegg.jp/kegg-bin/show_pathway?map05165/K12236%09%23FFFFFF,red/K02235%09%23FFFFFF,red/K04503%09%23FFFFFF,red/K02329%09%23FFFFFF,red/K06624%09%23FFFFFF,red/K03662%09%23FFFFFF,red/K11126%09%23FFFFFF,red/K06626%09%23FFFFFF,red/K01357%09%23FFFFFF,red/K06483%09%23FFFFFF,red/K14021%09%23FFFFFF,red/K09087%09%23FFFFFF,red/K06588%09%23FFFFFF,red/K02146%09%23FFFFFF,red/K04345%09%23FFFFFF,red/K031…
hsa04392	Hippo signaling pathway - multiple species	Environmental Information Processing	Signal transduction	20	29	0.19245	0.569017	ENSG00000144791(LIMD1),ENSG00000166341(DCHS1),ENSG00000104375(STK3),ENSG00000068028(RASSF1),ENSG00000114978(MOB1A),ENSG00000113645(WWC1),ENSG00000186575(NF2),ENSG00000018408(WWTR1),ENSG00000137693(YAP1),ENSG00000107551(RASSF4),ENSG00000173542(MOB1B),ENSG00000142279(WTIP),ENSG00000139926(FRMD6),ENSG00000197410(DCHS2),ENSG00000153303(FRMD1),ENSG00000101265(RASSF2),ENSG00000150457(LATS2),ENSG0000018…	http://www.kegg.jp/kegg-bin/show_pathway?map04392/K09850%09%23FFFFFF,red/K16687%09%23FFFFFF,red/K16684%09%23FFFFFF,red/K09851%09%23FFFFFF,red/K09448%09%23FFFFFF,red/K04412%09%23FFFFFF,red/K16507%09%23FFFFFF,red/K06685%09%23FFFFFF,red/K16822%09%23FFFFFF,red/K16682%09%23FFFFFF,red/K16820%09%23FFFFFF,red/K08791%09%23FFFFFF,red/K16685%09%23FFFFFF,red/K16821%09%23FFFFFF,red/
hsa00561	Glycerolipid metabolism	Metabolism	Lipid metabolism	40	61	0.192611	0.569017	ENSG00000157680(DGKI),ENSG00000062282(DGAT2),ENSG00000162407(PLPP3),ENSG00000106384(MOGAT3),ENSG00000077044(DGKD),ENSG00000153933(DGKE),ENSG00000119927(GPAM),ENSG00000111275(ALDH2),ENSG00000141934(PLPP2),ENSG00000117448(AKR1A1),ENSG00000132793(LPIN3),ENSG00000143149(ALDH9A1),ENSG00000172954(LCLAT1),ENSG00000185000(DGAT1),ENSG00000155189(AGPAT5),ENSG00000101577(LPIN2),ENSG00000274588(DGKK),ENSG000…	http://www.kegg.jp/kegg-bin/show_pathway?map00561/K01189%09%23FFFFFF,red/K11155%09%23FFFFFF,red/K13506%09%23FFFFFF,red/K00149%09%23FFFFFF,red/K14457%09%23FFFFFF,red/K13513%09%23FFFFFF,red/K00002%09%23FFFFFF,red/K15728%09%23FFFFFF,red/K16816%09%23FFFFFF,red/K00863%09%23FFFFFF,red/K00128%09%23FFFFFF,red/K00011%09%23FFFFFF,red/K11160%09%23FFFFFF,red/K13523%09%23FFFFFF,red/K09881%09%23FFFFFF,red/K009…
hsa04726	Serotonergic synapse	Organismal Systems	Nervous system	72	113	0.193783	0.569017	ENSG00000148408(CACNA1B),ENSG00000114353(GNAI2),ENSG00000179546(HTR1D),ENSG00000095303(PTGS1),ENSG00000205702(CYP2D7),ENSG00000169032(MAP2K1),ENSG00000147246(HTR2C),ENSG00000154229(PRKCA),ENSG00000141837(CACNA1A),ENSG00000127955(GNAI1),ENSG00000184408(KCND2),ENSG00000162188(GNG3),ENSG00000166501(PRKCB),ENSG00000065135(GNAI3),ENSG00000126583(PRKCG),ENSG00000213281(NRAS),ENSG00000188089(PLA2G4E),EN…	http://www.kegg.jp/kegg-bin/show_pathway?map04726/K04347%09%23FFFFFF,red/K04630%09%23FFFFFF,red/K17721%09%23FFFFFF,red/K04960%09%23FFFFFF,red/K00509%09%23FFFFFF,red/K05000%09%23FFFFFF,red/K04162%09%23FFFFFF,red/K17719%09%23FFFFFF,red/K11987%09%23FFFFFF,red/K05858%09%23FFFFFF,red/K04850%09%23FFFFFF,red/K04999%09%23FFFFFF,red/K04163%09%23FFFFFF,red/K04851%09%23FFFFFF,red/K04546%09%23FFFFFF,red/K080…
hsa04080	Neuroactive ligand-receptor interaction	Environmental Information Processing	Signaling molecules and interaction	188	304	0.196005	0.570357	ENSG00000160801(PTH1R),ENSG00000171631(P2RY6),ENSG00000089041(P2RX7),ENSG00000258839(MC1R),ENSG00000150594(ADRA2A),ENSG00000134640(MTNR1B),ENSG00000244165(P2RY11),ENSG00000168398(BDKRB2),ENSG00000134443(GRP),ENSG00000149403(GRIK4),ENSG00000118432(CNR1),ENSG00000174343(CHRNA9),ENSG00000171388(APLN),ENSG00000064547(LPAR2),ENSG00000168229(PTGDR),ENSG00000120903(CHRNA2),ENSG00000175591(P2RY2),ENSG000…	http://www.kegg.jp/kegg-bin/show_pathway?map04080/K04267%09%23FFFFFF,red/K04296%09%23FFFFFF,red/K05424%09%23FFFFFF,red/K04277%09%23FFFFFF,red/K04818%09%23FFFFFF,red/K04584%09%23FFFFFF,red/K04166%09%23FFFFFF,red/K05199%09%23FFFFFF,red/K05200%09%23FFFFFF,red/K05080%09%23FFFFFF,red/K04139%09%23FFFFFF,red/K05439%09%23FFFFFF,red/K04813%09%23FFFFFF,red/K04270%09%23FFFFFF,red/K04293%09%23FFFFFF,red/K045…
hsa04659	Th17 cell differentiation	Organismal Systems	Immune system	67	105	0.199154	0.574346	ENSG00000100644(HIF1A),ENSG00000073861(TBX21),ENSG00000204231(RXRB),ENSG00000104365(IKBKB),ENSG00000137265(IRF4),ENSG00000188386(PPP3R2),ENSG00000146232(NFKBIE),ENSG00000126561(STAT5A),ENSG00000125538(IL1B),ENSG00000156711(MAPK13),ENSG00000105639(JAK3),ENSG00000115085(ZAP70),ENSG00000131196(NFATC1),ENSG00000105329(AC011462.1),ENSG00000186350(RXRA),ENSG00000072736(NFATC3),ENSG00000141646(SMAD4),EN…	http://www.kegg.jp/kegg-bin/show_pathway?map04659/K04447%09%23FFFFFF,red/K07362%09%23FFFFFF,red/K04687%09%23FFFFFF,red/K04519%09%23FFFFFF,red/K06451%09%23FFFFFF,red/K04388%09%23FFFFFF,red/K11224%09%23FFFFFF,red/K04467%09%23FFFFFF,red/K04734%09%23FFFFFF,red/K05494%09%23FFFFFF,red/K04500%09%23FFFFFF,red/K04348%09%23FFFFFF,red/K08268%09%23FFFFFF,red/K01116%09%23FFFFFF,red/K05872%09%23FFFFFF,red/K062…
hsa00730	Thiamine metabolism	Metabolism	Metabolism of cofactors and vitamins	11	15	0.201034	0.574636	ENSG00000162433(AK4),ENSG00000165695(AK8),ENSG00000163286(ALPG),ENSG00000106992(AK1),ENSG00000143727(ACP1),ENSG00000154027(AK5),ENSG00000259431(THTPA),ENSG00000135778(NTPCR),ENSG00000163283(ALPP),ENSG00000162551(ALPL),ENSG00000163295(ALPI)	http://www.kegg.jp/kegg-bin/show_pathway?map00730/K06928%09%23FFFFFF,red/K14394%09%23FFFFFF,red/K01077%09%23FFFFFF,red/K00939%09%23FFFFFF,red/K05307%09%23FFFFFF,red/
hsa00790	Folate biosynthesis	Metabolism	Metabolism of cofactors and vitamins	18	26	0.203822	0.577496	ENSG00000180176(TH),ENSG00000228716(DHFR),ENSG00000075643(MOCOS),ENSG00000085662(AKR1B1),ENSG00000163286(ALPG),ENSG00000178700(DHFR2),ENSG00000132570(PCBD2),ENSG00000198074(AKR1B10),ENSG00000131979(GCH1),ENSG00000139287(TPH2),ENSG00000150787(PTS),ENSG00000116096(SPR),ENSG00000163283(ALPP),ENSG00000196139(AKR1C3),ENSG00000162551(ALPL),ENSG00000151552(QDPR),ENSG00000163295(ALPI),ENSG00000129167(TPH…	http://www.kegg.jp/kegg-bin/show_pathway?map00790/K00502%09%23FFFFFF,red/K00357%09%23FFFFFF,red/K01077%09%23FFFFFF,red/K01737%09%23FFFFFF,red/K04119%09%23FFFFFF,red/K01724%09%23FFFFFF,red/K00287%09%23FFFFFF,red/K00501%09%23FFFFFF,red/K15631%09%23FFFFFF,red/K00011%09%23FFFFFF,red/K01495%09%23FFFFFF,red/K00072%09%23FFFFFF,red/
hsa05014	Amyotrophic lateral sclerosis (ALS)	Human Diseases	Neurodegenerative diseases	33	50	0.206123	0.578938	ENSG00000132906(CASP9),ENSG00000028137(TNFRSF1B),ENSG00000188386(PPP3R2),ENSG00000034152(MAP2K3),ENSG00000277586(NEFL),ENSG00000156711(MAPK13),ENSG00000172115(CYCS),ENSG00000171791(BCL2),ENSG00000130204(AC011481.1),ENSG00000273079(GRIN2B),ENSG00000197442(MAP3K5),ENSG00000232810(TNF),ENSG00000135406(PRPH),ENSG00000171552(BCL2L1),ENSG00000142168(SOD1),ENSG00000110436(SLC1A2),ENSG00000112062(MAPK14)…	http://www.kegg.jp/kegg-bin/show_pathway?map05014/K04570%09%23FFFFFF,red/K04426%09%23FFFFFF,red/K02158%09%23FFFFFF,red/K03156%09%23FFFFFF,red/K05208%09%23FFFFFF,red/K04432%09%23FFFFFF,red/K07887%09%23FFFFFF,red/K04565%09%23FFFFFF,red/K07607%09%23FFFFFF,red/K05141%09%23FFFFFF,red/K05197%09%23FFFFFF,red/K04348%09%23FFFFFF,red/K04575%09%23FFFFFF,red/K04573%09%23FFFFFF,red/K06268%09%23FFFFFF,red/K052…
hsa04620	Toll-like receptor signaling pathway	Organismal Systems	Immune system	65	102	0.20847	0.580481	ENSG00000131323(TRAF3),ENSG00000076984(MAP2K7),ENSG00000078902(TOLLIP),ENSG00000169245(CXCL10),ENSG00000263528(IKBKE),ENSG00000104365(IKBKB),ENSG00000105221(AKT2),ENSG00000142166(IFNAR1),ENSG00000064012(CASP8),ENSG00000183735(TBK1),ENSG00000113302(IL12B),ENSG00000169032(MAP2K1),ENSG00000125538(IL1B),ENSG00000187554(TLR5),ENSG00000034152(MAP2K3),ENSG00000150455(TIRAP),ENSG00000156711(MAPK13),ENSG0…	http://www.kegg.jp/kegg-bin/show_pathway?map04620/K04427%09%23FFFFFF,red/K05413%09%23FFFFFF,red/K05425%09%23FFFFFF,red/K03174%09%23FFFFFF,red/K04519%09%23FFFFFF,red/K05406%09%23FFFFFF,red/K02649%09%23FFFFFF,red/K04467%09%23FFFFFF,red/K05412%09%23FFFFFF,red/K04432%09%23FFFFFF,red/K04734%09%23FFFFFF,red/K05414%09%23FFFFFF,red/K10160%09%23FFFFFF,red/K05403%09%23FFFFFF,red/K04431%09%23FFFFFF,red/K101…
hsa04211	Longevity regulating pathway	Organismal Systems	Aging	57	89	0.210347	0.580702	ENSG00000129467(ADCY4),ENSG00000105221(AKT2),ENSG00000254647(INS),ENSG00000187840(EIF4EBP1),ENSG00000204371(EHMT2),ENSG00000111725(PRKAB1),ENSG00000118689(FOXO3),ENSG00000213281(NRAS),ENSG00000096717(SIRT1),ENSG00000105647(PIK3R2),ENSG00000140443(IGF1R),ENSG00000112096(SOD2),ENSG00000141564(RPTOR),ENSG00000152495(CAMK4),ENSG00000006831(ADIPOR2),ENSG00000078295(ADCY2),ENSG00000080546(SESN1),ENSG00…	http://www.kegg.jp/kegg-bin/show_pathway?map04211/K08047%09%23FFFFFF,red/K04526%09%23FFFFFF,red/K07204%09%23FFFFFF,red/K16184%09%23FFFFFF,red/K02649%09%23FFFFFF,red/K07187%09%23FFFFFF,red/K07205%09%23FFFFFF,red/K07296%09%23FFFFFF,red/K08043%09%23FFFFFF,red/K07201%09%23FFFFFF,red/K09047%09%23FFFFFF,red/K08042%09%23FFFFFF,red/K05087%09%23FFFFFF,red/K08045%09%23FFFFFF,red/K07828%09%23FFFFFF,red/K083…
hsa05416	Viral myocarditis	Human Diseases	Cardiovascular diseases	36	55	0.214389	0.581919	ENSG00000204525(HLA-C),ENSG00000173402(DAG1),ENSG00000075151(EIF4G3),ENSG00000105974(CAV1),ENSG00000169750(RAC3),ENSG00000170624(SGCD),ENSG00000097007(ABL1),ENSG00000064012(CASP8),ENSG00000132906(CASP9),ENSG00000163069(SGCB),ENSG00000090339(ICAM1),ENSG00000204592(HLA-E),ENSG00000110092(CCND1),ENSG00000102683(SGCG),ENSG00000198947(DMD),ENSG00000005844(ITGAL),ENSG00000184009(ACTG1),ENSG00000172115(…	http://www.kegg.jp/kegg-bin/show_pathway?map05416/K06619%09%23FFFFFF,red/K05413%09%23FFFFFF,red/K12563%09%23FFFFFF,red/K04503%09%23FFFFFF,red/K07861%09%23FFFFFF,red/K12564%09%23FFFFFF,red/K06265%09%23FFFFFF,red/K06788%09%23FFFFFF,red/K05412%09%23FFFFFF,red/K03160%09%23FFFFFF,red/K04398%09%23FFFFFF,red/K05718%09%23FFFFFF,red/K06278%09%23FFFFFF,red/K06470%09%23FFFFFF,red/K07818%09%23FFFFFF,red/K177…
hsa00340	Histidine metabolism	Metabolism	Amino acid metabolism	16	23	0.216193	0.581919	ENSG00000108381(ASPA),ENSG00000002726(AOC1),ENSG00000150656(CNDP1),ENSG00000139344(AMDHD1),ENSG00000084110(HAL),ENSG00000156017(CARNMT1),ENSG00000143149(ALDH9A1),ENSG00000150540(HNMT),ENSG00000172508(CARNS1),ENSG00000069535(MAOB),ENSG00000108602(ALDH3A1),ENSG00000159650(UROC1),ENSG00000111275(ALDH2),ENSG00000184254(ALDH1A3),ENSG00000137124(ALDH1B1),ENSG00000189221(MAOA)	http://www.kegg.jp/kegg-bin/show_pathway?map00340/K19787%09%23FFFFFF,red/K11182%09%23FFFFFF,red/K05604%09%23FFFFFF,red/K00149%09%23FFFFFF,red/K01745%09%23FFFFFF,red/K00546%09%23FFFFFF,red/K14755%09%23FFFFFF,red/K00129%09%23FFFFFF,red/K00128%09%23FFFFFF,red/K01437%09%23FFFFFF,red/K01468%09%23FFFFFF,red/K00274%09%23FFFFFF,red/K01712%09%23FFFFFF,red/
hsa00515	Mannose type O-glycan biosynthesis	Metabolism	Glycan biosynthesis and metabolism	16	23	0.216193	0.581919	ENSG00000144647(POMGNT2),ENSG00000172461(FUT9),ENSG00000196371(FUT4),ENSG00000174684(B4GAT1),ENSG00000162885(B3GALNT2),ENSG00000167889(MGAT5B),ENSG00000126091(ST3GAL3),ENSG00000115526(CHST10),ENSG00000133424(LARGE1),ENSG00000117411(B4GALT2),ENSG00000086062(B4GALT1),ENSG00000106692(FKTN),ENSG00000165905(LARGE2),ENSG00000158850(B4GALT3),ENSG00000085998(POMGNT1),ENSG00000112309(B3GAT2)	http://www.kegg.jp/kegg-bin/show_pathway?map00515/K19872%09%23FFFFFF,red/K09661%09%23FFFFFF,red/K07632%09%23FFFFFF,red/K07968%09%23FFFFFF,red/K07967%09%23FFFFFF,red/K18207%09%23FFFFFF,red/K09666%09%23FFFFFF,red/K07966%09%23FFFFFF,red/K10157%09%23FFFFFF,red/K03663%09%23FFFFFF,red/K09654%09%23FFFFFF,red/K21032%09%23FFFFFF,red/K09674%09%23FFFFFF,red/K09668%09%23FFFFFF,red/K00781%09%23FFFFFF,red/
hsa04710	Circadian rhythm	Organismal Systems	Environmental adaptation	21	31	0.220538	0.58871	ENSG00000198963(RORB),ENSG00000100387(RBX1),ENSG00000179094(AC129492.1),ENSG00000111725(PRKAB1),ENSG00000115592(PRKAG3),ENSG00000162409(PRKAA2),ENSG00000166167(BTRC),ENSG00000170485(NPAS2),ENSG00000181929(PRKAG1),ENSG00000143365(RORC),ENSG00000005812(FBXL3),ENSG00000126368(NR1D1),ENSG00000121671(CRY2),ENSG00000132356(PRKAA1),ENSG00000072803(FBXW11),ENSG00000049246(PER3),ENSG00000131791(PRKAB2),EN…	http://www.kegg.jp/kegg-bin/show_pathway?map04710/K08533%09%23FFFFFF,red/K03362%09%23FFFFFF,red/K10269%09%23FFFFFF,red/K03730%09%23FFFFFF,red/K02633%09%23FFFFFF,red/K09026%09%23FFFFFF,red/K07198%09%23FFFFFF,red/K21945%09%23FFFFFF,red/K05870%09%23FFFFFF,red/K07199%09%23FFFFFF,red/K21944%09%23FFFFFF,red/K03868%09%23FFFFFF,red/K03728%09%23FFFFFF,red/K07200%09%23FFFFFF,red/K08534%09%23FFFFFF,red/K022…
hsa03015	mRNA surveillance pathway	Genetic Information Processing	Translation	58	91	0.224807	0.591498	ENSG00000105568(PPP2R1A),ENSG00000066027(PPP2R5A),ENSG00000218823(PAPOLB),ENSG00000115421(PAPOLG),ENSG00000136709(WDR33),ENSG00000177613(CSTF2T),ENSG00000198952(SMG5),ENSG00000152684(PELO),ENSG00000184388(PABPC1L2B),ENSG00000160075(SSU72),ENSG00000157106(SMG1),ENSG00000213639(PPP1CB),ENSG00000005007(UPF1),ENSG00000111880(RNGTT),ENSG00000164091(WDR82),ENSG00000136937(NCBP1),ENSG00000147206(NXF3),E…	http://www.kegg.jp/kegg-bin/show_pathway?map03015/K14409%09%23FFFFFF,red/K06100%09%23FFFFFF,red/K13126%09%23FFFFFF,red/K00565%09%23FFFFFF,red/K14408%09%23FFFFFF,red/K14285%09%23FFFFFF,red/K14411%09%23FFFFFF,red/K14328%09%23FFFFFF,red/K14284%09%23FFFFFF,red/K12875%09%23FFFFFF,red/K14326%09%23FFFFFF,red/K13917%09%23FFFFFF,red/K11583%09%23FFFFFF,red/K11584%09%23FFFFFF,red/K03267%09%23FFFFFF,red/K144…
hsa04371	Apelin signaling pathway	Environmental Information Processing	Signal transduction	86	137	0.228378	0.591498	ENSG00000198336(MYL4),ENSG00000111664(GNB3),ENSG00000276231(PIK3R6),ENSG00000068305(MEF2A),ENSG00000171388(APLN),ENSG00000133703(KRAS),ENSG00000114353(GNAI2),ENSG00000129467(ADCY4),ENSG00000139112(GABARAPL1),ENSG00000144891(AGTR1),ENSG00000105221(AKT2),ENSG00000134817(APLNR),ENSG00000039068(CDH1),ENSG00000160014(CALM3),ENSG00000149782(PLCB3),ENSG00000158186(MRAS),ENSG00000078369(GNB1),ENSG0000010…	http://www.kegg.jp/kegg-bin/show_pathway?map04371/K08047%09%23FFFFFF,red/K17845%09%23FFFFFF,red/K04347%09%23FFFFFF,red/K04960%09%23FFFFFF,red/K04503%09%23FFFFFF,red/K04961%09%23FFFFFF,red/K04546%09%23FFFFFF,red/K02183%09%23FFFFFF,red/K08043%09%23FFFFFF,red/K04166%09%23FFFFFF,red/K08042%09%23FFFFFF,red/K07828%09%23FFFFFF,red/K05225%09%23FFFFFF,red/K07825%09%23FFFFFF,red/K05869%09%23FFFFFF,red/K045…
hsa05169	Epstein-Barr virus infection	Human Diseases	Infectious diseases: Viral	123	198	0.229083	0.591498	ENSG00000204525(HLA-C),ENSG00000161057(PSMC2),ENSG00000139687(RB1),ENSG00000104365(IKBKB),ENSG00000026103(FAS),ENSG00000030110(BAK1),ENSG00000167004(PDIA3),ENSG00000105221(AKT2),ENSG00000122008(POLK),ENSG00000064012(CASP8),ENSG00000254087(LYN),ENSG00000090339(ICAM1),ENSG00000107201(DDX58),ENSG00000204592(HLA-E),ENSG00000110092(CCND1),ENSG00000111276(CDKN1B),ENSG00000172115(CYCS),ENSG00000138185(E…	http://www.kegg.jp/kegg-bin/show_pathway?map05169/K02206%09%23FFFFFF,red/K07370%09%23FFFFFF,red/K04503%09%23FFFFFF,red/K06624%09%23FFFFFF,red/K06451%09%23FFFFFF,red/K03511%09%23FFFFFF,red/K06625%09%23FFFFFF,red/K04467%09%23FFFFFF,red/K04432%09%23FFFFFF,red/K04734%09%23FFFFFF,red/K06626%09%23FFFFFF,red/K05718%09%23FFFFFF,red/K10881%09%23FFFFFF,red/K11644%09%23FFFFFF,red/K14021%09%23FFFFFF,red/K030…
hsa00532	Glycosaminoglycan biosynthesis - chondroitin sulfate / dermatan sulfate	Metabolism	Glycan biosynthesis and metabolism	14	20	0.229722	0.591498	ENSG00000103489(XYLT1),ENSG00000122863(CHST3),ENSG00000136213(CHST12),ENSG00000169105(CHST14),ENSG00000111962(UST),ENSG00000131873(CHSY1),ENSG00000180767(CHST13),ENSG00000171310(CHST11),ENSG00000182022(CHST15),ENSG00000198108(CHSY3),ENSG00000176022(B3GALT6),ENSG00000169826(CSGALNACT2),ENSG00000147119(CHST7),ENSG00000111817(DSE)	http://www.kegg.jp/kegg-bin/show_pathway?map00532/K04742%09%23FFFFFF,red/K04743%09%23FFFFFF,red/K03193%09%23FFFFFF,red/K00734%09%23FFFFFF,red/K01017%09%23FFFFFF,red/K08106%09%23FFFFFF,red/K01794%09%23FFFFFF,red/K01020%09%23FFFFFF,red/K00746%09%23FFFFFF,red/K00771%09%23FFFFFF,red/K07779%09%23FFFFFF,red/K08105%09%23FFFFFF,red/K13499%09%23FFFFFF,red/
hsa02010	ABC transporters	Environmental Information Processing	Membrane transport	29	44	0.230739	0.591498	ENSG00000143921(ABCG8),ENSG00000115657(ABCB6),ENSG00000168394(TAP1),ENSG00000118777(ABCG2),ENSG00000124574(ABCC10),ENSG00000154262(ABCA6),ENSG00000125257(ABCC4),ENSG00000004846(ABCB5),ENSG00000103222(ABCC1),ENSG00000005471(ABCB4),ENSG00000119688(ABCD4),ENSG00000150967(ABCB9),ENSG00000197150(ABCB8),ENSG00000101986(ABCD1),ENSG00000085563(ABCB1),ENSG00000172350(ABCG4),ENSG00000135776(ABCB10),ENSG000…	http://www.kegg.jp/kegg-bin/show_pathway?map02010/K05674%09%23FFFFFF,red/K05654%09%23FFFFFF,red/K05684%09%23FFFFFF,red/K05665%09%23FFFFFF,red/K05650%09%23FFFFFF,red/K05657%09%23FFFFFF,red/K05675%09%23FFFFFF,red/K05668%09%23FFFFFF,red/K05659%09%23FFFFFF,red/K05667%09%23FFFFFF,red/K05677%09%23FFFFFF,red/K05647%09%23FFFFFF,red/K05642%09%23FFFFFF,red/K05673%09%23FFFFFF,red/K05656%09%23FFFFFF,red/K056…
hsa05030	Cocaine addiction	Human Diseases	Substance dependence	32	49	0.23949	0.609096	ENSG00000180176(TH),ENSG00000114353(GNAI2),ENSG00000108370(RGS9),ENSG00000157613(CREB3L1),ENSG00000101327(PDYN),ENSG00000127955(GNAI1),ENSG00000065135(GNAI3),ENSG00000165646(SLC18A2),ENSG00000273079(GRIN2B),ENSG00000160360(GPSM1),ENSG00000060566(CREB3L3),ENSG00000125740(FOSB),ENSG00000189221(MAOA),ENSG00000115966(ATF2),ENSG00000173039(RELA),ENSG00000176697(BDNF),ENSG00000087460(GNAS),ENSG00000173…	http://www.kegg.jp/kegg-bin/show_pathway?map05030/K15839%09%23FFFFFF,red/K04630%09%23FFFFFF,red/K13765%09%23FFFFFF,red/K05213%09%23FFFFFF,red/K05208%09%23FFFFFF,red/K00501%09%23FFFFFF,red/K15494%09%23FFFFFF,red/K04145%09%23FFFFFF,red/K04144%09%23FFFFFF,red/K05036%09%23FFFFFF,red/K09047%09%23FFFFFF,red/K00274%09%23FFFFFF,red/K04632%09%23FFFFFF,red/K15840%09%23FFFFFF,red/K08045%09%23FFFFFF,red/K058…
hsa05219	Bladder cancer	Human Diseases	Cancers: Specific types	27	41	0.244587	0.615735	ENSG00000087245(MMP2),ENSG00000139687(RB1),ENSG00000196730(DAPK1),ENSG00000113070(HBEGF),ENSG00000169032(MAP2K1),ENSG00000025708(TYMP),ENSG00000110092(CCND1),ENSG00000146648(EGFR),ENSG00000197122(SRC),ENSG00000213281(NRAS),ENSG00000135679(MDM2),ENSG00000169429(CXCL8),ENSG00000136997(MYC),ENSG00000124762(CDKN1A),ENSG00000068028(RASSF1),ENSG00000100373(UPK3A),ENSG00000007968(E2F2),ENSG00000133703(K…	http://www.kegg.jp/kegg-bin/show_pathway?map05219/K04503%09%23FFFFFF,red/K04377%09%23FFFFFF,red/K08523%09%23FFFFFF,red/K05689%09%23FFFFFF,red/K06618%09%23FFFFFF,red/K06643%09%23FFFFFF,red/K04368%09%23FFFFFF,red/K09389%09%23FFFFFF,red/K01398%09%23FFFFFF,red/K06625%09%23FFFFFF,red/K01403%09%23FFFFFF,red/K04361%09%23FFFFFF,red/K06620%09%23FFFFFF,red/K19520%09%23FFFFFF,red/K00758%09%23FFFFFF,red/K098…
hsa05031	Amphetamine addiction	Human Diseases	Substance dependence	43	67	0.245913	0.615735	ENSG00000180176(TH),ENSG00000157613(CREB3L1),ENSG00000101327(PDYN),ENSG00000213639(PPP1CB),ENSG00000188386(PPP3R2),ENSG00000178372(CALML5),ENSG00000154229(PRKCA),ENSG00000166501(PRKCB),ENSG00000126583(PRKCG),ENSG00000096717(SIRT1),ENSG00000178363(CALML3),ENSG00000165646(SLC18A2),ENSG00000198576(ARC),ENSG00000273079(GRIN2B),ENSG00000152495(CAMK4),ENSG00000148660(CAMK2G),ENSG00000060566(CREB3L3),EN…	http://www.kegg.jp/kegg-bin/show_pathway?map05031/K05213%09%23FFFFFF,red/K04850%09%23FFFFFF,red/K04851%09%23FFFFFF,red/K02183%09%23FFFFFF,red/K04144%09%23FFFFFF,red/K15494%09%23FFFFFF,red/K05036%09%23FFFFFF,red/K09047%09%23FFFFFF,red/K04348%09%23FFFFFF,red/K05199%09%23FFFFFF,red/K06268%09%23FFFFFF,red/K15840%09%23FFFFFF,red/K08045%09%23FFFFFF,red/K05200%09%23FFFFFF,red/K05210%09%23FFFFFF,red/K062…
hsa04918	Thyroid hormone synthesis	Organismal Systems	Endocrine system	46	72	0.250911	0.617366	ENSG00000129467(ADCY4),ENSG00000157613(CREB3L1),ENSG00000176153(GPX2),ENSG00000137731(FXYD2),ENSG00000154229(PRKCA),ENSG00000164294(GPX8),ENSG00000166501(PRKCB),ENSG00000126583(PRKCG),ENSG00000091137(SLC26A4),ENSG00000101333(PLCB4),ENSG00000129244(ATP1B2),ENSG00000161944(ASGR2),ENSG00000143153(ATP1B1),ENSG00000174233(ADCY6),ENSG00000078295(ADCY2),ENSG00000060566(CREB3L3),ENSG00000018625(ATP1A2),E…	http://www.kegg.jp/kegg-bin/show_pathway?map04918/K08047%09%23FFFFFF,red/K04960%09%23FFFFFF,red/K09490%09%23FFFFFF,red/K04249%09%23FFFFFF,red/K05858%09%23FFFFFF,red/K17231%09%23FFFFFF,red/K10064%09%23FFFFFF,red/K08043%09%23FFFFFF,red/K09047%09%23FFFFFF,red/K01540%09%23FFFFFF,red/K08054%09%23FFFFFF,red/K14385%09%23FFFFFF,red/K08042%09%23FFFFFF,red/K08045%09%23FFFFFF,red/K01539%09%23FFFFFF,red/K207…
hsa04978	Mineral absorption	Organismal Systems	Digestive system	30	46	0.253529	0.617366	ENSG00000125148(MT2A),ENSG00000111424(VDR),ENSG00000137731(FXYD2),ENSG00000071967(CYBRD1),ENSG00000170385(SLC30A1),ENSG00000174502(SLC26A9),ENSG00000091513(TF),ENSG00000205362(MT1A),ENSG00000129244(ATP1B2),ENSG00000125144(MT1G),ENSG00000138449(SLC40A1),ENSG00000225697(SLC26A6),ENSG00000143153(ATP1B1),ENSG00000174358(SLC6A19),ENSG00000119121(TRPM6),ENSG00000169906(S100G),ENSG00000018625(ATP1A2),EN…	http://www.kegg.jp/kegg-bin/show_pathway?map04978/K14685%09%23FFFFFF,red/K14736%09%23FFFFFF,red/K14078%09%23FFFFFF,red/K04975%09%23FFFFFF,red/K05011%09%23FFFFFF,red/K14688%09%23FFFFFF,red/K14158%09%23FFFFFF,red/K21418%09%23FFFFFF,red/K14686%09%23FFFFFF,red/K14706%09%23FFFFFF,red/K01540%09%23FFFFFF,red/K01538%09%23FFFFFF,red/K14739%09%23FFFFFF,red/K14704%09%23FFFFFF,red/K04982%09%23FFFFFF,red/K147…
hsa04672	Intestinal immune network for IgA production	Organismal Systems	Immune system	30	46	0.253529	0.617366	ENSG00000115232(ITGA4),ENSG00000105329(AC011462.1),ENSG00000184451(CCR10),ENSG00000114013(CD86),ENSG00000099866(MADCAM1),ENSG00000223865(HLA-DPB1),ENSG00000178562(CD28),ENSG00000204252(HLA-DOA),ENSG00000102245(CD40LG),ENSG00000160223(ICOSLG),ENSG00000151882(CCL28),ENSG00000179344(HLA-DQB1),ENSG00000163600(ICOS),ENSG00000162896(PIGR),ENSG00000134470(IL15RA),ENSG00000136634(IL10),ENSG00000237541(HL…	http://www.kegg.jp/kegg-bin/show_pathway?map04672/K05413%09%23FFFFFF,red/K13073%09%23FFFFFF,red/K05433%09%23FFFFFF,red/K06710%09%23FFFFFF,red/K03159%09%23FFFFFF,red/K05412%09%23FFFFFF,red/K04189%09%23FFFFFF,red/K03160%09%23FFFFFF,red/K06713%09%23FFFFFF,red/K06470%09%23FFFFFF,red/K04185%09%23FFFFFF,red/K06483%09%23FFFFFF,red/K05443%09%23FFFFFF,red/K06779%09%23FFFFFF,red/K13375%09%23FFFFFF,red/K031…
hsa04925	Aldosterone synthesis and secretion	Organismal Systems	Endocrine system	60	95	0.254209	0.617366	ENSG00000129467(ADCY4),ENSG00000144891(AGTR1),ENSG00000157613(CREB3L1),ENSG00000157087(ATP2B2),ENSG00000134780(DAGLA),ENSG00000178372(CALML5),ENSG00000186642(PDE2A),ENSG00000154229(PRKCA),ENSG00000166501(PRKCB),ENSG00000126583(PRKCG),ENSG00000178363(CALML3),ENSG00000169427(KCNK9),ENSG00000120457(KCNJ5),ENSG00000101333(PLCB4),ENSG00000129244(ATP1B2),ENSG00000134072(CAMK1),ENSG00000152495(CAMK4),EN…	http://www.kegg.jp/kegg-bin/show_pathway?map04925/K08047%09%23FFFFFF,red/K06070%09%23FFFFFF,red/K04960%09%23FFFFFF,red/K18050%09%23FFFFFF,red/K05858%09%23FFFFFF,red/K04850%09%23FFFFFF,red/K04999%09%23FFFFFF,red/K04851%09%23FFFFFF,red/K02183%09%23FFFFFF,red/K08043%09%23FFFFFF,red/K04200%09%23FFFFFF,red/K08794%09%23FFFFFF,red/K09047%09%23FFFFFF,red/K01540%09%23FFFFFF,red/K13885%09%23FFFFFF,red/K169…
hsa04540	Gap junction	Cellular Processes	Cellular community - eukaryotes	55	87	0.262926	0.63377	ENSG00000164116(GUCY1A1),ENSG00000152661(GJA1),ENSG00000114353(GNAI2),ENSG00000129467(ADCY4),ENSG00000138669(PRKG2),ENSG00000169032(MAP2K1),ENSG00000147246(HTR2C),ENSG00000176014(TUBB6),ENSG00000123416(TUBA1B),ENSG00000145431(PDGFC),ENSG00000146648(EGFR),ENSG00000154229(PRKCA),ENSG00000170962(PDGFD),ENSG00000127955(GNAI1),ENSG00000166501(PRKCB),ENSG00000065135(GNAI3),ENSG00000126583(PRKCG),ENSG00…	http://www.kegg.jp/kegg-bin/show_pathway?map04540/K08047%09%23FFFFFF,red/K04630%09%23FFFFFF,red/K04960%09%23FFFFFF,red/K05858%09%23FFFFFF,red/K04289%09%23FFFFFF,red/K08043%09%23FFFFFF,red/K04144%09%23FFFFFF,red/K04145%09%23FFFFFF,red/K07372%09%23FFFFFF,red/K19477%09%23FFFFFF,red/K05701%09%23FFFFFF,red/K08042%09%23FFFFFF,red/K04363%09%23FFFFFF,red/K08045%09%23FFFFFF,red/K07828%09%23FFFFFF,red/K078…
hsa04145	Phagosome	Cellular Processes	Transport and catabolism	92	148	0.265113	0.634199	ENSG00000204525(HLA-C),ENSG00000115020(PIKFYVE),ENSG00000005893(LAMP2),ENSG00000147614(ATP6V0D2),ENSG00000104938(CLEC4M),ENSG00000161638(ITGA5),ENSG00000165471(MBL2),ENSG00000167705(RILP),ENSG00000171130(ATP6V0E2),ENSG00000158517(NCF1),ENSG00000135218(CD36),ENSG00000176014(TUBB6),ENSG00000123416(TUBA1B),ENSG00000204592(HLA-E),ENSG00000135720(DYNC1LI2),ENSG00000168394(TAP1),ENSG00000184009(ACTG1),…	http://www.kegg.jp/kegg-bin/show_pathway?map04145/K03990%09%23FFFFFF,red/K06513%09%23FFFFFF,red/K06558%09%23FFFFFF,red/K02145%09%23FFFFFF,red/K06487%09%23FFFFFF,red/K03662%09%23FFFFFF,red/K13885%09%23FFFFFF,red/K10956%09%23FFFFFF,red/K21421%09%23FFFFFF,red/K10160%09%23FFFFFF,red/K08010%09%23FFFFFF,red/K05653%09%23FFFFFF,red/K10169%09%23FFFFFF,red/K06588%09%23FFFFFF,red/K08057%09%23FFFFFF,red/K100…
hsa04142	Lysosome	Cellular Processes	Transport and catabolism	75	120	0.267031	0.634199	ENSG00000068697(LAPTM4A),ENSG00000005893(LAMP2),ENSG00000147614(ATP6V0D2),ENSG00000104341(LAPTM4B),ENSG00000175416(CLTB),ENSG00000102393(GLA),ENSG00000141367(CLTC),ENSG00000103066(PLA2G15),ENSG00000038002(AGA),ENSG00000166311(SMPD1),ENSG00000100083(GGA1),ENSG00000104763(ASAH1),ENSG00000117984(CTSD),ENSG00000101160(CTSZ),ENSG00000054983(GALC),ENSG00000113273(ARSB),ENSG00000174080(CTSF),ENSG0000014…	http://www.kegg.jp/kegg-bin/show_pathway?map04142/K06501%09%23FFFFFF,red/K08568%09%23FFFFFF,red/K03662%09%23FFFFFF,red/K01135%09%23FFFFFF,red/K12393%09%23FFFFFF,red/K04646%09%23FFFFFF,red/K05642%09%23FFFFFF,red/K01374%09%23FFFFFF,red/K12347%09%23FFFFFF,red/K01205%09%23FFFFFF,red/K05656%09%23FFFFFF,red/K13289%09%23FFFFFF,red/K06129%09%23FFFFFF,red/K12301%09%23FFFFFF,red/K12389%09%23FFFFFF,red/K144…
hsa05144	Malaria	Human Diseases	Infectious diseases: Parasitic	31	48	0.27625	0.650884	ENSG00000111796(KLRB1),ENSG00000092969(TGFB2),ENSG00000261371(PECAM1),ENSG00000090339(ICAM1),ENSG00000135218(CD36),ENSG00000125538(IL1B),ENSG00000005844(ITGAL),ENSG00000105976(MET),ENSG00000213809(KLRK1),ENSG00000019991(HGF),ENSG00000105329(AC011462.1),ENSG00000136869(TLR4),ENSG00000169439(SDC2),ENSG00000169429(CXCL8),ENSG00000232810(TNF),ENSG00000102245(CD40LG),ENSG00000111537(IFNG),ENSG00000108…	http://www.kegg.jp/kegg-bin/show_pathway?map05144/K05099%09%23FFFFFF,red/K20925%09%23FFFFFF,red/K04687%09%23FFFFFF,red/K04519%09%23FFFFFF,red/K05406%09%23FFFFFF,red/K06574%09%23FFFFFF,red/K06471%09%23FFFFFF,red/K03156%09%23FFFFFF,red/K04729%09%23FFFFFF,red/K03160%09%23FFFFFF,red/K05718%09%23FFFFFF,red/K04659%09%23FFFFFF,red/K13377%09%23FFFFFF,red/K05443%09%23FFFFFF,red/K16336%09%23FFFFFF,red/K040…
hsa05160	Hepatitis C	Human Diseases	Infectious diseases: Viral	96	155	0.278087	0.650884	ENSG00000105568(PPP2R1A),ENSG00000139687(RB1),ENSG00000104365(IKBKB),ENSG00000026103(FAS),ENSG00000030110(BAK1),ENSG00000105221(AKT2),ENSG00000064012(CASP8),ENSG00000163347(CLDN1),ENSG00000107201(DDX58),ENSG00000110092(CCND1),ENSG00000113946(CLDN16),ENSG00000146648(EGFR),ENSG00000172115(CYCS),ENSG00000213281(NRAS),ENSG00000170027(YWHAG),ENSG00000105647(PIK3R2),ENSG00000186350(RXRA),ENSG0000012476…	http://www.kegg.jp/kegg-bin/show_pathway?map05160/K02206%09%23FFFFFF,red/K04503%09%23FFFFFF,red/K06625%09%23FFFFFF,red/K06087%09%23FFFFFF,red/K04467%09%23FFFFFF,red/K04734%09%23FFFFFF,red/K04724%09%23FFFFFF,red/K13885%09%23FFFFFF,red/K14021%09%23FFFFFF,red/K07828%09%23FFFFFF,red/K01165%09%23FFFFFF,red/K16197%09%23FFFFFF,red/K04377%09%23FFFFFF,red/K03156%09%23FFFFFF,red/K04354%09%23FFFFFF,red/K009…
hsa05152	Tuberculosis	Human Diseases	Infectious diseases: Bacterial	108	175	0.282227	0.655823	ENSG00000243646(IL10RB),ENSG00000005893(LAMP2),ENSG00000153879(CEBPG),ENSG00000147614(ATP6V0D2),ENSG00000104938(CLEC4M),ENSG00000092969(TGFB2),ENSG00000105221(AKT2),ENSG00000111424(VDR),ENSG00000064012(CASP8),ENSG00000132906(CASP9),ENSG00000001167(NFYA),ENSG00000113302(IL12B),ENSG00000188386(PPP3R2),ENSG00000125538(IL1B),ENSG00000178372(CALML5),ENSG00000117984(CTSD),ENSG00000150455(TIRAP),ENSG000…	http://www.kegg.jp/kegg-bin/show_pathway?map05152/K03990%09%23FFFFFF,red/K05135%09%23FFFFFF,red/K08862%09%23FFFFFF,red/K04077%09%23FFFFFF,red/K12794%09%23FFFFFF,red/K03662%09%23FFFFFF,red/K02183%09%23FFFFFF,red/K05134%09%23FFFFFF,red/K10160%09%23FFFFFF,red/K10049%09%23FFFFFF,red/K06462%09%23FFFFFF,red/K10169%09%23FFFFFF,red/K08065%09%23FFFFFF,red/K04440%09%23FFFFFF,red/K10165%09%23FFFFFF,red/K057…
hsa05418	Fluid shear stress and atherosclerosis	Human Diseases	Cardiovascular diseases	85	137	0.284969	0.657463	ENSG00000087245(MMP2),ENSG00000076984(MAP2K7),ENSG00000243955(GSTA1),ENSG00000136810(TXN),ENSG00000068305(MEF2A),ENSG00000104365(IKBKB),ENSG00000169750(RAC3),ENSG00000105974(CAV1),ENSG00000105221(AKT2),ENSG00000114739(ACVR2B),ENSG00000134201(GSTM5),ENSG00000244067(GSTA2),ENSG00000079999(KEAP1),ENSG00000261371(PECAM1),ENSG00000090339(ICAM1),ENSG00000158517(NCF1),ENSG00000125538(IL1B),ENSG000001275…	http://www.kegg.jp/kegg-bin/show_pathway?map05418/K17845%09%23FFFFFF,red/K07861%09%23FFFFFF,red/K13578%09%23FFFFFF,red/K01398%09%23FFFFFF,red/K04467%09%23FFFFFF,red/K06487%09%23FFFFFF,red/K02183%09%23FFFFFF,red/K04673%09%23FFFFFF,red/K04386%09%23FFFFFF,red/K08010%09%23FFFFFF,red/K13596%09%23FFFFFF,red/K04431%09%23FFFFFF,red/K04430%09%23FFFFFF,red/K04440%09%23FFFFFF,red/K05704%09%23FFFFFF,red/K049…
hsa05210	Colorectal cancer	Human Diseases	Cancers: Specific types	54	86	0.291962	0.665374	ENSG00000030110(BAK1),ENSG00000169750(RAC3),ENSG00000141682(PMAIP1),ENSG00000105221(AKT2),ENSG00000092969(TGFB2),ENSG00000122008(POLK),ENSG00000132906(CASP9),ENSG00000169032(MAP2K1),ENSG00000110092(CCND1),ENSG00000146648(EGFR),ENSG00000082701(GSK3B),ENSG00000115266(APC2),ENSG00000172115(CYCS),ENSG00000213281(NRAS),ENSG00000105329(AC011462.1),ENSG00000105647(PIK3R2),ENSG00000187323(DCC),ENSG000001…	http://www.kegg.jp/kegg-bin/show_pathway?map05210/K04503%09%23FFFFFF,red/K07861%09%23FFFFFF,red/K02158%09%23FFFFFF,red/K02649%09%23FFFFFF,red/K04388%09%23FFFFFF,red/K03511%09%23FFFFFF,red/K06625%09%23FFFFFF,red/K07835%09%23FFFFFF,red/K04500%09%23FFFFFF,red/K08737%09%23FFFFFF,red/K13375%09%23FFFFFF,red/K14021%09%23FFFFFF,red/K07828%09%23FFFFFF,red/K07827%09%23FFFFFF,red/K04440%09%23FFFFFF,red/K097…
hsa05332	Graft-versus-host disease	Human Diseases	Immune diseases	21	32	0.294208	0.665374	ENSG00000204525(HLA-C),ENSG00000026103(FAS),ENSG00000204592(HLA-E),ENSG00000125538(IL1B),ENSG00000114013(CD86),ENSG00000232810(TNF),ENSG00000223865(HLA-DPB1),ENSG00000178562(CD28),ENSG00000204252(HLA-DOA),ENSG00000111537(IFNG),ENSG00000100453(GZMB),ENSG00000179344(HLA-DQB1),ENSG00000204642(HLA-F),ENSG00000237541(HLA-DQA2),ENSG00000231389(HLA-DPA1),ENSG00000198502(HLA-DRB5),ENSG00000115008(IL1A),E…	http://www.kegg.jp/kegg-bin/show_pathway?map05332/K05413%09%23FFFFFF,red/K01353%09%23FFFFFF,red/K06751%09%23FFFFFF,red/K04687%09%23FFFFFF,red/K04519%09%23FFFFFF,red/K03156%09%23FFFFFF,red/K04383%09%23FFFFFF,red/K05412%09%23FFFFFF,red/K06470%09%23FFFFFF,red/K06752%09%23FFFFFF,red/K04390%09%23FFFFFF,red/K07818%09%23FFFFFF,red/
hsa05146	Amoebiasis	Human Diseases	Infectious diseases: Parasitic	57	91	0.294577	0.665374	ENSG00000092969(TGFB2),ENSG00000130702(LAMA5),ENSG00000135862(LAMC1),ENSG00000113302(IL12B),ENSG00000125538(IL1B),ENSG00000154229(PRKCA),ENSG00000166501(PRKCB),ENSG00000058085(LAMC2),ENSG00000126583(PRKCG),ENSG00000021852(C8B),ENSG00000113600(C9),ENSG00000105329(AC011462.1),ENSG00000136869(TLR4),ENSG00000105647(PIK3R2),ENSG00000170458(CD14),ENSG00000170542(SERPINB9),ENSG00000111540(RAB5B),ENSG000…	http://www.kegg.jp/kegg-bin/show_pathway?map05146/K05425%09%23FFFFFF,red/K06244%09%23FFFFFF,red/K06247%09%23FFFFFF,red/K05700%09%23FFFFFF,red/K06236%09%23FFFFFF,red/K06461%09%23FFFFFF,red/K04687%09%23FFFFFF,red/K04519%09%23FFFFFF,red/K05406%09%23FFFFFF,red/K02649%09%23FFFFFF,red/K19720%09%23FFFFFF,red/K05858%09%23FFFFFF,red/K07887%09%23FFFFFF,red/K05443%09%23FFFFFF,red/K04386%09%23FFFFFF,red/K101…
hsa00534	Glycosaminoglycan biosynthesis - heparan sulfate / heparin	Metabolism	Glycan biosynthesis and metabolism	16	24	0.302481	0.678481	ENSG00000138604(GLCE),ENSG00000164100(NDST3),ENSG00000103489(XYLT1),ENSG00000138653(NDST4),ENSG00000185352(HS6ST3),ENSG00000002587(HS3ST1),ENSG00000249853(HS3ST5),ENSG00000125430(HS3ST3B1),ENSG00000070614(NDST1),ENSG00000162694(EXTL2),ENSG00000158008(EXTL1),ENSG00000176022(B3GALT6),ENSG00000151348(EXT2),ENSG00000012232(EXTL3),ENSG00000153936(HS2ST1),ENSG00000136720(HS6ST1)	http://www.kegg.jp/kegg-bin/show_pathway?map00534/K08103%09%23FFFFFF,red/K02579%09%23FFFFFF,red/K07809%09%23FFFFFF,red/K02578%09%23FFFFFF,red/K00734%09%23FFFFFF,red/K02514%09%23FFFFFF,red/K02369%09%23FFFFFF,red/K02513%09%23FFFFFF,red/K01024%09%23FFFFFF,red/K01793%09%23FFFFFF,red/K02367%09%23FFFFFF,red/K08104%09%23FFFFFF,red/K02370%09%23FFFFFF,red/K00771%09%23FFFFFF,red/K02368%09%23FFFFFF,red/K025…
hsa04974	Protein digestion and absorption	Organismal Systems	Digestive system	55	88	0.308299	0.686763	ENSG00000105281(SLC1A5),ENSG00000169436(COL22A1),ENSG00000080573(COL5A3),ENSG00000175538(KCNE3),ENSG00000171502(COL24A1),ENSG00000137731(FXYD2),ENSG00000206384(COL6A6),ENSG00000053918(KCNQ1),ENSG00000182871(COL18A1),ENSG00000106688(SLC1A1),ENSG00000129244(ATP1B2),ENSG00000229859(PGA3),ENSG00000142156(COL6A1),ENSG00000081052(COL4A4),ENSG00000197467(COL13A1),ENSG00000143153(ATP1B1),ENSG00000139219(…	http://www.kegg.jp/kegg-bin/show_pathway?map04974/K08135%09%23FFFFFF,red/K08187%09%23FFFFFF,red/K13781%09%23FFFFFF,red/K09632%09%23FFFFFF,red/K06236%09%23FFFFFF,red/K04926%09%23FFFFFF,red/K19720%09%23FFFFFF,red/K01300%09%23FFFFFF,red/K01540%09%23FFFFFF,red/K13868%09%23FFFFFF,red/K06237%09%23FFFFFF,red/K01539%09%23FFFFFF,red/K05616%09%23FFFFFF,red/K05612%09%23FFFFFF,red/K14208%09%23FFFFFF,red/K058…
hsa04137	Mitophagy - animal	Cellular Processes	Transport and catabolism	41	65	0.312084	0.689704	ENSG00000187098(MITF),ENSG00000247077(PGAM5),ENSG00000118689(FOXO3),ENSG00000213281(NRAS),ENSG00000121749(TBC1D15),ENSG00000188554(NBR1),ENSG00000050748(MAPK9),ENSG00000099968(BCL2L13),ENSG00000161011(SQSTM1),ENSG00000173039(RELA),ENSG00000158186(MRAS),ENSG00000126858(RHOT1),ENSG00000214253(FIS1),ENSG00000171109(MFN1),ENSG00000107643(MAPK8),ENSG00000068323(TFE3),ENSG00000075785(RAB7A),ENSG0000007…	http://www.kegg.jp/kegg-bin/show_pathway?map04137/K15637%09%23FFFFFF,red/K11851%09%23FFFFFF,red/K07830%09%23FFFFFF,red/K07870%09%23FFFFFF,red/K09105%09%23FFFFFF,red/K21356%09%23FFFFFF,red/K07831%09%23FFFFFF,red/K06030%09%23FFFFFF,red/K08341%09%23FFFFFF,red/K08268%09%23FFFFFF,red/K20168%09%23FFFFFF,red/K15464%09%23FFFFFF,red/K19945%09%23FFFFFF,red/K07828%09%23FFFFFF,red/K09455%09%23FFFFFF,red/K046…
hsa04724	Glutamatergic synapse	Organismal Systems	Nervous system	70	113	0.316934	0.689704	ENSG00000149403(GRIK4),ENSG00000129467(ADCY4),ENSG00000103942(HOMER2),ENSG00000162188(GNG3),ENSG00000166501(PRKCB),ENSG00000065135(GNAI3),ENSG00000126583(PRKCG),ENSG00000188089(PLA2G4E),ENSG00000106688(SLC1A1),ENSG00000105737(GRIK5),ENSG00000101333(PLCB4),ENSG00000179520(SLC17A8),ENSG00000162989(KCNJ3),ENSG00000078295(ADCY2),ENSG00000167083(GNGT2),ENSG00000125675(GRIA3),ENSG00000129219(PLD2),ENSG…	http://www.kegg.jp/kegg-bin/show_pathway?map04724/K08047%09%23FFFFFF,red/K04347%09%23FFFFFF,red/K04630%09%23FFFFFF,red/K04960%09%23FFFFFF,red/K05213%09%23FFFFFF,red/K05858%09%23FFFFFF,red/K04850%09%23FFFFFF,red/K05205%09%23FFFFFF,red/K04851%09%23FFFFFF,red/K04546%09%23FFFFFF,red/K05204%09%23FFFFFF,red/K08043%09%23FFFFFF,red/K07826%09%23FFFFFF,red/K04348%09%23FFFFFF,red/K05202%09%23FFFFFF,red/K056…
hsa05166	HTLV-I infection	Human Diseases	Infectious diseases: Viral	132	216	0.317063	0.689704	ENSG00000204525(HLA-C),ENSG00000139687(RB1),ENSG00000108773(KAT2A),ENSG00000104365(IKBKB),ENSG00000129467(ADCY4),ENSG00000105221(AKT2),ENSG00000092969(TGFB2),ENSG00000140577(CRTC3),ENSG00000157613(CREB3L1),ENSG00000165637(VDAC2),ENSG00000114166(KAT2B),ENSG00000028839(TBPL1),ENSG00000100968(NFATC4),ENSG00000169032(MAP2K1),ENSG00000090339(ICAM1),ENSG00000188386(PPP3R2),ENSG00000126561(STAT5A),ENSG0…	http://www.kegg.jp/kegg-bin/show_pathway?map05166/K08047%09%23FFFFFF,red/K02206%09%23FFFFFF,red/K04503%09%23FFFFFF,red/K06451%09%23FFFFFF,red/K04388%09%23FFFFFF,red/K06625%09%23FFFFFF,red/K11224%09%23FFFFFF,red/K04467%09%23FFFFFF,red/K03159%09%23FFFFFF,red/K11126%09%23FFFFFF,red/K04734%09%23FFFFFF,red/K06626%09%23FFFFFF,red/K08043%09%23FFFFFF,red/K05718%09%23FFFFFF,red/K15307%09%23FFFFFF,red/K090…
hsa04071	Sphingolipid signaling pathway	Environmental Information Processing	Signal transduction	73	118	0.318161	0.689704	ENSG00000105568(PPP2R1A),ENSG00000066027(PPP2R5A),ENSG00000168398(BDKRB2),ENSG00000114353(GNAI2),ENSG00000169750(RAC3),ENSG00000105221(AKT2),ENSG00000146535(GNA12),ENSG00000166311(SMPD1),ENSG00000149534(MS4A2),ENSG00000169032(MAP2K1),ENSG00000180739(S1PR5),ENSG00000166224(SGPL1),ENSG00000140992(PDPK1),ENSG00000104763(ASAH1),ENSG00000117984(CTSD),ENSG00000154229(PRKCA),ENSG00000156711(MAPK13),ENSG…	http://www.kegg.jp/kegg-bin/show_pathway?map04071/K04630%09%23FFFFFF,red/K18050%09%23FFFFFF,red/K04426%09%23FFFFFF,red/K07861%09%23FFFFFF,red/K04710%09%23FFFFFF,red/K02649%09%23FFFFFF,red/K05858%09%23FFFFFF,red/K04716%09%23FFFFFF,red/K18953%09%23FFFFFF,red/K06276%09%23FFFFFF,red/K04717%09%23FFFFFF,red/K04292%09%23FFFFFF,red/K07828%09%23FFFFFF,red/K07827%09%23FFFFFF,red/K11583%09%23FFFFFF,red/K044…
hsa04130	SNARE interactions in vesicular transport	Genetic Information Processing	Folding, sorting and degradation	22	34	0.323019	0.690128	ENSG00000118640(VAMP8),ENSG00000104915(STX10),ENSG00000151532(VTI1A),ENSG00000168899(VAMP5),ENSG00000103496(STX4),ENSG00000265808(SEC22B),ENSG00000113734(BNIP1),ENSG00000049245(VAMP3),ENSG00000139190(VAMP1),ENSG00000106636(YKT6),ENSG00000108587(GOSR1),ENSG00000168818(STX18),ENSG00000135823(STX6),ENSG00000099365(STX1B),ENSG00000177951(BET1L),ENSG00000111450(STX2),ENSG00000135604(STX11),ENSG0000016…	http://www.kegg.jp/kegg-bin/show_pathway?map04130/K08509%09%23FFFFFF,red/K08491%09%23FFFFFF,red/K13505%09%23FFFFFF,red/K08486%09%23FFFFFF,red/K08498%09%23FFFFFF,red/K08497%09%23FFFFFF,red/K08495%09%23FFFFFF,red/K13502%09%23FFFFFF,red/K08493%09%23FFFFFF,red/K08516%09%23FFFFFF,red/K08489%09%23FFFFFF,red/K08487%09%23FFFFFF,red/K08510%09%23FFFFFF,red/K08517%09%23FFFFFF,red/K08514%09%23FFFFFF,red/K085…
hsa04934	Cushing's syndrome	Human Diseases	Endocrine and metabolic diseases	94	153	0.323874	0.690128	ENSG00000105989(WNT2),ENSG00000182255(KCNA4),ENSG00000139687(RB1),ENSG00000115596(WNT6),ENSG00000129467(ADCY4),ENSG00000185630(PBX1),ENSG00000154764(WNT7A),ENSG00000110092(CCND1),ENSG00000146648(EGFR),ENSG00000115266(APC2),ENSG00000157240(FZD1),ENSG00000065135(GNAI3),ENSG00000111276(CDKN1B),ENSG00000085741(WNT11),ENSG00000101333(PLCB4),ENSG00000124762(CDKN1A),ENSG00000120088(CRHR1),ENSG0000010581…	http://www.kegg.jp/kegg-bin/show_pathway?map04934/K08047%09%23FFFFFF,red/K02235%09%23FFFFFF,red/K02206%09%23FFFFFF,red/K01384%09%23FFFFFF,red/K04960%09%23FFFFFF,red/K04503%09%23FFFFFF,red/K02329%09%23FFFFFF,red/K04850%09%23FFFFFF,red/K06624%09%23FFFFFF,red/K06625%09%23FFFFFF,red/K04851%09%23FFFFFF,red/K06626%09%23FFFFFF,red/K01357%09%23FFFFFF,red/K08043%09%23FFFFFF,red/K04200%09%23FFFFFF,red/K090…
hsa00524	Neomycin, kanamycin and gentamicin biosynthesis	Metabolism	Biosynthesis of other secondary metabolites	4	5	0.324766	0.690128	ENSG00000156510(HKDC1),ENSG00000156515(HK1),ENSG00000160883(HK3),ENSG00000159399(HK2)	http://www.kegg.jp/kegg-bin/show_pathway?map00524/K00844%09%23FFFFFF,red/
hsa04664	Fc epsilon RI signaling pathway	Organismal Systems	Immune system	42	67	0.331437	0.6997	ENSG00000076984(MAP2K7),ENSG00000168918(INPP5D),ENSG00000169750(RAC3),ENSG00000105221(AKT2),ENSG00000254087(LYN),ENSG00000169032(MAP2K1),ENSG00000149534(MS4A2),ENSG00000140992(PDPK1),ENSG00000034152(MAP2K3),ENSG00000154229(PRKCA),ENSG00000156711(MAPK13),ENSG00000213281(NRAS),ENSG00000165025(SYK),ENSG00000105647(PIK3R2),ENSG00000188089(PLA2G4E),ENSG00000121879(PIK3CA),ENSG00000160293(VAV2),ENSG000…	http://www.kegg.jp/kegg-bin/show_pathway?map04664/K07370%09%23FFFFFF,red/K05855%09%23FFFFFF,red/K05859%09%23FFFFFF,red/K07362%09%23FFFFFF,red/K07861%09%23FFFFFF,red/K05730%09%23FFFFFF,red/K08091%09%23FFFFFF,red/K04368%09%23FFFFFF,red/K16342%09%23FFFFFF,red/K02649%09%23FFFFFF,red/K03156%09%23FFFFFF,red/K03084%09%23FFFFFF,red/K04432%09%23FFFFFF,red/K00922%09%23FFFFFF,red/K06276%09%23FFFFFF,red/K026…
hsa04512	ECM-receptor interaction	Environmental Information Processing	Signaling molecules and interaction	51	82	0.337882	0.70289	ENSG00000110799(VWF),ENSG00000091409(ITGA6),ENSG00000173402(DAG1),ENSG00000137809(ITGA11),ENSG00000029559(IBSP),ENSG00000136457(CHAD),ENSG00000115232(ITGA4),ENSG00000161638(ITGA5),ENSG00000169704(GP9),ENSG00000130702(LAMA5),ENSG00000135862(LAMC1),ENSG00000213949(ITGA1),ENSG00000135218(CD36),ENSG00000206384(COL6A6),ENSG00000058085(LAMC2),ENSG00000118785(SPP1),ENSG00000120332(TNN),ENSG00000122012(S…	http://www.kegg.jp/kegg-bin/show_pathway?map04512/K06244%09%23FFFFFF,red/K06247%09%23FFFFFF,red/K06264%09%23FFFFFF,red/K06236%09%23FFFFFF,red/K06265%09%23FFFFFF,red/K06258%09%23FFFFFF,red/K06487%09%23FFFFFF,red/K04659%09%23FFFFFF,red/K06483%09%23FFFFFF,red/K06237%09%23FFFFFF,red/K06252%09%23FFFFFF,red/K06259%09%23FFFFFF,red/K06585%09%23FFFFFF,red/K06253%09%23FFFFFF,red/K06591%09%23FFFFFF,red/K062…
hsa04666	Fc gamma R-mediated phagocytosis	Organismal Systems	Immune system	51	82	0.337882	0.70289	ENSG00000070831(CDC42),ENSG00000168918(INPP5D),ENSG00000105221(AKT2),ENSG00000175130(MARCKSL1),ENSG00000254087(LYN),ENSG00000169032(MAP2K1),ENSG00000158517(NCF1),ENSG00000088280(ASAP3),ENSG00000006747(SCIN),ENSG00000145555(MYO10),ENSG00000165458(INPPL1),ENSG00000154229(PRKCA),ENSG00000162407(PLPP3),ENSG00000072694(FCGR2B),ENSG00000166501(PRKCB),ENSG00000126583(PRKCG),ENSG00000165025(SYK),ENSG0000…	http://www.kegg.jp/kegg-bin/show_pathway?map04666/K18050%09%23FFFFFF,red/K07362%09%23FFFFFF,red/K05747%09%23FFFFFF,red/K02649%09%23FFFFFF,red/K07941%09%23FFFFFF,red/K12367%09%23FFFFFF,red/K05753%09%23FFFFFF,red/K08893%09%23FFFFFF,red/K05768%09%23FFFFFF,red/K01116%09%23FFFFFF,red/K05744%09%23FFFFFF,red/K05743%09%23FFFFFF,red/K12488%09%23FFFFFF,red/K01115%09%23FFFFFF,red/K12560%09%23FFFFFF,red/K135…
hsa04970	Salivary secretion	Organismal Systems	Digestive system	54	87	0.339476	0.70289	ENSG00000101441(CST4),ENSG00000164116(GUCY1A1),ENSG00000129467(ADCY4),ENSG00000157087(ATP2B2),ENSG00000138669(PRKG2),ENSG00000167419(LPO),ENSG00000137731(FXYD2),ENSG00000178372(CALML5),ENSG00000154229(PRKCA),ENSG00000166501(PRKCB),ENSG00000126583(PRKCG),ENSG00000178363(CALML3),ENSG00000251655(PRB1),ENSG00000101333(PLCB4),ENSG00000129244(ATP1B2),ENSG00000133019(CHRM3),ENSG00000109743(BST1),ENSG000…	http://www.kegg.jp/kegg-bin/show_pathway?map04970/K08047%09%23FFFFFF,red/K04960%09%23FFFFFF,red/K04137%09%23FFFFFF,red/K13911%09%23FFFFFF,red/K05858%09%23FFFFFF,red/K04975%09%23FFFFFF,red/K13913%09%23FFFFFF,red/K04131%09%23FFFFFF,red/K02183%09%23FFFFFF,red/K08043%09%23FFFFFF,red/K01540%09%23FFFFFF,red/K19477%09%23FFFFFF,red/K08042%09%23FFFFFF,red/K08045%09%23FFFFFF,red/K01539%09%23FFFFFF,red/K139…
hsa00052	Galactose metabolism	Metabolism	Carbohydrate metabolism	20	31	0.344816	0.703034	ENSG00000152556(PFKM),ENSG00000169299(PGM2),ENSG00000102393(GLA),ENSG00000214013(GANC),ENSG00000156510(HKDC1),ENSG00000085662(AKR1B1),ENSG00000117308(GALE),ENSG00000169764(UGP2),ENSG00000156515(HK1),ENSG00000198074(AKR1B10),ENSG00000170266(GLB1),ENSG00000115850(LCT),ENSG00000171298(GAA),ENSG00000160883(HK3),ENSG00000131482(G6PC),ENSG00000117411(B4GALT2),ENSG00000086062(B4GALT1),ENSG00000167531(LA…	http://www.kegg.jp/kegg-bin/show_pathway?map00052/K01189%09%23FFFFFF,red/K01229%09%23FFFFFF,red/K00844%09%23FFFFFF,red/K12309%09%23FFFFFF,red/K07966%09%23FFFFFF,red/K00011%09%23FFFFFF,red/K12316%09%23FFFFFF,red/K01784%09%23FFFFFF,red/K12317%09%23FFFFFF,red/K07967%09%23FFFFFF,red/K15779%09%23FFFFFF,red/K00849%09%23FFFFFF,red/K01084%09%23FFFFFF,red/K00704%09%23FFFFFF,red/K00850%09%23FFFFFF,red/K009…
hsa00410	beta-Alanine metabolism	Metabolism	Metabolism of other amino acids	20	31	0.344816	0.703034	ENSG00000103150(MLYCD),ENSG00000102172(SMS),ENSG00000084754(HADHA),ENSG00000119711(ALDH6A1),ENSG00000183044(ABAT),ENSG00000100024(UPB1),ENSG00000111275(ALDH2),ENSG00000184254(ALDH1A3),ENSG00000143149(ALDH9A1),ENSG00000136750(GAD2),ENSG00000172508(CARNS1),ENSG00000144644(GADL1),ENSG00000150656(CNDP1),ENSG00000108602(ALDH3A1),ENSG00000188641(DPYD),ENSG00000137124(ALDH1B1),ENSG00000116649(SRM),ENSG0…	http://www.kegg.jp/kegg-bin/show_pathway?map00410/K00207%09%23FFFFFF,red/K07515%09%23FFFFFF,red/K01578%09%23FFFFFF,red/K05604%09%23FFFFFF,red/K00149%09%23FFFFFF,red/K00802%09%23FFFFFF,red/K00128%09%23FFFFFF,red/K00140%09%23FFFFFF,red/K12259%09%23FFFFFF,red/K13524%09%23FFFFFF,red/K01580%09%23FFFFFF,red/K01431%09%23FFFFFF,red/K14755%09%23FFFFFF,red/K00276%09%23FFFFFF,red/K00129%09%23FFFFFF,red/K189…
hsa04370	VEGF signaling pathway	Environmental Information Processing	Signal transduction	37	59	0.346076	0.703034	ENSG00000162889(MAPKAPK2),ENSG00000070831(CDC42),ENSG00000169750(RAC3),ENSG00000105221(AKT2),ENSG00000132906(CASP9),ENSG00000169032(MAP2K1),ENSG00000188386(PPP3R2),ENSG00000154229(PRKCA),ENSG00000156711(MAPK13),ENSG00000166501(PRKCB),ENSG00000126583(PRKCG),ENSG00000197122(SRC),ENSG00000213281(NRAS),ENSG00000129946(SHC2),ENSG00000105647(PIK3R2),ENSG00000188089(PLA2G4E),ENSG00000121879(PIK3CA),ENSG…	http://www.kegg.jp/kegg-bin/show_pathway?map04370/K19663%09%23FFFFFF,red/K17447%09%23FFFFFF,red/K05859%09%23FFFFFF,red/K07861%09%23FFFFFF,red/K02158%09%23FFFFFF,red/K04368%09%23FFFFFF,red/K16342%09%23FFFFFF,red/K02649%09%23FFFFFF,red/K11987%09%23FFFFFF,red/K00922%09%23FFFFFF,red/K05098%09%23FFFFFF,red/K02677%09%23FFFFFF,red/K05760%09%23FFFFFF,red/K04348%09%23FFFFFF,red/K01116%09%23FFFFFF,red/K044…
hsa04920	Adipocytokine signaling pathway	Organismal Systems	Endocrine system	43	69	0.350606	0.707786	ENSG00000130377(ACSBG2),ENSG00000204231(RXRB),ENSG00000104365(IKBKB),ENSG00000105221(AKT2),ENSG00000186951(PPARA),ENSG00000028137(TNFRSF1B),ENSG00000146232(NFKBIE),ENSG00000135218(CD36),ENSG00000076555(ACACB),ENSG00000111725(PRKAB1),ENSG00000115592(PRKAG3),ENSG00000186350(RXRA),ENSG00000162409(PRKAA2),ENSG00000232810(TNF),ENSG00000096968(JAK2),ENSG00000181929(PRKAG1),ENSG00000197142(ACSL5),ENSG00…	http://www.kegg.jp/kegg-bin/show_pathway?map04920/K04447%09%23FFFFFF,red/K01897%09%23FFFFFF,red/K05424%09%23FFFFFF,red/K07187%09%23FFFFFF,red/K04467%09%23FFFFFF,red/K07296%09%23FFFFFF,red/K07191%09%23FFFFFF,red/K04734%09%23FFFFFF,red/K07294%09%23FFFFFF,red/K05062%09%23FFFFFF,red/K05872%09%23FFFFFF,red/K06259%09%23FFFFFF,red/K07200%09%23FFFFFF,red/K04440%09%23FFFFFF,red/K07209%09%23FFFFFF,red/K010…
hsa04340	Hedgehog signaling pathway	Environmental Information Processing	Signal transduction	29	46	0.359424	0.721079	ENSG00000139549(DHH),ENSG00000173040(EVC2),ENSG00000128602(SMO),ENSG00000163501(IHH),ENSG00000074047(GLI2),ENSG00000110092(CCND1),ENSG00000082701(GSK3B),ENSG00000180138(CSNK1A1L),ENSG00000151292(CSNK1G3),ENSG00000171791(BCL2),ENSG00000166167(BTRC),ENSG00000144228(SPOPL),ENSG00000117425(PTCH2),ENSG00000121067(SPOP),ENSG00000100077(GRK3),ENSG00000133275(CSNK1G2),ENSG00000164161(HHIP),ENSG0000018044…	http://www.kegg.jp/kegg-bin/show_pathway?map04340/K08957%09%23FFFFFF,red/K03362%09%23FFFFFF,red/K06226%09%23FFFFFF,red/K11989%09%23FFFFFF,red/K04503%09%23FFFFFF,red/K06231%09%23FFFFFF,red/K19605%09%23FFFFFF,red/K08439%09%23FFFFFF,red/K20020%09%23FFFFFF,red/K10523%09%23FFFFFF,red/K11990%09%23FFFFFF,red/K06229%09%23FFFFFF,red/K19608%09%23FFFFFF,red/K10151%09%23FFFFFF,red/K20033%09%23FFFFFF,red/K167…
hsa05340	Primary immunodeficiency	Human Diseases	Immune diseases	21	33	0.374213	0.746116	ENSG00000153563(CD8A),ENSG00000168394(TAP1),ENSG00000115085(ZAP70),ENSG00000175097(RAG2),ENSG00000064490(RFXANK),ENSG00000010671(BTK),ENSG00000102245(CD40LG),ENSG00000198851(CD3E),ENSG00000163600(ICOS),ENSG00000269335(IKBKG),ENSG00000105369(CD79A),ENSG00000196839(ADA),ENSG00000076248(UNG),ENSG00000111732(AICDA),ENSG00000010610(CD4),ENSG00000168685(IL7R),ENSG00000159958(TNFRSF13C),ENSG00000204267(…	http://www.kegg.jp/kegg-bin/show_pathway?map05340/K03648%09%23FFFFFF,red/K07370%09%23FFFFFF,red/K05654%09%23FFFFFF,red/K08060%09%23FFFFFF,red/K06454%09%23FFFFFF,red/K06451%09%23FFFFFF,red/K03160%09%23FFFFFF,red/K06459%09%23FFFFFF,red/K05072%09%23FFFFFF,red/K06713%09%23FFFFFF,red/K06458%09%23FFFFFF,red/K08062%09%23FFFFFF,red/K05653%09%23FFFFFF,red/K03161%09%23FFFFFF,red/K06506%09%23FFFFFF,red/K072…
hsa00603	Glycosphingolipid biosynthesis - globo and isoglobo series	Metabolism	Glycan biosynthesis and metabolism	10	15	0.381347	0.755674	ENSG00000176920(FUT2),ENSG00000102393(GLA),ENSG00000183778(B3GALT5),ENSG00000148288(GBGT1),ENSG00000172461(FUT9),ENSG00000174951(FUT1),ENSG00000198951(NAGA),ENSG00000008513(ST3GAL1),ENSG00000128274(A4GALT),ENSG00000157350(ST3GAL2)	http://www.kegg.jp/kegg-bin/show_pathway?map00603/K01189%09%23FFFFFF,red/K00722%09%23FFFFFF,red/K00780%09%23FFFFFF,red/K03663%09%23FFFFFF,red/K01988%09%23FFFFFF,red/K00718%09%23FFFFFF,red/K03877%09%23FFFFFF,red/K01204%09%23FFFFFF,red/K03368%09%23FFFFFF,red/
hsa04657	IL-17 signaling pathway	Organismal Systems	Immune system	57	93	0.389033	0.760026	ENSG00000131323(TRAF3),ENSG00000169245(CXCL10),ENSG00000263528(IKBKE),ENSG00000104365(IKBKB),ENSG00000064012(CASP8),ENSG00000183735(TBK1),ENSG00000137745(MMP13),ENSG00000125538(IL1B),ENSG00000081041(CXCL2),ENSG00000082701(GSK3B),ENSG00000156711(MAPK13),ENSG00000172216(CEBPB),ENSG00000082512(TRAF5),ENSG00000177663(IL17RA),ENSG00000108688(CCL7),ENSG00000118503(TNFAIP3),ENSG00000143556(S100A7),ENSG0…	http://www.kegg.jp/kegg-bin/show_pathway?map04657/K04427%09%23FFFFFF,red/K12793%09%23FFFFFF,red/K03174%09%23FFFFFF,red/K12890%09%23FFFFFF,red/K04687%09%23FFFFFF,red/K04519%09%23FFFFFF,red/K11987%09%23FFFFFF,red/K04467%09%23FFFFFF,red/K04734%09%23FFFFFF,red/K21129%09%23FFFFFF,red/K05494%09%23FFFFFF,red/K21083%09%23FFFFFF,red/K05164%09%23FFFFFF,red/K07994%09%23FFFFFF,red/K05165%09%23FFFFFF,red/K139…
hsa04912	GnRH signaling pathway	Organismal Systems	Endocrine system	57	93	0.389033	0.760026	ENSG00000076984(MAP2K7),ENSG00000087245(MMP2),ENSG00000157227(MMP14),ENSG00000070831(CDC42),ENSG00000129467(ADCY4),ENSG00000113070(HBEGF),ENSG00000169032(MAP2K1),ENSG00000178372(CALML5),ENSG00000146648(EGFR),ENSG00000120899(PTK2B),ENSG00000034152(MAP2K3),ENSG00000154229(PRKCA),ENSG00000156711(MAPK13),ENSG00000166501(PRKCB),ENSG00000198909(MAP3K3),ENSG00000197122(SRC),ENSG00000213281(NRAS),ENSG000…	http://www.kegg.jp/kegg-bin/show_pathway?map04912/K08047%09%23FFFFFF,red/K04960%09%23FFFFFF,red/K04428%09%23FFFFFF,red/K08523%09%23FFFFFF,red/K05858%09%23FFFFFF,red/K04850%09%23FFFFFF,red/K01398%09%23FFFFFF,red/K04851%09%23FFFFFF,red/K04432%09%23FFFFFF,red/K02183%09%23FFFFFF,red/K08043%09%23FFFFFF,red/K04375%09%23FFFFFF,red/K08042%09%23FFFFFF,red/K08045%09%23FFFFFF,red/K07828%09%23FFFFFF,red/K044…
hsa04810	Regulation of actin cytoskeleton	Cellular Processes	Cell motility	127	210	0.390602	0.760026	ENSG00000156299(TIAM1),ENSG00000070193(FGF10),ENSG00000115020(PIKFYVE),ENSG00000070831(CDC42),ENSG00000138443(ABI2),ENSG00000168398(BDKRB2),ENSG00000091409(ITGA6),ENSG00000064547(LPAR2),ENSG00000137809(ITGA11),ENSG00000169750(RAC3),ENSG00000115232(ITGA4),ENSG00000161638(ITGA5),ENSG00000146535(GNA12),ENSG00000213949(ITGA1),ENSG00000254647(INS),ENSG00000169032(MAP2K1),ENSG00000102302(FGD1),ENSG0000…	http://www.kegg.jp/kegg-bin/show_pathway?map04810/K04347%09%23FFFFFF,red/K04526%09%23FFFFFF,red/K07861%09%23FFFFFF,red/K05700%09%23FFFFFF,red/K05720%09%23FFFFFF,red/K00920%09%23FFFFFF,red/K04289%09%23FFFFFF,red/K06487%09%23FFFFFF,red/K05627%09%23FFFFFF,red/K05718%09%23FFFFFF,red/K05086%09%23FFFFFF,red/K06483%09%23FFFFFF,red/K06462%09%23FFFFFF,red/K07828%09%23FFFFFF,red/K06591%09%23FFFFFF,red/K057…
hsa03020	RNA polymerase	Genetic Information Processing	Transcription	19	30	0.399889	0.773439	ENSG00000147669(POLR2K),ENSG00000177700(POLR2L),ENSG00000121851(POLR3GL),ENSG00000137054(POLR1E),ENSG00000132664(POLR3F),ENSG00000068654(POLR1A),ENSG00000058600(POLR3E),ENSG00000267645(AC105052.3),ENSG00000186141(POLR3C),ENSG00000168002(POLR2G),ENSG00000105849(TWISTNB),ENSG00000148606(POLR3A),ENSG00000163882(POLR2H),ENSG00000102978(POLR2C),ENSG00000125630(POLR1B),ENSG00000186184(POLR1D),ENSG00000…	http://www.kegg.jp/kegg-bin/show_pathway?map03020/K03016%09%23FFFFFF,red/K14721%09%23FFFFFF,red/K03005%09%23FFFFFF,red/K03023%09%23FFFFFF,red/K03004%09%23FFFFFF,red/K03022%09%23FFFFFF,red/K03026%09%23FFFFFF,red/K03018%09%23FFFFFF,red/K03008%09%23FFFFFF,red/K03002%09%23FFFFFF,red/K03009%09%23FFFFFF,red/K03007%09%23FFFFFF,red/K03025%09%23FFFFFF,red/K03021%09%23FFFFFF,red/K03015%09%23FFFFFF,red/K030…
hsa00330	Arginine and proline metabolism	Metabolism	Amino acid metabolism	31	50	0.406053	0.780684	ENSG00000223572(CKMT1A),ENSG00000241935(HOGA1),ENSG00000150656(CNDP1),ENSG00000102172(SMS),ENSG00000059573(ALDH18A1),ENSG00000123505(AMD1),ENSG00000159423(ALDH4A1),ENSG00000142920(AZIN2),ENSG00000104524(PYCR3),ENSG00000111275(ALDH2),ENSG00000237289(CKMT1B),ENSG00000137124(ALDH1B1),ENSG00000116649(SRM),ENSG00000189221(MAOA),ENSG00000002726(AOC1),ENSG00000143149(ALDH9A1),ENSG00000143811(PYCR2),ENSG…	http://www.kegg.jp/kegg-bin/show_pathway?map00330/K00318%09%23FFFFFF,red/K14455%09%23FFFFFF,red/K00286%09%23FFFFFF,red/K11182%09%23FFFFFF,red/K05604%09%23FFFFFF,red/K00149%09%23FFFFFF,red/K01476%09%23FFFFFF,red/K00294%09%23FFFFFF,red/K14454%09%23FFFFFF,red/K01480%09%23FFFFFF,red/K00802%09%23FFFFFF,red/K00128%09%23FFFFFF,red/K01583%09%23FFFFFF,red/K00274%09%23FFFFFF,red/K12259%09%23FFFFFF,red/K181…
hsa04611	Platelet activation	Organismal Systems	Immune system	74	122	0.41672	0.796454	ENSG00000110799(VWF),ENSG00000164116(GUCY1A1),ENSG00000163558(PRKCI),ENSG00000129467(ADCY4),ENSG00000118640(VAMP8),ENSG00000105221(AKT2),ENSG00000254087(LYN),ENSG00000184009(ACTG1),ENSG00000065135(GNAI3),ENSG00000165025(SYK),ENSG00000105647(PIK3R2),ENSG00000188089(PLA2G4E),ENSG00000101333(PLCB4),ENSG00000010671(BTK),ENSG00000078295(ADCY2),ENSG00000185532(PRKG1),ENSG00000108821(COL1A1),ENSG0000017…	http://www.kegg.jp/kegg-bin/show_pathway?map04611/K08047%09%23FFFFFF,red/K07370%09%23FFFFFF,red/K04630%09%23FFFFFF,red/K04960%09%23FFFFFF,red/K00509%09%23FFFFFF,red/K06264%09%23FFFFFF,red/K06236%09%23FFFFFF,red/K02649%09%23FFFFFF,red/K19720%09%23FFFFFF,red/K05858%09%23FFFFFF,red/K12330%09%23FFFFFF,red/K05732%09%23FFFFFF,red/K17084%09%23FFFFFF,red/K08043%09%23FFFFFF,red/K19477%09%23FFFFFF,red/K080…
hsa00450	Selenocompound metabolism	Metabolism	Metabolism of other amino acids	11	17	0.424001	0.803829	ENSG00000197763(TXNRD3),ENSG00000086475(SEPHS1),ENSG00000198431(TXNRD1),ENSG00000171097(KYAT1),ENSG00000198682(PAPSS2),ENSG00000116761(CTH),ENSG00000241644(INMT),ENSG00000247626(MARS2),ENSG00000166986(MARS),ENSG00000116984(MTR),ENSG00000179918(SEPHS2)	http://www.kegg.jp/kegg-bin/show_pathway?map00450/K00548%09%23FFFFFF,red/K22182%09%23FFFFFF,red/K01758%09%23FFFFFF,red/K00816%09%23FFFFFF,red/K00562%09%23FFFFFF,red/K01008%09%23FFFFFF,red/K13811%09%23FFFFFF,red/K01874%09%23FFFFFF,red/
hsa01524	Platinum drug resistance	Human Diseases	Drug resistance: Antineoplastic	44	72	0.425557	0.803829	ENSG00000243955(GSTA1),ENSG00000026103(FAS),ENSG00000030110(BAK1),ENSG00000141682(PMAIP1),ENSG00000105221(AKT2),ENSG00000064012(CASP8),ENSG00000132906(CASP9),ENSG00000134201(GSTM5),ENSG00000244067(GSTA2),ENSG00000165240(ATP7A),ENSG00000140992(PDPK1),ENSG00000101966(XIAP),ENSG00000134184(GSTM1),ENSG00000170734(POLH),ENSG00000172115(CYCS),ENSG00000105647(PIK3R2),ENSG00000110330(BIRC2),ENSG000001717…	http://www.kegg.jp/kegg-bin/show_pathway?map01524/K04426%09%23FFFFFF,red/K02158%09%23FFFFFF,red/K02649%09%23FFFFFF,red/K06625%09%23FFFFFF,red/K00799%09%23FFFFFF,red/K06276%09%23FFFFFF,red/K08737%09%23FFFFFF,red/K14686%09%23FFFFFF,red/K10847%09%23FFFFFF,red/K14021%09%23FFFFFF,red/K03509%09%23FFFFFF,red/K05083%09%23FFFFFF,red/K10132%09%23FFFFFF,red/K04725%09%23FFFFFF,red/K16060%09%23FFFFFF,red/K045…
hsa04136	Autophagy - other	Cellular Processes	Transport and catabolism	20	32	0.429163	0.805929	ENSG00000168397(ATG4B),ENSG00000181652(ATG9B),ENSG00000130734(ATG4D),ENSG00000125703(ATG4C),ENSG00000078142(PIK3C3),ENSG00000141564(RPTOR),ENSG00000085978(ATG16L1),ENSG00000101844(ATG4A),ENSG00000197548(ATG7),ENSG00000152348(ATG10),ENSG00000198793(MTOR),ENSG00000066739(ATG2B),ENSG00000175224(ATG13),ENSG00000167965(MLST8),ENSG00000089289(IGBP1),ENSG00000139112(GABARAPL1),ENSG00000196455(PIK3R4),EN…	http://www.kegg.jp/kegg-bin/show_pathway?map04136/K17890%09%23FFFFFF,red/K17906%09%23FFFFFF,red/K17606%09%23FFFFFF,red/K07204%09%23FFFFFF,red/K08331%09%23FFFFFF,red/K00914%09%23FFFFFF,red/K07203%09%23FFFFFF,red/K17888%09%23FFFFFF,red/K17908%09%23FFFFFF,red/K08342%09%23FFFFFF,red/K08266%09%23FFFFFF,red/K08333%09%23FFFFFF,red/K08337%09%23FFFFFF,red/K08341%09%23FFFFFF,red/K17907%09%23FFFFFF,red/
hsa04120	Ubiquitin mediated proteolysis	Genetic Information Processing	Folding, sorting and degradation	82	136	0.441775	0.816701	ENSG00000187566(NHLRC1),ENSG00000182247(UBE2E2),ENSG00000151876(FBXO4),ENSG00000105325(FZR1),ENSG00000100387(RBX1),ENSG00000103657(HERC1),ENSG00000079999(KEAP1),ENSG00000008853(RHOBTB2),ENSG00000132388(UBE2G1),ENSG00000101966(XIAP),ENSG00000086758(HUWE1),ENSG00000077721(UBE2A),ENSG00000185651(UBE2L3),ENSG00000078140(UBE2K),ENSG00000141552(ANAPC11),ENSG00000215218(UBE2QL1),ENSG00000138641(HERC3),E…	http://www.kegg.jp/kegg-bin/show_pathway?map04120/K06689%09%23FFFFFF,red/K10571%09%23FFFFFF,red/K10601%09%23FFFFFF,red/K10611%09%23FFFFFF,red/K04506%09%23FFFFFF,red/K10585%09%23FFFFFF,red/K10602%09%23FFFFFF,red/K10596%09%23FFFFFF,red/K05632%09%23FFFFFF,red/K10144%09%23FFFFFF,red/K04678%09%23FFFFFF,red/K10054%09%23FFFFFF,red/K10582%09%23FFFFFF,red/K10614%09%23FFFFFF,red/K02207%09%23FFFFFF,red/K056…
hsa04910	Insulin signaling pathway	Organismal Systems	Endocrine system	82	136	0.441775	0.816701	ENSG00000104365(IKBKB),ENSG00000163558(PRKCI),ENSG00000154415(PPP1R3A),ENSG00000105221(AKT2),ENSG00000044446(PHKA2),ENSG00000254647(INS),ENSG00000187840(EIF4EBP1),ENSG00000169032(MAP2K1),ENSG00000213639(PPP1CB),ENSG00000152270(PDE3B),ENSG00000140992(PDPK1),ENSG00000119938(PPP1R3C),ENSG00000178372(CALML5),ENSG00000132825(PPP1R3D),ENSG00000165458(INPPL1),ENSG00000082701(GSK3B),ENSG00000076555(ACACB…	http://www.kegg.jp/kegg-bin/show_pathway?map04910/K06277%09%23FFFFFF,red/K17447%09%23FFFFFF,red/K04526%09%23FFFFFF,red/K07204%09%23FFFFFF,red/K02158%09%23FFFFFF,red/K00844%09%23FFFFFF,red/K02649%09%23FFFFFF,red/K07187%09%23FFFFFF,red/K07205%09%23FFFFFF,red/K07191%09%23FFFFFF,red/K02183%09%23FFFFFF,red/K06276%09%23FFFFFF,red/K07201%09%23FFFFFF,red/K00688%09%23FFFFFF,red/K07194%09%23FFFFFF,red/K043…
hsa03018	RNA degradation	Genetic Information Processing	Folding, sorting and degradation	48	79	0.442485	0.816701	ENSG00000152556(PFKM),ENSG00000114127(XRN1),ENSG00000155508(CNOT8),ENSG00000184388(PABPC1L2B),ENSG00000198791(CNOT7),ENSG00000128534(LSM8),ENSG00000121274(TENT4B),ENSG00000112941(TENT4A),ENSG00000133639(BTG1),ENSG00000144580(CNOT9),ENSG00000080802(CNOT4),ENSG00000151846(PABPC3),ENSG00000088930(XRN2),ENSG00000038358(EDC4),ENSG00000144381(HSPD1),ENSG00000254535(PABPC4L),ENSG00000130520(LSM4),ENSG00…	http://www.kegg.jp/kegg-bin/show_pathway?map03018/K12602%09%23FFFFFF,red/K13126%09%23FFFFFF,red/K04077%09%23FFFFFF,red/K12611%09%23FFFFFF,red/K12619%09%23FFFFFF,red/K12581%09%23FFFFFF,red/K12623%09%23FFFFFF,red/K12618%09%23FFFFFF,red/K12627%09%23FFFFFF,red/K12585%09%23FFFFFF,red/K12606%09%23FFFFFF,red/K12616%09%23FFFFFF,red/K01689%09%23FFFFFF,red/K12571%09%23FFFFFF,red/K18681%09%23FFFFFF,red/K125…
hsa04976	Bile secretion	Organismal Systems	Digestive system	42	69	0.445409	0.817427	ENSG00000101892(ATP1B4),ENSG00000125255(SLC10A2),ENSG00000143921(ABCG8),ENSG00000085563(ABCB1),ENSG00000143819(EPHX1),ENSG00000129467(ADCY4),ENSG00000080709(KCNN2),ENSG00000103375(AQP8),ENSG00000113161(HMGCR),ENSG00000087460(GNAS),ENSG00000173175(ADCY5),ENSG00000137204(SLC22A7),ENSG00000137731(FXYD2),ENSG00000138031(ADCY3),ENSG00000118777(ABCG2),ENSG00000163959(SLC51A),ENSG00000108846(ABCC3),ENSG…	http://www.kegg.jp/kegg-bin/show_pathway?map04976/K08047%09%23FFFFFF,red/K05684%09%23FFFFFF,red/K08204%09%23FFFFFF,red/K14342%09%23FFFFFF,red/K14158%09%23FFFFFF,red/K18245%09%23FFFFFF,red/K08043%09%23FFFFFF,red/K05667%09%23FFFFFF,red/K01540%09%23FFFFFF,red/K13885%09%23FFFFFF,red/K08042%09%23FFFFFF,red/K08045%09%23FFFFFF,red/K01539%09%23FFFFFF,red/K00021%09%23FFFFFF,red/K04943%09%23FFFFFF,red/K056…
hsa04730	Long-term depression	Organismal Systems	Nervous system	36	59	0.448482	0.818415	ENSG00000017427(IGF1),ENSG00000105568(PPP2R1A),ENSG00000164116(GUCY1A1),ENSG00000114353(GNAI2),ENSG00000146535(GNA12),ENSG00000138669(PRKG2),ENSG00000254087(LYN),ENSG00000169032(MAP2K1),ENSG00000154229(PRKCA),ENSG00000141837(CACNA1A),ENSG00000127955(GNAI1),ENSG00000166501(PRKCB),ENSG00000065135(GNAI3),ENSG00000126583(PRKCG),ENSG00000213281(NRAS),ENSG00000188089(PLA2G4E),ENSG00000140443(IGF1R),ENS…	http://www.kegg.jp/kegg-bin/show_pathway?map04730/K04630%09%23FFFFFF,red/K04960%09%23FFFFFF,red/K19663%09%23FFFFFF,red/K08067%09%23FFFFFF,red/K04961%09%23FFFFFF,red/K04368%09%23FFFFFF,red/K16342%09%23FFFFFF,red/K05858%09%23FFFFFF,red/K04535%09%23FFFFFF,red/K05459%09%23FFFFFF,red/K04634%09%23FFFFFF,red/K04578%09%23FFFFFF,red/K05197%09%23FFFFFF,red/K02677%09%23FFFFFF,red/K19477%09%23FFFFFF,red/K058…
hsa04922	Glucagon signaling pathway	Organismal Systems	Endocrine system	61	101	0.452574	0.821244	ENSG00000100796(PPP4R3A),ENSG00000105221(AKT2),ENSG00000186951(PPARA),ENSG00000149923(PPP4C),ENSG00000044446(PHKA2),ENSG00000157613(CREB3L1),ENSG00000152270(PDE3B),ENSG00000188386(PPP3R2),ENSG00000178372(CALML5),ENSG00000076555(ACACB),ENSG00000160741(CRTC2),ENSG00000111725(PRKAB1),ENSG00000115592(PRKAG3),ENSG00000096717(SIRT1),ENSG00000178363(CALML3),ENSG00000171314(PGAM1),ENSG00000101333(PLCB4),…	http://www.kegg.jp/kegg-bin/show_pathway?map04922/K04960%09%23FFFFFF,red/K05858%09%23FFFFFF,red/K00161%09%23FFFFFF,red/K00016%09%23FFFFFF,red/K16311%09%23FFFFFF,red/K02183%09%23FFFFFF,red/K07294%09%23FFFFFF,red/K07201%09%23FFFFFF,red/K00688%09%23FFFFFF,red/K09047%09%23FFFFFF,red/K04348%09%23FFFFFF,red/K00873%09%23FFFFFF,red/K06268%09%23FFFFFF,red/K08042%09%23FFFFFF,red/K04498%09%23FFFFFF,red/K174…
hsa04721	Synaptic vesicle cycle	Organismal Systems	Nervous system	38	63	0.4881	0.880761	ENSG00000042753(AP2S1),ENSG00000079841(RIMS1),ENSG00000148408(CACNA1B),ENSG00000147614(ATP6V0D2),ENSG00000175416(CLTB),ENSG00000141367(CLTC),ENSG00000171130(ATP6V0E2),ENSG00000105649(RAB3A),ENSG00000141837(CACNA1A),ENSG00000168993(CPLX1),ENSG00000137766(UNC13C),ENSG00000113732(ATP6V0E1),ENSG00000145920(CPLX2),ENSG00000165646(SLC18A2),ENSG00000179520(SLC17A8),ENSG00000101438(SLC32A1),ENSG000001597…	http://www.kegg.jp/kegg-bin/show_pathway?map04721/K04644%09%23FFFFFF,red/K15292%09%23FFFFFF,red/K04849%09%23FFFFFF,red/K04645%09%23FFFFFF,red/K11827%09%23FFFFFF,red/K02154%09%23FFFFFF,red/K15015%09%23FFFFFF,red/K02148%09%23FFFFFF,red/K08486%09%23FFFFFF,red/K02145%09%23FFFFFF,red/K02153%09%23FFFFFF,red/K06027%09%23FFFFFF,red/K04646%09%23FFFFFF,red/K15291%09%23FFFFFF,red/K14636%09%23FFFFFF,red/K021…
hsa05213	Endometrial cancer	Human Diseases	Cancers: Specific types	35	58	0.491393	0.881777	ENSG00000030110(BAK1),ENSG00000105221(AKT2),ENSG00000122008(POLK),ENSG00000132906(CASP9),ENSG00000169032(MAP2K1),ENSG00000140992(PDPK1),ENSG00000110092(CCND1),ENSG00000146648(EGFR),ENSG00000082701(GSK3B),ENSG00000115266(APC2),ENSG00000118689(FOXO3),ENSG00000213281(NRAS),ENSG00000105647(PIK3R2),ENSG00000136997(MYC),ENSG00000121879(PIK3CA),ENSG00000145675(PIK3R1),ENSG00000124762(CDKN1A),ENSG0000016…	http://www.kegg.jp/kegg-bin/show_pathway?map05213/K10140%09%23FFFFFF,red/K01110%09%23FFFFFF,red/K04503%09%23FFFFFF,red/K02085%09%23FFFFFF,red/K04377%09%23FFFFFF,red/K05689%09%23FFFFFF,red/K02158%09%23FFFFFF,red/K04368%09%23FFFFFF,red/K02649%09%23FFFFFF,red/K03511%09%23FFFFFF,red/K06625%09%23FFFFFF,red/K00922%09%23FFFFFF,red/K04361%09%23FFFFFF,red/K06276%09%23FFFFFF,red/K04456%09%23FFFFFF,red/K043…
hsa04330	Notch signaling pathway	Environmental Information Processing	Signal transduction	29	48	0.498878	0.889393	ENSG00000184916(JAG2),ENSG00000175029(CTBP2),ENSG00000168214(RBPJ),ENSG00000108773(KAT2A),ENSG00000197921(HES5),ENSG00000114166(KAT2B),ENSG00000135144(DTX1),ENSG00000198719(DLL1),ENSG00000106003(LFNG),ENSG00000117362(APH1A),ENSG00000138433(CIR1),ENSG00000161202(DVL3),ENSG00000128917(DLL4),ENSG00000134250(NOTCH2),ENSG00000148400(NOTCH1),ENSG00000124232(RBPJL),ENSG00000138613(APH1B),ENSG00000005339…	http://www.kegg.jp/kegg-bin/show_pathway?map04330/K06067%09%23FFFFFF,red/K06051%09%23FFFFFF,red/K04496%09%23FFFFFF,red/K21635%09%23FFFFFF,red/K06062%09%23FFFFFF,red/K06172%09%23FFFFFF,red/K02599%09%23FFFFFF,red/K06171%09%23FFFFFF,red/K20994%09%23FFFFFF,red/K06055%09%23FFFFFF,red/K04498%09%23FFFFFF,red/K06058%09%23FFFFFF,red/K04505%09%23FFFFFF,red/K02353%09%23FFFFFF,red/K06061%09%23FFFFFF,red/K060…
hsa04973	Carbohydrate digestion and absorption	Organismal Systems	Digestive system	26	43	0.503215	0.889393	ENSG00000137700(SLC37A4),ENSG00000105221(AKT2),ENSG00000137731(FXYD2),ENSG00000166501(PRKCB),ENSG00000105647(PIK3R2),ENSG00000156510(HKDC1),ENSG00000121879(PIK3CA),ENSG00000145675(PIK3R1),ENSG00000129244(ATP1B2),ENSG00000143153(ATP1B1),ENSG00000156515(HK1),ENSG00000018625(ATP1A2),ENSG00000101892(ATP1B4),ENSG00000142583(SLC2A5),ENSG00000171608(PIK3CD),ENSG00000117020(AKT3),ENSG00000115850(LCT),ENS…	http://www.kegg.jp/kegg-bin/show_pathway?map04973/K08143%09%23FFFFFF,red/K01229%09%23FFFFFF,red/K00844%09%23FFFFFF,red/K08171%09%23FFFFFF,red/K02649%09%23FFFFFF,red/K04851%09%23FFFFFF,red/K14158%09%23FFFFFF,red/K00922%09%23FFFFFF,red/K01540%09%23FFFFFF,red/K01538%09%23FFFFFF,red/K04456%09%23FFFFFF,red/K07593%09%23FFFFFF,red/K01539%09%23FFFFFF,red/K01084%09%23FFFFFF,red/K19662%09%23FFFFFF,red/K046…
hsa04150	mTOR signaling pathway	Environmental Information Processing	Signal transduction	90	151	0.503898	0.889393	ENSG00000155760(FZD7),ENSG00000017427(IGF1),ENSG00000070018(LRP6),ENSG00000105989(WNT2),ENSG00000164654(MIOS),ENSG00000167965(MLST8),ENSG00000115596(WNT6),ENSG00000135925(WNT10A),ENSG00000104365(IKBKB),ENSG00000133703(KRAS),ENSG00000111186(WNT5B),ENSG00000155097(ATP6V1C1),ENSG00000157020(SEC13),ENSG00000105221(AKT2),ENSG00000154764(WNT7A),ENSG00000168003(SLC3A2),ENSG00000254647(INS),ENSG000001716…	http://www.kegg.jp/kegg-bin/show_pathway?map04150/K02235%09%23FFFFFF,red/K01384%09%23FFFFFF,red/K04526%09%23FFFFFF,red/K16184%09%23FFFFFF,red/K02329%09%23FFFFFF,red/K07205%09%23FFFFFF,red/K04467%09%23FFFFFF,red/K02145%09%23FFFFFF,red/K01357%09%23FFFFFF,red/K03258%09%23FFFFFF,red/K20407%09%23FFFFFF,red/K00312%09%23FFFFFF,red/K05087%09%23FFFFFF,red/K02432%09%23FFFFFF,red/K07828%09%23FFFFFF,red/K082…
hsa04210	Apoptosis	Cellular Processes	Cell growth and death	81	136	0.511553	0.896005	ENSG00000104365(IKBKB),ENSG00000026103(FAS),ENSG00000030110(BAK1),ENSG00000141682(PMAIP1),ENSG00000105221(AKT2),ENSG00000064012(CASP8),ENSG00000132906(CASP9),ENSG00000056558(TRAF1),ENSG00000175197(DDIT3),ENSG00000169032(MAP2K1),ENSG00000140992(PDPK1),ENSG00000123416(TUBA1B),ENSG00000101966(XIAP),ENSG00000134259(NGF),ENSG00000117984(CTSD),ENSG00000138794(CASP6),ENSG00000101160(CTSZ),ENSG0000016004…	http://www.kegg.jp/kegg-bin/show_pathway?map04210/K04960%09%23FFFFFF,red/K08568%09%23FFFFFF,red/K04467%09%23FFFFFF,red/K04734%09%23FFFFFF,red/K04724%09%23FFFFFF,red/K07818%09%23FFFFFF,red/K14021%09%23FFFFFF,red/K01374%09%23FFFFFF,red/K07828%09%23FFFFFF,red/K04440%09%23FFFFFF,red/K04738%09%23FFFFFF,red/K02186%09%23FFFFFF,red/K03172%09%23FFFFFF,red/K04725%09%23FFFFFF,red/K10132%09%23FFFFFF,red/K013…
hsa00430	Taurine and hypotaurine metabolism	Metabolism	Metabolism of other amino acids	7	11	0.513192	0.896005	ENSG00000136881(BAAT),ENSG00000129596(CDO1),ENSG00000181915(ADO),ENSG00000136750(GAD2),ENSG00000128683(GAD1),ENSG00000144644(GADL1),ENSG00000167741(GGT6)	http://www.kegg.jp/kegg-bin/show_pathway?map00430/K00681%09%23FFFFFF,red/K01580%09%23FFFFFF,red/K10712%09%23FFFFFF,red/K18966%09%23FFFFFF,red/K00456%09%23FFFFFF,red/K00659%09%23FFFFFF,red/
hsa04060	Cytokine-cytokine receptor interaction	Environmental Information Processing	Signaling molecules and interaction	172	290	0.522704	0.907706	ENSG00000243646(IL10RB),ENSG00000183813(CCR4),ENSG00000197272(IL27),ENSG00000163083(INHBB),ENSG00000180871(CXCR2),ENSG00000169245(CXCL10),ENSG00000091181(IL5RA),ENSG00000160683(CXCR5),ENSG00000138379(MSTN),ENSG00000026103(FAS),ENSG00000006210(CX3CL1),ENSG00000108700(CCL8),ENSG00000092969(TGFB2),ENSG00000054967(RELT),ENSG00000114739(ACVR2B),ENSG00000142166(IFNAR1),ENSG00000125657(TNFSF9),ENSG00000…	http://www.kegg.jp/kegg-bin/show_pathway?map04060/K05135%09%23FFFFFF,red/K05149%09%23FFFFFF,red/K05424%09%23FFFFFF,red/K03159%09%23FFFFFF,red/K04176%09%23FFFFFF,red/K05507%09%23FFFFFF,red/K05494%09%23FFFFFF,red/K05134%09%23FFFFFF,red/K20013%09%23FFFFFF,red/K04673%09%23FFFFFF,red/K04386%09%23FFFFFF,red/K22701%09%23FFFFFF,red/K04190%09%23FFFFFF,red/K05080%09%23FFFFFF,red/K05165%09%23FFFFFF,red/K054…
hsa05230	Central carbon metabolism in cancer	Human Diseases	Cancers: Overview	37	62	0.529986	0.91543	ENSG00000105281(SLC1A5),ENSG00000152556(PFKM),ENSG00000100644(HIF1A),ENSG00000105221(AKT2),ENSG00000152256(PDK1),ENSG00000169032(MAP2K1),ENSG00000146648(EGFR),ENSG00000105976(MET),ENSG00000066468(FGFR2),ENSG00000103257(SLC7A5),ENSG00000213281(NRAS),ENSG00000157404(KIT),ENSG00000105647(PIK3R2),ENSG00000171314(PGAM1),ENSG00000156510(HKDC1),ENSG00000121879(PIK3CA),ENSG00000136997(MYC),ENSG0000014567…	http://www.kegg.jp/kegg-bin/show_pathway?map05230/K05099%09%23FFFFFF,red/K01110%09%23FFFFFF,red/K04377%09%23FFFFFF,red/K04368%09%23FFFFFF,red/K00844%09%23FFFFFF,red/K02649%09%23FFFFFF,red/K07203%09%23FFFFFF,red/K00161%09%23FFFFFF,red/K00922%09%23FFFFFF,red/K04361%09%23FFFFFF,red/K00873%09%23FFFFFF,red/K08268%09%23FFFFFF,red/K04456%09%23FFFFFF,red/K13780%09%23FFFFFF,red/K07593%09%23FFFFFF,red/K043…
hsa05134	Legionellosis	Human Diseases	Infectious diseases: Bacterial	32	54	0.560254	0.962563	ENSG00000064012(CASP8),ENSG00000132906(CASP9),ENSG00000113302(IL12B),ENSG00000125538(IL1B),ENSG00000081041(CXCL2),ENSG00000187554(TLR5),ENSG00000172115(CYCS),ENSG00000136869(TLR4),ENSG00000265808(SEC22B),ENSG00000170458(CD14),ENSG00000077150(NFKB2),ENSG00000169429(CXCL8),ENSG00000144381(HSPD1),ENSG00000232810(TNF),ENSG00000126803(HSPA2),ENSG00000099968(BCL2L13),ENSG00000143761(ARF1),ENSG000001009…	http://www.kegg.jp/kegg-bin/show_pathway?map05134/K05425%09%23FFFFFF,red/K03990%09%23FFFFFF,red/K07953%09%23FFFFFF,red/K06461%09%23FFFFFF,red/K04519%09%23FFFFFF,red/K10168%09%23FFFFFF,red/K05406%09%23FFFFFF,red/K04077%09%23FFFFFF,red/K04397%09%23FFFFFF,red/K03156%09%23FFFFFF,red/K04469%09%23FFFFFF,red/K04729%09%23FFFFFF,red/K03283%09%23FFFFFF,red/K07937%09%23FFFFFF,red/K04734%09%23FFFFFF,red/K043…
hsa00604	Glycosphingolipid biosynthesis - ganglio series	Metabolism	Glycan biosynthesis and metabolism	9	15	0.587734	0.997059	ENSG00000160408(ST6GALNAC6),ENSG00000115525(ST3GAL5),ENSG00000184005(ST6GALNAC3),ENSG00000136840(ST6GALNAC4),ENSG00000170266(GLB1),ENSG00000008513(ST3GAL1),ENSG00000169359(SLC33A1),ENSG00000157350(ST3GAL2),ENSG00000117069(ST6GALNAC5)	http://www.kegg.jp/kegg-bin/show_pathway?map00604/K03372%09%23FFFFFF,red/K03373%09%23FFFFFF,red/K03376%09%23FFFFFF,red/K12309%09%23FFFFFF,red/K00780%09%23FFFFFF,red/K03375%09%23FFFFFF,red/K03370%09%23FFFFFF,red/K03374%09%23FFFFFF,red/K03368%09%23FFFFFF,red/
hsa00590	Arachidonic acid metabolism	Metabolism	Lipid metabolism	37	63	0.589592	0.997059	ENSG00000148344(PTGES),ENSG00000163803(PLB1),ENSG00000095303(PTGS1),ENSG00000176153(GPX2),ENSG00000164294(GPX8),ENSG00000157870(PRXL2B),ENSG00000188089(PLA2G4E),ENSG00000187048(CYP4A11),ENSG00000176485(PLA2G16),ENSG00000138115(CYP2C8),ENSG00000158786(PLA2G2F),ENSG00000105499(PLA2G4C),ENSG00000213316(LTC4S),ENSG00000187980(PLA2G2C),ENSG00000069764(PLA2G10),ENSG00000155016(CYP2U1),ENSG00000162365(C…	http://www.kegg.jp/kegg-bin/show_pathway?map00590/K17726%09%23FFFFFF,red/K07422%09%23FFFFFF,red/K17721%09%23FFFFFF,red/K00509%09%23FFFFFF,red/K17719%09%23FFFFFF,red/K01830%09%23FFFFFF,red/K16342%09%23FFFFFF,red/K17709%09%23FFFFFF,red/K11987%09%23FFFFFF,red/K01254%09%23FFFFFF,red/K17718%09%23FFFFFF,red/K04097%09%23FFFFFF,red/K07418%09%23FFFFFF,red/K15717%09%23FFFFFF,red/K00458%09%23FFFFFF,red/K157…
hsa04927	Cortisol synthesis and secretion	Organismal Systems	Endocrine system	37	63	0.589592	0.997059	ENSG00000182255(KCNA4),ENSG00000129467(ADCY4),ENSG00000144891(AGTR1),ENSG00000185630(PBX1),ENSG00000157613(CREB3L1),ENSG00000113231(PDE8B),ENSG00000101333(PLCB4),ENSG00000174233(ADCY6),ENSG00000078295(ADCY2),ENSG00000060566(CREB3L3),ENSG00000073417(PDE8A),ENSG00000185231(MC2R),ENSG00000185591(SP1),ENSG00000115966(ATF2),ENSG00000100346(CACNA1I),ENSG00000149782(PLCB3),ENSG00000087460(GNAS),ENSG0000…	http://www.kegg.jp/kegg-bin/show_pathway?map04927/K08047%09%23FFFFFF,red/K04960%09%23FFFFFF,red/K09355%09%23FFFFFF,red/K08562%09%23FFFFFF,red/K08044%09%23FFFFFF,red/K05858%09%23FFFFFF,red/K04850%09%23FFFFFF,red/K08041%09%23FFFFFF,red/K04851%09%23FFFFFF,red/K00497%09%23FFFFFF,red/K04634%09%23FFFFFF,red/K08043%09%23FFFFFF,red/K04200%09%23FFFFFF,red/K04877%09%23FFFFFF,red/K09047%09%23FFFFFF,red/K138…
hsa00472	D-Arginine and D-ornithine metabolism	Metabolism	Metabolism of other amino acids	1	1	0.592903	0.997435	ENSG00000110887(DAO)	http://www.kegg.jp/kegg-bin/show_pathway?map00472/K00273%09%23FFFFFF,red/
hsa03030	DNA replication	Genetic Information Processing	Replication and repair	21	36	0.616366	1	ENSG00000035928(RFC1),ENSG00000146143(PRIM2),ENSG00000175482(POLD4),ENSG00000138346(DNA2),ENSG00000166508(MCM7),ENSG00000171865(RNASEH1),ENSG00000115350(POLE4),ENSG00000136104(RNASEH2B),ENSG00000077514(POLD3),ENSG00000148229(POLE3),ENSG00000101868(POLA1),ENSG00000198056(PRIM1),ENSG00000100297(MCM5),ENSG00000076003(MCM6),ENSG00000133119(RFC3),ENSG00000105486(LIG1),ENSG00000049541(RFC2),ENSG0000013…	http://www.kegg.jp/kegg-bin/show_pathway?map03030/K10744%09%23FFFFFF,red/K10755%09%23FFFFFF,red/K03504%09%23FFFFFF,red/K02210%09%23FFFFFF,red/K02540%09%23FFFFFF,red/K02320%09%23FFFFFF,red/K10747%09%23FFFFFF,red/K02685%09%23FFFFFF,red/K10743%09%23FFFFFF,red/K10754%09%23FFFFFF,red/K02209%09%23FFFFFF,red/K03469%09%23FFFFFF,red/K02684%09%23FFFFFF,red/K07466%09%23FFFFFF,red/K03505%09%23FFFFFF,red/K107…
hsa00910	Nitrogen metabolism	Metabolism	Energy metabolism	10	17	0.617586	1	ENSG00000185015(CA13),ENSG00000074410(CA12),ENSG00000178538(CA8),ENSG00000148672(GLUD1),ENSG00000104267(CA2),ENSG00000174990(CA5A),ENSG00000164879(CA3),ENSG00000131686(CA6),ENSG00000168748(CA7),ENSG00000169239(CA5B)	http://www.kegg.jp/kegg-bin/show_pathway?map00910/K01672%09%23FFFFFF,red/K18245%09%23FFFFFF,red/K00261%09%23FFFFFF,red/
hsa04612	Antigen processing and presentation	Organismal Systems	Immune system	39	67	0.622431	1	ENSG00000204525(HLA-C),ENSG00000167004(PDIA3),ENSG00000001167(NFYA),ENSG00000240403(KIR3DL2),ENSG00000167633(KIR3DL1),ENSG00000204592(HLA-E),ENSG00000153563(CD8A),ENSG00000243772(KIR2DL3),ENSG00000168394(TAP1),ENSG00000064490(RFXANK),ENSG00000232810(TNF),ENSG00000223865(HLA-DPB1),ENSG00000126803(HSPA2),ENSG00000204252(HLA-DOA),ENSG00000111537(IFNG),ENSG00000019582(CD74),ENSG00000179344(HLA-DQB1),…	http://www.kegg.jp/kegg-bin/show_pathway?map04612/K07981%09%23FFFFFF,red/K05654%09%23FFFFFF,red/K04687%09%23FFFFFF,red/K08064%09%23FFFFFF,red/K08060%09%23FFFFFF,red/K06454%09%23FFFFFF,red/K03156%09%23FFFFFF,red/K03283%09%23FFFFFF,red/K01363%09%23FFFFFF,red/K07980%09%23FFFFFF,red/K06459%09%23FFFFFF,red/K06458%09%23FFFFFF,red/K06698%09%23FFFFFF,red/K08054%09%23FFFFFF,red/K09489%09%23FFFFFF,red/K080…
hsa00020	Citrate cycle (TCA cycle)	Metabolism	Carbohydrate metabolism	18	31	0.62987	1	ENSG00000100412(ACO2),ENSG00000091140(DLD),ENSG00000110435(PDHX),ENSG00000122729(ACO1),ENSG00000067829(IDH3G),ENSG00000197444(OGDHL),ENSG00000146701(MDH2),ENSG00000101365(IDH3B),ENSG00000166411(IDH3A),ENSG00000131828(PDHA1),ENSG00000143252(SDHC),ENSG00000138413(IDH1),ENSG00000073578(SDHA),ENSG00000150768(DLAT),ENSG00000131473(ACLY),ENSG00000105953(OGDH),ENSG00000124253(PCK1),ENSG00000119689(DLST)	http://www.kegg.jp/kegg-bin/show_pathway?map00020/K01681%09%23FFFFFF,red/K00236%09%23FFFFFF,red/K00627%09%23FFFFFF,red/K00164%09%23FFFFFF,red/K00030%09%23FFFFFF,red/K01596%09%23FFFFFF,red/K00161%09%23FFFFFF,red/K01648%09%23FFFFFF,red/K00658%09%23FFFFFF,red/K00031%09%23FFFFFF,red/K13997%09%23FFFFFF,red/K00234%09%23FFFFFF,red/K00382%09%23FFFFFF,red/K00026%09%23FFFFFF,red/
hsa00780	Biotin metabolism	Metabolism	Metabolism of cofactors and vitamins	2	3	0.63776	1	ENSG00000159267(HLCS),ENSG00000169814(BTD)	http://www.kegg.jp/kegg-bin/show_pathway?map00780/K01435%09%23FFFFFF,red/K01942%09%23FFFFFF,red/
hsa05211	Renal cell carcinoma	Human Diseases	Cancers: Specific types	40	69	0.637863	1	ENSG00000116016(EPAS1),ENSG00000100644(HIF1A),ENSG00000070831(CDC42),ENSG00000105221(AKT2),ENSG00000092969(TGFB2),ENSG00000100387(RBX1),ENSG00000169032(MAP2K1),ENSG00000105976(MET),ENSG00000213281(NRAS),ENSG00000019991(HGF),ENSG00000105329(AC011462.1),ENSG00000105647(PIK3R2),ENSG00000130669(PAK4),ENSG00000135766(EGLN1),ENSG00000121879(PIK3CA),ENSG00000145675(PIK3R1),ENSG00000124762(CDKN1A),ENSG00…	http://www.kegg.jp/kegg-bin/show_pathway?map05211/K05099%09%23FFFFFF,red/K06277%09%23FFFFFF,red/K09095%09%23FFFFFF,red/K09105%09%23FFFFFF,red/K02158%09%23FFFFFF,red/K04410%09%23FFFFFF,red/K02649%09%23FFFFFF,red/K06625%09%23FFFFFF,red/K08268%09%23FFFFFF,red/K13375%09%23FFFFFF,red/K07828%09%23FFFFFF,red/K04498%09%23FFFFFF,red/K07827%09%23FFFFFF,red/K03871%09%23FFFFFF,red/K13376%09%23FFFFFF,red/K030…
hsa04530	Tight junction	Cellular Processes	Cellular community - eukaryotes	99	170	0.642181	1	ENSG00000156299(TIAM1),ENSG00000105568(PPP2R1A),ENSG00000076984(MAP2K7),ENSG00000166086(JAM3),ENSG00000070831(CDC42),ENSG00000114019(AMOTL2),ENSG00000066405(CLDN18),ENSG00000095203(EPB41L4B),ENSG00000163558(PRKCI),ENSG00000082458(DLG3),ENSG00000159261(CLDN14),ENSG00000177300(CLDN22),ENSG00000100345(MYH9),ENSG00000131899(LLGL1),ENSG00000163347(CLDN1),ENSG00000109756(RAPGEF2),ENSG00000156284(CLDN8)…	http://www.kegg.jp/kegg-bin/show_pathway?map04530/K06100%09%23FFFFFF,red/K04503%09%23FFFFFF,red/K08018%09%23FFFFFF,red/K06087%09%23FFFFFF,red/K04851%09%23FFFFFF,red/K21112%09%23FFFFFF,red/K17291%09%23FFFFFF,red/K05701%09%23FFFFFF,red/K16819%09%23FFFFFF,red/K07902%09%23FFFFFF,red/K04431%09%23FFFFFF,red/K04440%09%23FFFFFF,red/K05704%09%23FFFFFF,red/K21066%09%23FFFFFF,red/K05083%09%23FFFFFF,red/K043…
hsa00531	Glycosaminoglycan degradation	Metabolism	Glycan biosynthesis and metabolism	11	19	0.643919	1	ENSG00000173083(HPSE),ENSG00000106304(SPAM1),ENSG00000113273(ARSB),ENSG00000106302(HYAL4),ENSG00000141012(GALNS),ENSG00000165102(HGSNAT),ENSG00000186792(HYAL3),ENSG00000108784(NAGLU),ENSG00000170266(GLB1),ENSG00000127415(IDUA),ENSG00000010404(IDS)	http://www.kegg.jp/kegg-bin/show_pathway?map00531/K01217%09%23FFFFFF,red/K01205%09%23FFFFFF,red/K01136%09%23FFFFFF,red/K12309%09%23FFFFFF,red/K01135%09%23FFFFFF,red/K01197%09%23FFFFFF,red/K07964%09%23FFFFFF,red/K01132%09%23FFFFFF,red/K10532%09%23FFFFFF,red/
hsa00100	Steroid biosynthesis	Metabolism	Lipid metabolism	11	19	0.643919	1	ENSG00000057252(SOAT1),ENSG00000149809(TM7SF2),ENSG00000019186(CYP24A1),ENSG00000186104(CYP2R1),ENSG00000079459(FDFT1),ENSG00000109929(SC5D),ENSG00000167780(SOAT2),ENSG00000160285(LSS),ENSG00000107798(LIPA),ENSG00000111012(CYP27B1),ENSG00000172893(DHCR7)	http://www.kegg.jp/kegg-bin/show_pathway?map00100/K01052%09%23FFFFFF,red/K07436%09%23FFFFFF,red/K01852%09%23FFFFFF,red/K07419%09%23FFFFFF,red/K00222%09%23FFFFFF,red/K07438%09%23FFFFFF,red/K00637%09%23FFFFFF,red/K00213%09%23FFFFFF,red/K00227%09%23FFFFFF,red/K00801%09%23FFFFFF,red/
hsa05133	Pertussis	Human Diseases	Infectious diseases: Bacterial	44	76	0.644791	1	ENSG00000140968(IRF8),ENSG00000114353(GNAI2),ENSG00000161638(ITGA5),ENSG00000113302(IL12B),ENSG00000125538(IL1B),ENSG00000178372(CALML5),ENSG00000150455(TIRAP),ENSG00000156711(MAPK13),ENSG00000127955(GNAI1),ENSG00000065135(GNAI3),ENSG00000162711(NLRP3),ENSG00000178363(CALML3),ENSG00000106100(NOD1),ENSG00000136869(TLR4),ENSG00000170458(CD14),ENSG00000169429(CXCL8),ENSG00000232810(TNF),ENSG00000106…	http://www.kegg.jp/kegg-bin/show_pathway?map05133/K05425%09%23FFFFFF,red/K03990%09%23FFFFFF,red/K04630%09%23FFFFFF,red/K06461%09%23FFFFFF,red/K04519%09%23FFFFFF,red/K05406%09%23FFFFFF,red/K04397%09%23FFFFFF,red/K02183%09%23FFFFFF,red/K05443%09%23FFFFFF,red/K04001%09%23FFFFFF,red/K10160%09%23FFFFFF,red/K05403%09%23FFFFFF,red/K08727%09%23FFFFFF,red/K13241%09%23FFFFFF,red/K03994%09%23FFFFFF,red/K044…
hsa05143	African trypanosomiasis	Human Diseases	Infectious diseases: Parasitic	19	33	0.650525	1	ENSG00000188676(IDO2),ENSG00000026103(FAS),ENSG00000113302(IL12B),ENSG00000090339(ICAM1),ENSG00000125538(IL1B),ENSG00000154229(PRKCA),ENSG00000166501(PRKCB),ENSG00000126583(PRKCG),ENSG00000101333(PLCB4),ENSG00000232810(TNF),ENSG00000111537(IFNG),ENSG00000168811(IL12A),ENSG00000149782(PLCB3),ENSG00000136634(IL10),ENSG00000172936(MYD88),ENSG00000137841(PLCB2),ENSG00000182621(PLCB1),ENSG00000164251(…	http://www.kegg.jp/kegg-bin/show_pathway?map05143/K05425%09%23FFFFFF,red/K19663%09%23FFFFFF,red/K04687%09%23FFFFFF,red/K04519%09%23FFFFFF,red/K05406%09%23FFFFFF,red/K05858%09%23FFFFFF,red/K03156%09%23FFFFFF,red/K04729%09%23FFFFFF,red/K04634%09%23FFFFFF,red/K02677%09%23FFFFFF,red/K05443%09%23FFFFFF,red/K06490%09%23FFFFFF,red/K00463%09%23FFFFFF,red/K04234%09%23FFFFFF,red/K19662%09%23FFFFFF,red/K043…
hsa04722	Neurotrophin signaling pathway	Organismal Systems	Nervous system	69	119	0.65168	1	ENSG00000242173(ARHGDIG),ENSG00000076984(MAP2K7),ENSG00000162889(MAPKAPK2),ENSG00000070831(CDC42),ENSG00000078900(TP73),ENSG00000104365(IKBKB),ENSG00000105221(AKT2),ENSG00000111252(SH2B3),ENSG00000097007(ABL1),ENSG00000169032(MAP2K1),ENSG00000140992(PDPK1),ENSG00000146232(NFKBIE),ENSG00000134259(NGF),ENSG00000178372(CALML5),ENSG00000082701(GSK3B),ENSG00000156711(MAPK13),ENSG00000118689(FOXO3),ENS…	http://www.kegg.jp/kegg-bin/show_pathway?map04722/K06277%09%23FFFFFF,red/K17447%09%23FFFFFF,red/K12457%09%23FFFFFF,red/K04426%09%23FFFFFF,red/K02158%09%23FFFFFF,red/K02649%09%23FFFFFF,red/K12463%09%23FFFFFF,red/K04360%09%23FFFFFF,red/K04734%09%23FFFFFF,red/K02183%09%23FFFFFF,red/K06276%09%23FFFFFF,red/K01116%09%23FFFFFF,red/K05872%09%23FFFFFF,red/K12462%09%23FFFFFF,red/K07828%09%23FFFFFF,red/K044…
hsa00260	Glycine, serine and threonine metabolism	Metabolism	Amino acid metabolism	23	40	0.655325	1	ENSG00000172331(BPGM),ENSG00000158578(ALAS2),ENSG00000091140(DLD),ENSG00000139410(SDSL),ENSG00000168237(GLYCTK),ENSG00000160200(CBS),ENSG00000145692(BHMT),ENSG00000171314(PGAM1),ENSG00000124713(GNMT),ENSG00000116761(CTH),ENSG00000140905(GCSH),ENSG00000189221(MAOA),ENSG00000131471(AOC3),ENSG00000016391(CHDH),ENSG00000179761(PIPOX),ENSG00000137106(GRHPR),ENSG00000182199(SHMT2),ENSG00000110887(DAO),…	http://www.kegg.jp/kegg-bin/show_pathway?map00260/K02437%09%23FFFFFF,red/K17989%09%23FFFFFF,red/K00544%09%23FFFFFF,red/K00643%09%23FFFFFF,red/K01697%09%23FFFFFF,red/K00049%09%23FFFFFF,red/K01758%09%23FFFFFF,red/K00274%09%23FFFFFF,red/K00382%09%23FFFFFF,red/K01837%09%23FFFFFF,red/K00830%09%23FFFFFF,red/K00108%09%23FFFFFF,red/K00306%09%23FFFFFF,red/K12235%09%23FFFFFF,red/K00639%09%23FFFFFF,red/K006…
hsa00620	Pyruvate metabolism	Metabolism	Carbohydrate metabolism	23	40	0.655325	1	ENSG00000166816(LDHD),ENSG00000065833(ME1),ENSG00000091140(DLD),ENSG00000076555(ACACB),ENSG00000110435(PDHX),ENSG00000146701(MDH2),ENSG00000166800(LDHAL6A),ENSG00000082212(ME2),ENSG00000119640(ACYP1),ENSG00000131828(PDHA1),ENSG00000111275(ALDH2),ENSG00000137124(ALDH1B1),ENSG00000131069(ACSS2),ENSG00000134333(LDHA),ENSG00000150768(DLAT),ENSG00000137106(GRHPR),ENSG00000143149(ALDH9A1),ENSG000000672…	http://www.kegg.jp/kegg-bin/show_pathway?map00620/K12406%09%23FFFFFF,red/K01512%09%23FFFFFF,red/K00149%09%23FFFFFF,red/K00161%09%23FFFFFF,red/K00049%09%23FFFFFF,red/K00029%09%23FFFFFF,red/K00016%09%23FFFFFF,red/K00128%09%23FFFFFF,red/K00626%09%23FFFFFF,red/K01895%09%23FFFFFF,red/K00873%09%23FFFFFF,red/K00382%09%23FFFFFF,red/K00027%09%23FFFFFF,red/K01759%09%23FFFFFF,red/K00627%09%23FFFFFF,red/K019…
hsa00565	Ether lipid metabolism	Metabolism	Lipid metabolism	27	47	0.660376	1	ENSG00000163803(PLB1),ENSG00000105223(PLD3),ENSG00000162407(PLPP3),ENSG00000188089(PLA2G4E),ENSG00000166428(PLD4),ENSG00000138018(SELENOI),ENSG00000176485(PLA2G16),ENSG00000158786(PLA2G2F),ENSG00000153395(LPCAT1),ENSG00000105499(PLA2G4C),ENSG00000187980(PLA2G2C),ENSG00000069764(PLA2G10),ENSG00000141934(PLPP2),ENSG00000102886(GDPD3),ENSG00000007168(PAFAH1B1),ENSG00000129219(PLD2),ENSG00000158006(P…	http://www.kegg.jp/kegg-bin/show_pathway?map00565/K13510%09%23FFFFFF,red/K18575%09%23FFFFFF,red/K16342%09%23FFFFFF,red/K22387%09%23FFFFFF,red/K01062%09%23FFFFFF,red/K08743%09%23FFFFFF,red/K16794%09%23FFFFFF,red/K01019%09%23FFFFFF,red/K00994%09%23FFFFFF,red/K00993%09%23FFFFFF,red/K16817%09%23FFFFFF,red/K01047%09%23FFFFFF,red/K14621%09%23FFFFFF,red/K16860%09%23FFFFFF,red/K01080%09%23FFFFFF,red/K135…
hsa00400	Phenylalanine, tyrosine and tryptophan biosynthesis	Metabolism	Amino acid metabolism	3	5	0.670249	1	ENSG00000198650(TAT),ENSG00000120053(GOT1),ENSG00000125166(GOT2)	http://www.kegg.jp/kegg-bin/show_pathway?map00400/K14455%09%23FFFFFF,red/K14454%09%23FFFFFF,red/K00815%09%23FFFFFF,red/
hsa00062	Fatty acid elongation	Metabolism	Lipid metabolism	17	30	0.686781	1	ENSG00000177465(ACOT4),ENSG00000084754(HADHA),ENSG00000197977(ELOVL2),ENSG00000159445(THEM4),ENSG00000107362(ABHD17B),ENSG00000138796(HADH),ENSG00000074696(HACD3),ENSG00000116353(MECR),ENSG00000129968(ABHD17A),ENSG00000118402(ELOVL4),ENSG00000136379(ABHD17C),ENSG00000066322(ELOVL1),ENSG00000167315(ACAA2),ENSG00000196407(THEM5),ENSG00000097021(ACOT7),ENSG00000221988(PPT2),ENSG00000188921(HACD4)	http://www.kegg.jp/kegg-bin/show_pathway?map00062/K01074%09%23FFFFFF,red/K07512%09%23FFFFFF,red/K07515%09%23FFFFFF,red/K17360%09%23FFFFFF,red/K22554%09%23FFFFFF,red/K10703%09%23FFFFFF,red/K10205%09%23FFFFFF,red/K00022%09%23FFFFFF,red/K16339%09%23FFFFFF,red/K10249%09%23FFFFFF,red/K01068%09%23FFFFFF,red/K07508%09%23FFFFFF,red/K01076%09%23FFFFFF,red/K10247%09%23FFFFFF,red/
hsa03060	Protein export	Genetic Information Processing	Folding, sorting and degradation	13	23	0.68854	1	ENSG00000140319(SRP14),ENSG00000140612(SEC11A),ENSG00000129128(SPCS3),ENSG00000153037(SRP19),ENSG00000174780(SRP72),ENSG00000058262(SEC61A1),ENSG00000118363(SPCS2),ENSG00000044574(HSPA5),ENSG00000065665(SEC61A2),ENSG00000155463(OXA1L),ENSG00000143742(SRP9),ENSG00000008952(SEC62),ENSG00000114902(SPCS1)	http://www.kegg.jp/kegg-bin/show_pathway?map03060/K12946%09%23FFFFFF,red/K09490%09%23FFFFFF,red/K12275%09%23FFFFFF,red/K12948%09%23FFFFFF,red/K03109%09%23FFFFFF,red/K03217%09%23FFFFFF,red/K12947%09%23FFFFFF,red/K03105%09%23FFFFFF,red/K13280%09%23FFFFFF,red/K03108%09%23FFFFFF,red/K03104%09%23FFFFFF,red/K10956%09%23FFFFFF,red/
hsa04622	RIG-I-like receptor signaling pathway	Organismal Systems	Immune system	40	70	0.689308	1	ENSG00000131323(TRAF3),ENSG00000169245(CXCL10),ENSG00000052723(SIKE1),ENSG00000263528(IKBKE),ENSG00000104365(IKBKB),ENSG00000064012(CASP8),ENSG00000183735(TBK1),ENSG00000147896(IFNK),ENSG00000121060(TRIM25),ENSG00000113302(IL12B),ENSG00000107201(DDX58),ENSG00000156711(MAPK13),ENSG00000187608(ISG15),ENSG00000101695(RNF125),ENSG00000169429(CXCL8),ENSG00000232810(TNF),ENSG00000135341(MAP3K7),ENSG000…	http://www.kegg.jp/kegg-bin/show_pathway?map04622/K04427%09%23FFFFFF,red/K05425%09%23FFFFFF,red/K12651%09%23FFFFFF,red/K03174%09%23FFFFFF,red/K05406%09%23FFFFFF,red/K04467%09%23FFFFFF,red/K04734%09%23FFFFFF,red/K00863%09%23FFFFFF,red/K05414%09%23FFFFFF,red/K12159%09%23FFFFFF,red/K04440%09%23FFFFFF,red/K07209%09%23FFFFFF,red/K12170%09%23FFFFFF,red/K12646%09%23FFFFFF,red/K12648%09%23FFFFFF,red/K031…
hsa05020	Prion diseases	Human Diseases	Neurodegenerative diseases	19	34	0.721072	1	ENSG00000135862(LAMC1),ENSG00000169032(MAP2K1),ENSG00000149294(NCAM1),ENSG00000125538(IL1B),ENSG00000171867(PRNP),ENSG00000021852(C8B),ENSG00000113600(C9),ENSG00000120738(EGR1),ENSG00000106804(C5),ENSG00000157131(C8A),ENSG00000148400(NOTCH1),ENSG00000142168(SOD1),ENSG00000112936(C7),ENSG00000044574(HSPA5),ENSG00000126767(ELK1),ENSG00000115008(IL1A),ENSG00000154654(NCAM2),ENSG00000142875(PRKACB),E…	http://www.kegg.jp/kegg-bin/show_pathway?map05020/K09490%09%23FFFFFF,red/K04000%09%23FFFFFF,red/K04519%09%23FFFFFF,red/K04368%09%23FFFFFF,red/K03998%09%23FFFFFF,red/K05635%09%23FFFFFF,red/K05634%09%23FFFFFF,red/K03997%09%23FFFFFF,red/K03996%09%23FFFFFF,red/K04565%09%23FFFFFF,red/K02599%09%23FFFFFF,red/K04375%09%23FFFFFF,red/K06491%09%23FFFFFF,red/K03994%09%23FFFFFF,red/K09203%09%23FFFFFF,red/K043…
hsa04972	Pancreatic secretion	Organismal Systems	Digestive system	54	95	0.724425	1	ENSG00000129467(ADCY4),ENSG00000157087(ATP2B2),ENSG00000137731(FXYD2),ENSG00000154229(PRKCA),ENSG00000166501(PRKCB),ENSG00000126583(PRKCG),ENSG00000053918(KCNQ1),ENSG00000196296(ATP2A1),ENSG00000101333(PLCB4),ENSG00000129244(ATP1B2),ENSG00000158786(PLA2G2F),ENSG00000133019(CHRM3),ENSG00000104267(CA2),ENSG00000143153(ATP1B1),ENSG00000080293(SCTR),ENSG00000109743(BST1),ENSG00000174233(ADCY6),ENSG00…	http://www.kegg.jp/kegg-bin/show_pathway?map04972/K08047%09%23FFFFFF,red/K04960%09%23FFFFFF,red/K09632%09%23FFFFFF,red/K04926%09%23FFFFFF,red/K14078%09%23FFFFFF,red/K05858%09%23FFFFFF,red/K04131%09%23FFFFFF,red/K18245%09%23FFFFFF,red/K08043%09%23FFFFFF,red/K05028%09%23FFFFFF,red/K01300%09%23FFFFFF,red/K01540%09%23FFFFFF,red/K08042%09%23FFFFFF,red/K08045%09%23FFFFFF,red/K01539%09%23FFFFFF,red/K109…
hsa05110	Vibrio cholerae infection	Human Diseases	Infectious diseases: Bacterial	28	50	0.733531	1	ENSG00000100196(KDELR3),ENSG00000147614(ATP6V0D2),ENSG00000171130(ATP6V0E2),ENSG00000154229(PRKCA),ENSG00000184009(ACTG1),ENSG00000053918(KCNQ1),ENSG00000113732(ATP6V0E1),ENSG00000058262(SEC61A1),ENSG00000159720(ATP6V0D1),ENSG00000071553(ATP6AP1),ENSG00000136240(KDELR2),ENSG00000033627(ATP6V0A1),ENSG00000143882(ATP6V1C2),ENSG00000185344(ATP6V0A2),ENSG00000128524(ATP6V1F),ENSG00000064651(SLC12A2),…	http://www.kegg.jp/kegg-bin/show_pathway?map05110/K10949%09%23FFFFFF,red/K05859%09%23FFFFFF,red/K04926%09%23FFFFFF,red/K02154%09%23FFFFFF,red/K02148%09%23FFFFFF,red/K07937%09%23FFFFFF,red/K02145%09%23FFFFFF,red/K03662%09%23FFFFFF,red/K02153%09%23FFFFFF,red/K08043%09%23FFFFFF,red/K09582%09%23FFFFFF,red/K02677%09%23FFFFFF,red/K01116%09%23FFFFFF,red/K10956%09%23FFFFFF,red/K05701%09%23FFFFFF,red/K046…
hsa04979	Cholesterol metabolism	Organismal Systems	Digestive system	28	50	0.733531	1	ENSG00000007944(MYLIP),ENSG00000157978(LDLRAP1),ENSG00000163956(LRPAP1),ENSG00000135929(CYP27A1),ENSG00000107798(LIPA),ENSG00000123384(LRP1),ENSG00000100300(TSPO),ENSG00000073060(SCARB1),ENSG00000130208(APOC1),ENSG00000158874(APOA2),ENSG00000021762(OSBPL5),ENSG00000169174(PCSK9),ENSG00000101558(VAPA),ENSG00000165029(ABCA1),ENSG00000143921(ABCG8),ENSG00000130173(ANGPTL8),ENSG00000091583(APOH),ENSG…	http://www.kegg.jp/kegg-bin/show_pathway?map04979/K01052%09%23FFFFFF,red/K15040%09%23FFFFFF,red/K22286%09%23FFFFFF,red/K05684%09%23FFFFFF,red/K20464%09%23FFFFFF,red/K10637%09%23FFFFFF,red/K05862%09%23FFFFFF,red/K10707%09%23FFFFFF,red/K22288%09%23FFFFFF,red/K08758%09%23FFFFFF,red/K13885%09%23FFFFFF,red/K05770%09%23FFFFFF,red/K22290%09%23FFFFFF,red/K16931%09%23FFFFFF,red/K17305%09%23FFFFFF,red/K062…
hsa00500	Starch and sucrose metabolism	Metabolism	Carbohydrate metabolism	20	36	0.736346	1	ENSG00000114480(GBE1),ENSG00000056998(GYG2),ENSG00000169299(PGM2),ENSG00000214013(GANC),ENSG00000156510(HKDC1),ENSG00000169764(UGP2),ENSG00000156515(HK1),ENSG00000105220(GPI),ENSG00000197594(ENPP1),ENSG00000068976(PYGM),ENSG00000165434(PGM2L1),ENSG00000154269(ENPP3),ENSG00000163754(GYG1),ENSG00000111713(GYS2),ENSG00000162688(AGL),ENSG00000171298(GAA),ENSG00000160883(HK3),ENSG00000131482(G6PC),ENS…	http://www.kegg.jp/kegg-bin/show_pathway?map00500/K01810%09%23FFFFFF,red/K00750%09%23FFFFFF,red/K00700%09%23FFFFFF,red/K12317%09%23FFFFFF,red/K00844%09%23FFFFFF,red/K15779%09%23FFFFFF,red/K01084%09%23FFFFFF,red/K01196%09%23FFFFFF,red/K00688%09%23FFFFFF,red/K11809%09%23FFFFFF,red/K01513%09%23FFFFFF,red/K00693%09%23FFFFFF,red/K00963%09%23FFFFFF,red/K12316%09%23FFFFFF,red/
hsa05168	Herpes simplex infection	Human Diseases	Infectious diseases: Viral	103	180	0.741329	1	ENSG00000131323(TRAF3),ENSG00000204525(HLA-C),ENSG00000108561(C1QBP),ENSG00000263528(IKBKE),ENSG00000104365(IKBKB),ENSG00000130699(TAF4),ENSG00000026103(FAS),ENSG00000204010(IFIT1B),ENSG00000142166(IFNAR1),ENSG00000064012(CASP8),ENSG00000179094(AC129492.1),ENSG00000116350(SRSF4),ENSG00000183735(TBK1),ENSG00000056558(TRAF1),ENSG00000187325(TAF9B),ENSG00000028839(TBPL1),ENSG00000130202(NECTIN2),ENS…	http://www.kegg.jp/kegg-bin/show_pathway?map05168/K02206%09%23FFFFFF,red/K03990%09%23FFFFFF,red/K04467%09%23FFFFFF,red/K06531%09%23FFFFFF,red/K04734%09%23FFFFFF,red/K11674%09%23FFFFFF,red/K05653%09%23FFFFFF,red/K21944%09%23FFFFFF,red/K01165%09%23FFFFFF,red/K03994%09%23FFFFFF,red/K04440%09%23FFFFFF,red/K10054%09%23FFFFFF,red/K02207%09%23FFFFFF,red/K02296%09%23FFFFFF,red/K03172%09%23FFFFFF,red/K031…
hsa04640	Hematopoietic cell lineage	Organismal Systems	Immune system	53	94	0.753087	1	ENSG00000091181(IL5RA),ENSG00000091409(ITGA6),ENSG00000115232(ITGA4),ENSG00000161638(ITGA5),ENSG00000169704(GP9),ENSG00000213949(ITGA1),ENSG00000090534(THPO),ENSG00000135218(CD36),ENSG00000125538(IL1B),ENSG00000153563(CD8A),ENSG00000157404(KIT),ENSG00000170458(CD14),ENSG00000196352(CD55),ENSG00000187266(EPOR),ENSG00000012124(CD22),ENSG00000259207(ITGB3),ENSG00000174059(CD34),ENSG00000232810(TNF),…	http://www.kegg.jp/kegg-bin/show_pathway?map04640/K11140%09%23FFFFFF,red/K06461%09%23FFFFFF,red/K04519%09%23FFFFFF,red/K06474%09%23FFFFFF,red/K06451%09%23FFFFFF,red/K06483%09%23FFFFFF,red/K06457%09%23FFFFFF,red/K04386%09%23FFFFFF,red/K05453%09%23FFFFFF,red/K06259%09%23FFFFFF,red/K06260%09%23FFFFFF,red/K01242%09%23FFFFFF,red/K06455%09%23FFFFFF,red/K05092%09%23FFFFFF,red/K05090%09%23FFFFFF,red/K062…
hsa04141	Protein processing in endoplasmic reticulum	Genetic Information Processing	Folding, sorting and degradation	94	165	0.755703	1	ENSG00000076984(MAP2K7),ENSG00000074695(LMAN1),ENSG00000131871(SELENOS),ENSG00000030110(BAK1),ENSG00000167004(PDIA3),ENSG00000100387(RBX1),ENSG00000116406(EDEM3),ENSG00000012174(MBTPS2),ENSG00000175197(DDIT3),ENSG00000118217(ATF6),ENSG00000132388(UBE2G1),ENSG00000179262(RAD23A),ENSG00000160202(CRYAA),ENSG00000138802(SEC24B),ENSG00000198833(UBE2J1),ENSG00000167671(UBXN6),ENSG00000109846(CRYAB),ENS…	http://www.kegg.jp/kegg-bin/show_pathway?map04141/K06689%09%23FFFFFF,red/K13719%09%23FFFFFF,red/K10601%09%23FFFFFF,red/K07953%09%23FFFFFF,red/K09525%09%23FFFFFF,red/K14016%09%23FFFFFF,red/K14000%09%23FFFFFF,red/K14020%09%23FFFFFF,red/K10956%09%23FFFFFF,red/K07151%09%23FFFFFF,red/K14021%09%23FFFFFF,red/K13984%09%23FFFFFF,red/K04431%09%23FFFFFF,red/K08056%09%23FFFFFF,red/K04440%09%23FFFFFF,red/K080…
hsa01523	Antifolate resistance	Human Diseases	Drug resistance: Antineoplastic	17	31	0.755887	1	ENSG00000104365(IKBKB),ENSG00000228716(DHFR),ENSG00000125538(IL1B),ENSG00000118777(ABCG2),ENSG00000159131(GART),ENSG00000232810(TNF),ENSG00000125257(ABCC4),ENSG00000103222(ABCC1),ENSG00000178700(DHFR2),ENSG00000269335(IKBKG),ENSG00000165457(FOLR2),ENSG00000173039(RELA),ENSG00000182199(SHMT2),ENSG00000108846(ABCC3),ENSG00000114770(ABCC5),ENSG00000213341(CHUK),ENSG00000108839(ALOX12)	http://www.kegg.jp/kegg-bin/show_pathway?map01523/K13649%09%23FFFFFF,red/K04519%09%23FFFFFF,red/K05665%09%23FFFFFF,red/K03156%09%23FFFFFF,red/K04467%09%23FFFFFF,red/K05668%09%23FFFFFF,red/K00287%09%23FFFFFF,red/K11787%09%23FFFFFF,red/K05667%09%23FFFFFF,red/K00458%09%23FFFFFF,red/K05673%09%23FFFFFF,red/K00600%09%23FFFFFF,red/K07209%09%23FFFFFF,red/K05681%09%23FFFFFF,red/K07210%09%23FFFFFF,red/K047…
hsa00600	Sphingolipid metabolism	Metabolism	Lipid metabolism	26	47	0.760487	1	ENSG00000162139(NEU3),ENSG00000102393(GLA),ENSG00000070610(GBA2),ENSG00000166311(SMPD1),ENSG00000166224(SGPL1),ENSG00000104763(ASAH1),ENSG00000054983(GALC),ENSG00000162407(PLPP3),ENSG00000118276(B4GALT6),ENSG00000198964(SGMS1),ENSG00000172292(CERS6),ENSG00000143418(CERS2),ENSG00000136699(SMPD4),ENSG00000126821(SGPP1),ENSG00000141934(PLPP2),ENSG00000163082(SGPP2),ENSG00000067113(PLPP1),ENSG0000017…	http://www.kegg.jp/kegg-bin/show_pathway?map00600/K01189%09%23FFFFFF,red/K04711%09%23FFFFFF,red/K04710%09%23FFFFFF,red/K17108%09%23FFFFFF,red/K12357%09%23FFFFFF,red/K04716%09%23FFFFFF,red/K12309%09%23FFFFFF,red/K01019%09%23FFFFFF,red/K01186%09%23FFFFFF,red/K04714%09%23FFFFFF,red/K04717%09%23FFFFFF,red/K00654%09%23FFFFFF,red/K01202%09%23FFFFFF,red/K00720%09%23FFFFFF,red/K01634%09%23FFFFFF,red/K123…
hsa04621	NOD-like receptor signaling pathway	Organismal Systems	Immune system	95	167	0.763537	1	ENSG00000131323(TRAF3),ENSG00000089041(P2RX7),ENSG00000162645(GBP2),ENSG00000136810(TXN),ENSG00000263528(IKBKE),ENSG00000104365(IKBKB),ENSG00000142166(IFNAR1),ENSG00000064012(CASP8),ENSG00000165637(VDAC2),ENSG00000116688(MFN2),ENSG00000183735(TBK1),ENSG00000005100(DHX33),ENSG00000101966(XIAP),ENSG00000125538(IL1B),ENSG00000081041(CXCL2),ENSG00000142185(TRPM2),ENSG00000156711(MAPK13),ENSG000000825…	http://www.kegg.jp/kegg-bin/show_pathway?map04621/K17890%09%23FFFFFF,red/K04960%09%23FFFFFF,red/K12793%09%23FFFFFF,red/K04612%09%23FFFFFF,red/K12794%09%23FFFFFF,red/K12803%09%23FFFFFF,red/K04467%09%23FFFFFF,red/K04734%09%23FFFFFF,red/K21421%09%23FFFFFF,red/K10160%09%23FFFFFF,red/K20909%09%23FFFFFF,red/K20876%09%23FFFFFF,red/K12796%09%23FFFFFF,red/K01165%09%23FFFFFF,red/K17065%09%23FFFFFF,red/K044…
hsa05162	Measles	Human Diseases	Infectious diseases: Viral	74	131	0.772613	1	ENSG00000263528(IKBKE),ENSG00000078900(TP73),ENSG00000026103(FAS),ENSG00000104938(CLEC4M),ENSG00000105221(AKT2),ENSG00000142166(IFNAR1),ENSG00000183735(TBK1),ENSG00000113302(IL12B),ENSG00000126561(STAT5A),ENSG00000107201(DDX58),ENSG00000125538(IL1B),ENSG00000110092(CCND1),ENSG00000082701(GSK3B),ENSG00000072694(FCGR2B),ENSG00000111276(CDKN1B),ENSG00000105639(JAK3),ENSG00000120889(TNFRSF10B),ENSG00…	http://www.kegg.jp/kegg-bin/show_pathway?map05162/K02206%09%23FFFFFF,red/K04503%09%23FFFFFF,red/K06624%09%23FFFFFF,red/K06451%09%23FFFFFF,red/K07900%09%23FFFFFF,red/K11224%09%23FFFFFF,red/K04467%09%23FFFFFF,red/K04734%09%23FFFFFF,red/K06626%09%23FFFFFF,red/K10160%09%23FFFFFF,red/K12968%09%23FFFFFF,red/K10148%09%23FFFFFF,red/K10144%09%23FFFFFF,red/K11218%09%23FFFFFF,red/K11859%09%23FFFFFF,red/K101…
hsa04610	Complement and coagulation cascades	Organismal Systems	Immune system	44	79	0.779223	1	ENSG00000110799(VWF),ENSG00000168398(BDKRB2),ENSG00000117525(F3),ENSG00000165471(MBL2),ENSG00000106366(SERPINE1),ENSG00000197632(SERPINB2),ENSG00000021852(C8B),ENSG00000113600(C9),ENSG00000196352(CD55),ENSG00000178726(THBD),ENSG00000115718(PROC),ENSG00000011422(PLAUR),ENSG00000106804(C5),ENSG00000080618(CPB2),ENSG00000057593(F7),ENSG00000157131(C8A),ENSG00000164220(F2RL2),ENSG00000117335(CD46),EN…	http://www.kegg.jp/kegg-bin/show_pathway?map04610/K03990%09%23FFFFFF,red/K01344%09%23FFFFFF,red/K06461%09%23FFFFFF,red/K19821%09%23FFFFFF,red/K01348%09%23FFFFFF,red/K03901%09%23FFFFFF,red/K03996%09%23FFFFFF,red/K03898%09%23FFFFFF,red/K01300%09%23FFFFFF,red/K04001%09%23FFFFFF,red/K03993%09%23FFFFFF,red/K06462%09%23FFFFFF,red/K03982%09%23FFFFFF,red/K03985%09%23FFFFFF,red/K03994%09%23FFFFFF,red/K040…
hsa00250	Alanine, aspartate and glutamate metabolism	Metabolism	Amino acid metabolism	19	35	0.782088	1	ENSG00000159423(ALDH4A1),ENSG00000148672(GLUD1),ENSG00000185818(NAT8L),ENSG00000114021(NIT2),ENSG00000177181(RIMKLA),ENSG00000166532(RIMKLB),ENSG00000128059(PPAT),ENSG00000183044(ABAT),ENSG00000084774(CAD),ENSG00000112294(ALDH5A1),ENSG00000108381(ASPA),ENSG00000136750(GAD2),ENSG00000120053(GOT1),ENSG00000166123(GPT2),ENSG00000172482(AGXT),ENSG00000128683(GAD1),ENSG00000035687(ADSS),ENSG0000012516…	http://www.kegg.jp/kegg-bin/show_pathway?map00250/K01939%09%23FFFFFF,red/K00139%09%23FFFFFF,red/K14455%09%23FFFFFF,red/K11540%09%23FFFFFF,red/K00764%09%23FFFFFF,red/K00814%09%23FFFFFF,red/K00294%09%23FFFFFF,red/K14454%09%23FFFFFF,red/K00261%09%23FFFFFF,red/K01437%09%23FFFFFF,red/K18311%09%23FFFFFF,red/K18309%09%23FFFFFF,red/K00830%09%23FFFFFF,red/K13524%09%23FFFFFF,red/K01580%09%23FFFFFF,red/K183…
hsa05150	Staphylococcus aureus infection	Human Diseases	Infectious diseases: Bacterial	28	51	0.783731	1	ENSG00000165471(MBL2),ENSG00000090339(ICAM1),ENSG00000005844(ITGAL),ENSG00000072694(FCGR2B),ENSG00000110876(SELPLG),ENSG00000223865(HLA-DPB1),ENSG00000204252(HLA-DOA),ENSG00000203747(FCGR3A),ENSG00000106804(C5),ENSG00000150337(FCGR1A),ENSG00000179344(HLA-DQB1),ENSG00000134760(DSG1),ENSG00000166278(C2),ENSG00000136634(IL10),ENSG00000237541(HLA-DQA2),ENSG00000231389(HLA-DPA1),ENSG00000169896(ITGAM)…	http://www.kegg.jp/kegg-bin/show_pathway?map05150/K03990%09%23FFFFFF,red/K06513%09%23FFFFFF,red/K06461%09%23FFFFFF,red/K01332%09%23FFFFFF,red/K05718%09%23FFFFFF,red/K04009%09%23FFFFFF,red/K05443%09%23FFFFFF,red/K03993%09%23FFFFFF,red/K06498%09%23FFFFFF,red/K06490%09%23FFFFFF,red/K03994%09%23FFFFFF,red/K07596%09%23FFFFFF,red/K03905%09%23FFFFFF,red/K03986%09%23FFFFFF,red/K04173%09%23FFFFFF,red/K039…
hsa04744	Phototransduction	Organismal Systems	Sensory system	15	28	0.791751	1	ENSG00000108370(RGS9),ENSG00000178372(CALML5),ENSG00000178363(CALML3),ENSG00000114349(GNAT1),ENSG00000163914(RHO),ENSG00000160014(CALM3),ENSG00000078369(GNB1),ENSG00000109047(RCVRN),ENSG00000112599(GUCA1B),ENSG00000185974(GRK1),ENSG00000127928(GNGT1),ENSG00000101890(GUCY2F),ENSG00000198668(CALM1),ENSG00000198515(CNGA1),ENSG00000132915(PDE6A)	http://www.kegg.jp/kegg-bin/show_pathway?map04744/K04250%09%23FFFFFF,red/K04631%09%23FFFFFF,red/K13765%09%23FFFFFF,red/K00909%09%23FFFFFF,red/K13764%09%23FFFFFF,red/K04536%09%23FFFFFF,red/K02183%09%23FFFFFF,red/K08328%09%23FFFFFF,red/K12322%09%23FFFFFF,red/K04948%09%23FFFFFF,red/K08718%09%23FFFFFF,red/K04548%09%23FFFFFF,red/
hsa04650	Natural killer cell mediated cytotoxicity	Organismal Systems	Immune system	70	125	0.800995	1	ENSG00000204525(HLA-C),ENSG00000026103(FAS),ENSG00000155918(RAET1L),ENSG00000169750(RAC3),ENSG00000108622(ICAM2),ENSG00000142166(IFNAR1),ENSG00000240403(KIR3DL2),ENSG00000126264(HCST),ENSG00000167633(KIR3DL1),ENSG00000169032(MAP2K1),ENSG00000090339(ICAM1),ENSG00000188386(PPP3R2),ENSG00000131019(ULBP3),ENSG00000204592(HLA-E),ENSG00000131015(ULBP2),ENSG00000120899(PTK2B),ENSG00000154229(PRKCA),ENSG…	http://www.kegg.jp/kegg-bin/show_pathway?map04650/K01353%09%23FFFFFF,red/K17447%09%23FFFFFF,red/K07981%09%23FFFFFF,red/K07362%09%23FFFFFF,red/K07861%09%23FFFFFF,red/K04687%09%23FFFFFF,red/K06523%09%23FFFFFF,red/K02649%09%23FFFFFF,red/K07986%09%23FFFFFF,red/K05718%09%23FFFFFF,red/K07989%09%23FFFFFF,red/K05414%09%23FFFFFF,red/K04348%09%23FFFFFF,red/K07818%09%23FFFFFF,red/K01116%09%23FFFFFF,red/K062…
hsa00630	Glyoxylate and dicarboxylate metabolism	Metabolism	Carbohydrate metabolism	16	30	0.80331	1	ENSG00000100412(ACO2),ENSG00000241935(HOGA1),ENSG00000091140(DLD),ENSG00000168237(GLYCTK),ENSG00000114054(PCCB),ENSG00000146085(MMUT),ENSG00000122729(ACO1),ENSG00000184207(PGP),ENSG00000146701(MDH2),ENSG00000140905(GCSH),ENSG00000131069(ACSS2),ENSG00000182199(SHMT2),ENSG00000137106(GRHPR),ENSG00000172482(AGXT),ENSG00000075239(ACAT1),ENSG00000101323(HAO1)	http://www.kegg.jp/kegg-bin/show_pathway?map00630/K18123%09%23FFFFFF,red/K01681%09%23FFFFFF,red/K00830%09%23FFFFFF,red/K02437%09%23FFFFFF,red/K11517%09%23FFFFFF,red/K19269%09%23FFFFFF,red/K00600%09%23FFFFFF,red/K00049%09%23FFFFFF,red/K00626%09%23FFFFFF,red/K01895%09%23FFFFFF,red/K01847%09%23FFFFFF,red/K00382%09%23FFFFFF,red/K00026%09%23FFFFFF,red/K11529%09%23FFFFFF,red/K01966%09%23FFFFFF,red/
hsa00760	Nicotinate and nicotinamide metabolism	Metabolism	Metabolism of cofactors and vitamins	16	30	0.80331	1	ENSG00000112992(NNT),ENSG00000205309(NT5M),ENSG00000135318(NT5E),ENSG00000157064(NMNAT2),ENSG00000166741(NNMT),ENSG00000109743(BST1),ENSG00000197594(ENPP1),ENSG00000106733(NMRK1),ENSG00000172890(NADSYN1),ENSG00000141698(NT5C3B),ENSG00000154269(ENPP3),ENSG00000103485(QPRT),ENSG00000004468(CD38),ENSG00000147813(NAPRT),ENSG00000125458(NT5C),ENSG00000077009(NMRK2)	http://www.kegg.jp/kegg-bin/show_pathway?map00760/K19970%09%23FFFFFF,red/K01081%09%23FFFFFF,red/K00767%09%23FFFFFF,red/K01242%09%23FFFFFF,red/K00541%09%23FFFFFF,red/K10524%09%23FFFFFF,red/K06210%09%23FFFFFF,red/K01950%09%23FFFFFF,red/K00763%09%23FFFFFF,red/K18152%09%23FFFFFF,red/K01513%09%23FFFFFF,red/K00323%09%23FFFFFF,red/
hsa00440	Phosphonate and phosphinate metabolism	Metabolism	Metabolism of other amino acids	3	6	0.810895	1	ENSG00000185813(PCYT2),ENSG00000138018(SELENOI),ENSG00000111666(CHPT1)	http://www.kegg.jp/kegg-bin/show_pathway?map00440/K00967%09%23FFFFFF,red/K00994%09%23FFFFFF,red/K00993%09%23FFFFFF,red/
hsa00750	Vitamin B6 metabolism	Metabolism	Metabolism of cofactors and vitamins	3	6	0.810895	1	ENSG00000160209(PDXK),ENSG00000108439(PNPO),ENSG00000241360(PDXP)	http://www.kegg.jp/kegg-bin/show_pathway?map00750/K00275%09%23FFFFFF,red/K00868%09%23FFFFFF,red/K07758%09%23FFFFFF,red/
hsa00240	Pyrimidine metabolism	Metabolism	Nucleotide metabolism	31	57	0.813768	1	ENSG00000156136(DCK),ENSG00000130717(UCK1),ENSG00000187097(ENTPD5),ENSG00000007001(UPP2),ENSG00000167900(TK1),ENSG00000168032(ENTPD3),ENSG00000197217(ENTPD4),ENSG00000048392(RRM2B),ENSG00000168393(DTYMK),ENSG00000141698(NT5C3B),ENSG00000154269(ENPP3),ENSG00000025708(TYMP),ENSG00000138185(ENTPD1),ENSG00000143179(UCK2),ENSG00000162368(CMPK1),ENSG00000158825(CDA),ENSG00000205309(NT5M),ENSG0000017179…	http://www.kegg.jp/kegg-bin/show_pathway?map00240/K00207%09%23FFFFFF,red/K16904%09%23FFFFFF,red/K11540%09%23FFFFFF,red/K19970%09%23FFFFFF,red/K01511%09%23FFFFFF,red/K10808%09%23FFFFFF,red/K00893%09%23FFFFFF,red/K01081%09%23FFFFFF,red/K13421%09%23FFFFFF,red/K00758%09%23FFFFFF,red/K00857%09%23FFFFFF,red/K01937%09%23FFFFFF,red/K01489%09%23FFFFFF,red/K12305%09%23FFFFFF,red/K00943%09%23FFFFFF,red/K008…
hsa00740	Riboflavin metabolism	Metabolism	Metabolism of cofactors and vitamins	4	8	0.815215	1	ENSG00000134575(ACP2),ENSG00000154269(ENPP3),ENSG00000143727(ACP1),ENSG00000197594(ENPP1)	http://www.kegg.jp/kegg-bin/show_pathway?map00740/K14394%09%23FFFFFF,red/K14410%09%23FFFFFF,red/K01513%09%23FFFFFF,red/
hsa04964	Proximal tubule bicarbonate reclamation	Organismal Systems	Excretory system	12	23	0.818466	1	ENSG00000137731(FXYD2),ENSG00000148672(GLUD1),ENSG00000129244(ATP1B2),ENSG00000104267(CA2),ENSG00000143153(ATP1B1),ENSG00000018625(ATP1A2),ENSG00000080493(SLC4A4),ENSG00000101892(ATP1B4),ENSG00000124253(PCK1),ENSG00000163399(ATP1A1),ENSG00000188338(SLC38A3),ENSG00000069849(ATP1B3)	http://www.kegg.jp/kegg-bin/show_pathway?map04964/K13575%09%23FFFFFF,red/K01539%09%23FFFFFF,red/K01596%09%23FFFFFF,red/K18245%09%23FFFFFF,red/K00261%09%23FFFFFF,red/K13576%09%23FFFFFF,red/K01538%09%23FFFFFF,red/K01540%09%23FFFFFF,red/
hsa03430	Mismatch repair	Genetic Information Processing	Replication and repair	12	23	0.818466	1	ENSG00000035928(RFC1),ENSG00000175482(POLD4),ENSG00000119684(MLH3),ENSG00000122512(PMS2),ENSG00000113318(MSH3),ENSG00000077514(POLD3),ENSG00000133119(RFC3),ENSG00000105486(LIG1),ENSG00000116062(MSH6),ENSG00000049541(RFC2),ENSG00000132383(RPA1),ENSG00000111445(RFC5)	http://www.kegg.jp/kegg-bin/show_pathway?map03430/K10755%09%23FFFFFF,red/K03504%09%23FFFFFF,red/K10858%09%23FFFFFF,red/K07466%09%23FFFFFF,red/K08736%09%23FFFFFF,red/K03505%09%23FFFFFF,red/K08739%09%23FFFFFF,red/K10747%09%23FFFFFF,red/K08737%09%23FFFFFF,red/K10754%09%23FFFFFF,red/K10756%09%23FFFFFF,red/
hsa04720	Long-term potentiation	Organismal Systems	Nervous system	36	66	0.819453	1	ENSG00000169032(MAP2K1),ENSG00000213639(PPP1CB),ENSG00000188386(PPP3R2),ENSG00000178372(CALML5),ENSG00000154229(PRKCA),ENSG00000166501(PRKCB),ENSG00000135447(PPP1R1A),ENSG00000126583(PRKCG),ENSG00000213281(NRAS),ENSG00000178363(CALML3),ENSG00000101333(PLCB4),ENSG00000273079(GRIN2B),ENSG00000152495(CAMK4),ENSG00000148660(CAMK2G),ENSG00000079337(RAPGEF3),ENSG00000127314(RAP1B),ENSG00000133703(KRAS)…	http://www.kegg.jp/kegg-bin/show_pathway?map04720/K04960%09%23FFFFFF,red/K19663%09%23FFFFFF,red/K04368%09%23FFFFFF,red/K05858%09%23FFFFFF,red/K04850%09%23FFFFFF,red/K05208%09%23FFFFFF,red/K08041%09%23FFFFFF,red/K08014%09%23FFFFFF,red/K02183%09%23FFFFFF,red/K04634%09%23FFFFFF,red/K04515%09%23FFFFFF,red/K05197%09%23FFFFFF,red/K02677%09%23FFFFFF,red/K04348%09%23FFFFFF,red/K07836%09%23FFFFFF,red/K062…
hsa03460	Fanconi anemia pathway	Genetic Information Processing	Replication and repair	29	54	0.835587	1	ENSG00000183161(FANCF),ENSG00000140525(FANCI),ENSG00000122008(POLK),ENSG00000175595(ERCC4),ENSG00000197774(EME2),ENSG00000178966(RMI1),ENSG00000122512(PMS2),ENSG00000177302(TOP3A),ENSG00000188827(SLX4),ENSG00000170734(POLH),ENSG00000162607(USP1),ENSG00000077152(UBE2T),ENSG00000187790(FANCM),ENSG00000131944(FAAP24),ENSG00000144554(FANCD2),ENSG00000114742(WDR48),ENSG00000164053(ATRIP),ENSG000001396…	http://www.kegg.jp/kegg-bin/show_pathway?map03460/K03165%09%23FFFFFF,red/K15361%09%23FFFFFF,red/K10892%09%23FFFFFF,red/K10888%09%23FFFFFF,red/K16618%09%23FFFFFF,red/K15363%09%23FFFFFF,red/K13960%09%23FFFFFF,red/K10870%09%23FFFFFF,red/K08775%09%23FFFFFF,red/K10848%09%23FFFFFF,red/K10990%09%23FFFFFF,red/K10891%09%23FFFFFF,red/K03511%09%23FFFFFF,red/K10893%09%23FFFFFF,red/K10895%09%23FFFFFF,red/K108…
hsa04966	Collecting duct acid secretion	Organismal Systems	Excretory system	14	27	0.837446	1	ENSG00000147614(ATP6V0D2),ENSG00000171130(ATP6V0E2),ENSG00000113732(ATP6V0E1),ENSG00000004939(SLC4A1),ENSG00000113504(SLC12A7),ENSG00000104267(CA2),ENSG00000159720(ATP6V0D1),ENSG00000033627(ATP6V0A1),ENSG00000143882(ATP6V1C2),ENSG00000128524(ATP6V1F),ENSG00000186009(ATP4B),ENSG00000185344(ATP6V0A2),ENSG00000155097(ATP6V1C1),ENSG00000114573(ATP6V1A)	http://www.kegg.jp/kegg-bin/show_pathway?map04966/K02151%09%23FFFFFF,red/K02154%09%23FFFFFF,red/K02148%09%23FFFFFF,red/K02145%09%23FFFFFF,red/K02153%09%23FFFFFF,red/K01543%09%23FFFFFF,red/K18245%09%23FFFFFF,red/K13627%09%23FFFFFF,red/K02146%09%23FFFFFF,red/K06573%09%23FFFFFF,red/
hsa01040	Biosynthesis of unsaturated fatty acids	Metabolism	Lipid metabolism	14	27	0.837446	1	ENSG00000134824(FADS2),ENSG00000149485(FADS1),ENSG00000145284(SCD5),ENSG00000177465(ACOT4),ENSG00000197977(ELOVL2),ENSG00000074696(HACD3),ENSG00000136881(BAAT),ENSG00000118402(ELOVL4),ENSG00000066322(ELOVL1),ENSG00000097021(ACOT7),ENSG00000116171(SCP2),ENSG00000133835(HSD17B4),ENSG00000099194(SCD),ENSG00000188921(HACD4)	http://www.kegg.jp/kegg-bin/show_pathway?map01040/K00507%09%23FFFFFF,red/K17360%09%23FFFFFF,red/K10703%09%23FFFFFF,red/K00659%09%23FFFFFF,red/K10205%09%23FFFFFF,red/K12405%09%23FFFFFF,red/K10226%09%23FFFFFF,red/K08764%09%23FFFFFF,red/K10249%09%23FFFFFF,red/K01068%09%23FFFFFF,red/K10224%09%23FFFFFF,red/K10247%09%23FFFFFF,red/
hsa00591	Linoleic acid metabolism	Metabolism	Lipid metabolism	15	29	0.845954	1	ENSG00000163803(PLB1),ENSG00000188089(PLA2G4E),ENSG00000176485(PLA2G16),ENSG00000138115(CYP2C8),ENSG00000158786(PLA2G2F),ENSG00000105499(PLA2G4C),ENSG00000187980(PLA2G2C),ENSG00000069764(PLA2G10),ENSG00000134716(CYP2J2),ENSG00000138109(CYP2C9),ENSG00000140505(CYP1A2),ENSG00000117215(PLA2G2D),ENSG00000159337(PLA2G4D),ENSG00000165841(CYP2C19),ENSG00000127472(PLA2G5)	http://www.kegg.jp/kegg-bin/show_pathway?map00591/K17721%09%23FFFFFF,red/K14621%09%23FFFFFF,red/K17719%09%23FFFFFF,red/K16342%09%23FFFFFF,red/K17718%09%23FFFFFF,red/K07409%09%23FFFFFF,red/K07418%09%23FFFFFF,red/K16817%09%23FFFFFF,red/K01047%09%23FFFFFF,red/
hsa04216	Ferroptosis	Cellular Processes	Cell growth and death	21	40	0.849931	1	ENSG00000165637(VDAC2),ENSG00000111684(LPCAT3),ENSG00000171867(PRNP),ENSG00000104635(SLC39A14),ENSG00000165168(CYBB),ENSG00000091513(TF),ENSG00000167468(GPX4),ENSG00000138449(SLC40A1),ENSG00000100983(GSS),ENSG00000197142(ACSL5),ENSG00000140941(MAP1LC3B),ENSG00000197548(ATG7),ENSG00000123983(ACSL3),ENSG00000168003(SLC3A2),ENSG00000001084(GCLC),ENSG00000115107(STEAP3),ENSG00000100292(HMOX1),ENSG000…	http://www.kegg.jp/kegg-bin/show_pathway?map04216/K15040%09%23FFFFFF,red/K06519%09%23FFFFFF,red/K01897%09%23FFFFFF,red/K13515%09%23FFFFFF,red/K14685%09%23FFFFFF,red/K14736%09%23FFFFFF,red/K10435%09%23FFFFFF,red/K05361%09%23FFFFFF,red/K05634%09%23FFFFFF,red/K08337%09%23FFFFFF,red/K11205%09%23FFFFFF,red/K10142%09%23FFFFFF,red/K21421%09%23FFFFFF,red/K13162%09%23FFFFFF,red/K14714%09%23FFFFFF,red/K112…
hsa00380	Tryptophan metabolism	Metabolism	Amino acid metabolism	21	40	0.849931	1	ENSG00000188676(IDO2),ENSG00000171097(KYAT1),ENSG00000084754(HADHA),ENSG00000197444(OGDHL),ENSG00000138796(HADH),ENSG00000241644(INMT),ENSG00000151790(TDO2),ENSG00000111275(ALDH2),ENSG00000137124(ALDH1B1),ENSG00000115919(KYNU),ENSG00000189221(MAOA),ENSG00000002726(AOC1),ENSG00000162882(HAAO),ENSG00000140505(CYP1A2),ENSG00000143149(ALDH9A1),ENSG00000105953(OGDH),ENSG00000139287(TPH2),ENSG000001404…	http://www.kegg.jp/kegg-bin/show_pathway?map00380/K00502%09%23FFFFFF,red/K00452%09%23FFFFFF,red/K07515%09%23FFFFFF,red/K11182%09%23FFFFFF,red/K00149%09%23FFFFFF,red/K00453%09%23FFFFFF,red/K00022%09%23FFFFFF,red/K00562%09%23FFFFFF,red/K00128%09%23FFFFFF,red/K00626%09%23FFFFFF,red/K00274%09%23FFFFFF,red/K07408%09%23FFFFFF,red/K00164%09%23FFFFFF,red/K07409%09%23FFFFFF,red/K00816%09%23FFFFFF,red/K004…
hsa05130	Pathogenic Escherichia coli infection	Human Diseases	Infectious diseases: Bacterial	27	51	0.856917	1	ENSG00000070831(CDC42),ENSG00000097007(ABL1),ENSG00000176014(TUBB6),ENSG00000123416(TUBA1B),ENSG00000187554(TLR5),ENSG00000154229(PRKCA),ENSG00000115053(NCL),ENSG00000184009(ACTG1),ENSG00000136869(TLR4),ENSG00000170458(CD14),ENSG00000101162(TUBB1),ENSG00000092820(EZR),ENSG00000158092(NCK1),ENSG00000039068(CDH1),ENSG00000168036(CTNNB1),ENSG00000137285(TUBB2B),ENSG00000196230(TUBB),ENSG00000106299(…	http://www.kegg.jp/kegg-bin/show_pathway?map05130/K06619%09%23FFFFFF,red/K07375%09%23FFFFFF,red/K08007%09%23FFFFFF,red/K05689%09%23FFFFFF,red/K10168%09%23FFFFFF,red/K05747%09%23FFFFFF,red/K05754%09%23FFFFFF,red/K06088%09%23FFFFFF,red/K02677%09%23FFFFFF,red/K19862%09%23FFFFFF,red/K10160%09%23FFFFFF,red/K07365%09%23FFFFFF,red/K04391%09%23FFFFFF,red/K02105%09%23FFFFFF,red/K07374%09%23FFFFFF,red/K043…
hsa04932	Non-alcoholic fatty liver disease (NAFLD)	Human Diseases	Endocrine and metabolic diseases	80	145	0.864079	1	ENSG00000108788(MLX),ENSG00000070831(CDC42),ENSG00000175727(MLXIP),ENSG00000104365(IKBKB),ENSG00000026103(FAS),ENSG00000173327(MAP3K11),ENSG00000105221(AKT2),ENSG00000186951(PPARA),ENSG00000064012(CASP8),ENSG00000254647(INS),ENSG00000185633(NDUFA4L2),ENSG00000175197(DDIT3),ENSG00000004779(NDUFAB1),ENSG00000009950(MLXIPL),ENSG00000125538(IL1B),ENSG00000082701(GSK3B),ENSG00000111725(PRKAB1),ENSG000…	http://www.kegg.jp/kegg-bin/show_pathway?map04932/K04526%09%23FFFFFF,red/K03965%09%23FFFFFF,red/K05424%09%23FFFFFF,red/K04419%09%23FFFFFF,red/K03961%09%23FFFFFF,red/K03968%09%23FFFFFF,red/K05062%09%23FFFFFF,red/K02268%09%23FFFFFF,red/K11353%09%23FFFFFF,red/K05632%09%23FFFFFF,red/K09055%09%23FFFFFF,red/K02273%09%23FFFFFF,red/K04440%09%23FFFFFF,red/K00418%09%23FFFFFF,red/K12406%09%23FFFFFF,red/K031…
hsa05321	Inflammatory bowel disease (IBD)	Human Diseases	Immune diseases	33	62	0.864866	1	ENSG00000073861(TBX21),ENSG00000092969(TGFB2),ENSG00000113302(IL12B),ENSG00000125538(IL1B),ENSG00000187554(TLR5),ENSG00000131196(NFATC1),ENSG00000136869(TLR4),ENSG00000105329(AC011462.1),ENSG00000167207(NOD2),ENSG00000232810(TNF),ENSG00000115604(IL18R1),ENSG00000223865(HLA-DPB1),ENSG00000204252(HLA-DOA),ENSG00000115415(STAT1),ENSG00000111537(IFNG),ENSG00000112115(IL17A),ENSG00000143365(RORC),ENSG…	http://www.kegg.jp/kegg-bin/show_pathway?map05321/K05425%09%23FFFFFF,red/K05132%09%23FFFFFF,red/K04687%09%23FFFFFF,red/K04519%09%23FFFFFF,red/K10168%09%23FFFFFF,red/K05406%09%23FFFFFF,red/K03156%09%23FFFFFF,red/K05075%09%23FFFFFF,red/K05494%09%23FFFFFF,red/K04500%09%23FFFFFF,red/K13377%09%23FFFFFF,red/K05443%09%23FFFFFF,red/K05173%09%23FFFFFF,red/K10160%09%23FFFFFF,red/K13375%09%23FFFFFF,red/K101…
hsa04977	Vitamin digestion and absorption	Organismal Systems	Digestive system	11	22	0.86498	1	ENSG00000163803(PLB1),ENSG00000134812(CBLIF),ENSG00000107611(CUBN),ENSG00000073060(SCARB1),ENSG00000117479(SLC19A2),ENSG00000121207(LRAT),ENSG00000103222(ABCC1),ENSG00000132763(MMACHC),ENSG00000185339(TCN2),ENSG00000169814(BTD),ENSG00000101276(SLC52A3)	http://www.kegg.jp/kegg-bin/show_pathway?map04977/K01435%09%23FFFFFF,red/K14621%09%23FFFFFF,red/K14618%09%23FFFFFF,red/K14615%09%23FFFFFF,red/K14620%09%23FFFFFF,red/K05665%09%23FFFFFF,red/K14610%09%23FFFFFF,red/K00678%09%23FFFFFF,red/K14616%09%23FFFFFF,red/K14619%09%23FFFFFF,red/K13885%09%23FFFFFF,red/
hsa04915	Estrogen signaling pathway	Organismal Systems	Endocrine system	74	135	0.874999	1	ENSG00000087245(MMP2),ENSG00000124151(NCOA3),ENSG00000114353(GNAI2),ENSG00000129467(ADCY4),ENSG00000105221(AKT2),ENSG00000157613(CREB3L1),ENSG00000113070(HBEGF),ENSG00000169032(MAP2K1),ENSG00000171346(KRT15),ENSG00000178372(CALML5),ENSG00000117984(CTSD),ENSG00000146648(EGFR),ENSG00000127955(GNAI1),ENSG00000065135(GNAI3),ENSG00000197122(SRC),ENSG00000213281(NRAS),ENSG00000129946(SHC2),ENSG00000178…	http://www.kegg.jp/kegg-bin/show_pathway?map04915/K08551%09%23FFFFFF,red/K08047%09%23FFFFFF,red/K04630%09%23FFFFFF,red/K04960%09%23FFFFFF,red/K17447%09%23FFFFFF,red/K05000%09%23FFFFFF,red/K08523%09%23FFFFFF,red/K02649%09%23FFFFFF,red/K05858%09%23FFFFFF,red/K01398%09%23FFFFFF,red/K04999%09%23FFFFFF,red/K03283%09%23FFFFFF,red/K09571%09%23FFFFFF,red/K02183%09%23FFFFFF,red/K08043%09%23FFFFFF,red/K085…
hsa04146	Peroxisome	Cellular Processes	Transport and catabolism	44	82	0.875365	1	ENSG00000103150(MLYCD),ENSG00000162928(PEX13),ENSG00000156968(MPV17L),ENSG00000110921(MVK),ENSG00000197601(FAR1),ENSG00000157326(DHRS4),ENSG00000112096(SOD2),ENSG00000101473(ACOT8),ENSG00000124587(PEX6),ENSG00000140876(NUDT7),ENSG00000101417(PXMP4),ENSG00000136881(BAAT),ENSG00000121680(PEX16),ENSG00000197142(ACSL5),ENSG00000116906(GNPAT),ENSG00000123983(ACSL3),ENSG00000157911(PEX10),ENSG000001384…	http://www.kegg.jp/kegg-bin/show_pathway?map04146/K13348%09%23FFFFFF,red/K11517%09%23FFFFFF,red/K13349%09%23FFFFFF,red/K13343%09%23FFFFFF,red/K01897%09%23FFFFFF,red/K13346%09%23FFFFFF,red/K05675%09%23FFFFFF,red/K12261%09%23FFFFFF,red/K13345%09%23FFFFFF,red/K13350%09%23FFFFFF,red/K13356%09%23FFFFFF,red/K11147%09%23FFFFFF,red/K00306%09%23FFFFFF,red/K13241%09%23FFFFFF,red/K10214%09%23FFFFFF,red/K006…
hsa04913	Ovarian steroidogenesis	Organismal Systems	Endocrine system	25	48	0.877569	1	ENSG00000017427(IGF1),ENSG00000134716(CYP2J2),ENSG00000129467(ADCY4),ENSG00000153162(BMP6),ENSG00000087460(GNAS),ENSG00000254647(INS),ENSG00000173175(ADCY5),ENSG00000138031(ADCY3),ENSG00000159337(PLA2G4D),ENSG00000012779(ALOX5),ENSG00000131808(FSHB),ENSG00000188089(PLA2G4E),ENSG00000140465(CYP1A1),ENSG00000140443(IGF1R),ENSG00000147465(STAR),ENSG00000073060(SCARB1),ENSG00000138039(LHCGR),ENSG0000…	http://www.kegg.jp/kegg-bin/show_pathway?map04913/K08047%09%23FFFFFF,red/K04526%09%23FFFFFF,red/K05250%09%23FFFFFF,red/K16342%09%23FFFFFF,red/K11987%09%23FFFFFF,red/K08044%09%23FFFFFF,red/K08041%09%23FFFFFF,red/K16620%09%23FFFFFF,red/K05459%09%23FFFFFF,red/K07418%09%23FFFFFF,red/K08043%09%23FFFFFF,red/K13885%09%23FFFFFF,red/K16931%09%23FFFFFF,red/K07408%09%23FFFFFF,red/K04632%09%23FFFFFF,red/K050…
hsa00280	Valine, leucine and isoleucine degradation	Metabolism	Amino acid metabolism	25	48	0.877569	1	ENSG00000198754(OXCT2),ENSG00000091140(DLD),ENSG00000112972(HMGCS1),ENSG00000084754(HADHA),ENSG00000114054(PCCB),ENSG00000119711(ALDH6A1),ENSG00000146085(MMUT),ENSG00000196177(ACADSB),ENSG00000081760(AACS),ENSG00000138796(HADH),ENSG00000183044(ABAT),ENSG00000122971(ACADS),ENSG00000078070(MCCC1),ENSG00000111275(ALDH2),ENSG00000072506(HSD17B10),ENSG00000137124(ALDH1B1),ENSG00000151498(ACAD8),ENSG00…	http://www.kegg.jp/kegg-bin/show_pathway?map00280/K07515%09%23FFFFFF,red/K01641%09%23FFFFFF,red/K00167%09%23FFFFFF,red/K00149%09%23FFFFFF,red/K01968%09%23FFFFFF,red/K01969%09%23FFFFFF,red/K00022%09%23FFFFFF,red/K00248%09%23FFFFFF,red/K00253%09%23FFFFFF,red/K09478%09%23FFFFFF,red/K00128%09%23FFFFFF,red/K00626%09%23FFFFFF,red/K05607%09%23FFFFFF,red/K08683%09%23FFFFFF,red/K00382%09%23FFFFFF,red/K001…
hsa05203	Viral carcinogenesis	Human Diseases	Cancers: Overview	111	200	0.879065	1	ENSG00000110768(GTF2H1),ENSG00000131323(TRAF3),ENSG00000204525(HLA-C),ENSG00000183813(CCR4),ENSG00000162889(MAPKAPK2),ENSG00000070831(CDC42),ENSG00000168214(RBPJ),ENSG00000139687(RB1),ENSG00000108773(KAT2A),ENSG00000276966(HIST1H4E),ENSG00000147614(ATP6V0D2),ENSG00000030110(BAK1),ENSG00000141682(PMAIP1),ENSG00000105707(HPN),ENSG00000128245(YWHAH),ENSG00000157613(CREB3L1),ENSG00000064012(CASP8),EN…	http://www.kegg.jp/kegg-bin/show_pathway?map05203/K02206%09%23FFFFFF,red/K03990%09%23FFFFFF,red/K11407%09%23FFFFFF,red/K04503%09%23FFFFFF,red/K06624%09%23FFFFFF,red/K06625%09%23FFFFFF,red/K11224%09%23FFFFFF,red/K03159%09%23FFFFFF,red/K04734%09%23FFFFFF,red/K06626%09%23FFFFFF,red/K11409%09%23FFFFFF,red/K09047%09%23FFFFFF,red/K15306%09%23FFFFFF,red/K14021%09%23FFFFFF,red/K07828%09%23FFFFFF,red/K153…
hsa04975	Fat digestion and absorption	Organismal Systems	Digestive system	20	39	0.88096	1	ENSG00000143921(ABCG8),ENSG00000062282(DGAT2),ENSG00000135218(CD36),ENSG00000162407(PLPP3),ENSG00000106384(MOGAT3),ENSG00000158786(PLA2G2F),ENSG00000187980(PLA2G2C),ENSG00000069764(PLA2G10),ENSG00000141934(PLPP2),ENSG00000169692(AGPAT2),ENSG00000067113(PLPP1),ENSG00000163586(FABP1),ENSG00000166391(MOGAT2),ENSG00000117215(PLA2G2D),ENSG00000073060(SCARB1),ENSG00000185000(DGAT1),ENSG00000138075(ABCG…	http://www.kegg.jp/kegg-bin/show_pathway?map04975/K11155%09%23FFFFFF,red/K14455%09%23FFFFFF,red/K08750%09%23FFFFFF,red/K06259%09%23FFFFFF,red/K05684%09%23FFFFFF,red/K13509%09%23FFFFFF,red/K01080%09%23FFFFFF,red/K14457%09%23FFFFFF,red/K05641%09%23FFFFFF,red/K14456%09%23FFFFFF,red/K05683%09%23FFFFFF,red/K13885%09%23FFFFFF,red/K11160%09%23FFFFFF,red/K01047%09%23FFFFFF,red/
hsa05164	Influenza A	Human Diseases	Infectious diseases: Viral	92	167	0.882843	1	ENSG00000076984(MAP2K7),ENSG00000169245(CXCL10),ENSG00000263528(IKBKE),ENSG00000104365(IKBKB),ENSG00000026103(FAS),ENSG00000105221(AKT2),ENSG00000142166(IFNAR1),ENSG00000132906(CASP9),ENSG00000183735(TBK1),ENSG00000121060(TRIM25),ENSG00000169032(MAP2K1),ENSG00000113302(IL12B),ENSG00000090339(ICAM1),ENSG00000107201(DDX58),ENSG00000125538(IL1B),ENSG00000154229(PRKCA),ENSG00000034152(MAP2K3),ENSG000…	http://www.kegg.jp/kegg-bin/show_pathway?map05164/K04432%09%23FFFFFF,red/K04734%09%23FFFFFF,red/K09643%09%23FFFFFF,red/K10160%09%23FFFFFF,red/K12968%09%23FFFFFF,red/K04431%09%23FFFFFF,red/K01165%09%23FFFFFF,red/K04430%09%23FFFFFF,red/K04440%09%23FFFFFF,red/K10054%09%23FFFFFF,red/K09507%09%23FFFFFF,red/K04433%09%23FFFFFF,red/K12800%09%23FFFFFF,red/K05132%09%23FFFFFF,red/K03156%09%23FFFFFF,red/K058…
hsa00650	Butanoate metabolism	Metabolism	Carbohydrate metabolism	14	28	0.883141	1	ENSG00000198754(OXCT2),ENSG00000112972(HMGCS1),ENSG00000084754(HADHA),ENSG00000161267(BDH1),ENSG00000081760(AACS),ENSG00000138796(HADH),ENSG00000183044(ABAT),ENSG00000122971(ACADS),ENSG00000112294(ALDH5A1),ENSG00000136750(GAD2),ENSG00000128683(GAD1),ENSG00000075239(ACAT1),ENSG00000183747(ACSM2A),ENSG00000087299(L2HGDH)	http://www.kegg.jp/kegg-bin/show_pathway?map00650/K00139%09%23FFFFFF,red/K13524%09%23FFFFFF,red/K07515%09%23FFFFFF,red/K01641%09%23FFFFFF,red/K01580%09%23FFFFFF,red/K00109%09%23FFFFFF,red/K01896%09%23FFFFFF,red/K00022%09%23FFFFFF,red/K00248%09%23FFFFFF,red/K00626%09%23FFFFFF,red/K01027%09%23FFFFFF,red/K00019%09%23FFFFFF,red/K01907%09%23FFFFFF,red/
hsa05310	Asthma	Human Diseases	Immune diseases	14	28	0.883141	1	ENSG00000169397(RNASE3),ENSG00000149534(MS4A2),ENSG00000232810(TNF),ENSG00000223865(HLA-DPB1),ENSG00000204252(HLA-DOA),ENSG00000102245(CD40LG),ENSG00000179344(HLA-DQB1),ENSG00000136634(IL10),ENSG00000237541(HLA-DQA2),ENSG00000231389(HLA-DPA1),ENSG00000121053(EPX),ENSG00000198502(HLA-DRB5),ENSG00000241106(HLA-DOB),ENSG00000101017(CD40)	http://www.kegg.jp/kegg-bin/show_pathway?map05310/K10787%09%23FFFFFF,red/K03161%09%23FFFFFF,red/K03156%09%23FFFFFF,red/K08090%09%23FFFFFF,red/K10788%09%23FFFFFF,red/K03160%09%23FFFFFF,red/K06752%09%23FFFFFF,red/K05443%09%23FFFFFF,red/
hsa00030	Pentose phosphate pathway	Metabolism	Carbohydrate metabolism	15	30	0.888597	1	ENSG00000152556(PFKM),ENSG00000007350(TKTL1),ENSG00000169299(PGM2),ENSG00000168237(GLYCTK),ENSG00000177156(TALDO1),ENSG00000163931(TKT),ENSG00000197713(RPE),ENSG00000105220(GPI),ENSG00000101911(PRPS2),ENSG00000049239(H6PD),ENSG00000136872(ALDOB),ENSG00000151005(TKTL2),ENSG00000109107(ALDOC),ENSG00000235376(RPEL1),ENSG00000023697(DERA)	http://www.kegg.jp/kegg-bin/show_pathway?map00030/K01810%09%23FFFFFF,red/K13937%09%23FFFFFF,red/K01783%09%23FFFFFF,red/K00616%09%23FFFFFF,red/K15779%09%23FFFFFF,red/K01619%09%23FFFFFF,red/K00615%09%23FFFFFF,red/K00850%09%23FFFFFF,red/K01623%09%23FFFFFF,red/K00948%09%23FFFFFF,red/K11529%09%23FFFFFF,red/
hsa00061	Fatty acid biosynthesis	Metabolism	Lipid metabolism	6	13	0.892824	1	ENSG00000130377(ACSBG2),ENSG00000076555(ACACB),ENSG00000152463(OLAH),ENSG00000197142(ACSL5),ENSG00000103740(ACSBG1),ENSG00000123983(ACSL3)	http://www.kegg.jp/kegg-bin/show_pathway?map00061/K01071%09%23FFFFFF,red/K01897%09%23FFFFFF,red/K01946%09%23FFFFFF,red/K15013%09%23FFFFFF,red/
hsa03450	Non-homologous end-joining	Genetic Information Processing	Replication and repair	6	13	0.892824	1	ENSG00000122678(POLM),ENSG00000152422(XRCC4),ENSG00000166169(POLL),ENSG00000174405(LIG4),ENSG00000079246(XRCC5),ENSG00000196419(XRCC6)	http://www.kegg.jp/kegg-bin/show_pathway?map03450/K10777%09%23FFFFFF,red/K03513%09%23FFFFFF,red/K10885%09%23FFFFFF,red/K10884%09%23FFFFFF,red/K03512%09%23FFFFFF,red/K10886%09%23FFFFFF,red/
hsa00480	Glutathione metabolism	Metabolism	Metabolism of other amino acids	28	54	0.894348	1	ENSG00000243955(GSTA1),ENSG00000134201(GSTM5),ENSG00000244067(GSTA2),ENSG00000176153(GPX2),ENSG00000102172(SMS),ENSG00000134184(GSTM1),ENSG00000164294(GPX8),ENSG00000117862(TXNDC12),ENSG00000167468(GPX4),ENSG00000085871(MGST2),ENSG00000171848(RRM2),ENSG00000100983(GSS),ENSG00000166825(ANPEP),ENSG00000065621(GSTO2),ENSG00000138413(IDH1),ENSG00000116649(SRM),ENSG00000048392(RRM2B),ENSG00000211445(G…	http://www.kegg.jp/kegg-bin/show_pathway?map00480/K11140%09%23FFFFFF,red/K20838%09%23FFFFFF,red/K10808%09%23FFFFFF,red/K04097%09%23FFFFFF,red/K05361%09%23FFFFFF,red/K00031%09%23FFFFFF,red/K00799%09%23FFFFFF,red/K00802%09%23FFFFFF,red/K11205%09%23FFFFFF,red/K07232%09%23FFFFFF,red/K11142%09%23FFFFFF,red/K00432%09%23FFFFFF,red/K00383%09%23FFFFFF,red/K05360%09%23FFFFFF,red/K11204%09%23FFFFFF,red/K006…
hsa05132	Salmonella infection	Human Diseases	Infectious diseases: Bacterial	43	81	0.89439	1	ENSG00000070831(CDC42),ENSG00000167705(RILP),ENSG00000125538(IL1B),ENSG00000135720(DYNC1LI2),ENSG00000081041(CXCL2),ENSG00000187554(TLR5),ENSG00000156711(MAPK13),ENSG00000184009(ACTG1),ENSG00000174996(KLC2),ENSG00000187240(DYNC2H1),ENSG00000137171(KLC4),ENSG00000136869(TLR4),ENSG00000170458(CD14),ENSG00000169429(CXCL8),ENSG00000111537(IFNG),ENSG00000276600(RAB7B),ENSG00000050748(MAPK9),ENSG000001…	http://www.kegg.jp/kegg-bin/show_pathway?map05132/K04687%09%23FFFFFF,red/K04519%09%23FFFFFF,red/K10414%09%23FFFFFF,red/K05747%09%23FFFFFF,red/K10415%09%23FFFFFF,red/K05753%09%23FFFFFF,red/K05701%09%23FFFFFF,red/K10160%09%23FFFFFF,red/K10407%09%23FFFFFF,red/K13241%09%23FFFFFF,red/K04440%09%23FFFFFF,red/K04437%09%23FFFFFF,red/K06071%09%23FFFFFF,red/K07898%09%23FFFFFF,red/K07897%09%23FFFFFF,red/K051…
hsa03420	Nucleotide excision repair	Genetic Information Processing	Replication and repair	23	45	0.897335	1	ENSG00000110768(GTF2H1),ENSG00000035928(RFC1),ENSG00000175482(POLD4),ENSG00000100387(RBX1),ENSG00000175595(ERCC4),ENSG00000179262(RAD23A),ENSG00000115350(POLE4),ENSG00000154767(XPC),ENSG00000077514(POLD3),ENSG00000272047(GTF2H5),ENSG00000136936(XPA),ENSG00000147400(CETN2),ENSG00000148229(POLE3),ENSG00000111358(GTF2H3),ENSG00000134574(DDB2),ENSG00000183474(GTF2H2C),ENSG00000133119(RFC3),ENSG000001…	http://www.kegg.jp/kegg-bin/show_pathway?map03420/K10140%09%23FFFFFF,red/K10755%09%23FFFFFF,red/K03504%09%23FFFFFF,red/K10840%09%23FFFFFF,red/K10848%09%23FFFFFF,red/K10845%09%23FFFFFF,red/K03141%09%23FFFFFF,red/K10747%09%23FFFFFF,red/K10609%09%23FFFFFF,red/K10754%09%23FFFFFF,red/K03143%09%23FFFFFF,red/K10847%09%23FFFFFF,red/K03868%09%23FFFFFF,red/K10838%09%23FFFFFF,red/K02202%09%23FFFFFF,red/K074…
hsa00360	Phenylalanine metabolism	Metabolism	Amino acid metabolism	8	17	0.897721	1	ENSG00000131471(AOC3),ENSG00000120053(GOT1),ENSG00000198650(TAT),ENSG00000069535(MAOB),ENSG00000108602(ALDH3A1),ENSG00000125166(GOT2),ENSG00000184254(ALDH1A3),ENSG00000189221(MAOA)	http://www.kegg.jp/kegg-bin/show_pathway?map00360/K00276%09%23FFFFFF,red/K14455%09%23FFFFFF,red/K00129%09%23FFFFFF,red/K14454%09%23FFFFFF,red/K00815%09%23FFFFFF,red/K00274%09%23FFFFFF,red/
hsa05100	Bacterial invasion of epithelial cells	Human Diseases	Infectious diseases: Bacterial	39	74	0.898267	1	ENSG00000180096(SEPT1),ENSG00000070831(CDC42),ENSG00000175416(CLTB),ENSG00000105974(CAV1),ENSG00000161638(ITGA5),ENSG00000141367(CLTC),ENSG00000184009(ACTG1),ENSG00000105976(MET),ENSG00000050820(BCAR1),ENSG00000197122(SRC),ENSG00000129946(SHC2),ENSG00000071205(ARHGAP10),ENSG00000105647(PIK3R2),ENSG00000100167(SEPT3),ENSG00000121879(PIK3CA),ENSG00000145675(PIK3R1),ENSG00000166333(ILK),ENSG00000198…	http://www.kegg.jp/kegg-bin/show_pathway?map05100/K16938%09%23FFFFFF,red/K05099%09%23FFFFFF,red/K17447%09%23FFFFFF,red/K05700%09%23FFFFFF,red/K04645%09%23FFFFFF,red/K05747%09%23FFFFFF,red/K02649%09%23FFFFFF,red/K05753%09%23FFFFFF,red/K06278%09%23FFFFFF,red/K05760%09%23FFFFFF,red/K04646%09%23FFFFFF,red/K16942%09%23FFFFFF,red/K05691%09%23FFFFFF,red/K13737%09%23FFFFFF,red/K05704%09%23FFFFFF,red/K062…
hsa05323	Rheumatoid arthritis	Human Diseases	Immune diseases	45	85	0.903579	1	ENSG00000147614(ATP6V0D2),ENSG00000092969(TGFB2),ENSG00000090339(ICAM1),ENSG00000171130(ATP6V0E2),ENSG00000125538(IL1B),ENSG00000005844(ITGAL),ENSG00000113732(ATP6V0E1),ENSG00000136869(TLR4),ENSG00000105329(AC011462.1),ENSG00000114013(CD86),ENSG00000169429(CXCL8),ENSG00000232810(TNF),ENSG00000223865(HLA-DPB1),ENSG00000178562(CD28),ENSG00000159720(ATP6V0D1),ENSG00000149968(MMP3),ENSG00000204252(HL…	http://www.kegg.jp/kegg-bin/show_pathway?map05323/K05413%09%23FFFFFF,red/K05096%09%23FFFFFF,red/K04687%09%23FFFFFF,red/K04519%09%23FFFFFF,red/K02148%09%23FFFFFF,red/K05412%09%23FFFFFF,red/K02145%09%23FFFFFF,red/K03662%09%23FFFFFF,red/K02153%09%23FFFFFF,red/K05718%09%23FFFFFF,red/K10160%09%23FFFFFF,red/K13375%09%23FFFFFF,red/K05453%09%23FFFFFF,red/K01365%09%23FFFFFF,red/K03661%09%23FFFFFF,red/K021…
hsa00232	Caffeine metabolism	Metabolism	Biosynthesis of other secondary metabolites	2	5	0.907436	1	ENSG00000140505(CYP1A2),ENSG00000158125(XDH)	http://www.kegg.jp/kegg-bin/show_pathway?map00232/K07409%09%23FFFFFF,red/K00106%09%23FFFFFF,red/
hsa00471	D-Glutamine and D-glutamate metabolism	Metabolism	Metabolism of other amino acids	2	5	0.907436	1	ENSG00000148672(GLUD1),ENSG00000133943(DGLUCY)	http://www.kegg.jp/kegg-bin/show_pathway?map00471/K22210%09%23FFFFFF,red/K00261%09%23FFFFFF,red/
hsa05131	Shigellosis	Human Diseases	Infectious diseases: Bacterial	33	64	0.916737	1	ENSG00000070831(CDC42),ENSG00000104365(IKBKB),ENSG00000161638(ITGA5),ENSG00000097007(ABL1),ENSG00000156711(MAPK13),ENSG00000184009(ACTG1),ENSG00000197122(SRC),ENSG00000106100(NOD1),ENSG00000104312(RIPK2),ENSG00000169429(CXCL8),ENSG00000167207(NOD2),ENSG00000166167(BTRC),ENSG00000050748(MAPK9),ENSG00000269335(IKBKG),ENSG00000112062(MAPK14),ENSG00000100906(NFKBIA),ENSG00000160201(U2AF1),ENSG0000017…	http://www.kegg.jp/kegg-bin/show_pathway?map05131/K06256%09%23FFFFFF,red/K06619%09%23FFFFFF,red/K03362%09%23FFFFFF,red/K05700%09%23FFFFFF,red/K05747%09%23FFFFFF,red/K06484%09%23FFFFFF,red/K05754%09%23FFFFFF,red/K04467%09%23FFFFFF,red/K04734%09%23FFFFFF,red/K05753%09%23FFFFFF,red/K08727%09%23FFFFFF,red/K12836%09%23FFFFFF,red/K10165%09%23FFFFFF,red/K04393%09%23FFFFFF,red/K04440%09%23FFFFFF,red/K057…
hsa03410	Base excision repair	Genetic Information Processing	Replication and repair	16	33	0.924321	1	ENSG00000073050(XRCC1),ENSG00000139372(TDG),ENSG00000100823(APEX1),ENSG00000154328(NEIL2),ENSG00000175482(POLD4),ENSG00000140398(NEIL1),ENSG00000115350(POLE4),ENSG00000077514(POLD3),ENSG00000065057(NTHL1),ENSG00000148229(POLE3),ENSG00000005156(LIG3),ENSG00000076248(UNG),ENSG00000105486(LIG1),ENSG00000166169(POLL),ENSG00000114026(OGG1),ENSG00000169188(APEX2)	http://www.kegg.jp/kegg-bin/show_pathway?map03410/K03648%09%23FFFFFF,red/K03504%09%23FFFFFF,red/K10803%09%23FFFFFF,red/K03512%09%23FFFFFF,red/K10772%09%23FFFFFF,red/K10747%09%23FFFFFF,red/K10567%09%23FFFFFF,red/K10568%09%23FFFFFF,red/K10771%09%23FFFFFF,red/K03660%09%23FFFFFF,red/K10776%09%23FFFFFF,red/K20813%09%23FFFFFF,red/K03505%09%23FFFFFF,red/K03506%09%23FFFFFF,red/K02326%09%23FFFFFF,red/K107…
hsa04270	Vascular smooth muscle contraction	Organismal Systems	Circulatory system	70	131	0.927179	1	ENSG00000164116(GUCY1A1),ENSG00000129467(ADCY4),ENSG00000175868(CALCB),ENSG00000144891(AGTR1),ENSG00000146535(GNA12),ENSG00000169032(MAP2K1),ENSG00000213639(PPP1CB),ENSG00000122786(CALD1),ENSG00000076928(ARHGEF1),ENSG00000178372(CALML5),ENSG00000154229(PRKCA),ENSG00000166501(PRKCB),ENSG00000126583(PRKCG),ENSG00000178363(CALML3),ENSG00000077157(PPP1R12B),ENSG00000188089(PLA2G4E),ENSG00000127129(ED…	http://www.kegg.jp/kegg-bin/show_pathway?map04270/K08047%09%23FFFFFF,red/K04267%09%23FFFFFF,red/K04960%09%23FFFFFF,red/K04137%09%23FFFFFF,red/K18050%09%23FFFFFF,red/K12333%09%23FFFFFF,red/K04937%09%23FFFFFF,red/K12335%09%23FFFFFF,red/K05858%09%23FFFFFF,red/K04850%09%23FFFFFF,red/K04851%09%23FFFFFF,red/K12330%09%23FFFFFF,red/K02183%09%23FFFFFF,red/K12331%09%23FFFFFF,red/K08043%09%23FFFFFF,red/K041…
hsa04110	Cell cycle	Cellular Processes	Cell growth and death	66	124	0.928877	1	ENSG00000108055(SMC3),ENSG00000115942(ORC2),ENSG00000139687(RB1),ENSG00000094804(CDC6),ENSG00000101224(CDC25B),ENSG00000092969(TGFB2),ENSG00000105325(FZR1),ENSG00000100387(RBX1),ENSG00000128245(YWHAH),ENSG00000097007(ABL1),ENSG00000166508(MCM7),ENSG00000072501(SMC1A),ENSG00000097046(CDC7),ENSG00000110092(CCND1),ENSG00000082701(GSK3B),ENSG00000141552(ANAPC11),ENSG00000115947(ORC4),ENSG00000111276(…	http://www.kegg.jp/kegg-bin/show_pathway?map04110/K02206%09%23FFFFFF,red/K02091%09%23FFFFFF,red/K06633%09%23FFFFFF,red/K04503%09%23FFFFFF,red/K02213%09%23FFFFFF,red/K06067%09%23FFFFFF,red/K02210%09%23FFFFFF,red/K06618%09%23FFFFFF,red/K06639%09%23FFFFFF,red/K05867%09%23FFFFFF,red/K06624%09%23FFFFFF,red/K06625%09%23FFFFFF,red/K02604%09%23FFFFFF,red/K06626%09%23FFFFFF,red/K04500%09%23FFFFFF,red/K066…
hsa05216	Thyroid cancer	Human Diseases	Cancers: Specific types	18	37	0.930392	1	ENSG00000204231(RXRB),ENSG00000030110(BAK1),ENSG00000122008(POLK),ENSG00000169032(MAP2K1),ENSG00000110092(CCND1),ENSG00000213281(NRAS),ENSG00000186350(RXRA),ENSG00000136997(MYC),ENSG00000124762(CDKN1A),ENSG00000108091(CCDC6),ENSG00000134574(DDB2),ENSG00000133703(KRAS),ENSG00000039068(CDH1),ENSG00000168036(CTNNB1),ENSG00000130222(GADD45G),ENSG00000148737(TCF7L2),ENSG00000047410(TPR),ENSG0000016573…	http://www.kegg.jp/kegg-bin/show_pathway?map05216/K10140%09%23FFFFFF,red/K04503%09%23FFFFFF,red/K04377%09%23FFFFFF,red/K05689%09%23FFFFFF,red/K04368%09%23FFFFFF,red/K03511%09%23FFFFFF,red/K09288%09%23FFFFFF,red/K06625%09%23FFFFFF,red/K08524%09%23FFFFFF,red/K05126%09%23FFFFFF,red/K07828%09%23FFFFFF,red/K14021%09%23FFFFFF,red/K02105%09%23FFFFFF,red/K09291%09%23FFFFFF,red/K04402%09%23FFFFFF,red/K078…
hsa00785	Lipoic acid metabolism	Metabolism	Metabolism of cofactors and vitamins	1	3	0.932554	1	ENSG00000175536(LIPT2)	http://www.kegg.jp/kegg-bin/show_pathway?map00785/K03801%09%23FFFFFF,red/
hsa00230	Purine metabolism	Metabolism	Nucleotide metabolism	68	128	0.93463	1	ENSG00000164116(GUCY1A1),ENSG00000169299(PGM2),ENSG00000129467(ADCY4),ENSG00000070019(GUCY2C),ENSG00000152270(PDE3B),ENSG00000093072(ADA2),ENSG00000186642(PDE2A),ENSG00000143363(PRUNE1),ENSG00000172572(PDE3A),ENSG00000113231(PDE8B),ENSG00000159131(GART),ENSG00000138185(ENTPD1),ENSG00000198682(PAPSS2),ENSG00000162433(AK4),ENSG00000183463(URAD),ENSG00000128050(PAICS),ENSG00000205309(NT5M),ENSG00000…	http://www.kegg.jp/kegg-bin/show_pathway?map00230/K01939%09%23FFFFFF,red/K08047%09%23FFFFFF,red/K01952%09%23FFFFFF,red/K13757%09%23FFFFFF,red/K00764%09%23FFFFFF,red/K00939%09%23FFFFFF,red/K13293%09%23FFFFFF,red/K10808%09%23FFFFFF,red/K00893%09%23FFFFFF,red/K08043%09%23FFFFFF,red/K01514%09%23FFFFFF,red/K00873%09%23FFFFFF,red/K08042%09%23FFFFFF,red/K08045%09%23FFFFFF,red/K12305%09%23FFFFFF,red/K019…
hsa00511	Other glycan degradation	Metabolism	Glycan biosynthesis and metabolism	8	18	0.934837	1	ENSG00000162139(NEU3),ENSG00000070610(GBA2),ENSG00000038002(AGA),ENSG00000140400(MAN2C1),ENSG00000170266(GLB1),ENSG00000204386(NEU1),ENSG00000013288(MAN2B2),ENSG00000001036(FUCA2)	http://www.kegg.jp/kegg-bin/show_pathway?map00511/K12312%09%23FFFFFF,red/K17108%09%23FFFFFF,red/K01206%09%23FFFFFF,red/K12357%09%23FFFFFF,red/K12309%09%23FFFFFF,red/K01186%09%23FFFFFF,red/K01191%09%23FFFFFF,red/K01444%09%23FFFFFF,red/
hsa04630	Jak-STAT signaling pathway	Environmental Information Processing	Signal transduction	87	162	0.937124	1	ENSG00000243646(IL10RB),ENSG00000274211(SOCS7),ENSG00000091181(IL5RA),ENSG00000105221(AKT2),ENSG00000142166(IFNAR1),ENSG00000147896(IFNK),ENSG00000142677(IL22RA1),ENSG00000113302(IL12B),ENSG00000090534(THPO),ENSG00000126561(STAT5A),ENSG00000110092(CCND1),ENSG00000146648(EGFR),ENSG00000164485(IL22RA2),ENSG00000022267(FHL1),ENSG00000131724(IL13RA1),ENSG00000128342(LIF),ENSG00000105639(JAK3),ENSG000…	http://www.kegg.jp/kegg-bin/show_pathway?map04630/K05138%09%23FFFFFF,red/K05135%09%23FFFFFF,red/K04503%09%23FFFFFF,red/K05640%09%23FFFFFF,red/K05424%09%23FFFFFF,red/K06625%09%23FFFFFF,red/K11224%09%23FFFFFF,red/K05134%09%23FFFFFF,red/K05062%09%23FFFFFF,red/K05418%09%23FFFFFF,red/K05080%09%23FFFFFF,red/K05439%09%23FFFFFF,red/K11218%09%23FFFFFF,red/K04699%09%23FFFFFF,red/K05136%09%23FFFFFF,red/K047…
hsa00072	Synthesis and degradation of ketone bodies	Metabolism	Lipid metabolism	4	10	0.939843	1	ENSG00000198754(OXCT2),ENSG00000112972(HMGCS1),ENSG00000161267(BDH1),ENSG00000075239(ACAT1)	http://www.kegg.jp/kegg-bin/show_pathway?map00072/K01641%09%23FFFFFF,red/K00626%09%23FFFFFF,red/K00019%09%23FFFFFF,red/K01027%09%23FFFFFF,red/
hsa03050	Proteasome	Genetic Information Processing	Folding, sorting and degradation	22	45	0.941245	1	ENSG00000130706(ADRM1),ENSG00000161057(PSMC2),ENSG00000100804(PSMB5),ENSG00000108671(PSMD11),ENSG00000185627(PSMD13),ENSG00000099341(PSMD8),ENSG00000204264(PSMB8),ENSG00000143106(PSMA5),ENSG00000041357(PSMA4),ENSG00000240065(PSMB9),ENSG00000111537(IFNG),ENSG00000106588(PSMA2),ENSG00000165916(PSMC3),ENSG00000103035(PSMD7),ENSG00000154611(PSMA8),ENSG00000131467(PSME3),ENSG00000127922(SEM1),ENSG0000…	http://www.kegg.jp/kegg-bin/show_pathway?map03050/K02734%09%23FFFFFF,red/K02740%09%23FFFFFF,red/K04687%09%23FFFFFF,red/K03063%09%23FFFFFF,red/K06698%09%23FFFFFF,red/K10881%09%23FFFFFF,red/K02728%09%23FFFFFF,red/K03039%09%23FFFFFF,red/K06699%09%23FFFFFF,red/K03061%09%23FFFFFF,red/K02729%09%23FFFFFF,red/K03038%09%23FFFFFF,red/K03031%09%23FFFFFF,red/K06697%09%23FFFFFF,red/K02737%09%23FFFFFF,red/K030…
hsa00640	Propanoate metabolism	Metabolism	Carbohydrate metabolism	15	32	0.945268	1	ENSG00000103150(MLYCD),ENSG00000111058(ACSS3),ENSG00000091140(DLD),ENSG00000084754(HADHA),ENSG00000076555(ACACB),ENSG00000114054(PCCB),ENSG00000119711(ALDH6A1),ENSG00000146085(MMUT),ENSG00000183044(ABAT),ENSG00000166800(LDHAL6A),ENSG00000131069(ACSS2),ENSG00000134333(LDHA),ENSG00000075239(ACAT1),ENSG00000083123(BCKDHB),ENSG00000166796(LDHC)	http://www.kegg.jp/kegg-bin/show_pathway?map00640/K13524%09%23FFFFFF,red/K07515%09%23FFFFFF,red/K01578%09%23FFFFFF,red/K01908%09%23FFFFFF,red/K01946%09%23FFFFFF,red/K00167%09%23FFFFFF,red/K00016%09%23FFFFFF,red/K00626%09%23FFFFFF,red/K01895%09%23FFFFFF,red/K01847%09%23FFFFFF,red/K00382%09%23FFFFFF,red/K00140%09%23FFFFFF,red/K01966%09%23FFFFFF,red/
hsa04122	Sulfur relay system	Genetic Information Processing	Folding, sorting and degradation	3	8	0.945705	1	ENSG00000142544(CTU1),ENSG00000124217(MOCS3),ENSG00000167118(URM1)	http://www.kegg.jp/kegg-bin/show_pathway?map04122/K11996%09%23FFFFFF,red/K12161%09%23FFFFFF,red/K14168%09%23FFFFFF,red/
hsa00350	Tyrosine metabolism	Metabolism	Amino acid metabolism	17	36	0.948931	1	ENSG00000180176(TH),ENSG00000103876(FAH),ENSG00000198650(TAT),ENSG00000108602(ALDH3A1),ENSG00000180185(FAHD1),ENSG00000184254(ALDH1A3),ENSG00000189221(MAOA),ENSG00000131471(AOC3),ENSG00000107165(TYRP1),ENSG00000093010(COMT),ENSG00000120053(GOT1),ENSG00000100577(GSTZ1),ENSG00000184154(LRTOMT),ENSG00000069535(MAOB),ENSG00000113924(HGD),ENSG00000123454(DBH),ENSG00000125166(GOT2)	http://www.kegg.jp/kegg-bin/show_pathway?map00350/K01555%09%23FFFFFF,red/K01800%09%23FFFFFF,red/K14455%09%23FFFFFF,red/K00545%09%23FFFFFF,red/K00276%09%23FFFFFF,red/K01557%09%23FFFFFF,red/K00501%09%23FFFFFF,red/K00129%09%23FFFFFF,red/K14454%09%23FFFFFF,red/K00451%09%23FFFFFF,red/K00815%09%23FFFFFF,red/K00506%09%23FFFFFF,red/K00503%09%23FFFFFF,red/K00274%09%23FFFFFF,red/
hsa00860	Porphyrin and chlorophyll metabolism	Metabolism	Metabolism of cofactors and vitamins	20	42	0.954261	1	ENSG00000165060(FXN),ENSG00000196620(UGT2B15),ENSG00000139428(MMAB),ENSG00000158578(ALAS2),ENSG00000256269(HMBS),ENSG00000188690(UROS),ENSG00000135220(UGT2A3),ENSG00000136628(EPRS),ENSG00000004961(HCCS),ENSG00000006695(COX10),ENSG00000173610(UGT2A1),ENSG00000148218(ALAD),ENSG00000103356(EARS2),ENSG00000100292(HMOX1),ENSG00000014919(COX15),ENSG00000213759(UGT2B11),ENSG00000103415(HMOX2),ENSG000000…	http://www.kegg.jp/kegg-bin/show_pathway?map00860/K01698%09%23FFFFFF,red/K19054%09%23FFFFFF,red/K02257%09%23FFFFFF,red/K00643%09%23FFFFFF,red/K00699%09%23FFFFFF,red/K14163%09%23FFFFFF,red/K01764%09%23FFFFFF,red/K00798%09%23FFFFFF,red/K21418%09%23FFFFFF,red/K01885%09%23FFFFFF,red/K01749%09%23FFFFFF,red/K01719%09%23FFFFFF,red/K00510%09%23FFFFFF,red/K14735%09%23FFFFFF,red/K02259%09%23FFFFFF,red/
hsa03320	PPAR signaling pathway	Organismal Systems	Endocrine system	36	72	0.957163	1	ENSG00000130377(ACSBG2),ENSG00000204231(RXRB),ENSG00000186951(PPARA),ENSG00000134824(FADS2),ENSG00000145284(SCD5),ENSG00000140992(PDPK1),ENSG00000135218(CD36),ENSG00000180432(CYP8B1),ENSG00000167910(CYP7A1),ENSG00000186350(RXRA),ENSG00000187048(CYP4A11),ENSG00000166333(ILK),ENSG00000165269(AQP7),ENSG00000197142(ACSL5),ENSG00000103740(ACSBG1),ENSG00000164687(FABP5),ENSG00000181092(ADIPOQ),ENSG0000…	http://www.kegg.jp/kegg-bin/show_pathway?map03320/K00507%09%23FFFFFF,red/K01897%09%23FFFFFF,red/K07296%09%23FFFFFF,red/K08524%09%23FFFFFF,red/K07431%09%23FFFFFF,red/K06276%09%23FFFFFF,red/K07294%09%23FFFFFF,red/K08758%09%23FFFFFF,red/K00255%09%23FFFFFF,red/K08536%09%23FFFFFF,red/K08750%09%23FFFFFF,red/K20254%09%23FFFFFF,red/K06259%09%23FFFFFF,red/K08754%09%23FFFFFF,red/K00489%09%23FFFFFF,red/K045…
hsa00592	alpha-Linolenic acid metabolism	Metabolism	Lipid metabolism	11	25	0.959724	1	ENSG00000134824(FADS2),ENSG00000163803(PLB1),ENSG00000117215(PLA2G2D),ENSG00000159337(PLA2G4D),ENSG00000188089(PLA2G4E),ENSG00000176485(PLA2G16),ENSG00000158786(PLA2G2F),ENSG00000105499(PLA2G4C),ENSG00000127472(PLA2G5),ENSG00000187980(PLA2G2C),ENSG00000069764(PLA2G10)	http://www.kegg.jp/kegg-bin/show_pathway?map00592/K10226%09%23FFFFFF,red/K14621%09%23FFFFFF,red/K16342%09%23FFFFFF,red/K16817%09%23FFFFFF,red/K01047%09%23FFFFFF,red/
hsa04260	Cardiac muscle contraction	Organismal Systems	Circulatory system	35	71	0.966188	1	ENSG00000198336(MYL4),ENSG00000160808(MYL3),ENSG00000137731(FXYD2),ENSG00000075461(CACNG4),ENSG00000006116(CACNG3),ENSG00000075429(CACNG5),ENSG00000153956(CACNA2D1),ENSG00000067191(CACNB1),ENSG00000143153(ATP1B1),ENSG00000010256(UQCRC1),ENSG00000007402(CACNA2D2),ENSG00000018625(ATP1A2),ENSG00000101892(ATP1B4),ENSG00000164919(COX6C),ENSG00000131174(COX7B),ENSG00000151067(CACNA1C),ENSG00000157388(C…	http://www.kegg.jp/kegg-bin/show_pathway?map04260/K12749%09%23FFFFFF,red/K04873%09%23FFFFFF,red/K04858%09%23FFFFFF,red/K04863%09%23FFFFFF,red/K12044%09%23FFFFFF,red/K04850%09%23FFFFFF,red/K04859%09%23FFFFFF,red/K04865%09%23FFFFFF,red/K04851%09%23FFFFFF,red/K05865%09%23FFFFFF,red/K04862%09%23FFFFFF,red/K12750%09%23FFFFFF,red/K02271%09%23FFFFFF,red/K01540%09%23FFFFFF,red/K01538%09%23FFFFFF,red/K022…
hsa03013	RNA transport	Genetic Information Processing	Translation	84	160	0.966406	1	ENSG00000051596(THOC3),ENSG00000075151(EIF4G3),ENSG00000137574(TGS1),ENSG00000184388(PABPC1L2B),ENSG00000111581(NUP107),ENSG00000187840(EIF4EBP1),ENSG00000082516(GEMIN5),ENSG00000102081(FMR1),ENSG00000158417(EIF5B),ENSG00000005007(UPF1),ENSG00000063046(EIF4B),ENSG00000136937(NCBP1),ENSG00000147206(NXF3),ENSG00000139496(NUP58),ENSG00000151846(PABPC3),ENSG00000145191(EIF2B5),ENSG00000075188(NUP37),…	http://www.kegg.jp/kegg-bin/show_pathway?map03013/K03257%09%23FFFFFF,red/K03538%09%23FFFFFF,red/K13126%09%23FFFFFF,red/K14322%09%23FFFFFF,red/K07205%09%23FFFFFF,red/K03258%09%23FFFFFF,red/K14328%09%23FFFFFF,red/K03539%09%23FFFFFF,red/K14296%09%23FFFFFF,red/K13135%09%23FFFFFF,red/K14314%09%23FFFFFF,red/K14326%09%23FFFFFF,red/K13136%09%23FFFFFF,red/K03259%09%23FFFFFF,red/K13134%09%23FFFFFF,red/K092…
hsa03440	Homologous recombination	Genetic Information Processing	Replication and repair	19	41	0.966756	1	ENSG00000158019(BABAM2),ENSG00000185379(RAD51D),ENSG00000175482(POLD4),ENSG00000087206(UIMC1),ENSG00000177302(TOP3A),ENSG00000185515(BRCC3),ENSG00000077514(POLD3),ENSG00000149311(ATM),ENSG00000197275(RAD54B),ENSG00000139618(BRCA2),ENSG00000126215(XRCC3),ENSG00000163322(ABRAXAS1),ENSG00000127922(SEM1),ENSG00000100038(TOP3B),ENSG00000138376(BARD1),ENSG00000132383(RPA1),ENSG00000196584(XRCC2),ENSG00…	http://www.kegg.jp/kegg-bin/show_pathway?map03440/K03165%09%23FFFFFF,red/K10879%09%23FFFFFF,red/K03504%09%23FFFFFF,red/K10870%09%23FFFFFF,red/K08775%09%23FFFFFF,red/K10882%09%23FFFFFF,red/K10881%09%23FFFFFF,red/K11864%09%23FFFFFF,red/K20774%09%23FFFFFF,red/K10683%09%23FFFFFF,red/K10877%09%23FFFFFF,red/K07466%09%23FFFFFF,red/K10880%09%23FFFFFF,red/K20775%09%23FFFFFF,red/K03505%09%23FFFFFF,red/K121…
hsa00130	Ubiquinone and other terpenoid-quinone biosynthesis	Metabolism	Metabolism of cofactors and vitamins	4	11	0.967308	1	ENSG00000167186(COQ7),ENSG00000198650(TAT),ENSG00000110871(COQ5),ENSG00000196715(VKORC1L1)	http://www.kegg.jp/kegg-bin/show_pathway?map00130/K00815%09%23FFFFFF,red/K05357%09%23FFFFFF,red/K06127%09%23FFFFFF,red/K06134%09%23FFFFFF,red/
hsa00830	Retinol metabolism	Metabolism	Metabolism of cofactors and vitamins	32	66	0.971476	1	ENSG00000135437(RDH5),ENSG00000196620(UGT2B15),ENSG00000186684(CYP27C1),ENSG00000003137(CYP26B1),ENSG00000187630(DHRS4L2),ENSG00000167600(CYP2S1),ENSG00000121207(LRAT),ENSG00000157326(DHRS4),ENSG00000187048(CYP4A11),ENSG00000135220(UGT2A3),ENSG00000138115(CYP2C8),ENSG00000187553(CYP26C1),ENSG00000162365(CYP4A22),ENSG00000073737(DHRS9),ENSG00000135697(BCO1),ENSG00000173610(UGT2A1),ENSG00000170786(…	http://www.kegg.jp/kegg-bin/show_pathway?map00830/K11155%09%23FFFFFF,red/K11146%09%23FFFFFF,red/K12664%09%23FFFFFF,red/K11149%09%23FFFFFF,red/K17719%09%23FFFFFF,red/K00515%09%23FFFFFF,red/K17709%09%23FFFFFF,red/K17718%09%23FFFFFF,red/K17951%09%23FFFFFF,red/K00699%09%23FFFFFF,red/K11151%09%23FFFFFF,red/K11153%09%23FFFFFF,red/K11157%09%23FFFFFF,red/K09516%09%23FFFFFF,red/K15734%09%23FFFFFF,red/K074…
hsa00920	Sulfur metabolism	Metabolism	Energy metabolism	3	9	0.972258	1	ENSG00000198682(PAPSS2),ENSG00000105755(ETHE1),ENSG00000139531(SUOX)	http://www.kegg.jp/kegg-bin/show_pathway?map00920/K00387%09%23FFFFFF,red/K13811%09%23FFFFFF,red/K17725%09%23FFFFFF,red/
hsa00290	Valine, leucine and isoleucine biosynthesis	Metabolism	Amino acid metabolism	1	4	0.972552	1	ENSG00000139410(SDSL)	http://www.kegg.jp/kegg-bin/show_pathway?map00290/K17989%09%23FFFFFF,red/
hsa00670	One carbon pool by folate	Metabolism	Metabolism of cofactors and vitamins	8	20	0.975471	1	ENSG00000163738(MTHFD2L),ENSG00000065911(MTHFD2),ENSG00000228716(DHFR),ENSG00000182199(SHMT2),ENSG00000159131(GART),ENSG00000116984(MTR),ENSG00000178700(DHFR2),ENSG00000100714(MTHFD1)	http://www.kegg.jp/kegg-bin/show_pathway?map00670/K13403%09%23FFFFFF,red/K00287%09%23FFFFFF,red/K00288%09%23FFFFFF,red/K11787%09%23FFFFFF,red/K00548%09%23FFFFFF,red/K00600%09%23FFFFFF,red/
hsa04714	Thermogenesis	Organismal Systems	Environmental adaptation	114	216	0.978476	1	ENSG00000197119(SLC25A29),ENSG00000115548(KDM3A),ENSG00000120733(KDM3B),ENSG00000118432(CNR1),ENSG00000129467(ADCY4),ENSG00000152234(ATP5F1A),ENSG00000157613(CREB3L1),ENSG00000138669(PRKG2),ENSG00000185633(NDUFA4L2),ENSG00000004779(NDUFAB1),ENSG00000034152(MAP2K3),ENSG00000156711(MAPK13),ENSG00000184009(ACTG1),ENSG00000123545(NDUFAF4),ENSG00000137154(RPS6),ENSG00000111725(PRKAB1),ENSG00000115592(…	http://www.kegg.jp/kegg-bin/show_pathway?map04714/K08047%09%23FFFFFF,red/K16184%09%23FFFFFF,red/K22404%09%23FFFFFF,red/K03965%09%23FFFFFF,red/K11647%09%23FFFFFF,red/K02257%09%23FFFFFF,red/K18163%09%23FFFFFF,red/K04277%09%23FFFFFF,red/K04432%09%23FFFFFF,red/K03961%09%23FFFFFF,red/K16816%09%23FFFFFF,red/K03968%09%23FFFFFF,red/K08043%09%23FFFFFF,red/K09047%09%23FFFFFF,red/K02268%09%23FFFFFF,red/K022…
hsa04742	Taste transduction	Organismal Systems	Sensory system	39	80	0.9785	1	ENSG00000129467(ADCY4),ENSG00000169432(SCN9A),ENSG00000179546(HTR1D),ENSG00000107593(PKD2L1),ENSG00000124493(GRM4),ENSG00000141837(CACNA1A),ENSG00000166828(SCNN1G),ENSG00000256188(TAS2R30),ENSG00000136531(SCN2A),ENSG00000011677(GABRA3),ENSG00000145863(GABRA6),ENSG00000173662(TAS1R1),ENSG00000133019(CHRM3),ENSG00000185933(CALHM1),ENSG00000174233(ADCY6),ENSG00000138622(HCN4),ENSG00000151834(GABRA2)…	http://www.kegg.jp/kegg-bin/show_pathway?map04742/K04960%09%23FFFFFF,red/K04153%09%23FFFFFF,red/K08044%09%23FFFFFF,red/K04850%09%23FFFFFF,red/K13755%09%23FFFFFF,red/K04827%09%23FFFFFF,red/K04131%09%23FFFFFF,red/K04957%09%23FFFFFF,red/K08474%09%23FFFFFF,red/K04834%09%23FFFFFF,red/K19738%09%23FFFFFF,red/K04916%09%23FFFFFF,red/K04271%09%23FFFFFF,red/K05217%09%23FFFFFF,red/K04819%09%23FFFFFF,red/K046…
hsa05320	Autoimmune thyroid disease	Human Diseases	Immune diseases	23	50	0.97949	1	ENSG00000204525(HLA-C),ENSG00000026103(FAS),ENSG00000204592(HLA-E),ENSG00000114013(CD86),ENSG00000223865(HLA-DPB1),ENSG00000178562(CD28),ENSG00000204252(HLA-DOA),ENSG00000102245(CD40LG),ENSG00000100453(GZMB),ENSG00000165409(TSHR),ENSG00000179344(HLA-DQB1),ENSG00000188379(IFNA2),ENSG00000204642(HLA-F),ENSG00000136634(IL10),ENSG00000237541(HLA-DQA2),ENSG00000231389(HLA-DPA1),ENSG00000120242(IFNA8),…	http://www.kegg.jp/kegg-bin/show_pathway?map05320/K05413%09%23FFFFFF,red/K01353%09%23FFFFFF,red/K06751%09%23FFFFFF,red/K04249%09%23FFFFFF,red/K03161%09%23FFFFFF,red/K05412%09%23FFFFFF,red/K03160%09%23FFFFFF,red/K05414%09%23FFFFFF,red/K06470%09%23FFFFFF,red/K06752%09%23FFFFFF,red/K04390%09%23FFFFFF,red/K07818%09%23FFFFFF,red/K05443%09%23FFFFFF,red/
hsa00010	Glycolysis / Gluconeogenesis	Metabolism	Carbohydrate metabolism	33	69	0.979819	1	ENSG00000152556(PFKM),ENSG00000172331(BPGM),ENSG00000169299(PGM2),ENSG00000102144(PGK1),ENSG00000091140(DLD),ENSG00000110435(PDHX),ENSG00000171314(PGAM1),ENSG00000156510(HKDC1),ENSG00000108602(ALDH3A1),ENSG00000166800(LDHAL6A),ENSG00000156515(HK1),ENSG00000131828(PDHA1),ENSG00000111275(ALDH2),ENSG00000105220(GPI),ENSG00000184254(ALDH1A3),ENSG00000137124(ALDH1B1),ENSG00000107789(MINPP1),ENSG000001…	http://www.kegg.jp/kegg-bin/show_pathway?map00010/K12406%09%23FFFFFF,red/K01810%09%23FFFFFF,red/K03103%09%23FFFFFF,red/K00844%09%23FFFFFF,red/K00149%09%23FFFFFF,red/K00161%09%23FFFFFF,red/K00927%09%23FFFFFF,red/K00002%09%23FFFFFF,red/K00016%09%23FFFFFF,red/K00128%09%23FFFFFF,red/K01895%09%23FFFFFF,red/K00873%09%23FFFFFF,red/K00382%09%23FFFFFF,red/K01623%09%23FFFFFF,red/K01837%09%23FFFFFF,red/K006…
hsa04623	Cytosolic DNA-sensing pathway	Organismal Systems	Immune system	29	62	0.983096	1	ENSG00000169245(CXCL10),ENSG00000263528(IKBKE),ENSG00000104365(IKBKB),ENSG00000147669(POLR2K),ENSG00000183735(TBK1),ENSG00000177700(POLR2L),ENSG00000107201(DDX58),ENSG00000121851(POLR3GL),ENSG00000125538(IL1B),ENSG00000132664(POLR3F),ENSG00000058600(POLR3E),ENSG00000186141(POLR3C),ENSG00000129465(RIPK3),ENSG00000148606(POLR3A),ENSG00000088888(MAVS),ENSG00000188379(IFNA2),ENSG00000269335(IKBKG),EN…	http://www.kegg.jp/kegg-bin/show_pathway?map04623/K03016%09%23FFFFFF,red/K14721%09%23FFFFFF,red/K12646%09%23FFFFFF,red/K12648%09%23FFFFFF,red/K04519%09%23FFFFFF,red/K03023%09%23FFFFFF,red/K03022%09%23FFFFFF,red/K04467%09%23FFFFFF,red/K04734%09%23FFFFFF,red/K03026%09%23FFFFFF,red/K03018%09%23FFFFFF,red/K12671%09%23FFFFFF,red/K05414%09%23FFFFFF,red/K03009%09%23FFFFFF,red/K03007%09%23FFFFFF,red/K030…
hsa00563	Glycosylphosphatidylinositol (GPI)-anchor biosynthesis	Metabolism	Glycan biosynthesis and metabolism	10	25	0.984192	1	ENSG00000101464(PIGU),ENSG00000069943(PIGB),ENSG00000197121(PGAP1),ENSG00000142892(PIGK),ENSG00000143315(PIGM),ENSG00000087111(PIGS),ENSG00000174227(PIGG),ENSG00000060642(PIGV),ENSG00000007541(PIGQ),ENSG00000112293(GPLD1)	http://www.kegg.jp/kegg-bin/show_pathway?map00563/K05286%09%23FFFFFF,red/K05284%09%23FFFFFF,red/K01127%09%23FFFFFF,red/K05294%09%23FFFFFF,red/K03860%09%23FFFFFF,red/K05293%09%23FFFFFF,red/K07542%09%23FFFFFF,red/K05290%09%23FFFFFF,red/K05310%09%23FFFFFF,red/K05291%09%23FFFFFF,red/
hsa00220	Arginine biosynthesis	Metabolism	Amino acid metabolism	8	21	0.985435	1	ENSG00000036473(OTC),ENSG00000120053(GOT1),ENSG00000166123(GPT2),ENSG00000148672(GLUD1),ENSG00000081181(ARG2),ENSG00000125166(GOT2),ENSG00000161653(NAGS),ENSG00000007171(NOS2)	http://www.kegg.jp/kegg-bin/show_pathway?map00220/K14455%09%23FFFFFF,red/K00611%09%23FFFFFF,red/K13241%09%23FFFFFF,red/K00814%09%23FFFFFF,red/K01476%09%23FFFFFF,red/K14454%09%23FFFFFF,red/K00261%09%23FFFFFF,red/K11067%09%23FFFFFF,red/
hsa05016	Huntington's disease	Human Diseases	Neurodegenerative diseases	95	185	0.98851	1	ENSG00000042753(AP2S1),ENSG00000132912(DCTN4),ENSG00000130699(TAF4),ENSG00000147669(POLR2K),ENSG00000175416(CLTB),ENSG00000152234(ATP5F1A),ENSG00000157613(CREB3L1),ENSG00000169375(SIN3A),ENSG00000064012(CASP8),ENSG00000132906(CASP9),ENSG00000165637(VDAC2),ENSG00000141367(CLTC),ENSG00000177700(POLR2L),ENSG00000185633(NDUFA4L2),ENSG00000028839(TBPL1),ENSG00000004779(NDUFAB1),ENSG00000106459(NRF1),E…	http://www.kegg.jp/kegg-bin/show_pathway?map05016/K03965%09%23FFFFFF,red/K11827%09%23FFFFFF,red/K11143%09%23FFFFFF,red/K11829%09%23FFFFFF,red/K03961%09%23FFFFFF,red/K03968%09%23FFFFFF,red/K03008%09%23FFFFFF,red/K10410%09%23FFFFFF,red/K09047%09%23FFFFFF,red/K04646%09%23FFFFFF,red/K02268%09%23FFFFFF,red/K11644%09%23FFFFFF,red/K11353%09%23FFFFFF,red/K02273%09%23FFFFFF,red/K02127%09%23FFFFFF,red/K101…
hsa00040	Pentose and glucuronate interconversions	Metabolism	Carbohydrate metabolism	14	34	0.989425	1	ENSG00000196620(UGT2B15),ENSG00000135220(UGT2A3),ENSG00000085662(AKR1B1),ENSG00000169764(UGP2),ENSG00000197713(RPE),ENSG00000140263(SORD),ENSG00000117448(AKR1A1),ENSG00000173610(UGT2A1),ENSG00000198074(AKR1B10),ENSG00000133116(KL),ENSG00000213759(UGT2B11),ENSG00000156096(UGT2B4),ENSG00000235376(RPEL1),ENSG00000109181(UGT2B10)	http://www.kegg.jp/kegg-bin/show_pathway?map00040/K00002%09%23FFFFFF,red/K00008%09%23FFFFFF,red/K00011%09%23FFFFFF,red/K01783%09%23FFFFFF,red/K00963%09%23FFFFFF,red/K14756%09%23FFFFFF,red/K00699%09%23FFFFFF,red/
hsa00140	Steroid hormone biosynthesis	Metabolism	Lipid metabolism	27	60	0.991052	1	ENSG00000277893(SRD5A2),ENSG00000151632(AKR1C2),ENSG00000196620(UGT2B15),ENSG00000167910(CYP7A1),ENSG00000135220(UGT2A3),ENSG00000109193(SULT1E1),ENSG00000117594(HSD11B1),ENSG00000176387(HSD11B2),ENSG00000173610(UGT2A1),ENSG00000093010(COMT),ENSG00000122787(AKR1D1),ENSG00000140505(CYP1A2),ENSG00000130948(HSD17B3),ENSG00000172817(CYP7B1),ENSG00000128039(SRD5A3),ENSG00000213759(UGT2B11),ENSG0000016…	http://www.kegg.jp/kegg-bin/show_pathway?map00140/K00089%09%23FFFFFF,red/K12344%09%23FFFFFF,red/K00251%09%23FFFFFF,red/K00545%09%23FFFFFF,red/K00699%09%23FFFFFF,red/K12343%09%23FFFFFF,red/K00497%09%23FFFFFF,red/K22970%09%23FFFFFF,red/K01131%09%23FFFFFF,red/K00071%09%23FFFFFF,red/K07408%09%23FFFFFF,red/K00212%09%23FFFFFF,red/K10207%09%23FFFFFF,red/K00489%09%23FFFFFF,red/K12345%09%23FFFFFF,red/K074…
hsa00510	N-Glycan biosynthesis	Metabolism	Glycan biosynthesis and metabolism	21	49	0.993191	1	ENSG00000172339(ALG14),ENSG00000128268(MGAT3),ENSG00000115275(MOGS),ENSG00000152127(MGAT5),ENSG00000163527(STT3B),ENSG00000253710(ALG11),ENSG00000111885(MAN1A1),ENSG00000117643(MAN1C1),ENSG00000167130(DOLPP1),ENSG00000167889(MGAT5B),ENSG00000196547(MAN2A2),ENSG00000033011(ALG1),ENSG00000104723(TUSC3),ENSG00000134910(STT3A),ENSG00000073849(ST6GAL1),ENSG00000117411(B4GALT2),ENSG00000086062(B4GALT1)…	http://www.kegg.jp/kegg-bin/show_pathway?map00510/K07252%09%23FFFFFF,red/K09661%09%23FFFFFF,red/K03842%09%23FFFFFF,red/K12669%09%23FFFFFF,red/K07966%09%23FFFFFF,red/K07441%09%23FFFFFF,red/K01230%09%23FFFFFF,red/K00717%09%23FFFFFF,red/K00778%09%23FFFFFF,red/K07151%09%23FFFFFF,red/K01231%09%23FFFFFF,red/K07968%09%23FFFFFF,red/K00737%09%23FFFFFF,red/K07967%09%23FFFFFF,red/K03844%09%23FFFFFF,red/K007…
hsa00053	Ascorbate and aldarate metabolism	Metabolism	Carbohydrate metabolism	10	27	0.994281	1	ENSG00000196620(UGT2B15),ENSG00000135220(UGT2A3),ENSG00000111275(ALDH2),ENSG00000100253(MIOX),ENSG00000137124(ALDH1B1),ENSG00000173610(UGT2A1),ENSG00000143149(ALDH9A1),ENSG00000213759(UGT2B11),ENSG00000156096(UGT2B4),ENSG00000109181(UGT2B10)	http://www.kegg.jp/kegg-bin/show_pathway?map00053/K00128%09%23FFFFFF,red/K00469%09%23FFFFFF,red/K00149%09%23FFFFFF,red/K00699%09%23FFFFFF,red/
hsa04914	Progesterone-mediated oocyte maturation	Organismal Systems	Endocrine system	45	96	0.994856	1	ENSG00000017427(IGF1),ENSG00000114353(GNAI2),ENSG00000129467(ADCY4),ENSG00000101224(CDC25B),ENSG00000105221(AKT2),ENSG00000105325(FZR1),ENSG00000254647(INS),ENSG00000169032(MAP2K1),ENSG00000152270(PDE3B),ENSG00000141552(ANAPC11),ENSG00000156711(MAPK13),ENSG00000127955(GNAI1),ENSG00000065135(GNAI3),ENSG00000105647(PIK3R2),ENSG00000140443(IGF1R),ENSG00000121879(PIK3CA),ENSG00000145675(PIK3R1),ENSG0…	http://www.kegg.jp/kegg-bin/show_pathway?map04914/K08047%09%23FFFFFF,red/K02206%09%23FFFFFF,red/K04630%09%23FFFFFF,red/K04526%09%23FFFFFF,red/K06633%09%23FFFFFF,red/K02649%09%23FFFFFF,red/K05867%09%23FFFFFF,red/K08043%09%23FFFFFF,red/K05087%09%23FFFFFF,red/K08042%09%23FFFFFF,red/K08045%09%23FFFFFF,red/K04373%09%23FFFFFF,red/K07827%09%23FFFFFF,red/K04440%09%23FFFFFF,red/K02178%09%23FFFFFF,red/K066…
hsa03022	Basal transcription factors	Genetic Information Processing	Transcription	18	44	0.995516	1	ENSG00000110768(GTF2H1),ENSG00000130699(TAF4),ENSG00000187325(TAF9B),ENSG00000028839(TBPL1),ENSG00000064995(TAF11),ENSG00000188342(GTF2F2),ENSG00000182521(TBPL2),ENSG00000272047(GTF2H5),ENSG00000147133(TAF1),ENSG00000178913(TAF7),ENSG00000111358(GTF2H3),ENSG00000183474(GTF2H2C),ENSG00000165632(TAF3),ENSG00000125651(GTF2F1),ENSG00000263001(GTF2I),ENSG00000122728(TAF1L),ENSG00000134058(CDK7),ENSG00…	http://www.kegg.jp/kegg-bin/show_pathway?map03022/K03120%09%23FFFFFF,red/K03132%09%23FFFFFF,red/K03143%09%23FFFFFF,red/K03139%09%23FFFFFF,red/K03121%09%23FFFFFF,red/K02202%09%23FFFFFF,red/K03133%09%23FFFFFF,red/K10845%09%23FFFFFF,red/K03141%09%23FFFFFF,red/K03129%09%23FFFFFF,red/K03135%09%23FFFFFF,red/K03125%09%23FFFFFF,red/K14650%09%23FFFFFF,red/K03142%09%23FFFFFF,red/K03138%09%23FFFFFF,red/
hsa00970	Aminoacyl-tRNA biosynthesis	Genetic Information Processing	Translation	18	44	0.995516	1	ENSG00000113407(TARS),ENSG00000196305(IARS),ENSG00000145982(FARS2),ENSG00000116120(FARSB),ENSG00000257218(GATC),ENSG00000162396(PARS2),ENSG00000136628(EPRS),ENSG00000124608(AARS2),ENSG00000011376(LARS2),ENSG00000112855(HARS2),ENSG00000247626(MARS2),ENSG00000116874(WARS2),ENSG00000166986(MARS),ENSG00000090861(AARS),ENSG00000103356(EARS2),ENSG00000117593(DARS2),ENSG00000137411(VARS2),ENSG0000013034…	http://www.kegg.jp/kegg-bin/show_pathway?map00970/K01870%09%23FFFFFF,red/K01876%09%23FFFFFF,red/K01890%09%23FFFFFF,red/K02435%09%23FFFFFF,red/K01892%09%23FFFFFF,red/K01867%09%23FFFFFF,red/K01889%09%23FFFFFF,red/K01868%09%23FFFFFF,red/K01873%09%23FFFFFF,red/K01869%09%23FFFFFF,red/K02433%09%23FFFFFF,red/K14163%09%23FFFFFF,red/K01872%09%23FFFFFF,red/K01885%09%23FFFFFF,red/K01874%09%23FFFFFF,red/K018…
hsa03008	Ribosome biogenesis in eukaryotes	Genetic Information Processing	Translation	34	77	0.997439	1	ENSG00000114127(XRN1),ENSG00000140598(EFL1),ENSG00000177971(IMP3),ENSG00000165733(BMS1),ENSG00000147206(NXF3),ENSG00000253797(UTP14C),ENSG00000079313(REXO1),ENSG00000070814(TCOF1),ENSG00000088930(XRN2),ENSG00000107937(GTPBP4),ENSG00000105171(POP4),ENSG00000134987(WDR36),ENSG00000183751(TBL3),ENSG00000101266(CSNK2A1),ENSG00000169251(NMD3),ENSG00000130119(GNL3L),ENSG00000148688(RPP30),ENSG000001196…	http://www.kegg.jp/kegg-bin/show_pathway?map03008/K03538%09%23FFFFFF,red/K14285%09%23FFFFFF,red/K12619%09%23FFFFFF,red/K03539%09%23FFFFFF,red/K12618%09%23FFFFFF,red/K14284%09%23FFFFFF,red/K14538%09%23FFFFFF,red/K07178%09%23FFFFFF,red/K14561%09%23FFFFFF,red/K14575%09%23FFFFFF,red/K14536%09%23FFFFFF,red/K03097%09%23FFFFFF,red/K14545%09%23FFFFFF,red/K14556%09%23FFFFFF,red/K14560%09%23FFFFFF,red/K069…
hsa00071	Fatty acid degradation	Metabolism	Lipid metabolism	17	44	0.998235	1	ENSG00000130377(ACSBG2),ENSG00000084754(HADHA),ENSG00000196177(ACADSB),ENSG00000187048(CYP4A11),ENSG00000138796(HADH),ENSG00000122971(ACADS),ENSG00000197142(ACSL5),ENSG00000103740(ACSBG1),ENSG00000111275(ALDH2),ENSG00000123983(ACSL3),ENSG00000137124(ALDH1B1),ENSG00000162365(CYP4A22),ENSG00000167315(ACAA2),ENSG00000143149(ALDH9A1),ENSG00000115361(ACADL),ENSG00000075239(ACAT1),ENSG00000072778(ACADV…	http://www.kegg.jp/kegg-bin/show_pathway?map00071/K07515%09%23FFFFFF,red/K01897%09%23FFFFFF,red/K00149%09%23FFFFFF,red/K07425%09%23FFFFFF,red/K00248%09%23FFFFFF,red/K00022%09%23FFFFFF,red/K09478%09%23FFFFFF,red/K00128%09%23FFFFFF,red/K07508%09%23FFFFFF,red/K00626%09%23FFFFFF,red/K15013%09%23FFFFFF,red/K09479%09%23FFFFFF,red/K00255%09%23FFFFFF,red/
hsa05012	Parkinson's disease	Human Diseases	Neurodegenerative diseases	60	129	0.998776	1	ENSG00000180176(TH),ENSG00000114353(GNAI2),ENSG00000152234(ATP5F1A),ENSG00000132906(CASP9),ENSG00000165637(VDAC2),ENSG00000185633(NDUFA4L2),ENSG00000004779(NDUFAB1),ENSG00000108179(PPIF),ENSG00000132388(UBE2G1),ENSG00000185651(UBE2L3),ENSG00000127955(GNAI1),ENSG00000065135(GNAI3),ENSG00000172115(CYCS),ENSG00000198833(UBE2J1),ENSG00000145494(NDUFS6),ENSG00000167792(NDUFV1),ENSG00000139180(NDUFA9),…	http://www.kegg.jp/kegg-bin/show_pathway?map05012/K03940%09%23FFFFFF,red/K04553%09%23FFFFFF,red/K04630%09%23FFFFFF,red/K15040%09%23FFFFFF,red/K03965%09%23FFFFFF,red/K04558%09%23FFFFFF,red/K09565%09%23FFFFFF,red/K03961%09%23FFFFFF,red/K04557%09%23FFFFFF,red/K03968%09%23FFFFFF,red/K00234%09%23FFFFFF,red/K04144%09%23FFFFFF,red/K04145%09%23FFFFFF,red/K02271%09%23FFFFFF,red/K05036%09%23FFFFFF,red/K022…
hsa00983	Drug metabolism - other enzymes	Metabolism	Xenobiotics biodegradation and metabolism	33	78	0.999167	1	ENSG00000243955(GSTA1),ENSG00000167900(TK1),ENSG00000198848(CES1),ENSG00000196620(UGT2B15),ENSG00000134201(GSTM5),ENSG00000244067(GSTA2),ENSG00000025708(TYMP),ENSG00000134184(GSTM1),ENSG00000137364(TPMT),ENSG00000162368(CMPK1),ENSG00000158825(CDA),ENSG00000085871(MGST2),ENSG00000135220(UGT2A3),ENSG00000128951(DUT),ENSG00000171848(RRM2),ENSG00000114491(UMPS),ENSG00000065621(GSTO2),ENSG00000100024(…	http://www.kegg.jp/kegg-bin/show_pathway?map00983/K00207%09%23FFFFFF,red/K10789%09%23FFFFFF,red/K00088%09%23FFFFFF,red/K10808%09%23FFFFFF,red/K00699%09%23FFFFFF,red/K13421%09%23FFFFFF,red/K00799%09%23FFFFFF,red/K00106%09%23FFFFFF,red/K01044%09%23FFFFFF,red/K00569%09%23FFFFFF,red/K00758%09%23FFFFFF,red/K00857%09%23FFFFFF,red/K01489%09%23FFFFFF,red/K01520%09%23FFFFFF,red/K00876%09%23FFFFFF,red/K019…
hsa00982	Drug metabolism - cytochrome P450	Metabolism	Xenobiotics biodegradation and metabolism	28	69	0.999443	1	ENSG00000243955(GSTA1),ENSG00000196620(UGT2B15),ENSG00000134201(GSTM5),ENSG00000244067(GSTA2),ENSG00000205702(CYP2D7),ENSG00000131781(FMO5),ENSG00000134184(GSTM1),ENSG00000085871(MGST2),ENSG00000108602(ALDH3A1),ENSG00000135220(UGT2A3),ENSG00000138115(CYP2C8),ENSG00000065621(GSTO2),ENSG00000184254(ALDH1A3),ENSG00000189221(MAOA),ENSG00000173610(UGT2A1),ENSG00000007933(FMO3),ENSG00000138109(CYP2C9),…	http://www.kegg.jp/kegg-bin/show_pathway?map00982/K17721%09%23FFFFFF,red/K17719%09%23FFFFFF,red/K17712%09%23FFFFFF,red/K17709%09%23FFFFFF,red/K17718%09%23FFFFFF,red/K00699%09%23FFFFFF,red/K04097%09%23FFFFFF,red/K07409%09%23FFFFFF,red/K00129%09%23FFFFFF,red/K00799%09%23FFFFFF,red/K00485%09%23FFFFFF,red/K00274%09%23FFFFFF,red/
hsa04114	Oocyte meiosis	Cellular Processes	Cell growth and death	54	121	0.999605	1	ENSG00000017427(IGF1),ENSG00000105568(PPP2R1A),ENSG00000108055(SMC3),ENSG00000066027(PPP2R5A),ENSG00000129467(ADCY4),ENSG00000128245(YWHAH),ENSG00000100387(RBX1),ENSG00000254647(INS),ENSG00000169032(MAP2K1),ENSG00000213639(PPP1CB),ENSG00000072501(SMC1A),ENSG00000188386(PPP3R2),ENSG00000178372(CALML5),ENSG00000141552(ANAPC11),ENSG00000166913(YWHAB),ENSG00000178363(CALML3),ENSG00000170027(YWHAG),EN…	http://www.kegg.jp/kegg-bin/show_pathway?map04114/K08047%09%23FFFFFF,red/K02206%09%23FFFFFF,red/K04960%09%23FFFFFF,red/K04526%09%23FFFFFF,red/K06633%09%23FFFFFF,red/K13055%09%23FFFFFF,red/K05867%09%23FFFFFF,red/K10318%09%23FFFFFF,red/K06626%09%23FFFFFF,red/K02183%09%23FFFFFF,red/K08043%09%23FFFFFF,red/K04348%09%23FFFFFF,red/K16198%09%23FFFFFF,red/K06268%09%23FFFFFF,red/K08042%09%23FFFFFF,red/K050…
hsa05010	Alzheimer's disease	Human Diseases	Neurodegenerative diseases	77	165	0.999622	1	ENSG00000026103(FAS),ENSG00000152234(ATP5F1A),ENSG00000064012(CASP8),ENSG00000132906(CASP9),ENSG00000185633(NDUFA4L2),ENSG00000004779(NDUFAB1),ENSG00000118217(ATF6),ENSG00000188386(PPP3R2),ENSG00000125538(IL1B),ENSG00000178372(CALML5),ENSG00000082701(GSK3B),ENSG00000117362(APH1A),ENSG00000172115(CYCS),ENSG00000145494(NDUFS6),ENSG00000178363(CALML3),ENSG00000167792(NDUFV1),ENSG00000139180(NDUFA9),…	http://www.kegg.jp/kegg-bin/show_pathway?map05010/K06704%09%23FFFFFF,red/K04960%09%23FFFFFF,red/K03965%09%23FFFFFF,red/K04850%09%23FFFFFF,red/K04851%09%23FFFFFF,red/K03961%09%23FFFFFF,red/K02183%09%23FFFFFF,red/K03968%09%23FFFFFF,red/K02268%09%23FFFFFF,red/K11716%09%23FFFFFF,red/K11353%09%23FFFFFF,red/K02273%09%23FFFFFF,red/K02127%09%23FFFFFF,red/K09054%09%23FFFFFF,red/K00418%09%23FFFFFF,red/K043…
hsa04217	Necroptosis	Cellular Processes	Cell growth and death	74	162	0.999836	1	ENSG00000026103(FAS),ENSG00000132612(VPS4A),ENSG00000142166(IFNAR1),ENSG00000064012(CASP8),ENSG00000165637(VDAC2),ENSG00000166311(SMPD1),ENSG00000126561(STAT5A),ENSG00000101966(XIAP),ENSG00000125538(IL1B),ENSG00000247077(PGAM5),ENSG00000082512(TRAF5),ENSG00000105639(JAK3),ENSG00000148672(GLUD1),ENSG00000162711(NLRP3),ENSG00000120889(TNFRSF10B),ENSG00000115561(CHMP3),ENSG00000165168(CYBB),ENSG0000…	http://www.kegg.jp/kegg-bin/show_pathway?map04217/K15637%09%23FFFFFF,red/K15040%09%23FFFFFF,red/K04447%09%23FFFFFF,red/K01367%09%23FFFFFF,red/K04687%09%23FFFFFF,red/K04519%09%23FFFFFF,red/K12192%09%23FFFFFF,red/K11224%09%23FFFFFF,red/K04724%09%23FFFFFF,red/K11221%09%23FFFFFF,red/K00261%09%23FFFFFF,red/K00688%09%23FFFFFF,red/K05414%09%23FFFFFF,red/K21421%09%23FFFFFF,red/K10160%09%23FFFFFF,red/K088…
hsa00980	Metabolism of xenobiotics by cytochrome P450	Metabolism	Xenobiotics biodegradation and metabolism	28	73	0.999904	1	ENSG00000243955(GSTA1),ENSG00000197446(CYP2F1),ENSG00000143819(EPHX1),ENSG00000196620(UGT2B15),ENSG00000134201(GSTM5),ENSG00000134184(GSTM1),ENSG00000085871(MGST2),ENSG00000135220(UGT2A3),ENSG00000065621(GSTO2),ENSG00000117594(HSD11B1),ENSG00000184254(ALDH1A3),ENSG00000173610(UGT2A1),ENSG00000138109(CYP2C9),ENSG00000197408(CYP2B6),ENSG00000140465(CYP1A1),ENSG00000156096(UGT2B4),ENSG00000213366(GS…	http://www.kegg.jp/kegg-bin/show_pathway?map00980/K17719%09%23FFFFFF,red/K17709%09%23FFFFFF,red/K00699%09%23FFFFFF,red/K04097%09%23FFFFFF,red/K11822%09%23FFFFFF,red/K00799%09%23FFFFFF,red/K15303%09%23FFFFFF,red/K07408%09%23FFFFFF,red/K00212%09%23FFFFFF,red/K07416%09%23FFFFFF,red/K17712%09%23FFFFFF,red/K15680%09%23FFFFFF,red/K07409%09%23FFFFFF,red/K00129%09%23FFFFFF,red/K01253%09%23FFFFFF,red/K074…
hsa03040	Spliceosome	Genetic Information Processing	Transcription	56	133	0.999979	1	ENSG00000051596(THOC3),ENSG00000147274(RBMX),ENSG00000119707(RBM25),ENSG00000116350(SRSF4),ENSG00000128534(LSM8),ENSG00000150316(CWC15),ENSG00000164610(RP9),ENSG00000086589(RBM22),ENSG00000111786(SRSF9),ENSG00000136937(NCBP1),ENSG00000067596(DHX8),ENSG00000145833(DDX46),ENSG00000183431(SF3A3),ENSG00000100410(PHF5A),ENSG00000165630(PRPF18),ENSG00000137168(PPIL1),ENSG00000175467(SART1),ENSG00000171…	http://www.kegg.jp/kegg-bin/show_pathway?map03040/K12821%09%23FFFFFF,red/K19604%09%23FFFFFF,red/K12890%09%23FFFFFF,red/K12872%09%23FFFFFF,red/K12733%09%23FFFFFF,red/K12818%09%23FFFFFF,red/K03283%09%23FFFFFF,red/K10599%09%23FFFFFF,red/K12623%09%23FFFFFF,red/K11984%09%23FFFFFF,red/K12870%09%23FFFFFF,red/K12841%09%23FFFFFF,red/K12891%09%23FFFFFF,red/K12834%09%23FFFFFF,red/K12858%09%23FFFFFF,red/K128…
hsa05034	Alcoholism	Human Diseases	Substance dependence	79	178	0.99998	1	ENSG00000180176(TH),ENSG00000276966(HIST1H4E),ENSG00000171033(PKIA),ENSG00000114353(GNAI2),ENSG00000157613(CREB3L1),ENSG00000048052(HDAC9),ENSG00000101327(PDYN),ENSG00000203852(HIST2H3A),ENSG00000169032(MAP2K1),ENSG00000213639(PPP1CB),ENSG00000178372(CALML5),ENSG00000127955(GNAI1),ENSG00000162188(GNG3),ENSG00000065135(GNAI3),ENSG00000213281(NRAS),ENSG00000129946(SHC2),ENSG00000178363(CALML3),ENSG…	http://www.kegg.jp/kegg-bin/show_pathway?map05034/K04347%09%23FFFFFF,red/K04267%09%23FFFFFF,red/K04630%09%23FFFFFF,red/K11407%09%23FFFFFF,red/K17447%09%23FFFFFF,red/K06067%09%23FFFFFF,red/K05213%09%23FFFFFF,red/K04360%09%23FFFFFF,red/K04546%09%23FFFFFF,red/K02183%09%23FFFFFF,red/K07826%09%23FFFFFF,red/K11409%09%23FFFFFF,red/K04144%09%23FFFFFF,red/K15494%09%23FFFFFF,red/K04145%09%23FFFFFF,red/K050…
hsa00190	Oxidative phosphorylation	Metabolism	Energy metabolism	49	120	0.999985	1	ENSG00000147614(ATP6V0D2),ENSG00000152234(ATP5F1A),ENSG00000185633(NDUFA4L2),ENSG00000004779(NDUFAB1),ENSG00000171130(ATP6V0E2),ENSG00000107902(LHPP),ENSG00000145494(NDUFS6),ENSG00000113732(ATP6V0E1),ENSG00000167792(NDUFV1),ENSG00000139180(NDUFA9),ENSG00000075673(ATP12A),ENSG00000259112(NDUFC2-KCTD14),ENSG00000159720(ATP6V0D1),ENSG00000116459(ATP5PB),ENSG00000131055(COX4I2),ENSG00000169021(UQCRFS…	http://www.kegg.jp/kegg-bin/show_pathway?map00190/K03940%09%23FFFFFF,red/K03965%09%23FFFFFF,red/K02257%09%23FFFFFF,red/K02148%09%23FFFFFF,red/K01544%09%23FFFFFF,red/K02145%09%23FFFFFF,red/K03662%09%23FFFFFF,red/K02153%09%23FFFFFF,red/K03961%09%23FFFFFF,red/K03968%09%23FFFFFF,red/K00234%09%23FFFFFF,red/K02271%09%23FFFFFF,red/K11725%09%23FFFFFF,red/K02268%09%23FFFFFF,red/K02259%09%23FFFFFF,red/K004…
hsa05204	Chemical carcinogenesis	Human Diseases	Cancers: Overview	29	80	0.999991	1	ENSG00000243955(GSTA1),ENSG00000143819(EPHX1),ENSG00000196620(UGT2B15),ENSG00000134201(GSTM5),ENSG00000244067(GSTA2),ENSG00000171097(KYAT1),ENSG00000134184(GSTM1),ENSG00000085871(MGST2),ENSG00000108602(ALDH3A1),ENSG00000135220(UGT2A3),ENSG00000138115(CYP2C8),ENSG00000175344(CHRNA7),ENSG00000105398(SULT2A1),ENSG00000065621(GSTO2),ENSG00000117594(HSD11B1),ENSG00000184254(ALDH1A3),ENSG00000173610(UG…	http://www.kegg.jp/kegg-bin/show_pathway?map05204/K17721%09%23FFFFFF,red/K17719%09%23FFFFFF,red/K11987%09%23FFFFFF,red/K17718%09%23FFFFFF,red/K00699%09%23FFFFFF,red/K04097%09%23FFFFFF,red/K04809%09%23FFFFFF,red/K11822%09%23FFFFFF,red/K00799%09%23FFFFFF,red/K07408%09%23FFFFFF,red/K01014%09%23FFFFFF,red/K17692%09%23FFFFFF,red/K15680%09%23FFFFFF,red/K07409%09%23FFFFFF,red/K00816%09%23FFFFFF,red/K001…
hsa03010	Ribosome	Genetic Information Processing	Translation	52	133	0.999999	1	ENSG00000137547(MRPL15),ENSG00000161970(RPL26),ENSG00000229117(RPL41),ENSG00000163319(MRPS18C),ENSG00000130255(RPL36),ENSG00000172809(RPL38),ENSG00000182899(RPL35A),ENSG00000166441(RPL27A),ENSG00000143947(RPS27A),ENSG00000083845(RPS5),ENSG00000115364(MRPL19),ENSG00000120333(MRPS14),ENSG00000167526(RPL13),ENSG00000162244(RPL29),ENSG00000241343(RPL36A),ENSG00000048544(MRPS10),ENSG00000137154(RPS6),…	http://www.kegg.jp/kegg-bin/show_pathway?map03010/K02883%09%23FFFFFF,red/K02992%09%23FFFFFF,red/K02882%09%23FFFFFF,red/K02929%09%23FFFFFF,red/K02911%09%23FFFFFF,red/K02948%09%23FFFFFF,red/K02917%09%23FFFFFF,red/K02989%09%23FFFFFF,red/K02890%09%23FFFFFF,red/K02988%09%23FFFFFF,red/K02914%09%23FFFFFF,red/K02884%09%23FFFFFF,red/K02898%09%23FFFFFF,red/K02878%09%23FFFFFF,red/K02957%09%23FFFFFF,red/K029…
hsa05322	Systemic lupus erythematosus	Human Diseases	Immune diseases	50	130	1	1	ENSG00000276966(HIST1H4E),ENSG00000203852(HIST2H3A),ENSG00000132109(TRIM21),ENSG00000021852(C8B),ENSG00000113600(C9),ENSG00000114013(CD86),ENSG00000246705(H2AFJ),ENSG00000203814(HIST2H2BF),ENSG00000233822(HIST1H2BN),ENSG00000273079(GRIN2B),ENSG00000232810(TNF),ENSG00000223865(HLA-DPB1),ENSG00000178562(CD28),ENSG00000196787(HIST1H2AG),ENSG00000204252(HLA-DOA),ENSG00000102245(CD40LG),ENSG0000011153…	http://www.kegg.jp/kegg-bin/show_pathway?map05322/K05413%09%23FFFFFF,red/K03990%09%23FFFFFF,red/K04000%09%23FFFFFF,red/K04687%09%23FFFFFF,red/K01332%09%23FFFFFF,red/K03998%09%23FFFFFF,red/K03156%09%23FFFFFF,red/K05412%09%23FFFFFF,red/K10651%09%23FFFFFF,red/K03160%09%23FFFFFF,red/K03997%09%23FFFFFF,red/K03996%09%23FFFFFF,red/K06470%09%23FFFFFF,red/K05443%09%23FFFFFF,red/K06498%09%23FFFFFF,red/K110…
hsa04740	Olfactory transduction	Organismal Systems	Sensory system	152	425	1	1	ENSG00000256574(OR13A1),ENSG00000221813(OR6B1),ENSG00000196119(OR8A1),ENSG00000172320(OR5A1),ENSG00000254737(OR10G4),ENSG00000198967(OR10Z1),ENSG00000225781(OR6V1),ENSG00000176253(OR4K13),ENSG00000213215(OR2F1),ENSG00000186513(OR9Q2),ENSG00000172742(OR4D9),ENSG00000186509(OR9Q1),ENSG00000177151(OR2T35),ENSG00000255804(OR6J1),ENSG00000167822(OR8J3),ENSG00000221970(OR2A1),ENSG00000182613(OR2V2),ENS…	http://www.kegg.jp/kegg-bin/show_pathway?map04740/K19497%09%23FFFFFF,red/K13755%09%23FFFFFF,red/K18154%09%23FFFFFF,red/K04949%09%23FFFFFF,red/K02183%09%23FFFFFF,red/K08043%09%23FFFFFF,red/K04515%09%23FFFFFF,red/K18283%09%23FFFFFF,red/K19477%09%23FFFFFF,red/K13752%09%23FFFFFF,red/K04633%09%23FFFFFF,red/K00910%09%23FFFFFF,red/K07376%09%23FFFFFF,red/K04536%09%23FFFFFF,red/K04257%09%23FFFFFF,red/K058…
